# Supplementary material for: Affinity Proteomics Identifies Interaction Partners and Defines Novel Insights into the Function of the Adhesion GPCR VLGR1/ADGRV1
Source: Molecules. 2022 May 12;27(10):3108. doi: 10.3390/molecules27103108 (PMC9146371; doi:10.3390/molecules27103108)
Supplement: Supplementary file 1 [file molecules-27-03108-s001.zip]

Archive with 5 entries (5 files):
- molecules-1662326-Table S1.xlsx
- Supplementary Table S2 SF-Vlgr1a ClueGO results.xls
- Supplementary Table S3 SF-Vlgr1_CTF ClueGO results.xls
- Supplementary Table S4 VLGR1_CTF-SF  ClueGO results.xls
- Supplementary Table S5 SF-VLGR1_ICD ClueGO results.xls
