# Supplementary material for: Affinity Proteomics Identifies Interaction Partners and Defines Novel Insights into the Function of the Adhesion GPCR VLGR1/ADGRV1
Source: Molecules. 2022 May 12;27(10):3108. doi: 10.3390/molecules27103108 (PMC9146371; doi:10.3390/molecules27103108)
Supplement: Supplementary file 1 [file molecules-27-03108-s001.zip › molecules-1662326-Table S1.xlsx]

## Sheet: SF-VLGR1a
STRING Input	GeneCards	Number of TAPs	Mapped Gene Symbol	Num of Expt. (found/total 411)	Ave SC	Max SC	STRING	Informations on protein function
AAAS	AAAS	2	AAAS	8	2	6	AAAS	achalasia, adrenocortical insufficiency, alacrimia; Plays a role in the normal development of the peripheral and central nervous system (546 aa)
AAMP	AAMP	1	AAMP	4	1	1	AAMP	angio-associated, migratory cell protein; Plays a role in angiogenesis and cell migration. In smooth muscle cell migration, may act through the RhoA pathway (434 aa)
ABCB7	ABCB7	1	ABCB7	7	1.3	2	ABCB7	ATP-binding cassette, sub-family B (MDR/TAP), member 7; Could be involved in the transport of heme from the mitochondria to the cytosol. Plays a central role in the maturation of cytosolic iron-sulfur (Fe/S) cluster-containing proteins (753 aa)
ABCD3	ABCD3	2	ABCD3	40	4	12	ABCD3	ATP-binding cassette, sub-family D (ALD), member 3; Probable transporter. The nucleotide-binding fold acts as an ATP-binding subunit with ATPase activity (659 aa)
ABHD12	ABHD12	3	ABHD12	1	1	1	ABHD12	abhydrolase domain containing 12 (404 aa)
ACACA	ACACA	1	ACACA	86	139.1	840	ACACA	acetyl-CoA carboxylase alpha (2383 aa)
ACAD9	ACAD9	1	ACAD9	11	1.6	4	ACAD9	acyl-CoA dehydrogenase family, member 9; Has a dehydrogenase activity on palmitoyl-CoA (C16-0) and stearoyl-CoA (C18-0). It is three times more active on palmitoyl-CoA than on stearoyl-CoA. Has little activity on octanoyl-CoA (C8-0), butyryl-CoA (C4-0) or isovaleryl-CoA (5-0) (621 aa)
ACSL1	ACSL1	1	ACSL1	2	1.5	2	ACSL1	acyl-CoA synthetase long-chain family member 1; Activation of long-chain fatty acids for both synthesis of cellular lipids, and degradation via beta-oxidation. Preferentially uses palmitoleate, oleate and linoleate (698 aa)
ACSL3	ACSL3	2	ACSL3	48	1.7	16	ACSL3	acyl-CoA synthetase long-chain family member 3; Acyl-CoA synthetases (ACSL) activates long-chain fatty acids for both synthesis of cellular lipids, and degradation via beta-oxidation. ACSL3 mediates hepatic lipogenesis (By similarity). Preferentially uses myristate, laurate, arachidonate and eicosapentaenoate as substrates (By similarity). Has mainly an anabolic role in energy metabolism. Require…
ACTB	ACTB	1	ACTB	363	36.4	716	ACTB	actin, beta (375 aa)
ACTBL2	ACTBL2	1	ACTBL2	329	9.1	129	ACTBL2	actin, beta-like 2; Actins are highly conserved proteins that are involved in various types of cell motility and are ubiquitously expressed in all eukaryotic cells (By similarity) (376 aa)
ACTR1A	ACTR1A	1	ACTR1A	95	4.2	19	ACTR1A	ARP1 actin-related protein 1 homolog A, centractin alpha (yeast); Component of a multi-subunit complex involved in microtubule based vesicle motility. It is associated with the centrosome (376 aa)
ADAMTS1	ADAMTS1	2	ADAMTS1	1	1	1	ADAMTS1	ADAM metallopeptidase with thrombospondin type 1 motif, 1; Cleaves aggrecan, a cartilage proteoglycan, and may be involved in its turnover (By similarity). Has angiogenic inhibitor activity. Active metalloprotease, which may be associated with various inflammatory processes as well as development of cancer cachexia. May play a critical role in follicular rupture (967 aa)
ADCK3	ADCK3	3	ADCK3	11	1.2	2	ADCK3	aarF domain containing kinase 3; May be a chaperone-like protein essential for the proper conformation and functioning of protein complexes in the respiratory chain (647 aa)
ADRM1	ADRM1	1	ADRM1	67	2.2	8	ADRM1	adhesion regulating molecule 1; Functions as a proteasomal ubiquitin receptor. Recruits the deubiquitinating enzyme UCHL5 at the 26S proteasome and promotes its activity (407 aa)
AFG3L2	AFG3L2	2	AFG3L2	21	3.8	11	AFG3L2	AFG3 ATPase family member 3-like 2 (S. cerevisiae); ATP-dependent protease which is essential for axonal development (By similarity) (797 aa)
AGK	AGK	3	AGK	16	1.6	4	AGK	acylglycerol kinase; Lipid kinase that can phosphorylate both monoacylglycerol and diacylglycerol to form lysophosphatidic acid (LPA) and phosphatidic acid (PA), respectively. Does not phosphorylate sphingosine. Overexpression increases the formation and secretion of LPA, resulting in transactivation of EGFR and activation of the downstream MAPK signaling pathway, leading to increased cell growth…
AGPAT1	AGPAT1	1	AGPAT1	4	1.8	2	AGPAT1	1-acylglycerol-3-phosphate O-acyltransferase 1 (lysophosphatidic acid acyltransferase, alpha) (283 aa)
AGPAT2	AGPAT2	2	AGPAT2	0	0	0	AGPAT2	1-acylglycerol-3-phosphate O-acyltransferase 2 (lysophosphatidic acid acyltransferase, beta); Converts lysophosphatidic acid (LPA) into phosphatidic acid by incorporating an acyl moiety at the sn-2 position of the glycerol backbone (278 aa)
AGPAT4	AGPAT4	3	AGPAT4	0	0	0	AGPAT4	1-acylglycerol-3-phosphate O-acyltransferase 4 (lysophosphatidic acid acyltransferase, delta); Converts lysophosphatidic acid (LPA) into phosphatidic acid by incorporating an acyl moiety at the sn-2 position of the glycerol backbone (By similarity) (378 aa)
AGPAT6	AGPAT6	2	AGPAT6	1	1	1	AGPAT6	1-acylglycerol-3-phosphate O-acyltransferase 6 (lysophosphatidic acid acyltransferase, zeta); Esterifies acyl-group from acyl-ACP to the sn-1 position of glycerol-3-phosphate, an essential step in glycerolipid biosynthesis. Active against both saturated and unsaturated long- chain fatty acyl-CoAs (456 aa)
AIFM1	AIFM1	2	AIFM1	101	7.8	92	AIFM1	apoptosis-inducing factor, mitochondrion-associated, 1 (613 aa)
AKAP8L	AKAP8L	1	AKAP8L	34	1.6	5	AKAP8L	A kinase (PRKA) anchor protein 8-like; Could play a role in constitutive transport element (CTE)-mediated gene expression. Does not seem to be implicated in the binding of regulatory subunit II of PKA. May be involved in nuclear envelope breakdown and chromatin condensation. May regulate the initiation phase of DNA replication when associated with TMPO-beta (646 aa)
ALB	ALB	1	ALB	167	9.9	93	ALB	albumin (609 aa)
ALDH18A1	ALDH18A1	1	ALDH18A1	93	7.6	57	ALDH18A1	aldehyde dehydrogenase 18 family, member A1 (795 aa)
ALDH3A2	ALDH3A2	1	ALDH3A2	29	2.3	12	ALDH3A2	aldehyde dehydrogenase 3 family, member A2; Catalyzes the oxidation of long-chain aliphatic aldehydes to fatty acids. Active on a variety of saturated and unsaturated aliphatic aldehydes between 6 and 24 carbons in length. Responsible for conversion of the sphingosine 1-phosphate (S1P) degradation product hexadecenal to hexadecenoic acid (508 aa)
ALG1	ALG1	1	ALG1	4	1	1	ALG1	asparagine-linked glycosylation 1, beta-1,4-mannosyltransferase homolog (S. cerevisiae); Participates in the formation of the lipid-linked precursor oligosaccharide for N-glycosylation. Involved in assembling the dolichol-pyrophosphate-GlcNAc(2)-Man(5) intermediate on the cytoplasmic surface of the ER (464 aa)
ALG10	ALG10	1	ALG10	0	0	0	ALG10	asparagine-linked glycosylation 10, alpha-1,2-glucosyltransferase homolog (S. pombe); Adds the third glucose residue to the lipid-linked oligosaccharide precursor for N-linked glycosylation. Transfers glucose from dolichyl phosphate glucose (Dol-P-Glc) onto the lipid-linked oligosaccharide Glc(2)Man(9)GlcNAc(2)-PP-Dol (473 aa)
ALG3	ALG3	1	ALG3	0	0	0	ALG3	asparagine-linked glycosylation 3, alpha-1,3- mannosyltransferase homolog (S. cerevisiae); Adds the first Dol-P-Man derived mannose in an alpha-1,3 linkage to Man5GlcNAc2-PP-Dol (438 aa)
ALG6	ALG6	2	ALG6	0	0	0	ALG6	asparagine-linked glycosylation 6, alpha-1,3-glucosyltransferase homolog (S. cerevisiae); Adds the first glucose residue to the lipid-linked oligosaccharide precursor for N-linked glycosylation. Transfers glucose from dolichyl phosphate glucose (Dol-P-Glc) onto the lipid-linked oligosaccharide Man(9)GlcNAc(2)-PP-Dol (507 aa)
ALPP	ALPP	1	ALPP	0	0	0	ALPP	alkaline phosphatase, placental (535 aa)
AMBRA1	AMBRA1	2	AMBRA1	2	1	1	AMBRA1	autophagy/beclin-1 regulator 1; Regulates autophagy and development of the nervous system. Involved in autophagy in controlling protein turnover during neuronal development, and in regulating normal cell survival and proliferation (By similarity) (1208 aa)
AMFR	AMFR	1	AMFR	0	0	0	AMFR	autocrine motility factor receptor, E3 ubiquitin protein ligase; E3 ubiquitin-protein ligase that mediates the polyubiquitination of a number of proteins such as CD3D, CYP3A4, CFTR and APOB for proteasomal degradation. Component of a VCP/p97- AMFR/gp78 complex that participates in the final step of endoplasmic reticulum-associated degradation (ERAD). The VCP/p97- AMFR/gp78 complex is involved in …
AMOT	AMOT	1	AMOT	19	5.2	28	AMOT	angiomotin; Plays a central role in tight junction maintenance via the complex formed with ARHGAP17, which acts by regulating the uptake of polarity proteins at tight junctions. Appears to regulate endothelial cell migration and tube formation. May also play a role in the assembly of endothelial cell-cell junctions (1084 aa)
APH1A	APH1A	1	APH1A	0	0	0	APH1A	anterior pharynx defective 1 homolog A (C. elegans) (265 aa)
APMAP	APMAP	2	APMAP	13	1.7	6	APMAP	adipocyte plasma membrane associated protein; Exhibits strong arylesterase activity with beta-naphthyl acetate and phenyl acetate. May play a role in adipocyte differentiation (416 aa)
APOO	APOO	1	APOO	0	0	0	APOO	apolipoprotein O; Promotes cholesterol efflux from macrophage cells. Detected in HDL, LDL and VLDL. Secreted by a microsomal triglyceride transfer protein (MTTP)-dependent mechanism, probably as a VLDL-associated protein that is subsequently transferred to HDL. May be involved in myocardium-protective mechanisms against lipid accumulation (198 aa)
APOOL	APOOL	2	APOOL	2	1	1	APOOL	apolipoprotein O-like (268 aa)
ARCN1	ARCN1	2	ARCN1	92	3.5	18	ARCN1	archain 1; The coatomer is a cytosolic protein complex that binds to dilysine motifs and reversibly associates with Golgi non- clathrin-coated vesicles, which further mediate biosynthetic protein transport from the ER, via the Golgi up to the trans Golgi network. Coatomer complex is required for budding from Golgi membranes, and is essential for the retrograde Golgi-to-ER transport of dilysine-ta…
ARF3	ARF3	1	ARF3	98	4.5	22	ARF3	ADP-ribosylation factor 3; GTP-binding protein that functions as an allosteric activator of the cholera toxin catalytic subunit, an ADP- ribosyltransferase. Involved in protein trafficking; may modulate vesicle budding and uncoating within the Golgi apparatus (181 aa)
ARF4	ARF4	1	ARF4	67	3	9	ARF4	ADP-ribosylation factor 4; GTP-binding protein that functions as an allosteric activator of the cholera toxin catalytic subunit, an ADP- ribosyltransferase. Involved in protein trafficking; may modulate vesicle budding and uncoating within the Golgi apparatus (180 aa)
ARFGEF2	ARFGEF2	1	ARFGEF2	2	1	1	ARFGEF2	ADP-ribosylation factor guanine nucleotide-exchange factor 2 (brefeldin A-inhibited); Promotes guanine-nucleotide exchange on ARF1 and ARF3 and to a lower extend on ARF5 and ARF6. Promotes the activation of ARF1/ARF5/ARF6 through replacement of GDP with GTP. Involved in the regulation of Golgi vesicular transport. Required for the integrity of the endosomal compartment. Involved in trafficking fr…
ARG1	ARG1	1	ARG1	50	3.5	25	ARG1	arginase, liver (322 aa)
ARL1	ARL1	1	ARL1	28	1.5	5	ARL1	ADP-ribosylation factor-like 1; GTP-binding protein that has very low efficiency as allosteric activator of the cholera toxin catalytic subunit, an ADP-ribosyltransferase. Can activate phospholipase D with very low efficiency. Important for normal function of the Golgi apparatus (181 aa)
ARL5B	ARL5B	1	ARL5B	0	0	0	ARL5B	ADP-ribosylation factor-like 5B; Binds and exchanges GTP and GDP (179 aa)
ASNS	ASNS	1	ASNS	42	3.3	17	ASNS	asparagine synthetase (glutamine-hydrolyzing) (561 aa)
ASPH	ASPH	3	ASPH	14	1.9	4	ASPH	aspartate beta-hydroxylase (758 aa)
ATAD3A	ATAD3A	4	ATAD3A	87	5.9	75	ATAD3A	ATPase family, AAA domain containing 3A; Essential for mitochondrial network organization, mitochondrial metabolism and cell growth at organism and cellular level. May play an important in mitochondrial protein synthesis. May also participate in mitochondrial DNA replication. May bind to mitochondrial DNA D-loops and contribute to nucleoid stability. Required for enhanced channeling of cholestero…
ATAD3B	ATAD3B	2	ATAD3B	59	4.8	42	ATAD3B	ATPase family, AAA domain containing 3B; May play a role in a mitochondrial network organization typical for stem cells, characterized by reduced mitochondrial metabolism, low mtDNA copies and fragmentated mitochondrial network. may act by suppressing ATAD3A function, interfering with ATAD3A interaction with matrix nucleoid complexes (648 aa)
ATIC	ATIC	1	ATIC	36	5.1	30	ATIC	5-aminoimidazole-4-carboxamide ribonucleotide formyltransferase/IMP cyclohydrolase; Bifunctional enzyme that catalyzes 2 steps in purine biosynthesis (592 aa)
ATP13A1	ATP13A1	1	ATP13A1	23	1.7	6	ATP13A1	ATPase type 13A1 (1204 aa)
ATP1A1	ATP1A1	1	ATP1A4	45	2.3	15	ATP1A1	ATPase, Na+/K+ transporting, alpha 1 polypeptide; This is the catalytic component of the active enzyme, which catalyzes the hydrolysis of ATP coupled with the exchange of sodium and potassium ions across the plasma membrane. This action creates the electrochemical gradient of sodium and potassium ions, providing the energy for active transport of various nutrients (1023 aa)
ATP1B3	ATP1B3	3	ATP1B3	18	1.4	4	ATP1B3	ATPase, Na+/K+ transporting, beta 3 polypeptide; This is the non-catalytic component of the active enzyme, which catalyzes the hydrolysis of ATP coupled with the exchange of Na(+) and K(+) ions across the plasma membrane. The exact function of the beta-3 subunit is not known (279 aa)
ATP2A2	ATP2A2	4	ATP2A2	92	4.3	35	ATP2A2	ATPase, Ca++ transporting, cardiac muscle, slow twitch 2; This magnesium-dependent enzyme catalyzes the hydrolysis of ATP coupled with the translocation of calcium from the cytosol to the sarcoplasmic reticulum lumen. Isoform 2 is involved in the regulation of the contraction/relaxation cycle (1042 aa)
ATP5A1	ATP5A1	1	ATP5A1	210	11	83	ATP5A1	ATP synthase, H+ transporting, mitochondrial F1 complex, alpha subunit 1, cardiac muscle; Mitochondrial membrane ATP synthase (F(1)F(0) ATP synthase or Complex V) produces ATP from ADP in the presence of a proton gradient across the membrane which is generated by electron transport complexes of the respiratory chain. F-type ATPases consist of two structural domains, F(1) - containing the extramem…
ATP5B	ATP5B	1	ATP5B	211	10	106	ATP5B	ATP synthase, H+ transporting, mitochondrial F1 complex, beta polypeptide; Mitochondrial membrane ATP synthase (F(1)F(0) ATP synthase or Complex V) produces ATP from ADP in the presence of a proton gradient across the membrane which is generated by electron transport complexes of the respiratory chain. F-type ATPases consist of two structural domains, F(1) - containing the extramembraneous cataly…
ATP5C1	ATP5C1	3	ATP5C1	68	3.2	20	ATP5C1	ATP synthase, H+ transporting, mitochondrial F1 complex, gamma polypeptide 1; Mitochondrial membrane ATP synthase (F(1)F(0) ATP synthase or Complex V) produces ATP from ADP in the presence of a proton gradient across the membrane which is generated by electron transport complexes of the respiratory chain. F-type ATPases consist of two structural domains, F(1) - containing the extramembraneous cat…
ATP5E	ATP5E	1	ATP5E	1	2	2	ATP5E	ATP synthase, H+ transporting, mitochondrial F1 complex, epsilon subunit; Mitochondrial membrane ATP synthase (F(1)F(0) ATP synthase or Complex V) produces ATP from ADP in the presence of a proton gradient across the membrane which is generated by electron transport complexes of the respiratory chain. F-type ATPases consist of two structural domains, F(1) - containing the extramembraneous catalyt…
ATP5EP2	ATP5EP2	1	gene not available				ATP5EP2	ATP synthase, H+ transporting, mitochondrial F1 complex, epsilon subunit pseudogene 2; Mitochondrial membrane ATP synthase (F(1)F(0) ATP synthase or Complex V) produces ATP from ADP in the presence of a proton gradient across the membrane which is generated by electron transport complexes of the respiratory chain. F-type ATPases consist of two structural domains, F(1) - containing the extramembra…
ATP5F1	ATP5F1	4	ATP5F1	33	2.1	8	ATP5F1	ATP synthase, H+ transporting, mitochondrial Fo complex, subunit B1; Mitochondrial membrane ATP synthase (F(1)F(0) ATP synthase or Complex V) produces ATP from ADP in the presence of a proton gradient across the membrane which is generated by electron transport complexes of the respiratory chain. F-type ATPases consist of two structural domains, F(1) - containing the extramembraneous catalytic co…
ATP5H	ATP5H	2	ATP5H	28	1.7	6	ATP5H	ATP synthase, H+ transporting, mitochondrial Fo complex, subunit d; Mitochondrial membrane ATP synthase (F(1)F(0) ATP synthase or Complex V) produces ATP from ADP in the presence of a proton gradient across the membrane which is generated by electron transport complexes of the respiratory chain. F-type ATPases consist of two structural domains, F(1) - containing the extramembraneous catalytic cor…
ATP5I	ATP5I	2	ATP5I	6	1.2	2	ATP5I	ATP synthase, H+ transporting, mitochondrial Fo complex, subunit E; Mitochondrial membrane ATP synthase (F(1)F(0) ATP synthase or Complex V) produces ATP from ADP in the presence of a proton gradient across the membrane which is generated by electron transport complexes of the respiratory chain. F-type ATPases consist of two structural domains, F(1) - containing the extramembraneous catalytic cor…
ATP5J2	ATP5J2	1	ATP5J2	28	1.2	3	ATP5J2	ATP synthase, H+ transporting, mitochondrial Fo complex, subunit F2; Mitochondrial membrane ATP synthase (F(1)F(0) ATP synthase or Complex V) produces ATP from ADP in the presence of a proton gradient across the membrane which is generated by electron transport complexes of the respiratory chain. F-type ATPases consist of two structural domains, F(1) - containing the extramembraneous catalytic co…
ATP5L	ATP5L	2	ATP5L	22	1.9	8	ATP5L	ATP synthase, H+ transporting, mitochondrial Fo complex, subunit G; Mitochondrial membrane ATP synthase (F(1)F(0) ATP synthase or Complex V) produces ATP from ADP in the presence of a proton gradient across the membrane which is generated by electron transport complexes of the respiratory chain. F-type ATPases consist of two structural domains, F(1) - containing the extramembraneous catalytic cor…
ATP5O	ATP5O	3	ATP5O	51	2.8	9	ATP5O	ATP synthase, H+ transporting, mitochondrial F1 complex, O subunit; Mitochondrial membrane ATP synthase (F(1)F(0) ATP synthase or Complex V) produces ATP from ADP in the presence of a proton gradient across the membrane which is generated by electron transport complexes of the respiratory chain. F-type ATPases consist of two structural domains, F(1) - containing the extramembraneous catalytic cor…
ATP6AP1	ATP6AP1	1	ATP6AP1	1	1	1	ATP6AP1	ATPase, H+ transporting, lysosomal accessory protein 1; Vacuolar ATPase is responsible for acidifying a variety of intracellular compartments in eukaryotic cells (By similarity) (470 aa)
ATXN10	ATXN10	2	ATXN10	26	1.7	4	ATXN10	ataxin 10; Necessary for the survival of cerebellar neurons (By similarity). Induces neuritogenesis by activating the Ras-MAP kinase pathway (By similarity). May play a role in the maintenance of a critical intracellular glycosylation level and homeostasis (By similarity) (475 aa)
ATXN2L	ATXN2L	1	ATXN2L	127	17.4	113	ATXN2L	ataxin 2-like (1097 aa)
AUP1	AUP1	3	AUP1	2	2	2	AUP1	ancient ubiquitous protein 1; May play a role in the translocation of terminally misfolded proteins from the endoplasmic reticulum lumen to the cytoplasm and their degradation by the proteasome (410 aa)
AURKB	AURKB	1	AURKB	29	4.3	18	AURKB	aurora kinase B (344 aa)
B3GAT3	B3GAT3	2	B3GAT3	0	0	0	B3GAT3	beta-1,3-glucuronyltransferase 3 (glucuronosyltransferase I); Glycosaminoglycans biosynthesis. Involved in forming the linkage tetrasaccharide present in heparan sulfate and chondroitin sulfate. Transfers a glucuronic acid moiety from the uridine diphosphate-glucuronic acid (UDP-GlcUA) to the common linkage region trisaccharide Gal-beta-1,3-Gal-beta-1,4-Xyl covalently bound to a Ser residue at th…
B3GNT1	B4GAT1	1	gene not available				B3GNT1	UDP-GlcNAc-betaGal beta-1,3-N-acetylglucosaminyltransferase 1; Can initiate the synthesis or the elongation of the linear poly-N-acetyllactosaminoglycans (415 aa)
B4GALT5	B4GALT5	1	B4GALT5	0	0	0	B4GALT5	UDP-Gal-betaGlcNAc beta 1,4- galactosyltransferase, polypeptide 5; Responsible for the synthesis of complex-type N-linked oligosaccharides in many glycoproteins as well as the carbohydrate moieties of glycolipids (388 aa)
BAG2	BAG2	4	BAG2	96	2.9	20	BAG2	BCL2-associated athanogene 2; Inhibits the chaperone activity of HSP70/HSC70 by promoting substrate release (211 aa)
BAG5	BAG5	1	BAG5	5	33.4	111	BAG5	BCL2-associated athanogene 5; Inhibits both auto-ubiquitination of PARK2 and ubiquitination of target proteins by PARK2 (By similarity). May function as a nucleotide exchange factor for HSP/HSP70, promoting ADP release, and activating Hsp70-mediated refolding (488 aa)
BAG6	BAG6	3	BAG6	44	2.6	10	BAG6	BCL2-associated athanogene 6 (1132 aa)
BCS1L	BCS1L	1	BCS1L	1	1	1	BCS1L	BC1 (ubiquinol-cytochrome c reductase) synthesis-like; Chaperone necessary for the assembly of mitochondrial respiratory chain complex III. Plays an important role in the maintenance of mitochondrial tubular networks, respiratory chain assembly and formation of the LETM1 complex (419 aa)
BOLA2	BOLA2	1	BOLA2B	72	2.2	8	BOLA2	bolA homolog 2 (E. coli) (152 aa)
BRI3BP	BRI3BP	1	BRI3BP	5	1.2	2	BRI3BP	BRI3 binding protein; Involved in tumorigenesis and may function by stabilizing p53/TP53 (251 aa)
BSG	BSG	3	BSG	40	2	6	BSG	basigin (Ok blood group); Plays pivotal roles in spermatogenesis, embryo implantation, neural network formation and tumor progression. Stimulates adjacent fibroblasts to produce matrix metalloproteinases (MMPS). May target monocarboxylate transporters SLC16A1, SLC16A3 and SLC16A8 to plasma membranes of retinal pigment epithelium and neural retina. Seems to be a receptor for oligomannosidic glycan…
BZW1	BZW1	2	BZW1	12	2.4	11	BZW1	basic leucine zipper and W2 domains 1; Enhances histone H4 gene transcription but does not seem to bind DNA directly (451 aa)
BZW2	BZW2	1	BZW2	15	2.1	5	BZW2	basic leucine zipper and W2 domains 2; May be involved in neuronal differentiation (By similarity) (419 aa)
C19orf70	C19orf70	3	C19orf70	5	1.4	3	C19orf70	chromosome 19 open reading frame 70 (118 aa)
C1QBP	C1QBP	1	C1QBP	223	11.4	381	C1QBP	complement component 1, q subcomponent binding protein; Is believed to be a multifunctional and multicompartmental protein involved in inflammation and infection processes, ribosome biogenesis, regulation of apoptosis, transcriptional regulation and pre-mRNA splicing. At the cell surface is thought to act as an endothelial receptor for plasma proteins of the complement and kallikrein-kinin cascad…
C2CD2L	C2CD2L	2	C2CD2L	0	0	0	C2CD2L	C2CD2-like (707 aa)
C2orf47	C2orf47	3	C2orf47	12	1.2	3	C2orf47	chromosome 2 open reading frame 47 (291 aa)
C3orf58	C3orf58	2	C3orf58	1	1	1	C3orf58	chromosome 3 open reading frame 58 (430 aa)
CACYBP	CACYBP	1	CACYBP	67	3.4	12	CACYBP	calcyclin binding protein; May be involved in calcium-dependent ubiquitination and subsequent proteasomal degradation of target proteins. Probably serves as a molecular bridge in ubiquitin E3 complexes. Participates in the ubiquitin-mediated degradation of beta-catenin (CTNNB1) (228 aa)
CAD	CAD	3	CAD	147	11.3	88	CAD	carbamoyl-phosphate synthetase 2, aspartate transcarbamylase, and dihydroorotase; This protein is a "fusion" protein encoding four enzymatic activities of the pyrimidine pathway (GATase, CPSase, ATCase and DHOase) (2225 aa)
CALR	CALR	2	CALR	114	4.1	31	CALR	calreticulin; Calcium-binding chaperone that promotes folding, oligomeric assembly and quality control in the endoplasmic reticulum (ER) via the calreticulin/calnexin cycle. This lectin interacts transiently with almost all of the monoglucosylated glycoproteins that are synthesized in the ER. Interacts with the DNA-binding domain of NR3C1 and mediates its nuclear export. Involved in maternal gene…
CALU	CALU	1	CALU	61	3.8	34	CALU	calumenin (323 aa)
CANX	CANX	1	CANX	126	5.1	29	CANX	calnexin; Calcium-binding protein that interacts with newly synthesized glycoproteins in the endoplasmic reticulum. It may act in assisting protein assembly and/or in the retention within the ER of unassembled protein subunits. It seems to play a major role in the quality control apparatus of the ER by the retention of incorrectly folded proteins. Associated with partial T-cell antigen receptor c…
CAT	CAT	1	CAT	37	3.1	14	CAT	catalase; Occurs in almost all aerobically respiring organisms and serves to protect cells from the toxic effects of hydrogen peroxide. Promotes growth of cells including T-cells, B-cells, myeloid leukemia cells, melanoma cells, mastocytoma cells and normal and transformed fibroblast cells (527 aa)
CBS	CBS	1	CBS	25	1.6	7	CBS	cystathionine-beta-synthase; Only known pyridoxal phosphate-dependent enzyme that contains heme. Important regulator of hydrogen sulfide, especially in the brain, utilizing cysteine instead of serine to catalyze the formation of hydrogen sulfide. Hydrogen sulfide is a gastratransmitter with signaling and cytoprotective effects such as acting as a neuromodulator in the brain to protect neurons aga…
CBX3	CBX3	1	CBX3	85	4.5	31	CBX3	chromobox homolog 3; Seems to be involved in transcriptional silencing in heterochromatin-like complexes. Recognizes and binds histone H3 tails methylated at ’Lys-9’, leading to epigenetic repression. May contribute to the association of the heterochromatin with the inner nuclear membrane through its interaction with lamin B receptor (LBR). Involved in the formation of functional kinetochore thro…
CCDC134	CCDC134	2	CCDC134	2	1	1	CCDC134	coiled-coil domain containing 134 (229 aa)
CCDC47	CCDC47	2	CCDC47	24	1.9	5	CCDC47	coiled-coil domain containing 47 (483 aa)
CCDC51	CCDC51	1	CCDC51	0	0	0	CCDC51	coiled-coil domain containing 51 (411 aa)
CCDC8	CCDC8	2	CCDC8	5	1.6	4	CCDC8	coiled-coil domain containing 8 (538 aa)
CCDC88A	CCDC88A	1	CCDC88A	6	10.3	34	CCDC88A	coiled-coil domain containing 88A (1870 aa)
CCT2	CCT2	1	CCT2	180	22.3	242	CCT2	chaperonin containing TCP1, subunit 2 (beta); Molecular chaperone; assists the folding of proteins upon ATP hydrolysis. As part of the BBS/CCT complex may play a role in the assembly of BBSome, a complex involved in ciliogenesis regulating transports vesicles to the cilia. Known to play a role, in vitro, in the folding of actin and tubulin (535 aa)
CCT3	CCT3	1	CCT3	165	15.1	114	CCT3	chaperonin containing TCP1, subunit 3 (gamma); Molecular chaperone; assists the folding of proteins upon ATP hydrolysis. As part of the BBS/CCT complex may play a role in the assembly of BBSome, a complex involved in ciliogenesis regulating transports vesicles to the cilia. Known to play a role, in vitro, in the folding of actin and tubulin (545 aa)
CCT4	CCT4	1	CCT4	186	14.1	91	CCT4	chaperonin containing TCP1, subunit 4 (delta); Molecular chaperone; assists the folding of proteins upon ATP hydrolysis. As part of the BBS/CCT complex may play a role in the assembly of BBSome, a complex involved in ciliogenesis regulating transports vesicles to the cilia. Known to play a role, in vitro, in the folding of actin and tubulin (539 aa)
CCT5	CCT5	1	CCT5	182	17.9	119	CCT5	chaperonin containing TCP1, subunit 5 (epsilon); Molecular chaperone; assists the folding of proteins upon ATP hydrolysis. As part of the BBS/CCT complex may play a role in the assembly of BBSome, a complex involved in ciliogenesis regulating transports vesicles to the cilia. Known to play a role, in vitro, in the folding of actin and tubulin (541 aa)
CCT6A	CCT6A	1	CCT6A	177	15	153	CCT6A	chaperonin containing TCP1, subunit 6A (zeta 1); Molecular chaperone; assists the folding of proteins upon ATP hydrolysis. Known to play a role, in vitro, in the folding of actin and tubulin (531 aa)
CCT7	CCT7	1	CCT7	172	14.6	118	CCT7	chaperonin containing TCP1, subunit 7 (eta); Molecular chaperone; assists the folding of proteins upon ATP hydrolysis. Known to play a role, in vitro, in the folding of actin and tubulin (By similarity) (543 aa)
CCT8	CCT8	1	CCT8	183	24.8	203	CCT8	chaperonin containing TCP1, subunit 8 (theta); Molecular chaperone; assists the folding of proteins upon ATP hydrolysis. As part of the BBS/CCT complex may play a role in the assembly of BBSome, a complex involved in ciliogenesis regulating transports vesicles to the cilia. Known to play a role, in vitro, in the folding of actin and tubulin (548 aa)
CDC37	CDC37	3	CDC37	80	3.4	22	CDC37	cell division cycle 37 homolog (S. cerevisiae); Co-chaperone that binds to numerous kinases and promotes their interaction with the Hsp90 complex, resulting in stabilization and promotion of their activity (378 aa)
CDC42	CDC42	1	CDC42	80	2.7	9	CDC42	cell division cycle 42 (GTP binding protein, 25kDa); Plasma membrane-associated small GTPase which cycles between an active GTP-bound and an inactive GDP-bound state. In active state binds to a variety of effector proteins to regulate cellular responses. Involved in epithelial cell polarization processes. Regulates the bipolar attachment of spindle microtubules to kinetochores before chromosome c…
CDC42EP1	CDC42EP1	3	CDC42EP1	8	1	1	CDC42EP1	CDC42 effector protein (Rho GTPase binding) 1; Probably involved in the organization of the actin cytoskeleton. Induced membrane extensions in fibroblasts (391 aa)
CDC45	CDC45	1	CDC45	5	1	1	CDC45	cell division cycle 45 homolog (S. cerevisiae); Required for initiation of chromosomal DNA replication (598 aa)
CDC6	CDC6	1	CDC6	1	1	1	CDC6	cell division cycle 6 homolog (S. cerevisiae); Involved in the initiation of DNA replication. Also participates in checkpoint controls that ensure DNA replication is completed before mitosis is initiated (560 aa)
CDC7	CDC7	2	CDC7	1	2	2	CDC7	cell division cycle 7 homolog (S. cerevisiae); Seems to phosphorylate critical substrates that regulate the G1/S phase transition and/or DNA replication. Can phosphorylates MCM2 and MCM3 (574 aa)
CDIPT	CDIPT	2	CDIPT	11	1.3	3	CDIPT	CDP-diacylglycerol--inositol 3-phosphatidyltransferase; Catalyzes the biosynthesis of phosphatidylinositol (PtdIns) as well as PtdIns-inositol exchange reaction. May thus act to reduce an excessive cellular PtdIns content. The exchange activity is due to the reverse reaction of PtdIns synthase and is dependent on CMP, which is tightly bound to the enzyme (213 aa)
CDK1	CDK1	1	CDK1	81	4.3	27	CDK1	cyclin-dependent kinase 1; Plays a key role in the control of the eukaryotic cell cycle by modulating the centrosome cycle as well as mitotic onset; promotes G2-M transition, and regulates G1 progress and G1-S transition via association with multiple interphase cyclins. Required in higher cells for entry into S-phase and mitosis. Phosphorylates PARVA/actopaxin, APC, AMPH, APC, BARD1, Bcl- xL/BCL2…
CDK17	CDK17	2	CDK17	24	1.1	2	CDK17	cyclin-dependent kinase 17; May play a role in terminally differentiated neurons. Has a Ser/Thr-phosphorylating activity for histone H1 (By similarity) (523 aa)
CDK5	CDK5	1	CDK5	25	1.3	4	CDK5	cyclin-dependent kinase 5; Proline-directed serine/threonine-protein kinase essential for neuronal cell cycle arrest and differentiation and may be involved in apoptotic cell death in neuronal diseases by triggering abortive cell cycle re-entry. Interacts with D1 and D3- type G1 cyclins. Phosphorylates SRC, NOS3, VIM/vimentin, p35/CDK5R1, MEF2A, SIPA1L1, SH3GLB1, PXN, PAK1, MCAM/MUC18, SEPT5, SYN…
CDS2	CDS2	3	CDS2	1	1	1	CDS2	CDP-diacylglycerol synthase (phosphatidate cytidylyltransferase) 2 (445 aa)
CEPT1	CEPT1	1	CEPT1	6	1.2	2	CEPT1	choline/ethanolamine phosphotransferase 1; Catalyzes both phosphatidylcholine and phosphatidylethanolamine biosynthesis from CDP-choline and CDP- ethanolamine, respectively. Involved in protein-dependent process of phospholipid transport to distribute phosphatidyl choline to the lumenal surface. Has a higher cholinephosphotransferase activity than ethanolaminephosphotransferase activity (416 aa)
CERS1	CERS1	3	CERS1	0	0	0	CERS1	ceramide synthase 1; May be either a bona fide (dihydro)ceramide synthase or a modulator of its activity. When overexpressed in cells is involved in the production of sphingolipids containing mainly one fatty acid donor (N-linked stearoyl- (C18) ceramide) in a fumonisin B1-independent manner (By similarity) (350 aa)
CERS2	CERS2	3	CERS2	1	1	1	CERS2	ceramide synthase 2; Suppresses the growth of cancer cells. May be involved in sphingolipid synthesis (380 aa)
CHCHD3	CHCHD3	1	CHCHD3	16	4.6	31	CHCHD3	coiled-coil-helix-coiled-coil-helix domain containing 3; Required for maintenance of mitochondrial crista integrity and mitochondrial function. May act as a scaffolding protein that stabilizes protein complexes involved in crista architecture and protein import. Has also been shown to function as a transcription factor which binds to the BAG1 promoter and represses BAG1 transcription (227 aa)
CHID1	CHID1	1	CHID1	6	1.8	4	CHID1	chitinase domain containing 1; Saccharide- and LPS-binding protein with possible roles in pathogen sensing and endotoxin neutralization. Ligand-binding specificity relates to the length of the oligosaccharides, with preference for chitotetraose (in vitro) (418 aa)
CHP1	CHP1	4	CHP1	3	1	1	CHP1	calcineurin-like EF hand protein 1; Calcium-binding protein involved in different processes such as regulation of vesicular trafficking, plasma membrane Na(+)/H(+) exchanger and gene transcription. Involved in the constitutive exocytic membrane traffic. Mediates the association between microtubules and membrane-bound organelles of the endoplasmic reticulum and Golgi apparatus and is also required…
CHPF	CHPF	3	CHPF	4	1	1	CHPF	chondroitin polymerizing factor; Has both beta-1,3-glucuronic acid and beta-1,4-N- acetylgalactosamine transferase activity. Transfers glucuronic acid (GlcUA) from UDP-GlcUA and N-acetylgalactosamine (GalNAc) from UDP-GalNAc to the non-reducing end of the elongating chondroitin polymer (775 aa)
CHPF2	CHPF2	2	CHPF2	1	1	1	CHPF2	chondroitin polymerizing factor 2; Transfers glucuronic acid (GlcUA) from UDP-GlcUA to N- acetylgalactosamine residues on the non-reducing end of the elongating chondroitin polymer. Has no N- acetylgalactosaminyltransferase activity (772 aa)
CHST14	CHST14	2	CHST14	1	1	1	CHST14	carbohydrate (N-acetylgalactosamine 4-0) sulfotransferase 14; Catalyzes the transfer of sulfate to position 4 of the N-acetylgalactosamine (GalNAc) residue of dermatan sulfate. Plays a pivotal role in the formation of 4-0-sulfated IdoA blocks in dermatan sulfate. Transfers sulfate to the C-4 hydroxyl of beta1,4-linked GalNAc that is substituted with an alpha-linked iduronic acid (IdoUA) at the C-…
CISD1	CISD1	1	CISD1	7	1.3	2	CISD1	CDGSH iron sulfur domain 1; Plays a key role in regulating maximal capacity for electron transport and oxidative phosphorylation (By similarity). May be involved in Fe-S cluster shuttling and/or in redox reactions (108 aa)
CISD2	CISD2	1	CISD2	0	0	0	CISD2	CDGSH iron sulfur domain 2; Regulator of autophagy that contributes to antagonize BECN1-mediated cellular autophagy at the endoplasmic reticulum. Participates in the interaction of BCL2 with BECN1 and is required for BCL2-mediated depression of endoplasmic reticulum Ca(2+) stores during autophagy. Contributes to BIK-initiated autophagy, while it is not involved in BIK-dependent activation of casp…
CKAP4	CKAP4	2	CKAP4	58	5	24	CKAP4	cytoskeleton-associated protein 4; High-affinity epithelial cell surface receptor for APF (602 aa)
CKAP5	CKAP5	1	CKAP5	84	9.4	45	CKAP5	cytoskeleton associated protein 5; Binds to the plus end of microtubules and regulates microtubule dynamics and microtubule organization. Promotes cytoplasmic microtubule nucleation and elongation. Plays a major role in organizing spindle poles (2032 aa)
CLCC1	CLCC1	1	CLCC1	21	3.3	26	CLCC1	chloride channel CLIC-like 1; Seems to act as a chloride ion channel (By similarity) (551 aa)
CLGN	CLGN	1	CLGN	0	0	0	CLGN	calmegin; Probably plays an important role in spermatogenesis. Binds calcium ions (610 aa)
CLN6	CLN6	4	CLN6	7	1.6	2	CLN6	ceroid-lipofuscinosis, neuronal 6, late infantile, variant (311 aa)
CLNS1A	CLNS1A	1	CLNS1A	141	23.8	289	CLNS1A	chloride channel, nucleotide-sensitive, 1A; The interaction with Sm proteins inhibits their assembly on U RNA and interferes with snRNP biogenesis. Inhibits the binding of survival motor neuron protein (SMN) to Sm proteins. May participate in cellular volume control by activation of a swelling-induced chloride conductance pathway (237 aa)
CLPTM1	CLPTM1	3	CLPTM1	2	1	1	CLPTM1	cleft lip and palate associated transmembrane protein 1; May play a role in T-cell development (By similarity) (669 aa)
CLPTM1L	CLPTM1L	3	CLPTM1L	10	1.1	2	CLPTM1L	CLPTM1-like; Enhances cisplatin-mediated apoptosis, when overexpressed (538 aa)
CNNM3	CNNM3	2	CNNM3	0	0	0	CNNM3	cyclin M3; Probable metal transporter (By similarity) (707 aa)
CNP	CNP	4	CNP	26	1.9	8	CNP	2’,3’-cyclic nucleotide 3’ phosphodiesterase; May participate in RNA metabolism in the myelinating cell, CNP is the third most abundant protein in central nervous system myelin (By similarity) (421 aa)
COCH	COCH	2	COCH	0	0	0	COCH	coagulation factor C homolog, cochlin (Limulus polyphemus); Plays a role in the control of cell shape and motility in the trabecular meshwork (550 aa)
COL18A1	COL18A1	1	COL18A1	3	2.3	4	COL18A1	collagen, type XVIII, alpha 1 (1519 aa)
COLGALT1	COLGALT1	3	COLGALT1	29	1.5	5
COPA	COPA	4	COPA	86	4.8	58	COPA	coatomer protein complex, subunit alpha; The coatomer is a cytosolic protein complex that binds to dilysine motifs and reversibly associates with Golgi non- clathrin-coated vesicles, which further mediate biosynthetic protein transport from the ER, via the Golgi up to the trans Golgi network. Coatomer complex is required for budding from Golgi membranes, and is essential for the retrograde Golgi-…
COPB2	COPB2	1	COPB2	79	3.6	23	COPB2	coatomer protein complex, subunit beta 2 (beta prime); The coatomer is a cytosolic protein complex that binds to dilysine motifs and reversibly associates with Golgi non- clathrin-coated vesicles, which further mediate biosynthetic protein transport from the ER, via the Golgi up to the trans Golgi network. Coatomer complex is required for budding from Golgi membranes, and is essential for the ret…
COPG1	COPG1	1	COPG1	78	3.2	19	COPG1	coatomer protein complex, subunit gamma 1; The coatomer is a cytosolic protein complex that binds to dilysine motifs and reversibly associates with Golgi non- clathrin-coated vesicles, which further mediate biosynthetic protein transport from the ER, via the Golgi up to the trans Golgi network. Coatomer complex is required for budding from Golgi membranes, and is essential for the retrograde Golg…
COQ5	COQ5	1	COQ5	0	0	0	COQ5	coenzyme Q5 homolog, methyltransferase (S. cerevisiae); Methyltransferase required for the conversion of 2- polyprenyl-6-methoxy-1,4-benzoquinol (DDMQH2) to 2-polyprenyl-3- methyl-6-methoxy-1,4-benzoquinol (DMQH2) (By similarity) (327 aa)
COX15	COX15	2	COX15	3	1.7	3	COX15	cytochrome c oxidase assembly homolog 15 (yeast); May be involved in the biosynthesis of heme A (410 aa)
COX6C	COX6C	1	COX6C	7	1.9	6	COX6C	cytochrome c oxidase subunit VIc; This protein is one of the nuclear-coded polypeptide chains of cytochrome c oxidase, the terminal oxidase in mitochondrial electron transport (75 aa)
COX7B	COX7B	1	COX7B	0	0	0	COX7B	cytochrome c oxidase subunit VIIb; This protein is one of the nuclear-coded polypeptide chains of cytochrome c oxidase, the terminal oxidase in mitochondrial electron transport (80 aa)
CPD	CPD	1	CPD	4	3.8	10	CPD	carboxypeptidase D (1380 aa)
CPT1A	CPT1A	1	CPT1A	8	1	1	CPT1A	carnitine palmitoyltransferase 1A (liver); Catalyzes the transfer of the acyl group of long-chain fatty acid-CoA conjugates onto carnitine, an essential step for the mitochondrial uptake of long-chain fatty acids and their subsequent beta-oxidation in the mitochondrion. Plays an important role in triglyceride metabolism (773 aa)
CRTAP	CRTAP	1	CRTAP	7	1.3	2	CRTAP	cartilage associated protein; Necessary for efficient 3-hydroxylation of fibrillar collagen prolyl residues (401 aa)
CSE1L	CSE1L	1	CSE1L	126	7.1	54	CSE1L	CSE1 chromosome segregation 1-like (yeast) (971 aa)
CTPS1	CTPS1	1	CTPS1	78	7.2	28	CTPS1	CTP synthase 1; Catalyzes the ATP-dependent amination of UTP to CTP with either L-glutamine or ammonia as the source of nitrogen (591 aa)
CTSD	CTSD	1	CTSD	39	3.8	21	CTSD	cathepsin D; Acid protease active in intracellular protein breakdown. Involved in the pathogenesis of several diseases such as breast cancer and possibly Alzheimer disease (412 aa)
CUL2	CUL2	1	CUL2	17	2.2	14	CUL2	cullin 2; Core component of multiple cullin-RING-based ECS (ElonginB/C-CUL2/5-SOCS-box protein) E3 ubiquitin-protein ligase complexes, which mediate the ubiquitination of target proteins. May serve as a rigid scaffold in the complex and may contribute to catalysis through positioning of the substrate and the ubiquitin- conjugating enzyme. The E3 ubiquitin-protein ligase activity of the complex is…
CUL7	CUL7	1	CUL7	3	2	3	CUL7	cullin 7; Component of a probable SCF-like E3 ubiquitin-protein ligase complex, which mediates the ubiquitination and subsequent proteasomal degradation of target proteins. Probably plays a role in the degradation of proteins involved in endothelial proliferation and/or differentiation (By similarity). Seems not to promote polyubiquitination and proteasomal degradation of TP53. In vitro, complexe…
CXorf26	PBDC1	1	PBDC1	8	1.6	4	CXorf26	chromosome X open reading frame 26 (233 aa)
CYB5B	CYB5B	1	CYB5B	8	1	1	CYB5B	cytochrome b5 type B (outer mitochondrial membrane); Cytochrome b5 is a membrane bound hemoprotein which function as an electron carrier for several membrane bound oxygenases (By similarity) (150 aa)
CYC1	CYC1	2	CYC1	9	2.4	7	CYC1	cytochrome c-1; This is the heme-containing component of the cytochrome b-c1 complex, which accepts electrons from Rieske protein and transfers electrons to cytochrome c in the mitochondrial respiratory chain (325 aa)
CYCS	CYCS	1	CYCS	23	1.7	5	CYCS	cytochrome c, somatic; Electron carrier protein. The oxidized form of the cytochrome c heme group can accept an electron from the heme group of the cytochrome c1 subunit of cytochrome reductase. Cytochrome c then transfers this electron to the cytochrome oxidase complex, the final protein carrier in the mitochondrial electron-transport chain (By similarity) (105 aa)
CYP51A1	CYP51A1	1	CYP51A1	8	1.1	2	CYP51A1	cytochrome P450, family 51, subfamily A, polypeptide 1 (509 aa)
DAD1	DAD1	3	DAD1	8	1	1	DAD1	defender against cell death 1; Essential subunit of the N-oligosaccharyl transferase (OST) complex which catalyzes the transfer of a high mannose oligosaccharide from a lipid-linked oligosaccharide donor to an asparagine residue within an Asn-X-Ser/Thr consensus motif in nascent polypeptide chains. N-glycosylation occurs cotranslationally and the complex associates with the Sec61 complex at the c…
DARS	DARS	1	DARS	121	5	35	DARS	aspartyl-tRNA synthetase; Catalyzes the specific attachment of an amino acid to its cognate tRNA in a 2 step reaction- the amino acid (AA) is first activated by ATP to form AA-AMP and then transferred to the acceptor end of the tRNA (501 aa)
DCD	DCD	1	DCD	178	4.5	45	DCD	dermcidin; DCD-1 displays antimicrobial activity thereby limiting skin infection by potential pathogens in the first few hours after bacterial colonization. Highly effective against E.coli, E.faecalis, S.aureus and C.albicans. Optimal pH and salt concentration resemble the conditions in sweat. Also exhibits proteolytic activity (110 aa)
DCTN1	DCTN1	1	DCTN1	85	4.8	25	DCTN1	dynactin 1 (1278 aa)
DCTN2	DCTN2	1	DCTN2	91	5.4	25	DCTN2	dynactin 2 (p50); Modulates cytoplasmic dynein binding to an organelle, and plays a role in prometaphase chromosome alignment and spindle organization during mitosis. Involved in anchoring microtubules to centrosomes. May play a role in synapse formation during brain development (406 aa)
DDB1	DDB1	2	DDB1	103	4.8	52	DDB1	damage-specific DNA binding protein 1, 127kDa; Required for DNA repair. Binds to DDB2 to form the UV- damaged DNA-binding protein complex (the UV-DDB complex). The UV- DDB complex may recognize UV-induced DNA damage and recruit proteins of the nucleotide excision repair pathway (the NER pathway) to initiate DNA repair. The UV-DDB complex preferentially binds to cyclobutane pyrimidine dimers (CPD)…
DDOST	DDOST	2	DDOST	59	3.6	17	DDOST	dolichyl-diphosphooligosaccharide--protein glycosyltransferase; Essential subunit of the N-oligosaccharyl transferase (OST) complex which catalyzes the transfer of a high mannose oligosaccharide from a lipid-linked oligosaccharide donor to an asparagine residue within an Asn-X-Ser/Thr consensus motif in nascent polypeptide chains (456 aa)
DDX10	DDX10	2	DDX10	30	12.6	31	DDX10	DEAD (Asp-Glu-Ala-Asp) box polypeptide 10; Putative ATP-dependent RNA helicase (875 aa)
DDX3X	DDX3X	1	DDX3X	212	10.5	87	DDX3X	DEAD (Asp-Glu-Ala-Asp) box polypeptide 3, X-linked; Multifunctional ATP-dependent RNA helicase. The ATPase activity can be stimulated by various ribo- and deoxynucleic acids indicative for a relaxed substrate specificity. In vitro can unwind partially double stranded DNA with a preference for 5’- single stranded DNA overhangs. Is involved in several steps of gene expression, such as transcription…
DDX6	DDX6	2	DDX6	129	6.3	54	DDX6	DEAD (Asp-Glu-Ala-Asp) box helicase 6; In the process of mRNA degradation, may play a role in mRNA decapping (483 aa)
DECR2	DECR2	1	DECR2	5	2.4	4	DECR2	2,4-dienoyl CoA reductase 2, peroxisomal; Auxiliary enzyme of beta-oxidation. Participates in the degradation of unsaturated fatty enoyl-CoA esters having double bonds in both even- and odd-numbered positions in peroxisome. Catalyzes the NADP-dependent reduction of 2,4-dienoyl-CoA to yield trans-3-enoyl-CoA. Has activity towards short and medium chain 2,4-dienoyl-CoAs, but also towards 2,4,7,10,1…
DERL2	DERL2	2	DERL2	4	1	1	DERL2	derlin 2; Functional component of endoplasmic reticulum-associated degradation (ERAD) for misfolded lumenal glycoproteins, but not that of misfolded nonglycoproteins. May act by forming a channel that allows the retrotranslocation of misfolded glycoproteins into the cytosol where they are ubiquitinated and degraded by the proteasome. May mediate the interaction between VCP and the degradation sub…
DGAT1	DGAT1	1	DGAT1	0	0	0	DGAT1	diacylglycerol O-acyltransferase 1; Catalyzes the terminal and only committed step in triacylglycerol synthesis by using diacylglycerol and fatty acyl CoA as substrates. In contrast to DGAT2 it is not essential for survival. May be involved in VLDL (very low density lipoprotein) assembly. In liver, plays a role in esterifying exogenous fatty acids to glycerol. Functions as the major acyl-CoA reti…
DGKE	DGKE	1	DGKE	1	2	2	DGKE	diacylglycerol kinase, epsilon 64kDa; Highly selective for arachidonate-containing species of diacylglycerol (DAG). May terminate signals transmitted through arachidonoyl-DAG or may contribute to the synthesis of phospholipids with defined fatty acid composition (567 aa)
DHCR24	DHCR24	3	DHCR24	3	1.3	2	DHCR24	24-dehydrocholesterol reductase; Catalyzes the reduction of the delta-24 double bond of sterol intermediates. Protects cells from oxidative stress by reducing caspase 3 activity during apoptosis induced by oxidative stress. Also protects against amyloid-beta peptide-induced apoptosis (516 aa)
DHCR7	DHCR7	4	DHCR7	17	1.8	6	DHCR7	7-dehydrocholesterol reductase; Production of cholesterol by reduction of C7-C8 double bond of 7-dehydrocholesterol (7-DHC) (475 aa)
DHRS7B	DHRS7B	2	DHRS7B	6	1.3	2	DHRS7B	dehydrogenase/reductase (SDR family) member 7B; Putative oxidoreductase (Potential) (325 aa)
DLST	DLST	1	DLST	57	3.7	20	DLST	dihydrolipoamide S-succinyltransferase (E2 component of 2-oxo-glutarate complex); The 2-oxoglutarate dehydrogenase complex catalyzes the overall conversion of 2-oxoglutarate to succinyl-CoA and CO(2). It contains multiple copies of 3 enzymatic components- 2-oxoglutarate dehydrogenase (E1), dihydrolipoamide succinyltransferase (E2) and lipoamide dehydrogenase (E3) (453 aa)
DNAJA1	DNAJA1	3	DNAJA1	115	3.6	15	DNAJA1	DnaJ (Hsp40) homolog, subfamily A, member 1; Co-chaperone of Hsc70. Seems to play a role in protein import into mitochondria (397 aa)
DNAJA2	DNAJA2	4	DNAJA2	90	3.1	9	DNAJA2	DnaJ (Hsp40) homolog, subfamily A, member 2; Co-chaperone of Hsc70 (412 aa)
DNAJA3	DNAJA3	3	DNAJA3	33	1.8	4	DNAJA3	DnaJ (Hsp40) homolog, subfamily A, member 3; Modulates apoptotic signal transduction or effector structures within the mitochondrial matrix. Affect cytochrome C release from the mitochondria and caspase 3 activation, but not caspase 8 activation. Isoform 1 increases apoptosis triggered by both TNF and the DNA-damaging agent mytomycin C; in sharp contrast, isoform 2 suppresses apoptosis. Can modul…
DNAJB1	DNAJB1	1	DNAJB1	39	1.7	5	DNAJB1	DnaJ (Hsp40) homolog, subfamily B, member 1; Interacts with HSP70 and can stimulate its ATPase activity. Stimulates the association between HSC70 and HIP (340 aa)
DNAJB11	DNAJB11	4	DNAJB11	52	2	10	DNAJB11	DnaJ (Hsp40) homolog, subfamily B, member 11; Serves as a co-chaperone for HSPA5. Binds directly to both unfolded proteins that are substrates for ERAD and nascent unfolded peptide chains, but dissociates from the HSPA5-unfolded protein complex before folding is completed. May help recruiting HSPA5 and other chaperones to the substrate. Stimulates HSPA5 ATPase activity (358 aa)
DNAJB12	DNAJB12	2	DNAJB12	7	1.4	4	DNAJB12	DnaJ (Hsp40) homolog, subfamily B, member 12 (409 aa)
DNAJB2	DNAJB2	1	DNAJB2	20	1.6	5	DNAJB2	DnaJ (Hsp40) homolog, subfamily B, member 2 (324 aa)
DNAJB6	DNAJB6	4	DNAJB6	25	1.5	6	DNAJB6	DnaJ (Hsp40) homolog, subfamily B, member 6 (326 aa)
DNAJC10	DNAJC10	4	DNAJC10	26	9.7	46	DNAJC10	DnaJ (Hsp40) homolog, subfamily C, member 10 (793 aa)
DNAJC11	DNAJC11	1	DNAJC11	10	1.2	2	DNAJC11	DnaJ (Hsp40) homolog, subfamily C, member 11 (559 aa)
DNAJC19	DNAJC19	1	DNAJC19	7	1	1	DNAJC19	DnaJ (Hsp40) homolog, subfamily C, member 19; Probable component of the PAM complex, a complex required for the translocation of transit peptide-containing proteins from the inner membrane into the mitochondrial matrix in an ATP-dependent manner. May act as a co-chaperone that stimulate the ATP-dependent activity (By similarity) (116 aa)
DNAJC25	DNAJC25	1	DNAJC25	0	0	0	DNAJC25	DnaJ (Hsp40) homolog, subfamily C , member 25 (360 aa)
DNAJC3	DNAJC3	4	DNAJC3	1	1	1	DNAJC3	DnaJ (Hsp40) homolog, subfamily C, member 3; Involved in the unfolded protein response (UPR) during ER stress. Co-chaperone of HSPA8/HSC70, it stimulates its ATPase activity. May inhibit both the autophosphorylation of EIF2AK2/PKR and the ability of EIF2AK2 to catalyze phosphorylation of the EIF2A. May inhibit EIF2AK3/PERK activity (504 aa)
DNAJC7	DNAJC7	3	DNAJC7	59	2.9	10	DNAJC7	DnaJ (Hsp40) homolog, subfamily C, member 7; Acts as co-chaperone regulating the molecular chaperones HSP70 and HSP90 in folding of steroid receptors, such as the glucocorticoid receptor and the progesterone receptor. Proposed to act as a recycling chaperone by facilitating the return of chaperone substrates to early stages of chaperoning if further folding is required. In vitro, induces ATP-inde…
DPM1	DPM1	4	DPM1	28	1.8	8	DPM1	dolichyl-phosphate mannosyltransferase polypeptide 1, catalytic subunit; Transfers mannose from GDP-mannose to dolichol monophosphate to form dolichol phosphate mannose (Dol-P-Man) which is the mannosyl donor in pathways leading to N-glycosylation, glycosyl phosphatidylinositol membrane anchoring, and O- mannosylation of proteins (260 aa)
DSC1	DSC1	1	DSC1	51	5	21	DSC1	desmocollin 1; Component of intercellular desmosome junctions. Involved in the interaction of plaque proteins and intermediate filaments mediating cell-cell adhesion. May contribute to epidermal cell positioning (stratification) by mediating differential adhesiveness between cells that express different isoforms. Linked to the keratinization of epithelial tissues (894 aa)
DSG1	DSG1	1	DSG1	82	10	53	DSG1	desmoglein 1; Component of intercellular desmosome junctions. Involved in the interaction of plaque proteins and intermediate filaments mediating cell-cell adhesion (1049 aa)
DSG2	DSG2	3	DSG2	37	17.9	63	DSG2	desmoglein 2; Component of intercellular desmosome junctions. Involved in the interaction of plaque proteins and intermediate filaments mediating cell-cell adhesion (1118 aa)
DSP	DSP	1	DSP	126	19.4	237	DSP	desmoplakin; Major high molecular weight protein of desmosomes. Involved in the organization of the desmosomal cadherin- plakoglobin complexes into discrete plasma membrane domains and in the anchoring of intermediate filaments to the desmosomes (2871 aa)
DST	DST	1	DST	27	4	15	DST	dystonin (5171 aa)
DSTN	DSTN	1	DSTN	42	1.7	6	DSTN	destrin (actin depolymerizing factor); Actin-depolymerizing protein. Severs actin filaments (F- actin) and binds to actin monomers (G-actin). Acts in a pH- independent manner (165 aa)
DTWD2	DTWD2	2	DTWD2	0	0	0	DTWD2	DTW domain containing 2 (298 aa)
EARS2	EARS2	1	EARS2	3	1.7	2	EARS2	glutamyl-tRNA synthetase 2, mitochondrial; Catalyzes the attachment of glutamate to tRNA(Glu) in a two-step reaction- glutamate is first activated by ATP to form Glu-AMP and then transferred to the acceptor end of tRNA(Glu) (By similarity) (523 aa)
EBP	EBP	1	EBP	14	1.2	2	EBP	emopamil binding protein (sterol isomerase); Catalyzes the conversion of Delta(8)-sterols to their corresponding Delta(7)-isomers (230 aa)
EEF1A1	EEF1A1	1	EEF1A1	350	21.9	230	EEF1A1	eukaryotic translation elongation factor 1 alpha 1; This protein promotes the GTP-dependent binding of aminoacyl-tRNA to the A-site of ribosomes during protein biosynthesis. With PARP1 and TXK, forms a complex that acts as a T helper 1 (Th1) cell-specific transcription factor and binds the promoter of IFN-gamma to directly regulate its transcription, and is thus involved importantly in Th1 cytoki…
EEF1B2	EEF1B2	1	EEF1B2	169	4.5	27	EEF1B2	eukaryotic translation elongation factor 1 beta 2; EF-1-beta and EF-1-delta stimulate the exchange of GDP bound to EF-1-alpha to GTP (225 aa)
EEF1D	EEF1D	1	EEF1D	157	5.9	34	EEF1D	eukaryotic translation elongation factor 1 delta (guanine nucleotide exchange protein); Isoform 1- EF-1-beta and EF-1-delta stimulate the exchange of GDP bound to EF-1-alpha to GTP, regenerating EF-1- alpha for another round of transfer of aminoacyl-tRNAs to the ribosome (647 aa)
EEF1G	EEF1G	1	EEF1G	193	7.6	41	EEF1G	eukaryotic translation elongation factor 1 gamma; Probably plays a role in anchoring the complex to other cellular components (437 aa)
EEF2	EEF2	1	EEF2	207	14.5	219	EEF2	eukaryotic translation elongation factor 2; Catalyzes the GTP-dependent ribosomal translocation step during translation elongation. During this step, the ribosome changes from the pre-translocational (PRE) to the post- translocational (POST) state as the newly formed A-site-bound peptidyl-tRNA and P-site-bound deacylated tRNA move to the P and E sites, respectively. Catalyzes the coordinated move…
EI24	EI24	3	EI24	0	0	0	EI24	etoposide induced 2.4 mRNA; Acts as a negative growth regulator via p53-mediated apoptosis pathway. Regulates formation of degradative autolysosomes during autophagy (By similarity) (339 aa)
EIF3D	EIF3D	1	EIF3D	81	3	22	EIF3D	eukaryotic translation initiation factor 3, subunit D; Component of the eukaryotic translation initiation factor 3 (eIF-3) complex, which is required for several steps in the initiation of protein synthesis. The eIF-3 complex associates with the 40S ribosome and facilitates the recruitment of eIF-1, eIF-1A, eIF-2-GTP-methionyl-tRNAi and eIF-5 to form the 43S preinitiation complex (43S PIC). The e…
EIF3F	EIF3F	1	EIF3F	112	3.5	16	EIF3F	eukaryotic translation initiation factor 3, subunit F; Component of the eukaryotic translation initiation factor 3 (eIF-3) complex, which is required for several steps in the initiation of protein synthesis. The eIF-3 complex associates with the 40S ribosome and facilitates the recruitment of eIF-1, eIF-1A, eIF-2-GTP-methionyl-tRNAi and eIF-5 to form the 43S preinitiation complex (43S PIC). The e…
EIF3H	EIF3H	1	EIF3H	83	2.7	14	EIF3H	eukaryotic translation initiation factor 3, subunit H; Component of the eukaryotic translation initiation factor 3 (eIF-3) complex, which is required for several steps in the initiation of protein synthesis. The eIF-3 complex associates with the 40S ribosome and facilitates the recruitment of eIF-1, eIF-1A, eIF-2-GTP-methionyl-tRNAi and eIF-5 to form the 43S preinitiation complex (43S PIC). The e…
EIF3I	EIF3I	1	EIF3I	128	5.8	39	EIF3I	eukaryotic translation initiation factor 3, subunit I; Component of the eukaryotic translation initiation factor 3 (eIF-3) complex, which is required for several steps in the initiation of protein synthesis. The eIF-3 complex associates with the 40S ribosome and facilitates the recruitment of eIF-1, eIF-1A, eIF-2-GTP-methionyl-tRNAi and eIF-5 to form the 43S preinitiation complex (43S PIC). The e…
EIF3K	EIF3K	1	EIF3K	58	1.5	5	EIF3K	eukaryotic translation initiation factor 3, subunit K; Component of the eukaryotic translation initiation factor 3 (eIF-3) complex, which is required for several steps in the initiation of protein synthesis. The eIF-3 complex associates with the 40S ribosome and facilitates the recruitment of eIF-1, eIF-1A, eIF-2-GTP-methionyl-tRNAi and eIF-5 to form the 43S preinitiation complex (43S PIC). The e…
EIF3M	EIF3M	1	EIF3M	65	2.4	9	EIF3M	eukaryotic translation initiation factor 3, subunit M; Component of the eukaryotic translation initiation factor 3 (eIF-3) complex, which is required for several steps in the initiation of protein synthesis. The eIF-3 complex associates with the 40S ribosome and facilitates the recruitment of eIF-1, eIF-1A, eIF-2-GTP-methionyl-tRNAi and eIF-5 to form the 43S preinitiation complex (43S PIC). The e…
EIF4A1	EIF4A1	1	EIF4A1	190	9.2	87	EIF4A1	eukaryotic translation initiation factor 4A1; ATP-dependent RNA helicase which is a subunit of the eIF4F complex involved in cap recognition and is required for mRNA binding to ribosome. In the current model of translation initiation, eIF4A unwinds RNA secondary structures in the 5’-UTR of mRNAs which is necessary to allow efficient binding of the small ribosomal subunit, and subsequent scanning …
EIF4E	EIF4E	1	EIF4E	19	2.1	5	EIF4E	eukaryotic translation initiation factor 4E; Its translation stimulation activity is repressed by binding to the complex CYFIP1-FMR1 (By similarity). Recognizes and binds the 7-methylguanosine-containing mRNA cap during an early step in the initiation of protein synthesis and facilitates ribosome binding by inducing the unwinding of the mRNAs secondary structures. Component of the CYFIP1-EIF4E-FM…
EIF4G1	EIF4G1	3	EIF4G1	102	13.3	78	EIF4G1	eukaryotic translation initiation factor 4 gamma, 1; Component of the protein complex eIF4F, which is involved in the recognition of the mRNA cap, ATP-dependent unwinding of 5’-terminal secondary structure and recruitment of mRNA to the ribosome (1606 aa)
ELAVL1	ELAVL1	1	ELAVL1	101	4.4	19	ELAVL1	ELAV (embryonic lethal, abnormal vision, Drosophila)-like 1 (Hu antigen R); Involved in 3’-UTR ARE-mediated MYC stabilization. Binds avidly to the AU-rich element in FOS and IL3/interleukin-3 mRNAs. In the case of the FOS AU-rich element, HUR binds to a core element of 27 nucleotides that contain AUUUA, AUUUUA and AUUUUUA motifs. Binds preferentially to the 5’-UUUU[AG]UUU-3’ motif in vitro (326 a…
ELOVL1	ELOVL1	1	ELOVL1	23	1.1	2	ELOVL1	ELOVL fatty acid elongase 1; Condensing enzyme that catalyzes the synthesis of both saturated and monounsaturated very long chain fatty acids. Exhibits activity toward saturated C18 to C26 acyl-CoA substrates, with the highest activity towards C22-0 acyl-CoA. Important for saturated C24-0 and monounsaturated C24-1 sphingolipid synthesis (279 aa)
EMC1	EMC1	3	EMC1	12	1.8	9	EMC1	ER membrane protein complex subunit 1 (993 aa)
EMC10	EMC10	1	EMC10	0	0	0	EMC10	ER membrane protein complex subunit 10 (262 aa)
EMC2	EMC2	2	EMC2	4	1	1	EMC2	ER membrane protein complex subunit 2 (297 aa)
EMC7	EMC7	1	EMC7	0	0	0	EMC7	ER membrane protein complex subunit 7 (242 aa)
EMC8	EMC8	1	EMC8	2	7.5	14	EMC8	ER membrane protein complex subunit 8 (210 aa)
EMD	EMD	4	EMD	82	3.7	26	EMD	emerin; Stabilizes and promotes the formation of a nuclear actin cortical network. Stimulates actin polymerization in vitro by binding and stabilizing the pointed end of growing filaments. Inhibits beta-catenin activity by preventing its accumulation in the nucleus. Acts by influencing the nuclear accumulation of beta- catenin through a CRM1-dependent export pathway. Links centrosomes to the nucl…
EMILIN3	EMILIN3	1	EMILIN3	0	0	0	EMILIN3	elastin microfibril interfacer 3 (766 aa)
EPRS	EPRS	1	EPRS	157	11.5	68	EPRS	glutamyl-prolyl-tRNA synthetase (1512 aa)
ERAL1	ERAL1	1	ERAL1	10	2.7	5	ERAL1	Era G-protein-like 1 (E. coli); Probable GTPase that plays a role in the mitochondrial ribosomal small subunit assembly. Specifically binds the 12S mitochondrial rRNA (12S mt-rRNA) to a 33 nucleotide section delineating the 3’ terminal stem-loop region. May act as a chaperone that protects the 12S mt-rRNA on the 28S mitoribosomal subunit during ribosomal small subunit assembly (437 aa)
ERGIC1	ERGIC1	3	ERGIC1	1	1	1	ERGIC1	endoplasmic reticulum-golgi intermediate compartment (ERGIC) 1; Possible role in transport between endoplasmic reticulum and Golgi (290 aa)
ERLEC1	ERLEC1	2	ERLEC1	0	0	0	ERLEC1	endoplasmic reticulum lectin 1; Probable lectin that binds selectively to improperly folded lumenal proteins. May function in endoplasmic reticulum quality control and endoplasmic reticulum-associated degradation (ERAD) of both non-glycosylated proteins and glycoproteins (483 aa)
ERLIN2	ERLIN2	3	ERLIN2	45	2.2	23	ERLIN2	ER lipid raft associated 2; Component of the ERLIN1/ERLIN2 complex which mediates the endoplasmic reticulum-associated degradation (ERAD) of inositol 1,4,5-trisphosphate receptors (IP3Rs). Also involved in ITPR1 degradation by the ERAD pathway (339 aa)
ERP29	ERP29	2	ERP29	27	1.7	6	ERP29	endoplasmic reticulum protein 29; Does not seem to be a disulfide isomerase. Plays an important role in the processing of secretory proteins within the endoplasmic reticulum (ER), possibly by participating in the folding of proteins in the ER (261 aa)
ERP44	ERP44	4	ERP44	11	1.3	2	ERP44	endoplasmic reticulum protein 44; Mediates thiol-dependent retention in the early secretory pathway, forming mixed disulfides with substrate proteins through its conserved CRFS motif. Inhibits the calcium channel activity of ITPR1. May have a role in the control of oxidative protein folding in the endoplasmic reticulum. Required to retain ERO1L and ERO1LB in the endoplasmic reticulum (406 aa)
ESYT1	ESYT1	1	ESYT1	53	5.7	27	ESYT1	extended synaptotagmin-like protein 1; May play a role as calcium-regulated intrinsic membrane protein (By similarity) (1114 aa)
ESYT2	ESYT2	3	ESYT2	19	2	5	ESYT2	extended synaptotagmin-like protein 2 (893 aa)
ETFA	ETFA	1	ETFA	47	4.5	15	ETFA	electron-transfer-flavoprotein, alpha polypeptide; The electron transfer flavoprotein serves as a specific electron acceptor for several dehydrogenases, including five acyl- CoA dehydrogenases, glutaryl-CoA and sarcosine dehydrogenase. It transfers the electrons to the main mitochondrial respiratory chain via ETF-ubiquinone oxidoreductase (ETF dehydrogenase) (333 aa)
ETV3	ETV3	2	ETV3	0	0	0	ETV3	ets variant 3; Transcriptional repressor that contribute to growth arrest during terminal macrophage differentiation by repressing target genes involved in Ras-dependent proliferation. Represses MMP1 promoter activity (512 aa)
EXTL3	EXTL3	1	EXTL3	2	1	1	EXTL3	exostoses (multiple)-like 3; Probable glycosyltransferase (By similarity) (919 aa)
FABP5	FABP5	1	FABP5	38	3.4	15	FABP5	fatty acid binding protein 5 (psoriasis-associated); High specificity for fatty acids. Highest affinity for C18 chain length. Decreasing the chain length or introducing double bonds reduces the affinity. May be involved in keratinocyte differentiation (135 aa)
FAF2	FAF2	4	FAF2	25	1.5	3	FAF2	Fas associated factor family member 2; May play a role in the translocation of terminally misfolded proteins from the endoplasmic reticulum lumen to the cytoplasm and their degradation by the proteasome (445 aa)
FAM162A	FAM162A	1	FAM162A	0	0	0	FAM162A	family with sequence similarity 162, member A; Proposed to be involved in regulation of apoptosis; the exact mechanism may differ between cell types/tissues. May be involved in hypoxia-induced cell death of transformed cells implicating cytochrome C release and caspase activation (such as CASP9) and inducing mitochondrial permeability transition. May be involved in hypoxia-induced cell death of n…
FAM173A	FAM173A	1	FAM173A	0	0	0	FAM173A	family with sequence similarity 173, member A (235 aa)
FAM207A	FAM207A	2	FAM207A	16	1.4	3	FAM207A	family with sequence similarity 207, member A (230 aa)
FAM210A	FAM210A	1	FAM210A	1	1	1	FAM210A	family with sequence similarity 210, member A (272 aa)
FAM3A	FAM3A	1	FAM3A	0	0	0	FAM3A	family with sequence similarity 3, member A; May act as a defensin against invading fungal microorganisms (230 aa)
FAM57A	FAM57A	2	FAM57A	0	0	0	FAM57A	family with sequence similarity 57, member A (257 aa)
FAM69B	FAM69B	1	FAM69B	0	0	0	FAM69B	family with sequence similarity 69, member B (431 aa)
FANCI	FANCI	1	FANCI	33	2.3	8	FANCI	Fanconi anemia, complementation group I; Plays an essential role in the repair of DNA double- strand breaks by homologous recombination and in the repair of interstrand DNA cross-links (ICLs) by promoting FANCD2 monoubiquitination by FANCL and participating in recruitment to DNA repair sites. Required for maintenance of chromosomal stability. Specifically binds branched DNA- binds both single- st…
FAR1	FAR1	2	FAR1	14	1.4	4	FAR1	fatty acyl CoA reductase 1; Catalyzes the reduction of saturated fatty acyl-CoA with chain length C16 or C18 to fatty alcohols (515 aa)
FARSA	FARSA	3	FARSA	60	2.9	11	FARSA	phenylalanyl-tRNA synthetase, alpha subunit (508 aa)
FASN	FASN	1	FASN	167	49.4	548	FASN	fatty acid synthase (2511 aa)
FASTKD5	FASTKD5	1	FASTKD5	7	1.3	3	FASTKD5	FAST kinase domains 5 (764 aa)
FAU	FAU	1	FAU	143	2.3	11	FAU	Finkel-Biskis-Reilly murine sarcoma virus (FBR-MuSV) ubiquitously expressed (133 aa)
FBF1	FBF1	1	FBF1	0	0	0	FBF1	Fas (TNFRSF6) binding factor 1; Keratin-binding protein required for epithelial cell polarization. Involved in apical junction complex (AJC) assembly via its interaction with PARD3 (1133 aa)
FBLL1	FBLL1	1	gene not available
FBXO6	FBXO6	1	FBXO6	0	0	0	FBXO6	F-box protein 6; Substrate-recognition component of some SCF (SKP1-CUL1- F-box protein)-type E3 ubiquitin ligase complexes. Involved in endoplasmic reticulum-associated degradation pathway (ERAD) for misfolded lumenal proteins by recognizing and binding sugar chains on unfolded glycoproteins that are retrotranlocated into the cytosol and promoting their ubiquitination and subsequent degradation. …
FKBP10	FKBP10	4	FKBP10	8	1.1	2	FKBP10	FK506 binding protein 10, 65 kDa; PPIases accelerate the folding of proteins during protein synthesis (582 aa)
FKBP14	FKBP14	1	FKBP14	0	0	0	FKBP14	FK506 binding protein 14, 22 kDa; PPIases accelerate the folding of proteins during protein synthesis (211 aa)
FKBP2	FKBP2	1	FKBP2	4	1	1	FKBP2	FK506 binding protein 2, 13kDa; PPIases accelerate the folding of proteins. It catalyzes the cis-trans isomerization of proline imidic peptide bonds in oligopeptides (142 aa)
FKBP8	FKBP8	3	FKBP8	21	1.6	4	FKBP8	FK506 binding protein 8, 38kDa; Constitutively inactive PPiase, which becomes active when bound to calmodulin and calcium. Seems to act as a chaperone for BCL2, targets it to the mitochondria and modulates its phosphorylation state. The BCL2/FKBP8/calmodulin/calcium complex probably interferes with the binding of BCL2 to its targets. The active form of FKBP8 may therefore play a role in the regul…
FLG	FLG	1	FLG	43	5.3	59	FLG	filaggrin; Aggregates keratin intermediate filaments and promotes disulfide-bond formation among the intermediate filaments during terminal differentiation of mammalian epidermis (4061 aa)
FLG2	FLG2	1	FLG2	87	5.4	35	FLG2	filaggrin family member 2 (2391 aa)
FLNA	FLNA	1	FLNA	226	103.2	1970	FLNA	filamin A, alpha; Promotes orthogonal branching of actin filaments and links actin filaments to membrane glycoproteins. Anchors various transmembrane proteins to the actin cytoskeleton and serves as a scaffold for a wide range of cytoplasmic signaling proteins. Interaction with FLNA may allow neuroblast migration from the ventricular zone into the cortical plate. Tethers cell surface- localized f…
FLNB	FLNB	1	FLNB	171	19.3	269	FLNB	filamin B, beta (2633 aa)
FLYWCH2	FLYWCH2	2	FLYWCH2	22	2.2	10	FLYWCH2	FLYWCH family member 2 (140 aa)
FN1	FN1	1	FN1	20	12.9	164	FN1	fibronectin 1 (2477 aa)
FOXG1	FOXG1	1	FOXG1	0	0	0	FOXG1	forkhead box G1; Transcription repression factor which plays an important role in the establishment of the regional subdivision of the developing brain and in the development of the telencephalon (489 aa)
FOXRED1	FOXRED1	2	FOXRED1	1	1	1	FOXRED1	FAD-dependent oxidoreductase domain containing 1 (486 aa)
FOXRED2	FOXRED2	2	FOXRED2	2	1	1	FOXRED2	FAD-dependent oxidoreductase domain containing 2; Probable flavoprotein which may function in endoplasmic reticulum associated degradation (ERAD). May bind non-native proteins in the endoplasmic reticulum and target them to the ubiquitination machinery for subsequent degradation (684 aa)
FSIP2	FSIP2	2	FSIP2	2	1	1	FSIP2	fibrous sheath interacting protein 2 (6996 aa)
FUCA2	FUCA2	1	FUCA2	0	0	0	FUCA2	fucosidase, alpha-L- 2, plasma; Alpha-L-fucosidase is responsible for hydrolyzing the alpha-1,6-linked fucose joined to the reducing-end N- acetylglucosamine of the carbohydrate moieties of glycoproteins (467 aa)
G3BP1	G3BP1	1	G3BP1	141	6.8	84	G3BP1	GTPase activating protein (SH3 domain) binding protein 1; May be a regulated effector of stress granule assembly. Phosphorylation-dependent sequence-specific endoribonuclease in vitro. Cleaves exclusively between cytosine and adenine and cleaves MYC mRNA preferentially at the 3’-UTR. ATP- and magnesium- dependent helicase. Unwinds preferentially partial DNA and RNA duplexes having a 17 bp anneale…
GALNT1	GALNT1	2	GALNT1	0	0	0	GALNT1	UDP-N-acetyl-alpha-D-galactosamine-polypeptide N-acetylgalactosaminyltransferase 1 (GalNAc-T1); Catalyzes the initial reaction in O-linked oligosaccharide biosynthesis, the transfer of an N-acetyl-D- galactosamine residue to a serine or threonine residue on the protein receptor. Has a broad spectrum of substrates for peptides such as EA2, Muc5AC, Muc1a, Muc1b and Muc7 (559 aa)
GALNT2	GALNT2	2	GALNT2	11	1.4	3	GALNT2	UDP-N-acetyl-alpha-D-galactosamine-polypeptide N-acetylgalactosaminyltransferase 2 (GalNAc-T2); Catalyzes the initial reaction in O-linked oligosaccharide biosynthesis, the transfer of an N-acetyl-D- galactosamine residue to a serine or threonine residue on the protein receptor. Has a broad spectrum of substrates for peptides such as EA2, Muc5AC, Muc1a, Muc1b. Probably involved in O-linked glycos…
GANAB	GANAB	1	GANAB	105	7.8	100	GANAB	glucosidase, alpha; neutral AB; Cleaves sequentially the 2 innermost alpha-1,3-linked glucose residues from the Glc(2)Man(9)GlcNAc(2) oligosaccharide precursor of immature glycoproteins (966 aa)
GAPDH	GAPDH	1	GAPDH	248	13	97	GAPDH	glyceraldehyde-3-phosphate dehydrogenase; Has both glyceraldehyde-3-phosphate dehydrogenase and nitrosylase activities, thereby playing a role in glycolysis and nuclear functions, respectively. Participates in nuclear events including transcription, RNA transport, DNA replication and apoptosis. Nuclear functions are probably due to the nitrosylase activity that mediates cysteine S-nitrosylation o…
GCDH	GCDH	1	GCDH	9	2	3	GCDH	glutaryl-CoA dehydrogenase; Catalyzes the oxidative decarboxylation of glutaryl-CoA to crotonyl-CoA and CO(2) in the degradative pathway of L-lysine, L-hydroxylysine, and L-tryptophan metabolism. It uses electron transfer flavoprotein as its electron acceptor. Isoform Short is inactive (438 aa)
GCN1L1	GCN1L1	1	GCN1L1	104	11.4	105	GCN1L1	GCN1 general control of amino-acid synthesis 1-like 1 (yeast) (2671 aa)
GDAP1	GDAP1	1	GDAP1	1	1	1	GDAP1	ganglioside induced differentiation associated protein 1; Regulates the mitochondrial network by promoting mitochondrial fission (358 aa)
GDF15	GDF15	2	GDF15	3	1.7	2	GDF15	growth differentiation factor 15 (308 aa)
GGCX	GGCX	1	GGCX	3	1	1	GGCX	gamma-glutamyl carboxylase; Mediates the vitamin K-dependent carboxylation of glutamate residues to calcium-binding gamma-carboxyglutamate (Gla) residues with the concomitant conversion of the reduced hydroquinone form of vitamin K to vitamin K epoxide (758 aa)
GGH	GGH	2	GGH	6	1.5	2	GGH	gamma-glutamyl hydrolase (conjugase, folylpolygammaglutamyl hydrolase); Hydrolyzes the polyglutamate sidechains of pteroylpolyglutamates. Progressively removes gamma-glutamyl residues from pteroylpoly-gamma-glutamate to yield pteroyl-alpha- glutamate (folic acid) and free glutamate. May play an important role in the bioavailability of dietary pteroylpolyglutamates and in the metabolism of pteroyl…
GGT7	GGT7	1	GGT7	4	1.3	2	GGT7	gamma-glutamyltransferase 7; Cleaves glutathione conjugates (By similarity) (662 aa)
GIGYF2	GIGYF2	1	GIGYF2	45	20.5	87	GIGYF2	GRB10 interacting GYF protein 2; May act cooperatively with GRB10 to regulate tyrosine kinase receptor signaling, including IGF1 and insulin receptors (1320 aa)
GJA1	GJA1	1	GJA1	5	2.8	6	GJA1	gap junction protein, alpha 1, 43kDa; Gap junction protein that acts as a regulator of bladder capacity. A gap junction consists of a cluster of closely packed pairs of transmembrane channels, the connexons, through which materials of low MW diffuse from one cell to a neighboring cell. May play a critical role in the physiology of hearing by participating in the recycling of potassium to the coch…
GLT8D1	GLT8D1	1	GLT8D1	0	0	0	GLT8D1	glycosyltransferase 8 domain containing 1 (371 aa)
GLUD1	GLUD1	2	GLUD1	90	4.2	27	GLUD1	glutamate dehydrogenase 1; May be involved in learning and memory reactions by increasing the turnover of the excitatory neurotransmitter glutamate (By similarity) (558 aa)
GNAI3	GNAI3	1	GNAI3	53	4.1	40	GNAI3	guanine nucleotide binding protein (G protein), alpha inhibiting activity polypeptide 3; Guanine nucleotide-binding proteins (G proteins) are involved as modulators or transducers in various transmembrane signaling systems. G(k) is the stimulatory G protein of receptor- regulated K(+) channels. The active GTP-bound form prevents the association of RGS14 with centrosomes and is required for the tr…
GNAS	GNAS	1	GNAS	55	3.2	26	GNAS	GNAS complex locus; Guanine nucleotide-binding proteins (G proteins) are involved as modulators or transducers in various transmembrane signaling systems. The G(s) protein is involved in hormonal regulation of adenylate cyclase- it activates the cyclase in response to beta-adrenergic stimuli. XLas isoforms interact with the same set of receptors as Gnas isoforms (By similarity) (1037 aa)
GNB1	GNB1	1	GNB1	59	3.9	26	GNB1	guanine nucleotide binding protein (G protein), beta polypeptide 1; Guanine nucleotide-binding proteins (G proteins) are involved as a modulator or transducer in various transmembrane signaling systems. The beta and gamma chains are required for the GTPase activity, for replacement of GDP by GTP, and for G protein- effector interaction (340 aa)
GNB2	GNB2	1	GNB2	63	3.6	21	GNB2	guanine nucleotide binding protein (G protein), beta polypeptide 2; Guanine nucleotide-binding proteins (G proteins) are involved as a modulator or transducer in various transmembrane signaling systems. The beta and gamma chains are required for the GTPase activity, for replacement of GDP by GTP, and for G protein- effector interaction (340 aa)
GNB2L1	GNB2L1	1	GNB2L1	135	6.7	47	GNB2L1	guanine nucleotide binding protein (G protein), beta polypeptide 2-like 1 (317 aa)
GOSR1	GOSR1	1	GOSR1	0	0	0	GOSR1	golgi SNAP receptor complex member 1; Involved in transport from the ER to the Golgi apparatus as well as in intra-Golgi transport. It belongs to a super-family of proteins called t-SNAREs or soluble NSF (N-ethylmaleimide- sensitive factor) attachment protein receptor. May play a protective role against hydrogen peroxide induced cytotoxicity under glutathione depleted conditions in neuronal cells…
GPAA1	GPAA1	4	GPAA1	0	0	0	GPAA1	glycosylphosphatidylinositol anchor attachment protein 1 homolog (yeast); Essential for GPI-anchoring of precursor proteins but not for GPI synthesis. Acts before or during formation of the carbonyl intermediate (621 aa)
GPC6	GPC6	1	GPC6	13	1.8	6	GPC6	glypican 6; Cell surface proteoglycan that bears heparan sulfate. Putative cell surface coreceptor for growth factors, extracellular matrix proteins, proteases and anti-proteases (By similarity). Enhances migration and invasion of cancer cells through WNT5A signaling (555 aa)
GPR180	GPR180	1	GPR180	0	0	0	GPR180	G protein-coupled receptor 180 (440 aa)
GPR89A	GPR89A	2	GPR89B	1	1	1	GPR89A	G protein-coupled receptor 89A (455 aa)
GPR89B	GPR89B	1	GPR89B	1	1	1	GPR89B	G protein-coupled receptor 89B (455 aa)
GPX8	GPX8	3	GPX8	2	1.5	2	GPX8	glutathione peroxidase 8 (putative) (209 aa)
GTF2F2	GTF2F2	1	GTF2F2	27	2.8	12	GTF2F2	general transcription factor IIF, polypeptide 2, 30kDa; TFIIF is a general transcription initiation factor that binds to RNA polymerase II and helps to recruit it to the initiation complex in collaboration with TFIIB. It promotes transcription elongation. This subunit shows ATP-dependent DNA- helicase activity (249 aa)
GTPBP3	GTPBP3	1	GTPBP3	7	1.3	2	GTPBP3	GTP binding protein 3 (mitochondrial) (524 aa)
GTSE1	GTSE1	1	GTSE1	5	1	1	GTSE1	G-2 and S-phase expressed 1 (739 aa)
GUSB	GUSB	1	GUSB	1	1	1	GUSB	glucuronidase, beta; Plays an important role in the degradation of dermatan and keratan sulfates (651 aa)
GXYLT1	GXYLT1	1	GXYLT1	1	1	1	GXYLT1	glucoside xylosyltransferase 1; Glycosyltransferase which elongates the O-linked glucose attached to EGF-like repeats in the extracellular domain of Notch proteins by catalyzing the addition of xylose (440 aa)
H2AFZ	H2AFZ	1	H2AFZ	244	6.1	156	H2AFZ	H2A histone family, member Z; Variant histone H2A which replaces conventional H2A in a subset of nucleosomes. Nucleosomes wrap and compact DNA into chromatin, limiting DNA accessibility to the cellular machineries which require DNA as a template. Histones thereby play a central role in transcription regulation, DNA repair, DNA replication and chromosomal stability. DNA accessibility is regulated …
PTPLB	HACD2	1	PTPLB	4	2.8	4	PTPLB	PTPLB - protein tyrosine phosphatase-like (proline instead of catalytic arginine), member b; Responsible for the dehydration step in very long-chain fatty acid (VLCFA) synthesis
HACD3	HACD3	3	PTPLAD1	55	2.5	17
HADHA	HADHA	2	HADHA	72	6.8	39	HADHA	hydroxyacyl-CoA dehydrogenase/3-ketoacyl-CoA thiolase/enoyl-CoA hydratase (trifunctional protein), alpha subunit; Bifunctional subunit (763 aa)
HAT1	HAT1	1	HAT1	41	1.9	10	HAT1	histone acetyltransferase 1; Acetylates soluble but not nucleosomal histone H4 at ’Lys-5’ (H4K5ac) and ’Lys-12’ (H4K12ac) and, to a lesser extent, acetylates histone H2A at ’Lys-5’ (H2AK5ac). Has intrinsic substrate specificity that modifies lysine in recognition sequence GXGKXG. May be involved in nucleosome assembly during DNA replication and repair as part of the histone H3.1 and H3.3 complexe…
HAX1	HAX1	4	HAX1	29	1.7	7	HAX1	HCLS1 associated protein X-1; Promotes cell survival. Potentiates GNA13-mediated cell migration. Involved in the clathrin-mediated endocytosis pathway. May be involved in internalization of ABC transporters such as ABCB11. May inhibit CASP9 and CASP3. May regulate intracellular calcium pools (279 aa)
HBA1	HBA1	1	HBA2	42	2.2	8	HBA1	hemoglobin, alpha 1; Involved in oxygen transport from the lung to the various peripheral tissues (By similarity) (142 aa)
HBA2	HBA2	1	HBA2	42	2.2	8	HBA2	hemoglobin, alpha 2 (142 aa)
HDAC2	HDAC2	1	HDAC2	115	4.2	30	HDAC2	histone deacetylase 2; Responsible for the deacetylation of lysine residues on the N-terminal part of the core histones (H2A, H2B, H3 and H4). Histone deacetylation gives a tag for epigenetic repression and plays an important role in transcriptional regulation, cell cycle progression and developmental events. Histone deacetylases act via the formation of large multiprotein complexes. Forms transc…
HDLBP	HDLBP	1	HDLBP	71	8.4	27	HDLBP	high density lipoprotein binding protein; Appears to play a role in cell sterol metabolism. It may function to protect cells from over-accumulation of cholesterol (1268 aa)
HEATR2	DNAAF5	1	HEATR2	7	1.3	2	HEATR2	HEAT repeat containing 2 (855 aa)
HIGD1A	HIGD1A	3	HIGD1A	7	1.1	2	HIGD1A	HIG1 hypoxia inducible domain family, member 1A; Proposed subunit of cytochrome c oxidase (COX, complex IV), which is the terminal component of the mitochondrial respiratory chain that catalyzes the reduction of oxygen to water. May play a role in the assembly of respiratory supercomplexes (107 aa)
HIST1H2BD	HIST1H2BD	1	HIST1H2BD	227	15.6	154	HIST1H2BD	histone cluster 1, H2bd; Core component of nucleosome. Nucleosomes wrap and compact DNA into chromatin, limiting DNA accessibility to the cellular machineries which require DNA as a template. Histones thereby play a central role in transcription regulation, DNA repair, DNA replication and chromosomal stability. DNA accessibility is regulated via a complex set of post-translational modifications o…
HIST1H3A	HIST1H3A	1	HIST1H3J	143	4.6	30	HIST1H3A	histone cluster 1, H3a (136 aa)
HIST1H4A	HIST1H4A	2	HIST4H4	225	13.6	316	HIST1H4A	histone cluster 1, H4a (103 aa)
HK2	HK2	1	HK2	9	2	8	HK2	hexokinase 2 (917 aa)
HLA-A	HLA-A	4	HLA-A	30	1.4	5	HLA-A	major histocompatibility complex, class I, A; Involved in the presentation of foreign antigens to the immune system (By similarity) (365 aa)
HLA-B	HLA-B	4	HLA-B	19	1.4	3	HLA-B	major histocompatibility complex, class I, B; Involved in the presentation of foreign antigens to the immune system (By similarity) (362 aa)
HLA-C	HLA-C	4	HLA-C	26	1.4	4	HLA-C	major histocompatibility complex, class I, C; Involved in the presentation of foreign antigens to the immune system (By similarity) (366 aa)
HLA-E	HLA-E	1	HLA-E	12	1.2	2	HLA-E	major histocompatibility complex, class I, E (358 aa)
HM13	HM13	3	HM13	22	1.2	4	HM13	histocompatibility (minor) 13 (426 aa)
HMOX2	HMOX2	1	HMOX2	3	1.3	2	HMOX2	heme oxygenase (decycling) 2; Heme oxygenase cleaves the heme ring at the alpha methene bridge to form biliverdin. Biliverdin is subsequently converted to bilirubin by biliverdin reductase. Under physiological conditions, the activity of heme oxygenase is highest in the spleen, where senescent erythrocytes are sequestrated and destroyed. Heme oxygenase 2 could be implicated in the production of c…
HNRNPA3	HNRNPA3	1	HNRNPA3	183	4.4	43	HNRNPA3	heterogeneous nuclear ribonucleoprotein A3; Plays a role in cytoplasmic trafficking of RNA. Binds to the cis-acting response element, A2RE. May be involved in pre-mRNA splicing (378 aa)
HNRNPF	HNRNPF	3	HNRNPF	243	8.1	58	HNRNPF	heterogeneous nuclear ribonucleoprotein F; Component of the heterogeneous nuclear ribonucleoprotein (hnRNP) complexes which provide the substrate for the processing events that pre-mRNAs undergo before becoming functional, translatable mRNAs in the cytoplasm. Plays a role in the regulation of alternative splicing events. Binds G-rich sequences in pre-mRNAs and keeps target RNA in an unfolded stat…
HNRNPH1	HNRNPH1	1	HNRNPH1	263	13.7	201	HNRNPH1	heterogeneous nuclear ribonucleoprotein H1 (H); This protein is a component of the heterogeneous nuclear ribonucleoprotein (hnRNP) complexes which provide the substrate for the processing events that pre-mRNAs undergo before becoming functional, translatable mRNAs in the cytoplasm. Mediates pre-mRNA alternative splicing regulation. Inhibits, together with CUGBP1, insulin receptor (IR) pre-mRNA ex…
HNRNPM	HNRNPM	1	HNRNPM	220	15.9	149	HNRNPM	heterogeneous nuclear ribonucleoprotein M; Pre-mRNA binding protein in vivo, binds avidly to poly(G) and poly(U) RNA homopolymers in vitro. Involved in splicing. Acts as a receptor for carcinoembryonic antigen in Kupffer cells, may initiate a series of signaling events leading to tyrosine phosphorylation of proteins and induction of IL-1 alpha, IL-6, IL-10 and tumor necrosis factor alpha cytokine…
HNRNPU	HNRNPU	1	HNRNPU	280	15.8	256	HNRNPU	heterogeneous nuclear ribonucleoprotein U (scaffold attachment factor A); Component of the CRD-mediated complex that promotes MYC mRNA stabilization. Binds to pre-mRNA. Has high affinity for scaffold-attached region (SAR) DNA. Binds to double- and single- stranded DNA and RNA (825 aa)
HRNR	HRNR	1	HRNR	118	9.5	71	HRNR	hornerin; May play a role in cornification (2850 aa)
HSD17B10	HSD17B10	1	HSD17B10	107	5.7	32	HSD17B10	hydroxysteroid (17-beta) dehydrogenase 10; Functions in mitochondrial tRNA maturation. Part of mitochondrial ribonuclease P, an enzyme composed of MRPP1/TRMT10C, MRPP2/HSD17B10 and MRPP3/KIAA0391, which cleaves tRNA molecules in their 5’-ends. By interacting with intracellular amyloid-beta, it may contribute to the neuronal dysfunction associated with Alzheimer disease (AD) (261 aa)
HSD17B11	HSD17B11	2	HSD17B11	0	0	0	HSD17B11	hydroxysteroid (17-beta) dehydrogenase 11; Can convert androstan-3-alpha,17-beta-diol (3-alpha- diol) to androsterone in vitro, suggesting that it may participate in androgen metabolism during steroidogenesis. May act by metabolizing compounds that stimulate steroid synthesis and/or by generating metabolites that inhibit it. Has no activity toward DHEA (dehydroepiandrosterone), or A-dione (4-andr…
HSD17B12	HSD17B12	4	HSD17B12	27	1.9	7	HSD17B12	hydroxysteroid (17-beta) dehydrogenase 12; Catalyzes the transformation of estrone (E1) into estradiol (E2), suggesting a central role in estrogen formation. Its strong expression in ovary and mammary gland suggest that it may constitute the major enzyme responsible for the conversion of E1 to E2 in women. Also has 3-ketoacyl-CoA reductase activity, reducing both long chain 3-ketoacyl-CoAs and lo…
HSDL1	HSDL1	2	HSDL1	2	1	1	HSDL1	hydroxysteroid dehydrogenase like 1 (330 aa)
HSDL2	HSDL2	1	HSDL2	15	3	8	HSDL2	hydroxysteroid dehydrogenase like 2; Has apparently no steroid dehydrogenase activity (418 aa)
HSP90AA1	HSP90AA1	1	HSP90AA1	272	30	327	HSP90AA1	heat shock protein 90kDa alpha (cytosolic), class A member 1; Molecular chaperone that promotes the maturation, structural maintenance and proper regulation of specific target proteins involved for instance in cell cycle control and signal transduction. Undergoes a functional cycle that is linked to its ATPase activity. This cycle probably induces conformational changes in the client proteins, th…
HSP90AB1	HSP90AB1	1	HSP90AB1	277	30.7	278	HSP90AB1	heat shock protein 90kDa alpha (cytosolic), class B member 1; Molecular chaperone that promotes the maturation, structural maintenance and proper regulation of specific target proteins involved for instance in cell cycle control and signal transduction. Undergoes a functional cycle that is linked to its ATPase activity. This cycle probably induces conformational changes in the client proteins, th…
HSP90B1	HSP90B1	1	HSP90B1	186	13.1	96	HSP90B1	heat shock protein 90kDa beta (Grp94), member 1; Molecular chaperone that functions in the processing and transport of secreted proteins. When associated with CNPY3, required for proper folding of Toll-like receptors (By similarity). Functions in endoplasmic reticulum associated degradation (ERAD). Has ATPase activity (803 aa)
HSPA13	HSPA13	1	HSPA13	1	1	1	HSPA13	heat shock protein 70kDa family, member 13; Has peptide-independent ATPase activity (471 aa)
HSPA1A	HSPA1A	1	HSPA1B	395	42.9	331	HSPA1A	heat shock 70kDa protein 1A (641 aa)
HSPA2	HSPA2	1	HSPA2	385	15.4	167	HSPA2	heat shock 70kDa protein 2; In cooperation with other chaperones, Hsp70s stabilize preexistent proteins against aggregation and mediate the folding of newly translated polypeptides in the cytosol as well as within organelles. These chaperones participate in all these processes through their ability to recognize nonnative conformations of other proteins. They bind extended peptide segments with a …
HSPA4L	HSPA4L	2	HSPA4L	74	4.3	23	HSPA4L	heat shock 70kDa protein 4-like; Possesses chaperone activity in vitro where it inhibits aggregation of citrate synthase (By similarity) (839 aa)
HSPA5	HSPA5	1	HSPA5	360	16.9	112	HSPA5	heat shock 70kDa protein 5 (glucose-regulated protein, 78kDa); Probably plays a role in facilitating the assembly of multimeric protein complexes inside the ER (654 aa)
HSPA8	HSPA8	1	HSPA8	396	39.2	332	HSPA8	heat shock 70kDa protein 8; Acts as a repressor of transcriptional activation. Inhibits the transcriptional coactivator activity of CITED1 on Smad-mediated transcription. Chaperone. Component of the PRP19- CDC5L complex that forms an integral part of the spliceosome and is required for activating pre-mRNA splicing. May have a scaffolding role in the spliceosome assembly as it contacts all other c…
HSPA9	HSPA9	1	HSPA9	307	19	160	HSPA9	heat shock 70kDa protein 9 (mortalin) (679 aa)
HSPB1	HSPB1	3	HSPB1	71	6.3	25	HSPB1	heat shock 27kDa protein 1 (205 aa)
HSPD1	HSPD1	1	HSPD1	231	17.9	165	HSPD1	heat shock 60kDa protein 1 (chaperonin); Implicated in mitochondrial protein import and macromolecular assembly. May facilitate the correct folding of imported proteins. May also prevent misfolding and promote the refolding and proper assembly of unfolded polypeptides generated under stress conditions in the mitochondrial matrix (573 aa)
HSPH1	HSPH1	1	HSPH1	119	6	25	HSPH1	heat shock 105kDa/110kDa protein 1; Prevents the aggregation of denatured proteins in cells under severe stress, on which the ATP levels decrease markedly. Inhibits HSPA8/HSC70 ATPase and chaperone activities (By similarity) (858 aa)
HTRA2	HTRA2	1	HTRA2	2	1.5	2	HTRA2	HtrA serine peptidase 2; Serine protease that shows proteolytic activity against a non-specific substrate beta-casein. Promotes or induces cell death either by direct binding to and inhibition of BIRC proteins (also called inhibitor of apoptosis proteins, IAPs), leading to an increase in caspase activity, or by a BIRC inhibition-independent, caspase-independent and serine protease activity-depend…
HUWE1	HUWE1	2	HUWE1	74	11.1	85	HUWE1	HECT, UBA and WWE domain containing 1, E3 ubiquitin protein ligase (4374 aa)
HYOU1	HYOU1	4	HYOU1	50	3.8	47	HYOU1	hypoxia up-regulated 1; Has a pivotal role in cytoprotective cellular mechanisms triggered by oxygen deprivation. May play a role as a molecular chaperone and participate in protein folding (999 aa)
IARS	IARS	1	IARS	106	7.4	65	IARS	isoleucyl-tRNA synthetase (1262 aa)
IGF1R	IGF1R	1	IGF1R	1	1	1	IGF1R	insulin-like growth factor 1 receptor; Receptor tyrosine kinase which mediates actions of insulin-like growth factor 1 (IGF1). Binds IGF1 with high affinity and IGF2 and insulin (INS) with a lower affinity. The activated IGF1R is involved in cell growth and survival control. IGF1R is crucial for tumor transformation and survival of malignant cell. Ligand binding activates the receptor kinase, lea…
IGF2R	IGF2R	3	IGF2R	20	1.7	5	IGF2R	insulin-like growth factor 2 receptor; Transport of phosphorylated lysosomal enzymes from the Golgi complex and the cell surface to lysosomes. Lysosomal enzymes bearing phosphomannosyl residues bind specifically to mannose-6- phosphate receptors in the Golgi apparatus and the resulting receptor-ligand complex is transported to an acidic prelyosomal compartment where the low pH mediates the dissoc…
IL17RA	IL17RA	1	IL17RA	0	0	0	IL17RA	interleukin 17 receptor A; Receptor for IL17A, IL17F and, in dimer with IL17RE, for IL17C. Binds its IL17A ligand with low affinity, suggesting that additional components are involved in IL17A-induced signaling (866 aa)
IL27	MYDGF	4	C19orf10	9	1.3	4	IL27	interleukin 27; Cytokine with pro- and anti-inflammatory properties, that can regulate T-helper cell development, suppress T-cell proliferation, stimulate cytotoxic T-cell activity, induce isotype switching in B-cells, and that has diverse effects on innate immune cells. Among its target cells are CD4 T-helper cells which can differentiate in type 1 effector cells (TH1), type 2 effector cells (TH…
ILVBL	ILVBL	1	ILVBL	9	2	6	ILVBL	ilvB (bacterial acetolactate synthase)-like (632 aa)
IMMT	IMMT	2	IMMT	44	5.4	72	IMMT	inner membrane protein, mitochondrial (758 aa)
INHBE	INHBE	1	INHBE	0	0	0	INHBE	inhibin, beta E; Inhibins and activins inhibit and activate, respectively, the secretion of follitropin by the pituitary gland. Inhibins/activins are involved in regulating a number of diverse functions such as hypothalamic and pituitary hormone secretion, gonadal hormone secretion, germ cell development and maturation, erythroid differentiation, insulin secretion, nerve cell survival, embryonic …
INTS6	INTS6	1	INTS6	1	1	1	INTS6	integrator complex subunit 6; Component of the Integrator complex, a complex involved in the small nuclear RNAs (snRNA) U1 and U2 transcription and in their 3’-box-dependent processing. The Integrator complex is associated with the C-terminal domain (CTD) of RNA polymerase II largest subunit (POLR2A) and is recruited to the U1 and U2 snRNAs genes. May have a tumor suppressor role; an ectopic expr…
IPO9	IPO9	1	IPO9	26	1.8	8	IPO9	importin 9 (1041 aa)
IQCB1	IQCB1	2	IQCB1	2	3	5	IQCB1	IQ motif containing B1; Involved in ciliogenesis (By similarity) (598 aa)
IQGAP1	IQGAP1	3	IQGAP1	95	5.8	55	IQGAP1	IQ motif containing GTPase activating protein 1; Binds to activated CDC42 but does not stimulate its GTPase activity. It associates with calmodulin. Could serve as an assembly scaffold for the organization of a multimolecular complex that would interface incoming signals to the reorganization of the actin cytoskeleton at the plasma membrane. May promote neurite outgrowth (1657 aa)
IQGAP2	IQGAP2	1	IQGAP2	23	2	9	IQGAP2	IQ motif containing GTPase activating protein 2; Binds to activated CDC42 and RAC1 but does not seem to stimulate their GTPase activity. Associates with calmodulin (1575 aa)
IRAK1	IRAK1	2	IRAK1	13	4.7	9	IRAK1	interleukin-1 receptor-associated kinase 1; Serine/threonine-protein kinase that plays a critical role in initiating innate immune response against foreign pathogens. Involved in Toll-like receptor (TLR) and IL-1R signaling pathways. Is rapidly recruited by MYD88 to the receptor- signaling complex upon TLR activation. Association with MYD88 leads to IRAK1 phosphorylation by IRAK4 and subsequent a…
IRS4	IRS4	4	IRS4	152	11	105	IRS4	insulin receptor substrate 4; Acts as an interface between multiple growth factor receptors possessing tyrosine kinase activity, such as insulin receptor, IGF1R and FGFR1, and a complex network of intracellular signaling molecules containing SH2 domains. Involved in the IGF1R mitogenic signaling pathway. Promotes the AKT1 signaling pathway and BAD phosphorylation during insulin stimulation withou…
ITM2B	ITM2B	1	ITM2B	0	0	0	ITM2B	integral membrane protein 2B; Plays a regulatory role in the processing of the beta- amyloid A4 precursor protein (APP) and acts as an inhibitor of the beta-amyloid peptide aggregation and fibrils deposition. Plays a role in the induction of neurite outgrowth. Functions as a protease inhibitor by blocking access of secretases to APP cleavage sites (266 aa)
ITM2C	ITM2C	1	ITM2C	1	1	1	ITM2C	integral membrane protein 2C (267 aa)
ITSN2	ITSN2	1	ITSN2	5	2	4	ITSN2	intersectin 2; Adapter protein that may provide indirect link between the endocytic membrane traffic and the actin assembly machinery. May regulate the formation of clathrin-coated vesicles (CCPs). Seems to be involved in CCPs maturation including invagination or budding. Involved in endocytosis of integrin beta-1 (ITGB1) and transferrin receptor (TFR) (1697 aa)
JAGN1	JAGN1	1	JAGN1	3	1.3	2	JAGN1	jagunal homolog 1 (Drosophila); May be required for endoplasmic reticulum organization (By similarity) (183 aa)
JUP	JUP	1	JUP	109	7.7	46	JUP	junction plakoglobin; Common junctional plaque protein. The membrane- associated plaques are architectural elements in an important strategic position to influence the arrangement and function of both the cytoskeleton and the cells within the tissue. The presence of plakoglobin in both the desmosomes and in the intermediate junctions suggests that it plays a central role in the structure and func…
KARS	KARS	1	KARS	70	4.6	20	KARS	lysyl-tRNA synthetase; Catalyzes the specific attachment of an amino acid to its cognate tRNA in a 2 step reaction- the amino acid (AA) is first activated by ATP to form AA-AMP and then transferred to the acceptor end of the tRNA. When secreted, acts as a signaling molecule that induces immune response through the activation of monocyte/macrophages. Catalyzes the synthesis of diadenosine oligopho…
KCNQ2	KCNQ2	1	KCNQ2	0	0	0	KCNQ2	potassium voltage-gated channel, KQT-like subfamily, member 2 (872 aa)
KDELC1	KDELC1	2	KDELC1	0	0	0	KDELC1	KDEL (Lys-Asp-Glu-Leu) containing 1 (502 aa)
KDELC2	KDELC2	1	KDELC2	5	1.8	5	KDELC2	KDEL (Lys-Asp-Glu-Leu) containing 2 (507 aa)
KDELR1	KDELR1	1	KDELR1	13	1.1	2	KDELR1	KDEL (Lys-Asp-Glu-Leu) endoplasmic reticulum protein retention receptor 1; Required for the retention of luminal endoplasmic reticulum proteins. Determines the specificity of the luminal ER protein retention system. Also required for normal vesicular traffic through the Golgi. This receptor recognizes K-D-E-L (212 aa)
KDSR	KDSR	2	KDSR	1	1	1	KDSR	3-ketodihydrosphingosine reductase; Catalyzes the reduction of 3-ketodihydrosphingosine (KDS) to dihydrosphingosine (DHS) (332 aa)
KIAA1967	CCAR2	2	CCAR2	118	6.8	72	KIAA1967	KIAA1967 (923 aa)
KIAA2013	KIAA2013	1	KIAA2013	1	1	1	KIAA2013	KIAA2013 (634 aa)
KIF11	KIF11	1	KIF11	163	37.4	670	KIF11	kinesin family member 11; Motor protein required for establishing a bipolar spindle. Blocking of KIF11 prevents centrosome migration and arrest cells in mitosis with monoastral microtubule arrays (1056 aa)
KIF5A	KIF5A	1	KIF5A	81	2.7	9	KIF5A	kinesin family member 5A; Microtubule-dependent motor required for slow axonal transport of neurofilament proteins (NFH, NFM and NFL) (By similarity) (1032 aa)
KLHDC10	KLHDC10	1	KLHDC10	0	0	0	KLHDC10	kelch domain containing 10 (442 aa)
KPNA2	KPNA2	1	KPNA2	162	4.7	36	KPNA2	karyopherin alpha 2 (RAG cohort 1, importin alpha 1); Functions in nuclear protein import as an adapter protein for nuclear receptor KPNB1. Binds specifically and directly to substrates containing either a simple or bipartite NLS motif. Docking of the importin/substrate complex to the nuclear pore complex (NPC) is mediated by KPNB1 through binding to nucleoporin FxFG repeats and the complex is su…
KPNB1	KPNB1	1	KPNB1	161	9.5	62	KPNB1	karyopherin (importin) beta 1; Functions in nuclear protein import, either in association with an adapter protein, like an importin-alpha subunit, which binds to nuclear localization signals (NLS) in cargo substrates, or by acting as autonomous nuclear transport receptor. Acting autonomously, serves itself as NLS receptor. Docking of the importin/substrate complex to the nuclear pore complex (NPC…
KPRP	KPRP	1	KPRP	60	5	32	KPRP	keratinocyte proline-rich protein (579 aa)
KRT15	KRT15	1	KRT15	238	10	102	KRT15	keratin 15 (456 aa)
KRT17	KRT17	1	KRT17	248	14.9	121	KRT17	keratin 17 (432 aa)
KRT6B	KRT6B	1	KRT6B	319	22.1	320	KRT6B	keratin 6B (564 aa)
KRT6C	KRT6C	1	KRT6C	283	20.2	212	KRT6C	keratin 6C (564 aa)
KRT74	KRT74	1	KRT74	124	4.3	33	KRT74	keratin 74; Has a role in hair formation. Specific component of keratin intermediate filaments in the inner root sheath (IRS) of the hair follicle (Probable) (529 aa)
KRT78	KRT78	1	KRT78	82	5.9	32	KRT78	keratin 78 (520 aa)
LAMP2	LAMP2	1	LAMP2	4	1	1	LAMP2	lysosomal-associated membrane protein 2; Implicated in tumor cell metastasis. May function in protection of the lysosomal membrane from autodigestion, maintenance of the acidic environment of the lysosome, adhesion when expressed on the cell surface (plasma membrane), and inter- and intracellular signal transduction. Protects cells from the toxic effects of methylating mutagens (411 aa)
LBR	LBR	4	LBR	54	5.7	24	LBR	lamin B receptor; Anchors the lamina and the heterochromatin to the inner nuclear membrane (615 aa)
LDHB	LDHB	1	LDHB	164	7.2	92	LDHB	lactate dehydrogenase B (334 aa)
LEMD2	LEMD2	1	LEMD2	5	2.4	7	LEMD2	LEM domain containing 2; Involved in nuclear structure organization (503 aa)
LEPREL4	P3H4	1	LEPREL4	1	1	1	LEPREL4	leprecan-like 4 (437 aa)
LETMD1	LETMD1	1	LETMD1	0	0	0	LETMD1	LETM1 domain containing 1 (360 aa)
LMAN1	LMAN1	4	LMAN1	16	1.4	4	LMAN1	lectin, mannose-binding, 1 (510 aa)
LMAN2	LMAN2	4	LMAN2	7	1.3	2	LMAN2	lectin, mannose-binding 2; Plays a role as an intracellular lectin in the early secretory pathway. Interacts with N-acetyl-D-galactosamine and high-mannose type glycans and may also bind to O-linked glycans. Involved in the transport and sorting of glycoproteins carrying high mannose-type glycans (By similarity) (356 aa)
LMAN2L	LMAN2L	1	LMAN2L	3	1	1	LMAN2L	lectin, mannose-binding 2-like; May be involved in the regulation of export from the endoplasmic reticulum of a subset of glycoproteins. May function as a regulator of ERGIC-53 (359 aa)
LMBR1	LMBR1	2	LMBR1	0	0	0	LMBR1	limb region 1 homolog (mouse); Putative membrane receptor (490 aa)
LMNA	LMNA	1	LMNA	92	12.4	116	LMNA	lamin A/C (664 aa)
LMNB2	LMNB2	1	LMNB2	68	4.4	60	LMNB2	lamin B2; Lamins are components of the nuclear lamina, a fibrous layer on the nucleoplasmic side of the inner nuclear membrane, which is thought to provide a framework for the nuclear envelope and may also interact with chromatin (600 aa)
LMOD2	LMOD2	1	LMOD2	0	0	0	LMOD2	leiomodin 2 (cardiac); May block the elongation and depolymerization of the actin filaments at the pointed end (By similarity) (547 aa)
LPCAT1	LPCAT1	2	LPCAT1	7	1.4	4	LPCAT1	lysophosphatidylcholine acyltransferase 1; Possesses both acyltransferase and acetyltransferase activities. Activity is calcium-independent. Mediates the conversion of 1-acyl-sn-glycero-3-phosphocholine (LPC) into phosphatidylcholine (PC). Displays a clear preference for saturated fatty acyl-CoAs, and 1-myristoyl or 1-palmitoyl LPC as acyl donors and acceptors, respectively. May synthesize phosph…
LPCAT2	LPCAT2	1	LPCAT2	0	0	0	LPCAT2	lysophosphatidylcholine acyltransferase 2; Possesses both acyltransferase and acetyltransferase activities. Activity is calcium-dependent. Involved in platelet- activating factor (PAF) biosynthesis by catalyzing the conversion of the PAF precursor, 1-O-alkyl-sn-glycero-3-phosphocholine (lyso- PAF) into 1-O-alkyl-2-acetyl-sn-glycero-3-phosphocholine (PAF). Also converts lyso-PAF to 1-alkyl-phospha…
LPGAT1	LPGAT1	3	LPGAT1	1	1	1	LPGAT1	lysophosphatidylglycerol acyltransferase 1; Lysophoshatidylglycerol (LPG) specific acyltransferase that recognizes various acyl-CoAs and LPGs as substrates but demonstrates a clear preference for long chain saturated fatty acyl-CoAs and oleoyl-CoA as acyl donors. Prefers oleoyl-LPG over palmitoyl-LPG as an acyl receptor and oleoyl-CoA over lauroyl-CoA as an acyl donor (370 aa)
LPHN2	ADGRL2	3	gene not available				LPHN2	latrophilin 2 (1403 aa)
LRIF1	LRIF1	1	LRIF1	8	2	4	LRIF1	ligand dependent nuclear receptor interacting factor 1; Represses the ligand-induced transcriptional activity of retinoic acid receptor alpha (RARA). This repression may occur through direct recruitment of histone deacetylases (769 aa)
LRPPRC	LRPPRC	1	LRPPRC	130	15.5	112	LRPPRC	leucine-rich pentatricopeptide repeat containing; May play a role in RNA metabolism in both nuclei and mitochondria. In the nucleus binds to HNRPA1-associated poly(A) mRNAs and is part of nmRNP complexes at late stages of mRNA maturation which are possibly associated with nuclear mRNA export. May bind mature mRNA in the nucleus outer membrane. In mitochondria binds to poly(A) mRNA. Plays a role i…
LRRC59	LRRC59	1	LRRC59	80	2.4	6	LRRC59	leucine rich repeat containing 59; Required for nuclear import of FGF1, but not that of FGF2. Might regulate nuclear import of exogenous FGF1 by facilitating interaction with the nuclear import machinery and by transporting cytosolic FGF1 to, and possibly through, the nuclear pores (307 aa)
LSM12	LSM12	2	LSM12	80	2.7	13	LSM12	LSM12 homolog (S. cerevisiae) (195 aa)
LTBP1	LTBP1	2	LTBP1	48	4.1	22	LTBP1	latent transforming growth factor beta binding protein 1; May be involved in the assembly, secretion and targeting of TGFB1 to sites at which it is stored and/or activated. May play critical roles in controlling and directing the activity of TGFB1. May have a structural role in the extra cellular matrix (ECM) (1721 aa)
LTF	LTF	1	LTF	28	3.4	16	LTF	lactotransferrin (710 aa)
MAD2L1	MAD2L1	3	MAD2L1	16	1.4	6	MAD2L1	MAD2 mitotic arrest deficient-like 1 (yeast); Component of the spindle-assembly checkpoint that prevents the onset of anaphase until all chromosomes are properly aligned at the metaphase plate. Required for the execution of the mitotic checkpoint which monitors the process of kinetochore- spindle attachment and inhibits the activity of the anaphase promoting complex by sequestering CDC20 until al…
MAGED1	MAGED1	1	MAGED1	28	3.5	19	MAGED1	melanoma antigen family D, 1; Involved in the apoptotic response after nerve growth factor (NGF) binding in neuronal cells. Binds NGFR/p75NTR and antagonizes its association with NTRK1/TrkA, inhibits cell cycle progression, and facilitates NGFR-mediated apoptosis. May act as a regulator of the function of DLX family members. May regulate TP53/p53 transcriptional activity and inhibit cell prolifer…
MAGED2	MAGED2	3	MAGED2	43	2.7	12	MAGED2	melanoma antigen family D, 2 (606 aa)
MAGT1	MAGT1	3	MAGT1	7	1.3	2	MAGT1	magnesium transporter 1; May be involved in N-glycosylation through its association with N-oligosaccharyl transferase. May be involved in Mg(2+) transport in epithelial cells (367 aa)
MAN1B1	MAN1B1	1	MAN1B1	0	0	0	MAN1B1	mannosidase, alpha, class 1B, member 1; Involved in glycoprotein quality control targeting of misfolded glycoproteins for degradation. It primarily trims a single alpha-1,2-linked mannose residue from Man(9)GlcNAc(2) to produce Man(8)GlcNAc(2), but at high enzyme concentrations, as found in the ER quality control compartment (ERQC), it further trims the carbohydrates to Man(5-6)GlcNAc(2) (699 aa)
MANEA	MANEA	3	MANEA	1	1	1	MANEA	mannosidase, endo-alpha (462 aa)
MANF	MANF	3	MANF	15	1.7	4	MANF	mesencephalic astrocyte-derived neurotrophic factor; Selectively promotes the survival of dopaminergic neurons of the ventral mid-brain. Modulates GABAergic transmission to the dopaminergic neurons of the substantia nigra. Enhances spontaneous, as well as evoked, GABAergic inhibitory postsynaptic currents in dopaminergic neurons (By similarity). Inhibits cell proliferation and endoplasmic reticul…
MAP2K7	MAP2K7	1	MAP2K7	0	0	0	MAP2K7	mitogen-activated protein kinase kinase 7 (419 aa)
MAP7	MAP7	3	MAP7	42	2.6	10	MAP7	microtubule-associated protein 7; Microtubule-stabilizing protein that may play an important role during reorganization of microtubules during polarization and differentiation of epithelial cells. Associates with microtubules in a dynamic manner. May play a role in the formation of intercellular contacts. Colocalization with TRPV4 results in the redistribution of TRPV4 toward the membrane and may…
MAP7D1	MAP7D1	2	MAP7D1	24	3	9	MAP7D1	MAP7 domain containing 1 (841 aa)
MAP7D2	MAP7D2	2	MAP7D2	7	1.3	2	MAP7D2	MAP7 domain containing 2 (773 aa)
MAP7D3	MAP7D3	3	MAP7D3	39	4.9	18	MAP7D3	MAP7 domain containing 3 (876 aa)
MAPRE2	MAPRE2	1	MAPRE2	16	5.8	14	MAPRE2	microtubule-associated protein, RP/EB family, member 2; May be involved in microtubule polymerization, and spindle function by stabilizing microtubules and anchoring them at centrosomes. May play a role in cell migration (By similarity) (327 aa)
MARC1	MARC1	1	MARC1	2	1	1	MARC1	mitochondrial amidoxime reducing component 1 (337 aa)
MARCH7	MARCH7	1	MARCH7	1	1	1	MARCH7	membrane-associated ring finger (C3HC4) 7, E3 ubiquitin protein ligase; E3 ubiquitin-protein ligase which may specifically enhance the E2 activity of HIP2. E3 ubiquitin ligases accept ubiquitin from an E2 ubiquitin-conjugating enzyme in the form of a thioester and then directly transfer the ubiquitin to targeted substrates (704 aa)
MARCKS	MARCKS	1	MARCKS	95	2.8	14	MARCKS	myristoylated alanine-rich protein kinase C substrate; MARCKS is the most prominent cellular substrate for protein kinase C. This protein binds calmodulin, actin, and synapsin. MARCKS is a filamentous (F) actin cross-linking protein (332 aa)
MARCKSL1	MARCKSL1	1	MARCKSL1	52	2.2	9	MARCKSL1	MARCKS-like 1; Controls cell movement by regulating actin cytoskeleton homeostasis and filopodium and lamellipodium formation. When unphosphorylated, induces cell migration. When phosphorylated by MAPK8, induces actin bundles formation and stabilization, thereby reducing actin plasticity, hence restricting cell movement, including neuronal migration. May also affect cancer cell migration. May be …
MARS	MARS	2	MARS	107	6.3	30	MARS	methionyl-tRNA synthetase (900 aa)
MAVS	MAVS	1	MAVS	11	1.9	7	MAVS	mitochondrial antiviral signaling protein (540 aa)
MBOAT7	MBOAT7	2	MBOAT7	2	1.5	2	MBOAT7	membrane bound O-acyltransferase domain containing 7 (472 aa)
MCCC1	MCCC1	1	MCCC1	88	44.2	272	MCCC1	methylcrotonoyl-CoA carboxylase 1 (alpha) (725 aa)
MCL1	MCL1	1	MCL1	1	1	1	MCL1	myeloid cell leukemia sequence 1 (BCL2-related) (350 aa)
MCM3	MCM3	1	MCM3	120	6.6	63	MCM3	minichromosome maintenance complex component 3; Acts as component of the MCM2-7 complex (MCM complex) which is the putative replicative helicase essential for ’once per cell cycle’ DNA replication initiation and elongation in eukaryotic cells. The active ATPase sites in the MCM2-7 ring are formed through the interaction surfaces of two neighboring subunits such that a critical structure of a cons…
MCM5	MCM5	1	MCM5	100	5	34	MCM5	minichromosome maintenance complex component 5; Acts as component of the MCM2-7 complex (MCM complex) which is the putative replicative helicase essential for ’once per cell cycle’ DNA replication initiation and elongation in eukaryotic cells. The active ATPase sites in the MCM2-7 ring are formed through the interaction surfaces of two neighboring subunits such that a critical structure of a cons…
MCM7	MCM7	1	MCM7	123	7.2	59	MCM7	minichromosome maintenance complex component 7; Acts as component of the MCM2-7 complex (MCM complex) which is the putative replicative helicase essential for ’once per cell cycle’ DNA replication initiation and elongation in eukaryotic cells. The active ATPase sites in the MCM2-7 ring are formed through the interaction surfaces of two neighboring subunits such that a critical structure of a cons…
MCU	MCU	1	MCU	2	1	1	MCU	mitochondrial calcium uniporter; Mitochondrial inner membrane calcium uniporter that mediates calcium uptake into mitochondrion. Mitochondrial calcium homeostasis plays key roles in cellular physiology and regulates cell bioenergetics, cytoplasmic calcium signals and activation of cell death pathways. Regulates glucose-dependent insulin secretion in pancreatic beta-cells by regulating mitochondri…
MESDC2	MESDC2	4	MESDC2	10	1.3	2	MESDC2	mesoderm development candidate 2; Chaperone specifically assisting the folding of beta- propeller/EGF modules within the family of low-density lipoprotein receptors (LDLRs). Acts as a modulator of the Wnt pathway through chaperoning the coreceptors of the canonical Wnt pathway, LRP5 and LRP6, to the plasma membrane. Essential for specification of embryonic polarity and mesoderm induction (234 aa)
MFGE8	MFGE8	1	MFGE8	1	4	4	MFGE8	milk fat globule-EGF factor 8 protein; Plays an important role in the maintenance of intestinal epithelial homeostasis and the promotion of mucosal healing. Promotes VEGF-dependent neovascularization (By similarity). Contributes to phagocytic removal of apoptotic cells in many tissues. Specific ligand for the alpha-v/beta-3 and alpha-v/beta-5 receptors. Also binds to phosphatidylserine-enriched c…
MFSD9	MFSD9	1	MFSD9	0	0	0	MFSD9	major facilitator superfamily domain containing 9 (474 aa)
MGAT2	MGAT2	3	MGAT2	0	0	0	MGAT2	mannosyl (alpha-1,6-)-glycoprotein beta-1,2-N-acetylglucosaminyltransferase; Catalyzes an essential step in the conversion of oligo- mannose to complex N-glycans (447 aa)
MLEC	MLEC	3	MLEC	4	2.3	4	MLEC	malectin; Carbohydrate-binding protein with a strong ligand preference for Glc2-N-glycan. May play a role in the early steps of protein N-glycosylation (By similarity) (292 aa)
MMGT1	MMGT1	1	MMGT1	2	1	1	MMGT1	membrane magnesium transporter 1; Mediates Mg(2+) transport (By similarity) (131 aa)
MOGS	MOGS	4	MOGS	15	1.7	6	MOGS	mannosyl-oligosaccharide glucosidase; Cleaves the distal alpha 1,2-linked glucose residue from the Glc(3)Man(9)GlcNAc(2) oligosaccharide precursor in a highly specific manner (837 aa)
MOXD1	MOXD1	1	MOXD1	4	1.8	4	MOXD1	monooxygenase, DBH-like 1 (613 aa)
MPC1	MPC1	1	MPC1	0	0	0	MPC1	mitochondrial pyruvate carrier 1; Mediates the uptake of pyruvate into mitochondria (109 aa)
MPRIP	MPRIP	1	MPRIP	35	6.7	37	MPRIP	myosin phosphatase Rho interacting protein; Targets myosin phosphatase to the actin cytoskeleton. Required for the regulation of the actin cytoskeleton by RhoA and ROCK1. Depletion leads to an increased number of stress fibers in smooth muscle cells through stabilization of actin fibers by phosphorylated myosin. Overexpression of MRIP as well as its F- actin-binding region leads to disassembly of…
MRPL11	MRPL11	1	MRPL11	11	1.8	4	MRPL11	mitochondrial ribosomal protein L11 (192 aa)
MRPL14	MRPL14	3	MRPL14	17	1.2	3	MRPL14	mitochondrial ribosomal protein L14; Forms part of 2 intersubunit bridges in the assembled ribosome. Upon binding to MALSU1 intersubunit bridge formation is blocked, preventing ribosome formation and repressing translation (Probable) (145 aa)
MRPL30	MRPL30	3	MRPL30	2	1	1	MRPL30	mitochondrial ribosomal protein L30 (161 aa)
MRPL37	MRPL37	2	MRPL37	21	1.9	7	MRPL37	mitochondrial ribosomal protein L37 (423 aa)
MRPL4	MRPL4	1	MRPL4	15	1.5	3	MRPL4	mitochondrial ribosomal protein L4 (311 aa)
MRPL43	MRPL43	1	MRPL43	8	1.8	4	MRPL43	mitochondrial ribosomal protein L43 (235 aa)
MRPS12	MRPS12	2	MRPS12	8	1.1	2	MRPS12	mitochondrial ribosomal protein S12 (138 aa)
MRPS14	MRPS14	1	MRPS14	16	1.2	2	MRPS14	mitochondrial ribosomal protein S14 (128 aa)
MRPS16	MRPS16	1	MRPS16	7	1.4	3	MRPS16	mitochondrial ribosomal protein S16 (137 aa)
MRPS2	MRPS2	1	MRPS2	19	2.2	13	MRPS2	mitochondrial ribosomal protein S2 (296 aa)
MRPS22	MRPS22	1	MRPS22	32	2.5	10	MRPS22	mitochondrial ribosomal protein S22 (360 aa)
MRPS26	MRPS26	1	MRPS26	20	1.3	4	MRPS26	mitochondrial ribosomal protein S26 (205 aa)
MRPS27	MRPS27	1	MRPS27	31	2.6	9	MRPS27	mitochondrial ribosomal protein S27 (414 aa)
MRPS28	MRPS28	1	MRPS28	21	1.2	3	MRPS28	mitochondrial ribosomal protein S28 (187 aa)
MRPS7	MRPS7	2	MRPS7	29	1.5	4	MRPS7	mitochondrial ribosomal protein S7 (242 aa)
MTCH2	MTCH2	1	MTCH2	26	2.1	4	MTCH2	mitochondrial carrier 2; The substrate transported is not yet known. Induces mitochondrial depolarization (303 aa)
MT-CO2	MT-CO2	3	MT-CO2	20	2.7	14	MT-CO2	mitochondrially encoded cytochrome c oxidase II; Cytochrome c oxidase is the component of the respiratory chain that catalyzes the reduction of oxygen to water. Subunits 1- 3 form the functional core of the enzyme complex. Subunit 2 transfers the electrons from cytochrome c via its binuclear copper A center to the bimetallic center of the catalytic subunit 1 (By similarity) (227 aa)
MT-CO3	MT-CO3	1	MT-CO3	1	1	1	MT-CO3	mitochondrially encoded cytochrome c oxidase III; Subunits I, II and III form the functional core of the enzyme complex (By similarity) (261 aa)
MTFR1	MTFR1	1	MTFR1	1	1	1	MTFR1	mitochondrial fission regulator 1; May play a role in mitochondrial aerobic respiration. May also regulate mitochondrial organization and fission (By similarity) (333 aa)
MTHFD2	MTHFD2	2	MTHFD2	29	1.6	3	MTHFD2	methylenetetrahydrofolate dehydrogenase (NADP+ dependent) 2, methenyltetrahydrofolate cyclohydrolase (350 aa)
MYL6	MYL6	2	MYL6	190	4.5	42	MYL6	myosin, light chain 6, alkali, smooth muscle and non-muscle; Regulatory light chain of myosin. Does not bind calcium (151 aa)
MYO19	MYO19	1	MYO19	7	2	6	MYO19	myosin XIX; Myosins are actin-based motor molecules with ATPase activity. Unconventional myosins serve in intracellular movements. Their highly divergent tails are presumed to bind to membranous compartments, which would be moved relative to actin filaments. MYO19 is involved in mitochondrial motility (970 aa)
MYO1B	MYO1B	4	MYO1B	69	10.4	67	MYO1B	myosin IB; Motor protein that may participate in process critical to neuronal development and function such as cell migration, neurite outgrowth and vesicular transport (By similarity) (1136 aa)
MYO1C	MYO1C	2	MYO1C	66	10.7	69	MYO1C	myosin IC; Myosins are actin-based motor molecules with ATPase activity. Unconventional myosins serve in intracellular movements. Their highly divergent tails are presumed to bind to membranous compartments, which would be moved relative to actin filaments. Involved in glucose transporter recycling in response to insulin by regulating movement of intracellular GLUT4-containing vesicles to the pla…
MYO1D	MYO1D	1	MYO1D	33	13.2	71	MYO1D	myosin ID; Myosins are actin-based motor molecules with ATPase activity. Unconventional myosins serve in intracellular movements. Their highly divergent tails are presumed to bind to membranous compartments, which would be moved relative to actin filaments (By similarity) (1006 aa)
NAP1L1	NAP1L1	1	NAP1L1	152	5.2	25	NAP1L1	nucleosome assembly protein 1-like 1; May be involved in modulating chromatin formation and contribute to regulation of cell proliferation (391 aa)
NCL	NCL	1	NCL	261	16.6	99	NCL	nucleolin; Nucleolin is the major nucleolar protein of growing eukaryotic cells. It is found associated with intranucleolar chromatin and pre-ribosomal particles. It induces chromatin decondensation by binding to histone H1. It is thought to play a role in pre-rRNA transcription and ribosome assembly. May play a role in the process of transcriptional elongation. Binds RNA oligonucleotides with 5’…
NCLN	NCLN	4	NCLN	6	1	1	NCLN	nicalin (563 aa)
NCSTN	NCSTN	4	NCSTN	2	2.5	3	NCSTN	nicastrin; Essential subunit of the gamma-secretase complex, an endoprotease complex that catalyzes the intramembrane cleavage of integral membrane proteins such as Notch receptors and APP (beta- amyloid precursor protein). It probably represents a stabilizing cofactor required for the assembly of the gamma-secretase complex (709 aa)
NDC1	NDC1	1	NDC1	7	1	1
NDUFA13	NDUFA13	2	NDUFA13	6	2	5	NDUFA13	NADH dehydrogenase (ubiquinone) 1 alpha subcomplex, 13; Accessory subunit of the mitochondrial membrane respiratory chain NADH dehydrogenase (Complex I), that is believed not to be involved in catalysis. Complex I functions in the transfer of electrons from NADH to the respiratory chain. The immediate electron acceptor for the enzyme is believed to be ubiquinone. Involved in the interferon/all-tr…
NDUFA4	NDUFA4	4	NDUFA4	7	1.4	3	NDUFA4	NADH dehydrogenase (ubiquinone) 1 alpha subcomplex, 4, 9kDa; Accessory subunit of the mitochondrial membrane respiratory chain NADH dehydrogenase (Complex I), that is believed to be not involved in catalysis. Complex I functions in the transfer of electrons from NADH to the respiratory chain. The immediate electron acceptor for the enzyme is believed to be ubiquinone (81 aa)
NDUFA6	NDUFA6	1	NDUFA6	3	1.7	2	NDUFA6	NADH dehydrogenase (ubiquinone) 1 alpha subcomplex, 6, 14kDa; Accessory subunit of the mitochondrial membrane respiratory chain NADH dehydrogenase (Complex I), that is believed to be not involved in catalysis. Complex I functions in the transfer of electrons from NADH to the respiratory chain. The immediate electron acceptor for the enzyme is believed to be ubiquinone (154 aa)
NDUFA8	NDUFA8	3	NDUFA8	4	1	1	NDUFA8	NADH dehydrogenase (ubiquinone) 1 alpha subcomplex, 8, 19kDa; Accessory subunit of the mitochondrial membrane respiratory chain NADH dehydrogenase (Complex I), that is believed not to be involved in catalysis. Complex I functions in the transfer of electrons from NADH to the respiratory chain. The immediate electron acceptor for the enzyme is believed to be ubiquinone (172 aa)
NDUFA9	NDUFA9	2	NDUFA9	17	2.8	7	NDUFA9	NADH dehydrogenase (ubiquinone) 1 alpha subcomplex, 9, 39kDa; Accessory subunit of the mitochondrial membrane respiratory chain NADH dehydrogenase (Complex I), that is believed not to be involved in catalysis. Complex I functions in the transfer of electrons from NADH to the respiratory chain. The immediate electron acceptor for the enzyme is believed to be ubiquinone (377 aa)
NDUFAF3	NDUFAF3	2	NDUFAF3	2	3	4	NDUFAF3	NADH dehydrogenase (ubiquinone) complex I, assembly factor 3; Essential factor for the assembly of mitochondrial NADH-ubiquinone oxidoreductase complex (complex I) (184 aa)
NDUFB10	NDUFB10	1	NDUFB10	10	1.2	2	NDUFB10	NADH dehydrogenase (ubiquinone) 1 beta subcomplex, 10, 22kDa; Accessory subunit of the mitochondrial membrane respiratory chain NADH dehydrogenase (Complex I), that is believed not to be involved in catalysis. Complex I functions in the transfer of electrons from NADH to the respiratory chain. The immediate electron acceptor for the enzyme is believed to be ubiquinone (172 aa)
NDUFB4	NDUFB4	1	NDUFB4	4	1.8	3	NDUFB4	NADH dehydrogenase (ubiquinone) 1 beta subcomplex, 4, 15kDa; Accessory subunit of the mitochondrial membrane respiratory chain NADH dehydrogenase (Complex I), that is believed not to be involved in catalysis. Complex I functions in the transfer of electrons from NADH to the respiratory chain. The immediate electron acceptor for the enzyme is believed to be ubiquinone (129 aa)
NDUFS1	NDUFS1	1	NDUFS1	19	4.4	33	NDUFS1	NADH dehydrogenase (ubiquinone) Fe-S protein 1, 75kDa (NADH-coenzyme Q reductase) (741 aa)
NDUFS3	NDUFS3	3	NDUFS3	19	2.3	9	NDUFS3	NADH dehydrogenase (ubiquinone) Fe-S protein 3, 30kDa (NADH-coenzyme Q reductase); Core subunit of the mitochondrial membrane respiratory chain NADH dehydrogenase (Complex I) that is believed to belong to the minimal assembly required for catalysis. Complex I functions in the transfer of electrons from NADH to the respiratory chain. The immediate electron acceptor for the enzyme is believed to be…
NDUFS7	NDUFS7	2	NDUFS7	17	1.5	5	NDUFS7	NADH dehydrogenase (ubiquinone) Fe-S protein 7, 20kDa (NADH-coenzyme Q reductase); Core subunit of the mitochondrial membrane respiratory chain NADH dehydrogenase (Complex I) that is believed to belong to the minimal assembly required for catalysis. Complex I functions in the transfer of electrons from NADH to the respiratory chain. The immediate electron acceptor for the enzyme is believed to be…
NDUFV1	NDUFV1	1	NDUFV1	6	2	4	NDUFV1	NADH dehydrogenase (ubiquinone) flavoprotein 1, 51kDa; Core subunit of the mitochondrial membrane respiratory chain NADH dehydrogenase (Complex I) that is believed to belong to the minimal assembly required for catalysis. Complex I functions in the transfer of electrons from NADH to the respiratory chain. The immediate electron acceptor for the enzyme is believed to be ubiquinone (By similarity) …
NEFL	NEFL	1	gene not available
NFXL1	NFXL1	1	NFXL1	6	1.2	2	NFXL1	nuclear transcription factor, X-box binding-like 1 (911 aa)
NGLY1	NGLY1	1	NGLY1	0	0	0	NGLY1	N-glycanase 1; Specifically deglycosylates the denatured form of N- linked glycoproteins in the cytoplasm and assists their proteasome-mediated degradation. Cleaves the beta-aspartyl- glucosamine (GlcNAc) of the glycan and the amide side chain of Asn, converting Asn to Asp. Prefers proteins containing high- mannose over those bearing complex type oligosaccharides. Can recognize misfolded proteins…
NME2	NME2	1	NME2	93	2.5	9	NME1-NME2	NME1-NME2 readthrough; Major role in the synthesis of nucleoside triphosphates other than ATP. The ATP gamma phosphate is transferred to the NDP beta phosphate via a ping-pong mechanism, using a phosphorylated active-site intermediate (By similarity) (152 aa)
NME2P1	NME2P1	1	gene not available				NME2	NME/NM23 nucleoside diphosphate kinase 2; Major role in the synthesis of nucleoside triphosphates other than ATP. Negatively regulates Rho activity by interacting with AKAP13/LBC. Acts as a transcriptional activator of the MYC gene; binds DNA non-specifically (PubMed-8392752). Exhibits histidine protein kinase activity (267 aa)
NME3	NME3	2	NME3	5	1.2	2	NME3	NME/NM23 nucleoside diphosphate kinase 3; Major role in the synthesis of nucleoside triphosphates other than ATP. The ATP gamma phosphate is transferred to the NDP beta phosphate via a ping-pong mechanism, using a phosphorylated active-site intermediate. Probably has a role in normal hematopoiesis by inhibition of granulocyte differentiation and induction of apoptosis (169 aa)
NOMO1	NOMO1	3	NOMO1	19	1.6	12	NOMO1	NODAL modulator 1; May antagonize Nodal signaling (By similarity) (1222 aa)
NOMO3	NOMO3	1	NOMO3	18	1.7	12	NOMO3	NODAL modulator 3; May antagonize Nodal signaling (By similarity) (1222 aa)
NOP56	NOP56	2	NOP56	96	5.9	50	NOP56	NOP56 ribonucleoprotein homolog (yeast); Involved in the early to middle stages of 60S ribosomal subunit biogenesis (594 aa)
NTPCR	NTPCR	2	NTPCR	37	2.2	6	NTPCR	nucleoside-triphosphatase, cancer-related; Has nucleotide phosphatase activity towards ATP, GTP, CTP, TTP and UTP. Hydrolyzes nucleoside diphosphates with lower efficiency (190 aa)
NUBP2	NUBP2	1	NUBP2	9	1.3	3	NUBP2	nucleotide binding protein 2; Component of the cytosolic iron-sulfur (Fe/S) protein assembly (CIA) machinery. Required for maturation of extramitochondrial Fe-S proteins. The NUBP1-NUBP2 heterotetramer forms a Fe-S scaffold complex, mediating the de novo assembly of an Fe-S cluster and its transfer to target apoproteins (By similarity) (271 aa)
NUP205	NUP205	1	NUP205	37	4.1	25	NUP205	nucleoporin 205kDa; Plays a role in the nuclear pore complex (NPC) assembly and/or maintenance. May anchor NUP62 and other nucleoporins, but not NUP153 and TPR, to the NPC (2012 aa)
NUP210	NUP210	4	NUP210	25	5.9	24	NUP210	nucleoporin 210kDa; Nucleoporin essential for nuclear pore assembly and fusion, nuclear pore spacing, as well as structural integrity (1887 aa)
NUP93	NUP93	2	NUP93	58	3.8	17	NUP93	nucleoporin 93kDa; Plays a role in the nuclear pore complex (NPC) assembly and/or maintenance. May anchor nucleoporins, but not NUP153 and TPR, to the NPC (819 aa)
OS9	OS9	3	OS9	2	1	1	OS9	osteosarcoma amplified 9, endoplasmic reticulum lectin (667 aa)
OSGEP	OSGEP	2	OSGEP	5	1	1	OSGEP	O-sialoglycoprotein endopeptidase; Required for the formation of a threonylcarbamoyl group on adenosine at position 37 (t(6)A37) in tRNAs that read codons beginning with adenine (By similarity) (335 aa)
OXA1L	OXA1L	3	OXA1L	5	1	1	OXA1L	oxidase (cytochrome c) assembly 1-like; Required for the insertion of integral membrane proteins into the mitochondrial inner membrane. Essential for the activity and assembly of cytochrome oxidase. Required for the correct biogenesis of ATP synthase and complex I in mitochondria (495 aa)
P3H1	P3H1	2	LEPRE1	13	1.8	4
P4HA1	P4HA1	2	P4HA1	25	2	5	P4HA1	prolyl 4-hydroxylase, alpha polypeptide I; Catalyzes the post-translational formation of 4- hydroxyproline in -Xaa-Pro-Gly- sequences in collagens and other proteins (534 aa)
P4HA2	P4HA2	1	P4HA2	2	1	1	P4HA2	prolyl 4-hydroxylase, alpha polypeptide II; Catalyzes the post-translational formation of 4- hydroxyproline in -Xaa-Pro-Gly- sequences in collagens and other proteins (535 aa)
P4HB	P4HB	1	P4HB	115	4.7	60	P4HB	prolyl 4-hydroxylase, beta polypeptide; This multifunctional protein catalyzes the formation, breakage and rearrangement of disulfide bonds. At the cell surface, seems to act as a reductase that cleaves disulfide bonds of proteins attached to the cell. May therefore cause structural modifications of exofacial proteins. Inside the cell, seems to form/rearrange disulfide bonds of nascent proteins. …
PABPC4	PABPC4	1	PABPC4	142	6.7	72	PABPC4	poly(A) binding protein, cytoplasmic 4 (inducible form); Binds the poly(A) tail of mRNA. May be involved in cytoplasmic regulatory processes of mRNA metabolism. Can probably bind to cytoplasmic RNA sequences other than poly(A) in vivo (By similarity) (660 aa)
PAM16	PAM16	1	PAM16	0	0	0	PAM16	presequence translocase-associated motor 16 homolog (S. cerevisiae); Regulates ATP-dependent protein translocation into the mitochondrial matrix. Inhibits DNAJC19 stimulation of HSPA9/Mortalin ATPase activity (125 aa)
PARP1	PARP1	1	PARP1	182	11.8	151	PARP1	poly (ADP-ribose) polymerase 1; Involved in the base excision repair (BER) pathway, by catalyzing the poly(ADP-ribosyl)ation of a limited number of acceptor proteins involved in chromatin architecture and in DNA metabolism. This modification follows DNA damages and appears as an obligatory step in a detection/signaling pathway leading to the reparation of DNA strand breaks. Mediates the poly(ADP-…
PCBP1	PCBP1	1	PCBP1	194	8.2	108	PCBP1	poly(rC) binding protein 1; Single-stranded nucleic acid binding protein that binds preferentially to oligo dC (356 aa)
PCCB	PCCB	1	PCCB	93	48.4	263	PCCB	propionyl CoA carboxylase, beta polypeptide (559 aa)
PCK2	PCK2	1	PCK2	5	1.8	3	PCK2	phosphoenolpyruvate carboxykinase 2 (mitochondrial); Catalyzes the conversion of oxaloacetate (OAA) to phosphoenolpyruvate (PEP), the rate-limiting step in the metabolic pathway that produces glucose from lactate and other precursors derived from the citric acid cycle (By similarity) (640 aa)
PCMT1	PCMT1	1	PCMT1	119	6.9	53	PCMT1	protein-L-isoaspartate (D-aspartate) O-methyltransferase (285 aa)
PCNA	PCNA	1	PCNA	97	4.8	23	PCNA	proliferating cell nuclear antigen; Auxiliary protein of DNA polymerase delta and is involved in the control of eukaryotic DNA replication by increasing the polymerase’s processibility during elongation of the leading strand. Induces a robust stimulatory effect on the 3’- 5’ exonuclease and 3’-phosphodiesterase, but not apurinic- apyrimidinic (AP) endonuclease, APEX2 activities. Has to be loaded …
PDIA3	PDIA3	1	PDIA3	104	6.4	46	PDIA3	protein disulfide isomerase family A, member 3 (505 aa)
PDIA4	PDIA4	1	PDIA4	59	5.6	42	PDIA4	protein disulfide isomerase family A, member 4 (645 aa)
PDIA5	PDIA5	4	PDIA5	4	1	1	PDIA5	protein disulfide isomerase family A, member 5 (519 aa)
PDIA6	PDIA6	3	PDIA6	129	6.7	52	PDIA6	protein disulfide isomerase family A, member 6; May function as a chaperone that inhibits aggregation of misfolded proteins. Plays a role in platelet aggregation and activation by agonists such as convulxin, collagen and thrombin (440 aa)
PELO	PELO	2	PELO	9	2.3	6	PELO	pelota homolog (Drosophila); Required for normal chromosome segregation during cell division and genomic stability (By similarity). May function in recognizing stalled ribosomes and triggering endonucleolytic cleavage of the mRNA, a mechanism to release non-functional ribosomes and degrade damaged mRNAs. May have ribonuclease activity (Potential) (385 aa)
PFKP	PFKP	1	PFKP	75	4.2	26	PFKP	phosphofructokinase, platelet; Catalyzes the third step of glycolysis, the phosphorylation of fructose-6-phosphate (F6P) by ATP to generate fructose-1,6-bisphosphate (FBP) and ADP (784 aa)
PGAM5	PGAM5	3	PGAM5	73	5.2	29	PGAM5	phosphoglycerate mutase family member 5; Displays phosphatase activity for serine/threonine residues, and, dephosphorylates and activates MAP3K5 kinase. Has apparently no phosphoglycerate mutase activity. May be regulator of mitochondrial dynamics. Substrate for a KEAP1-dependent ubiquitin ligase complex. Contributes to the repression of NFE2L2- dependent gene expression. Acts as a central mediat…
PGAP1	PGAP1	2	PGAP1	0	0	0	PGAP1	post-GPI attachment to proteins 1; Involved in inositol deacylation of GPI-anchored proteins. GPI inositol deacylation may important for efficient transport of GPI-anchored proteins from the endoplasmic reticulum to the Golgi (By similarity) (922 aa)
PGRMC1	PGRMC1	2	PGRMC1	40	1.6	4	PGRMC1	progesterone receptor membrane component 1; Receptor for progesterone (By similarity) (195 aa)
PHB	PHB	2	PHB	85	3.9	34	PHB	prohibitin; Prohibitin inhibits DNA synthesis. It has a role in regulating proliferation. As yet it is unclear if the protein or the mRNA exhibits this effect. May play a role in regulating mitochondrial respiration activity and in aging (272 aa)
PHB2	PHB2	2	PHB2	95	5.9	47	PHB2	prohibitin 2; Acts as a mediator of transcriptional repression by nuclear hormone receptors via recruitment of histone deacetylases (By similarity). Functions as an estrogen receptor (ER)-selective coregulator that potentiates the inhibitory activities of antiestrogens and represses the activity of estrogens. Competes with NCOA1 for modulation of ER transcriptional activity. Probably involved in …
PHGDH	PHGDH	1	PHGDH	152	6.2	40	PHGDH	phosphoglycerate dehydrogenase (533 aa)
PIGK	PIGK	1	PIGK	4	1	1	PIGK	phosphatidylinositol glycan anchor biosynthesis, class K; Mediates GPI anchoring in the endoplasmic reticulum, by replacing a protein’s C-terminal GPI attachment signal peptide with a pre-assembled GPI. During this transamidation reaction, the GPI transamidase forms a carbonyl intermediate with the substrate protein (395 aa)
PIGS	PIGS	3	PIGS	4	2	3	PIGS	phosphatidylinositol glycan anchor biosynthesis, class S; Component of the GPI transamidase complex. Essential for transfer of GPI to proteins, particularly for formation of carbonyl intermediates (555 aa)
PIGT	PIGT	2	PIGT	2	1	1	PIGT	phosphatidylinositol glycan anchor biosynthesis, class T (578 aa)
PIK3R2	PIK3R2	1	PIK3R2	6	2.2	7	PIK3R2	phosphoinositide-3-kinase, regulatory subunit 2 (beta); Binds to activated (phosphorylated) protein-tyrosine kinases, through its SH2 domain, and acts as an adapter, mediating the association of the p110 catalytic unit to the plasma membrane (728 aa)
PISD	PISD	4	PISD	0	0	0	PISD	phosphatidylserine decarboxylase (375 aa)
PKM	PKM	1	PKM	249	17.7	181	PKM	pyruvate kinase, muscle (531 aa)
PLEKHA5	PLEKHA5	1	PLEKHA5	13	2.3	5	PLEKHA5	pleckstrin homology domain containing, family A member 5 (1174 aa)
PLOD1	PLOD1	3	PLOD1	26	1.7	7	PLOD1	procollagen-lysine, 2-oxoglutarate 5-dioxygenase 1; Forms hydroxylysine residues in -Xaa-Lys-Gly- sequences in collagens. These hydroxylysines serve as sites of attachment for carbohydrate units and are essential for the stability of the intermolecular collagen cross-links (727 aa)
PLOD2	PLOD2	2	PLOD2	2	3	5	PLOD2	procollagen-lysine, 2-oxoglutarate 5-dioxygenase 2; Forms hydroxylysine residues in -Xaa-Lys-Gly- sequences in collagens. These hydroxylysines serve as sites of attachment for carbohydrate units and are essential for the stability of the intermolecular collagen cross-links (758 aa)
PLOD3	PLOD3	2	PLOD3	14	1.4	4	PLOD3	procollagen-lysine, 2-oxoglutarate 5-dioxygenase 3; Forms hydroxylysine residues in -Xaa-Lys-Gly- sequences in collagens. These hydroxylysines serve as sites of attachment for carbohydrate units and are essential for the stability of the intermolecular collagen cross-links (738 aa)
PLTP	PLTP	1	PLTP	0	0	0	PLTP	phospholipid transfer protein; Facilitates the transfer of a spectrum of different lipid molecules, including diacylglycerol, phosphatidic acid, sphingomyelin, phosphatidylcholine, phosphatidylglycerol, cerebroside and phosphatidyl ethanolamine. Essential for the transfer of excess surface lipids from triglyceride-rich lipoproteins to HDL, thereby facilitating the formation of smaller lipoprotein…
PML	PML	1	PML	9	1.2	2	PML	promyelocytic leukemia (882 aa)
PNKD	PNKD	1	PNKD	10	1.3	2	PNKD	paroxysmal nonkinesigenic dyskinesia; Probable hydrolase that plays an aggravative role in the development of cardiac hypertrophy via activation of the NF-kappa- B signaling pathway (By similarity) (385 aa)
POLDIP3	POLDIP3	3	POLDIP3	79	6.2	27	POLDIP3	polymerase (DNA-directed), delta interacting protein 3 (421 aa)
POLR2H	POLR2H	1	POLR2H	53	2.3	11	POLR2H	polymerase (RNA) II (DNA directed) polypeptide H; DNA-dependent RNA polymerase catalyzes the transcription of DNA into RNA using the four ribonucleoside triphosphates as substrates. Common component of RNA polymerases I, II and III which synthesize ribosomal RNA precursors, mRNA precursors and many functional non-coding RNAs, and small RNAs, such as 5S rRNA and tRNAs, respectively (150 aa)
POM121	POM121	1	POM121	22	1.6	3	POM121	POM121 transmembrane nucleoporin (984 aa)
POM121C	POM121C	4	POM121C	22	1.6	3	POM121C	POM121 transmembrane nucleoporin C; Essential component of the nuclear pore complex (NPC). The repeat-containing domain may be involved in anchoring components of the pore complex to the pore membrane. When overexpressed in cells induces the formation of cytoplasmic annulate lamellae (AL) (987 aa)
POMT2	POMT2	1	POMT2	0	0	0	POMT2	protein-O-mannosyltransferase 2; Transfers mannosyl residues to the hydroxyl group of serine or threonine residues. Coexpression of both POMT1 and POMT2 is necessary for enzyme activity, expression of either POMT1 or POMT2 alone is insufficient (750 aa)
PPIA	PPIA	1	PPIA	184	5.9	44	PPIA	peptidylprolyl isomerase A (cyclophilin A); PPIases accelerate the folding of proteins. It catalyzes the cis-trans isomerization of proline imidic peptide bonds in oligopeptides (By similarity) (165 aa)
PPIB	PPIB	1	PPIB	119	7.6	53	PPIB	peptidylprolyl isomerase B (cyclophilin B); PPIases accelerate the folding of proteins. It catalyzes the cis-trans isomerization of proline imidic peptide bonds in oligopeptides (216 aa)
PPIC	PPIC	3	PPIC	0	0	0	PPIC	peptidylprolyl isomerase C (cyclophilin C); PPIases accelerate the folding of proteins. It catalyzes the cis-trans isomerization of proline imidic peptide bonds in oligopeptides (By similarity) (212 aa)
PPIL1	PPIL1	1	PPIL1	19	1.8	3	PPIL1	peptidylprolyl isomerase (cyclophilin)-like 1; PPIases accelerate the folding of proteins. It catalyzes the cis-trans isomerization of proline imidic peptide bonds in oligopeptides. May be involved in pre-mRNA splicing (166 aa)
PPM1B	PPM1B	1	PPM1B	117	16.4	178	PPM1B	protein phosphatase, Mg2+/Mn2+ dependent, 1B; Enzyme with a broad specificity. Dephosphorylates CDK2 and CDK6 in vitro (479 aa)
PPP2R1A	PPP2R1A	2	PPP2R1A	132	5.4	43	PPP2R1A	protein phosphatase 2, regulatory subunit A, alpha; The PR65 subunit of protein phosphatase 2A serves as a scaffolding molecule to coordinate the assembly of the catalytic subunit and a variable regulatory B subunit. Required for proper chromosome segregation and for centromeric localization of SGOL1 in mitosis (589 aa)
PPP2R2A	PPP2R2A	1	PPP2R2A	93	3.2	12	PPP2R2A	protein phosphatase 2, regulatory subunit B, alpha; The B regulatory subunit might modulate substrate selectivity and catalytic activity, and also might direct the localization of the catalytic enzyme to a particular subcellular compartment (457 aa)
PRDX1	PRDX1	1	PRDX1	253	7.9	45	PRDX1	peroxiredoxin 1; Involved in redox regulation of the cell. Reduces peroxides with reducing equivalents provided through the thioredoxin system but not from glutaredoxin. May play an important role in eliminating peroxides generated during metabolism. Might participate in the signaling cascades of growth factors and tumor necrosis factor-alpha by regulating the intracellular concentrations of H(2)…
PRDX2	PRDX2	1	PRDX2	205	5.1	54	PRDX2	peroxiredoxin 2; Involved in redox regulation of the cell. Reduces peroxides with reducing equivalents provided through the thioredoxin system. It is not able to receive electrons from glutaredoxin. May play an important role in eliminating peroxides generated during metabolism. Might participate in the signaling cascades of growth factors and tumor necrosis factor-alpha by regulating the intrace…
PRDX4	PRDX4	1	PRDX4	161	2.8	30	PRDX4	peroxiredoxin 4; Probably involved in redox regulation of the cell. Regulates the activation of NF-kappa-B in the cytosol by a modulation of I-kappa-B-alpha phosphorylation (271 aa)
PREB	PREB	3	PREB	4	1.8	3	PREB	prolactin regulatory element binding; Was first identified based on its probable role in the regulation of pituitary gene transcription. Binds to the prolactin gene (PRL) promoter and seems to activate transcription (By similarity). Guanine nucleotide exchange factor that activates SARA2. Required for the formation of COPII transport vesicles from the ER (417 aa)
PRKCSH	PRKCSH	1	PRKCSH	75	3.3	14	PRKCSH	protein kinase C substrate 80K-H; Regulatory subunit of glucosidase II (528 aa)
PRKDC	PRKDC	2	PRKDC	175	22	175	PRKDC	protein kinase, DNA-activated, catalytic polypeptide (4127 aa)
PRMT5	PRMT5	1	PRMT5	175	156.6	2950	PRMT5	protein arginine methyltransferase 5; Arginine methyltransferase that can both catalyze the formation of omega-N monomethylarginine (MMA) and symmetrical dimethylarginine (sDMA), with a preference for the formation of MMA. Specifically mediates the symmetrical dimethylation of arginine residues in the small nuclear ribonucleoproteins Sm D1 (SNRPD1) and Sm D3 (SNRPD3); such methylation being requi…
PRPF31	PRPF31	1	PRPF31	145	8.9	116	PRPF31	PRP31 pre-mRNA processing factor 31 homolog (S. cerevisiae) (499 aa)
PRPF6	PRPF6	1	PRPF6	92	5.6	30	PRPF6	PRP6 pre-mRNA processing factor 6 homolog (S. cerevisiae) (941 aa)
PRPSAP1	PRPSAP1	1	PRPSAP1	59	7.2	56	PRPSAP1	phosphoribosyl pyrophosphate synthetase-associated protein 1; Seems to play a negative regulatory role in 5- phosphoribose 1-diphosphate synthesis (385 aa)
PSMA1	PSMA1	1	PSMA1	86	3.7	16	PSMA1	proteasome (prosome, macropain) subunit, alpha type, 1; The proteasome is a multicatalytic proteinase complex which is characterized by its ability to cleave peptides with Arg, Phe, Tyr, Leu, and Glu adjacent to the leaving group at neutral or slightly basic pH. The proteasome has an ATP-dependent proteolytic activity. Mediates the lipopolysaccharide-induced signal transduction in the macrophage …
PSMA2	PSMA2	1	PSMA2	93	3.7	17	PSMA2	proteasome (prosome, macropain) subunit, alpha type, 2; The proteasome is a multicatalytic proteinase complex which is characterized by its ability to cleave peptides with Arg, Phe, Tyr, Leu, and Glu adjacent to the leaving group at neutral or slightly basic pH. The proteasome has an ATP-dependent proteolytic activity. PSMA2 may have a potential regulatory effect on another component(s) of the pr…
PSMA3	PSMA3	2	PSMA3	78	3.2	14	PSMA3	proteasome (prosome, macropain) subunit, alpha type, 3; The proteasome is a multicatalytic proteinase complex which is characterized by its ability to cleave peptides with Arg, Phe, Tyr, Leu, and Glu adjacent to the leaving group at neutral or slightly basic pH. The proteasome has an ATP-dependent proteolytic activity. Binds to the C-terminus of CDKN1A and thereby mediates its degradation. Negati…
PSMA4	PSMA4	3	PSMA4	82	3	26	PSMA4	proteasome (prosome, macropain) subunit, alpha type, 4; The proteasome is a multicatalytic proteinase complex which is characterized by its ability to cleave peptides with Arg, Phe, Tyr, Leu, and Glu adjacent to the leaving group at neutral or slightly basic pH. The proteasome has an ATP-dependent proteolytic activity (By similarity) (261 aa)
PSMA5	PSMA5	1	PSMA5	88	2.8	13	PSMA5	proteasome (prosome, macropain) subunit, alpha type, 5; The proteasome is a multicatalytic proteinase complex which is characterized by its ability to cleave peptides with Arg, Phe, Tyr, Leu, and Glu adjacent to the leaving group at neutral or slightly basic pH. The proteasome has an ATP-dependent proteolytic activity (By similarity) (241 aa)
PSMA6	PSMA6	1	PSMA6	86	3.7	18	PSMA6	proteasome (prosome, macropain) subunit, alpha type, 6; The proteasome is a multicatalytic proteinase complex which is characterized by its ability to cleave peptides with Arg, Phe, Tyr, Leu, and Glu adjacent to the leaving group at neutral or slightly basic pH. The proteasome has an ATP-dependent proteolytic activity (By similarity) (246 aa)
PSMA7	PSMA7	1	PSMA7	89	3.7	15	PSMA7	proteasome (prosome, macropain) subunit, alpha type, 7; The proteasome is a multicatalytic proteinase complex which is characterized by its ability to cleave peptides with Arg, Phe, Tyr, Leu, and Glu adjacent to the leaving group at neutral or slightly basic pH. The proteasome has an ATP-dependent proteolytic activity. Plays an important role in the regulation of cell proliferation or cell cycle …
PSMB1	PSMB1	2	PSMB1	76	2.6	10	PSMB1	proteasome (prosome, macropain) subunit, beta type, 1; The proteasome is a multicatalytic proteinase complex which is characterized by its ability to cleave peptides with Arg, Phe, Tyr, Leu, and Glu adjacent to the leaving group at neutral or slightly basic pH. The proteasome has an ATP-dependent proteolytic activity (By similarity) (241 aa)
PSMB2	PSMB2	2	PSMB2	72	2.4	14	PSMB2	proteasome (prosome, macropain) subunit, beta type, 2; The proteasome is a multicatalytic proteinase complex which is characterized by its ability to cleave peptides with Arg, Phe, Tyr, Leu, and Glu adjacent to the leaving group at neutral or slightly basic pH. The proteasome has an ATP-dependent proteolytic activity. This subunit has a trypsin-like activity (201 aa)
PSMB3	PSMB3	1	PSMB3	68	3.1	16	PSMB3	proteasome (prosome, macropain) subunit, beta type, 3; The proteasome is a multicatalytic proteinase complex which is characterized by its ability to cleave peptides with Arg, Phe, Tyr, Leu, and Glu adjacent to the leaving group at neutral or slightly basic pH. The proteasome has an ATP-dependent proteolytic activity (205 aa)
PSMB4	PSMB4	3	PSMB4	68	3.1	17	PSMB4	proteasome (prosome, macropain) subunit, beta type, 4; The proteasome is a multicatalytic proteinase complex which is characterized by its ability to cleave peptides with Arg, Phe, Tyr, Leu, and Glu adjacent to the leaving group at neutral or slightly basic pH. The proteasome has an ATP-dependent proteolytic activity. Mediates the lipopolysaccharide-induced signal macrophage proteasome (By simila…
PSMB5	PSMB5	1	PSMB5	92	4	29	PSMB5	proteasome (prosome, macropain) subunit, beta type, 5 (263 aa)
PSMC1	PSMC1	2	PSMC1	95	5.2	43	PSMC1	proteasome (prosome, macropain) 26S subunit, ATPase, 1; The 26S protease is involved in the ATP-dependent degradation of ubiquitinated proteins. The regulatory (or ATPase) complex confers ATP dependency and substrate specificity to the 26S complex (440 aa)
PSMC2	PSMC2	2	PSMC2	126	5.6	45	PSMC2	proteasome (prosome, macropain) 26S subunit, ATPase, 2; The 26S protease is involved in the ATP-dependent degradation of ubiquitinated proteins. The regulatory (or ATPase) complex confers ATP dependency and substrate specificity to the 26S complex. In case of HIV-1 infection, positive modulator of Tat-mediated transactivation (433 aa)
PSMC3	PSMC3	1	PSMC3	113	4.4	31	PSMC3	proteasome (prosome, macropain) 26S subunit, ATPase, 3; The 26S protease is involved in the ATP-dependent degradation of ubiquitinated proteins. The regulatory (or ATPase) complex confers ATP dependency and substrate specificity to the 26S complex (By similarity). In case of HIV-1 infection, suppresses Tat-mediated transactivation (439 aa)
PSMC4	PSMC4	3	PSMC4	97	4.3	32	PSMC4	proteasome (prosome, macropain) 26S subunit, ATPase, 4; The 26S protease is involved in the ATP-dependent degradation of ubiquitinated proteins. The regulatory (or ATPase) complex confers ATP dependency and substrate specificity to the 26S complex (418 aa)
PSMC5	PSMC5	2	PSMC5	116	6.3	57	PSMC5	proteasome (prosome, macropain) 26S subunit, ATPase, 5; The 26S protease is involved in the ATP-dependent degradation of ubiquitinated proteins. The regulatory (or ATPase) complex confers ATP dependency and substrate specificity to the 26S complex (406 aa)
PSMC6	PSMC6	1	PSMC6	89	3.8	32	PSMC6	proteasome (prosome, macropain) 26S subunit, ATPase, 6; The 26S protease is involved in the ATP-dependent degradation of ubiquitinated proteins. The regulatory (or ATPase) complex confers ATP dependency and substrate specificity to the 26S complex (403 aa)
PSMD1	PSMD1	2	PSMD1	102	6.8	31	PSMD1	proteasome (prosome, macropain) 26S subunit, non-ATPase, 1 (953 aa)
PSMD11	PSMD11	2	PSMD11	97	5.2	36	PSMD11	proteasome (prosome, macropain) 26S subunit, non-ATPase, 11; Component of the lid subcomplex of the 26S proteasome, a multiprotein complex involved in the ATP-dependent degradation of ubiquitinated proteins. In the complex, PSMD11 is required for proteasome assembly. Plays a key role in increased proteasome activity in embryonic stem cells (ESCs)- its high expression in ESCs promotes enhanced ass…
PSMD12	PSMD12	3	PSMD12	97	3.4	19	PSMD12	proteasome (prosome, macropain) 26S subunit, non-ATPase, 12; Acts as a regulatory subunit of the 26S proteasome which is involved in the ATP-dependent degradation of ubiquitinated proteins (456 aa)
PSMD13	PSMD13	2	PSMD13	79	3.4	15	PSMD13	proteasome (prosome, macropain) 26S subunit, non-ATPase, 13; Acts as a regulatory subunit of the 26S proteasome which is involved in the ATP-dependent degradation of ubiquitinated proteins (378 aa)
PSMD14	PSMD14	3	PSMD14	83	2.4	10	PSMD14	proteasome (prosome, macropain) 26S subunit, non-ATPase, 14; Metalloprotease component of the 26S proteasome that specifically cleaves ’Lys-63’-linked polyubiquitin chains. The 26S proteasome is involved in the ATP-dependent degradation of ubiquitinated proteins. Plays a role in response to double-strand breaks (DSBs)- acts as a regulator of non-homologous end joining (NHEJ) by cleaving ’Lys-63’-…
PSMD2	PSMD2	1	PSMD2	124	7.3	55	PSMD2	proteasome (prosome, macropain) 26S subunit, non-ATPase, 2; Acts as a regulatory subunit of the 26 proteasome which is involved in the ATP-dependent degradation of ubiquitinated proteins (908 aa)
PSMD3	PSMD3	2	PSMD3	111	6.2	34	PSMD3	proteasome (prosome, macropain) 26S subunit, non-ATPase, 3; Acts as a regulatory subunit of the 26 proteasome which is involved in the ATP-dependent degradation of ubiquitinated proteins (534 aa)
PSMD4	PSMD4	3	PSMD4	73	3.3	11	PSMD4	proteasome (prosome, macropain) 26S subunit, non-ATPase, 4; Binds and presumably selects ubiquitin-conjugates for destruction. Displays selectivity for longer polyubiquitin chains. Modulates intestinal fluid secretion (377 aa)
PSMD6	PSMD6	3	PSMD6	82	3.6	15	PSMD6	proteasome (prosome, macropain) 26S subunit, non-ATPase, 6; Acts as a regulatory subunit of the 26S proteasome which is involved in the ATP-dependent degradation of ubiquitinated proteins (389 aa)
PSMD7	PSMD7	1	PSMD7	72	4	23	PSMD7	proteasome (prosome, macropain) 26S subunit, non-ATPase, 7; Acts as a regulatory subunit of the 26S proteasome which is involved in the ATP-dependent degradation of ubiquitinated proteins (324 aa)
PSMD8	PSMD8	2	PSMD8	44	2.2	7	PSMD8	proteasome (prosome, macropain) 26S subunit, non-ATPase, 8; Acts as a regulatory subunit of the 26S proteasome which is involved in the ATP-dependent degradation of ubiquitinated proteins. Necessary for activation of the CDC28 kinase (350 aa)
PTDSS1	PTDSS1	2	PTDSS1	5	1.2	2	PTDSS1	phosphatidylserine synthase 1; Catalyzes a base-exchange reaction in which the polar head group of phosphatidylethanolamine (PE) or phosphatidylcholine (PC) is replaced by L-serine. In membranes, PTDSS1 catalyzes mainly the conversion of phosphatidylcholine. Also converts, in vitro and to a lesser extent, phosphatidylethanolamine (473 aa)
PTDSS2	PTDSS2	3	PTDSS2	0	0	0	PTDSS2	phosphatidylserine synthase 2; Catalyzes a base-exchange reaction in which the polar head group of phosphatidylethanolamine (PE) or phosphatidylcholine (PC) is replaced by L-serine. PTDSS2 is specific for phosphatatidylethanolamine and does not act on phosphatidylcholine (487 aa)
PTPMT1	PTPMT1	3	PTPMT1	9	1.4	2	PTPLAD1	protein tyrosine phosphatase-like A domain containing 1 (362 aa)
PTPN1	PTPN1	1	PTPN1	21	1.9	4	PTPN1	protein tyrosine phosphatase, non-receptor type 1; Tyrosine-protein phosphatase which acts as a regulator of endoplasmic reticulum unfolded protein response. Mediates dephosphorylation of EIF2AK3/PERK; inactivating the protein kinase activity of EIF2AK3/PERK. May play an important role in CKII- and p60c-src-induced signal transduction cascades. May regulate the EFNA5-EPHA3 signaling pathway which…
PTPRF	PTPRF	1	PTPRF	1	1	1	PTPRF	protein tyrosine phosphatase, receptor type, F; Possible cell adhesion receptor. It possesses an intrinsic protein tyrosine phosphatase activity (PTPase) (1907 aa)
PTRH2	PTRH2	1	PTRH2	8	1	1	PTRH2	peptidyl-tRNA hydrolase 2; The natural substrate for this enzyme may be peptidyl- tRNAs which drop off the ribosome during protein synthesis (By similarity) (179 aa)
PVRL2	PVRL2	1	PVRL2	5	1	1	PVRL2	poliovirus receptor-related 2 (herpesvirus entry mediator B); Probable cell adhesion protein (538 aa)
PYCR1	PYCR1	1	PYCR1	17	1.9	5	PYCR1	pyrroline-5-carboxylate reductase 1; Housekeeping enzyme that catalyzes the last step in proline biosynthesis. Can utilize both NAD and NADP, but has higher affinity for NAD. Involved in the cellular response to oxidative stress (319 aa)
PYCR2	PYCR2	1	PYCR2	32	2.1	7	PYCR2	pyrroline-5-carboxylate reductase family, member 2; Housekeeping enzyme that catalyzes the last step in proline biosynthesis. In some cell types, such as erythrocytes, its primary function may be the generation of NADP(+). Can utilize both NAD and NADP. Has higher affinity for NADP, but higher catalytic efficiency with NADH (320 aa)
QARS	QARS	1	QARS	94	5.7	31	QARS	glutaminyl-tRNA synthetase (775 aa)
QPCTL	QPCTL	2	QPCTL	16	3.1	12	QPCTL	glutaminyl-peptide cyclotransferase-like; Responsible for the biosynthesis of pyroglutamyl peptides (382 aa)
QSOX2	QSOX2	1	QSOX2	2	1	1	QSOX2	quiescin Q6 sulfhydryl oxidase 2; Catalyzes the oxidation of sulfhydryl groups in peptide and protein thiols to disulfides with the reduction of oxygen to hydrogen peroxide. May contribute to disulfide bond formation in a variety of secreted proteins. Also seems to play a role in regulating the sensitization of neuroblastoma cells for interferon-gamma-induced apoptosis (698 aa)
RAB13	RAB13	1	RAB13	38	1.5	6	RAB13	RAB13, member RAS oncogene family; Could participate in polarized transport, in the assembly and/or the activity of tight junctions (203 aa)
RAB34	RAB34	2	RAB34	2	1	1	RAB34	RAB34, member RAS oncogene family; Protein transport. Involved in the redistribution of lysosomes to the peri-Golgi region (By similarity). Plays a role in the maturation of phagosomes that engulf pathogens, such as S.aureus and M.tuberculosis. Plays a role in the fusion of phagosomes with lysosomes (316 aa)
RABL3	RABL3	3	RABL3	5	1.6	3	RABL3	RAB, member of RAS oncogene family-like 3 (236 aa)
RAF1	RAF1	1	RAF1	6	1.5	3	RAF1	v-raf-1 murine leukemia viral oncogene homolog 1; Serine/threonine-protein kinase that acts as a regulatory link between the membrane-associated Ras GTPases and the MAPK/ERK cascade, and this critical regulatory link functions as a switch determining cell fate decisions including proliferation, differentiation, apoptosis, survival and oncogenic transformation. RAF1 activation initiates a mitogen-…
RAN	RAN	1	RAN	154	6.4	40	RAN	RAN, member RAS oncogene family (216 aa)
RANBP1	RANBP1	1	RANBP1	90	2.3	10	RANBP1	RAN binding protein 1; Inhibits GTP exchange on Ran. Forms a Ran-GTP-RANBP1 trimeric complex. Increase GTP hydrolysis induced by the Ran GTPase activating protein RANGAP1. May act in an intracellular signaling pathway which may control the progression through the cell cycle by regulating the transport of protein and nucleic acids across the nuclear membrane (201 aa)
RANBP2	RANBP2	1	RANBP2	90	36.8	222	RANBP2	RAN binding protein 2; E3 SUMO-protein ligase which facilitates SUMO1 and SUMO2 conjugation by UBE2I. Involved in transport factor (Ran-GTP, karyopherin)-mediated protein import via the F-G repeat-containing domain which acts as a docking site for substrates. Could also have isomerase or chaperone activity and may bind RNA or DNA. Component of the nuclear export pathway. Specific docking site for…
RARS2	RARS2	1	RARS2	5	1.2	2	RARS2	arginyl-tRNA synthetase 2, mitochondrial (578 aa)
RBBP7	RBBP7	1	RBBP7	148	5	37	RBBP7	retinoblastoma binding protein 7; Core histone-binding subunit that may target chromatin remodeling factors, histone acetyltransferases and histone deacetylases to their histone substrates in a manner that is regulated by nucleosomal DNA. Component of several complexes which regulate chromatin metabolism. These include the type B histone acetyltransferase (HAT) complex, which is required for chro…
RBFOX2	RBFOX2	2	RBFOX2	14	1.9	5	RBFOX2	RNA binding protein, fox-1 homolog (C. elegans) 2; RNA-binding protein that regulates alternative splicing events (By similarity) (451 aa)
RBM10	RBM10	1	RBM10	175	19.7	240	RBM10	RNA binding motif protein 10; May be involved in post-transcriptional processing, most probably in mRNA splicing. Binds to RNA homopolymers, with a preference for poly(G) and poly(U) and little for poly(A) (By similarity) (930 aa)
RBM14	RBM14	1	RBM14-RBM4	52	2.2	8	RBM14	RNA binding motif protein 14; Isoform 1 may function as a nuclear receptor coactivator, enhancing transcription through other coactivators such as NCOA6 and CITED1. Isoform 2, functions as a transcriptional repressor, modulating transcriptional activities of coactivators including isoform 1, NCOA6 and CITED1 (669 aa)
RBM39	RBM39	1	RBM39	163	11.1	85	RBM39	RNA binding motif protein 39; Transcriptional coactivator for steroid nuclear receptors ESR1/ER-alpha and ESR2/ER-beta, and JUN/AP-1 (By similarity). May be involved in pre-mRNA splicing process (530 aa)
RCN1	RCN1	1	RCN1	54	2.3	9	RCN1	reticulocalbin 1, EF-hand calcium binding domain; May regulate calcium-dependent activities in the endoplasmic reticulum lumen or post-ER compartment (331 aa)
RCN2	RCN2	4	RCN2	126	4	26	RCN2	reticulocalbin 2, EF-hand calcium binding domain; Not known. Binds calcium (317 aa)
RDH11	RDH11	1	RDH11	9	1.4	3	RDH11	retinol dehydrogenase 11 (all-trans/9-cis/11-cis); Exhibits an oxidoreductive catalytic activity towards retinoids. Most efficient as an NADPH-dependent retinal reductase. Displays high activity towards 9-cis and all-trans-retinol. Also involved in the metabolism of short-chain aldehydes. No steroid dehydrogenase activity detected (318 aa)
REEP4	REEP4	1	REEP4	2	4.5	5	REEP4	receptor accessory protein 4; May enhance the cell surface expression of odorant receptors (By similarity) (257 aa)
REEP5	REEP5	3	REEP5	4	1.5	3	REEP5	receptor accessory protein 5; May promote functional cell surface expression of olfactory receptors (189 aa)
REEP6	REEP6	1	REEP6	1	1	1	REEP6	receptor accessory protein 6; May enhance the cell surface expression of odorant receptors (By similarity) (184 aa)
RER1	RER1	1	RER1	2	1	1	RER1	RER1 retention in endoplasmic reticulum 1 homolog (S. cerevisiae); Involved in the retrieval of endoplasmic reticulum membrane proteins from the early Golgi compartment (By similarity) (196 aa)
RFC3	RFC3	2	RFC3	37	1.6	6	RFC3	replication factor C (activator 1) 3, 38kDa; The elongation of primed DNA templates by DNA polymerase delta and epsilon requires the action of the accessory proteins proliferating cell nuclear antigen (PCNA) and activator 1 (356 aa)
RFT1	RFT1	3	RFT1	0	0	0	RFT1	RFT1 homolog (S. cerevisiae); May be involved in N-linked oligosaccharide assembly. May participate in the translocation of oligosaccharide from the cytoplasmic side to the lumenal side of the endoplasmic reticulum membrane (541 aa)
RICTOR	RICTOR	1	RICTOR	4	1	1	RICTOR	RPTOR independent companion of MTOR, complex 2; Subunit of mTORC2, which regulates cell growth and survival in response to hormonal signals. mTORC2 is activated by growth factors, but, in contrast to mTORC1, seems to be nutrient- insensitive. mTORC2 seems to function upstream of Rho GTPases to regulate the actin cytoskeleton, probably by activating one or more Rho-type guanine nucleotide exchange…
RIOK1	RIOK1	1	RIOK1	99	12.1	141	RIOK1	RIO kinase 1 (yeast) (568 aa)
RNF5	RNF5	2	RNF5	1	1	1	RNF5	ring finger protein 5, E3 ubiquitin protein ligase; Has E2-dependent E3 ubiquitin-protein ligase activity. May function together with E2 ubiquitin-conjugating enzymes UBE2D1/UBCH5A and UBE2D2/UBC4. Mediates ubiquitination of PXN/paxillin and Salmonella type III secreted protein sopA. May be involved in regulation of cell motility and localization of PXN/paxillin. Mediates the ’Lys-63’-linked poly…
RNGTT	RNGTT	2	RNGTT	1	1	1	RNGTT	RNA guanylyltransferase and 5’-phosphatase; Bifunctional mRNA-capping enzyme exhibiting RNA 5’- triphosphatase activity in the N-terminal part and mRNA guanylyltransferase activity in the C-terminal part. Catalyzes the first two steps of cap formation- by removing the gamma-phosphate from the 5’-triphosphate end of nascent mRNA to yield a diphosphate end, and by transferring the gmp moiety of GTP…
RP1	RP1	1	RP1	0	0	0	RP1	retinitis pigmentosa 1 (autosomal dominant); Microtubule-associated protein regulating the stability and length of the microtubule-based axoneme of photoreceptors. Required for the differentiation of photoreceptor cells, it plays a role in the organization of the outer segment of rod and cone photoreceptors ensuring the correct orientation and higher-order stacking of outer segment disks along th…
RPL10	RPL10	1	RPL10	146	5.8	36	RPL10	ribosomal protein L10 (214 aa)
RPL10A	RPL10A	1	RPL10A	117	6.8	39	RPL10A	ribosomal protein L10a (217 aa)
RPL11	RPL11	1	RPL11	209	3.7	20	RPL11	ribosomal protein L11; Binds to 5S ribosomal RNA (By similarity). Required for rRNA maturation and formation of the 60S ribosomal subunits. Promotes nucleolar location of PML (By similarity) (178 aa)
RPL13	RPL13	1	RPL13	218	5.4	49	RPL13	ribosomal protein L13 (211 aa)
RPL17	RPL17	2	RPL17-C18orf32	190	4.6	29	RPL17	ribosomal protein L17 (184 aa)
RPL19	RPL19	1	RPL19	210	3.8	67	RPL19	ribosomal protein L19 (196 aa)
RPL21	RPL21	1	RPL21	135	5	37	RPL21	ribosomal protein L21 (160 aa)
RPL22	RPL22	2	RPL22	192	3.3	26	RPL22	ribosomal protein L22 (128 aa)
RPL22L1	RPL22L1	4	RPL22L1	16	1.8	4	RPL22L1	ribosomal protein L22-like 1 (122 aa)
RPL23	RPL23	2	RPL23	243	5.7	48	RPL23	ribosomal protein L23 (140 aa)
RPL24	RPL24	2	RPL24	195	4.1	22	RPL24	ribosomal protein L24 (157 aa)
RPL28	RPL28	1	RPL28	109	5.7	24	RPL28	ribosomal protein L28 (169 aa)
RPL31	RPL31	1	RPL31	170	3.2	21	RPL31	ribosomal protein L31 (128 aa)
RPL34	RPL34	1	RPL34	84	3	12	RPL34	ribosomal protein L34 (117 aa)
RPL38	RPL38	1	RPL38	139	9	58	RPL38	ribosomal protein L38 (70 aa)
RPL5	RPL5	1	RPL5	156	6.8	55	RPL5	ribosomal protein L5; Required for rRNA maturation and formation of the 60S ribosomal subunits. This protein binds 5S RNA (297 aa)
RPL7A	RPL7A	1	RPL7A	197	6.8	48	RPL7A	ribosomal protein L7a (266 aa)
RPL8	RPL8	1	RPL8	157	6	42	RPL8	ribosomal protein L8 (257 aa)
RPLP0	RPLP0	1	RPLP0	206	7.1	47	RPLP0	ribosomal protein, large, P0; Ribosomal protein P0 is the functional equivalent of E.coli protein L10 (By similarity) (317 aa)
RPN1	RPN1	1	RPN1	91	3.9	36	RPN1	ribophorin I; Essential subunit of the N-oligosaccharyl transferase (OST) complex which catalyzes the transfer of a high mannose oligosaccharide from a lipid-linked oligosaccharide donor to an asparagine residue within an Asn-X-Ser/Thr consensus motif in nascent polypeptide chains (607 aa)
RPN2	RPN2	2	RPN2	82	2.9	29	RPN2	ribophorin II; Essential subunit of the N-oligosaccharyl transferase (OST) complex which catalyzes the transfer of a high mannose oligosaccharide from a lipid-linked oligosaccharide donor to an asparagine residue within an Asn-X-Ser/Thr consensus motif in nascent polypeptide chains (631 aa)
RPS10	RPS10	1	RPS10	177	5.4	32	RPS10	ribosomal protein S10; Component of the 40S ribosomal subunit (165 aa)
RPS11	RPS11	1	RPS11	151	4.3	22	RPS11	ribosomal protein S11 (158 aa)
RPS12	RPS12	2	RPS12	154	4.4	23	RPS12	ribosomal protein S12 (132 aa)
RPS14	RPS14	1	RPS14	259	4.6	33	RPS14	ribosomal protein S14 (151 aa)
RPS15	RPS15	2	RPS15	126	4.5	25	RPS15	ribosomal protein S15 (145 aa)
RPS15A	RPS15A	1	RPS15A	178	5.3	36	RPS15A	ribosomal protein S15a (130 aa)
RPS16	RPS16	2	RPS16	211	5.9	42	RPS16	ribosomal protein S16 (146 aa)
RPS17	RPS17	1	RPS17L	177	4.7	42	RPS17	ribosomal protein S17 (135 aa)
RPS18	RPS18	1	RPS18	229	5.8	40	RPS18	ribosomal protein S18 (152 aa)
RPS19	RPS19	1	RPS19	181	6.6	58	RPS19	ribosomal protein S19; Required for pre-rRNA processing and maturation of 40S ribosomal subunits (145 aa)
RPS2	RPS2	3	RPS2	210	7.3	52	RPS2	ribosomal protein S2 (293 aa)
RPS20	RPS20	1	RPS20	179	3.6	23	RPS20	ribosomal protein S20 (142 aa)
RPS21	RPS21	1	RPS21	115	2.8	19	RPS21	ribosomal protein S21 (83 aa)
RPS23	RPS23	2	RPS23	160	4.7	28	RPS23	ribosomal protein S23 (143 aa)
RPS25	RPS25	3	RPS25	196	4.4	20	RPS25	ribosomal protein S25 (125 aa)
RPS27	RPS27	3	RPS27	185	3	28	RPS27	ribosomal protein S27 (84 aa)
RPS27L	RPS27L	1	RPS27L	166	2.4	18	RPS27L	ribosomal protein S27-like (84 aa)
RPS3	RPS3	1	RPS3	266	12	56	RPS3	ribosomal protein S3 (243 aa)
RPS3A	RPS3A	1	RPS3A	203	9	51	RPS3A	ribosomal protein S3A; May play a role during erythropoiesis through regulation of transcription factor DDIT3 (By similarity) (264 aa)
RPS4X	RPS4X	1	RPS4X	225	9.7	58	RPS4X	ribosomal protein S4, X-linked (263 aa)
RPS5	RPS5	2	RPS5	160	4.1	21	RPS5	ribosomal protein S5 (204 aa)
RPS6	RPS6	2	RPS6	208	6.2	63	RPS6	ribosomal protein S6; May play an important role in controlling cell growth and proliferation through the selective translation of particular classes of mRNA (249 aa)
RPS7	RPS7	2	RPS7	200	5.9	27	RPS7	ribosomal protein S7; Required for rRNA maturation (194 aa)
RPS8	RPS8	1	RPS8	228	7.4	51	RPS8	ribosomal protein S8 (208 aa)
RPS9	RPS9	1	RPS9	170	6	35	RPS9	ribosomal protein S9 (194 aa)
RPSA	RPSA	1	RPSA	160	6.7	55	RPSA	ribosomal protein SA; Required for the assembly and/or stability of the 40S ribosomal subunit. Required for the processing of the 20S rRNA- precursor to mature 18S rRNA in a late step of the maturation of 40S ribosomal subunits. Also functions as a cell surface receptor for laminin. Plays a role in cell adhesion to the basement membrane and in the consequent activation of signaling transduction p…
RPUSD3	RPUSD3	1	RPUSD3	1	2	2	RPUSD3	RNA pseudouridylate synthase domain containing 3 (351 aa)
RTEL1	RTEL1	1	RTEL1	0	0	0	RTEL1	regulator of telomere elongation helicase 1 (1219 aa)
RTN3	RTN3	3	RTN3	10	1.2	2	RTN3	reticulon 3 (1013 aa)
RTN4	RTN4	4	RTN4	64	3.8	16	RTN4	reticulon 4 (1192 aa)
RUVBL1	RUVBL1	3	RUVBL1	152	12.4	75	RUVBL1	RuvB-like 1 (E. coli); May be able to bind plasminogen at cell surface and enhance plasminogen activation (456 aa)
RUVBL2	RUVBL2	2	RUVBL2	141	10.4	93	RUVBL2	RuvB-like 2 (E. coli); Possesses single-stranded DNA-stimulated ATPase and ATP- dependent DNA helicase (5’ to 3’) activity; hexamerization is thought to be critical for ATP hydrolysis and adjacent subunits in the ring-like structure contribute to the ATPase activity (463 aa)
SACM1L	SACM1L	1	SACM1L	6	1.5	3	SACM1L	SAC1 suppressor of actin mutations 1-like (yeast); Phosphoinositide phosphatase that hydrolyzes PtdIns(3)P and PtdIns(4)P. Has low activity towards PtdIns(3,5)P2 (By similarity) (587 aa)
SAMD1	SAMD1	1	SAMD1	4	4.3	10	SAMD1	sterile alpha motif domain containing 1; May play a role in atherogenesis by immobilizing LDL in the atherial wall (432 aa)
SCAMP2	SCAMP2	2	SCAMP2	3	1.7	3	SCAMP2	secretory carrier membrane protein 2; Functions in post-Golgi recycling pathways. Acts as a recycling carrier to the cell surface (329 aa)
SCAMP3	SCAMP3	3	SCAMP3	23	1.4	4	SCAMP3	secretory carrier membrane protein 3; Functions in post-Golgi recycling pathways. Acts as a recycling carrier to the cell surface (347 aa)
SCARB2	SCARB2	1	SCARB2	0	0	0	SCARB2	scavenger receptor class B, member 2; Acts as a lysosomal receptor for glucosylceramidase (GBA) targeting (478 aa)
SCD	SCD	4	SCD	6	1.2	2	SCD	stearoyl-CoA desaturase (delta-9-desaturase) (359 aa)
SCD5	SCD5	1	SCD5	0	0	0	SCD5	stearoyl-CoA desaturase 5; Fatty acid delta-9-desaturase that introduces a double bond in fatty acyl-coenzyme A at the delta-9 position (330 aa)
SCFD1	SCFD1	1	SCFD1	17	1.5	4	SCFD1	sec1 family domain containing 1; Plays a role in SNARE-pin assembly and Golgi-to-ER retrograde transport via its interaction with COG4. Involved in vesicular transport between the endoplasmic reticulum and the Golgi (By similarity) (642 aa)
SCO2	SCO2	2	SCO2	19	1.8	9	SCO2	SCO2 cytochrome c oxidase assembly protein; Acts as a copper chaperone, transporting copper to the Cu(A) site on the cytochrome c oxidase subunit II (COX2) (266 aa)
SDF2	SDF2	4	SDF2	3	1	1	SDF2	stromal cell-derived factor 2 (211 aa)
SDF2L1	SDF2L1	4	SDF2L1	5	2.2	4	SDF2L1	stromal cell-derived factor 2-like 1 (221 aa)
SDF4	SDF4	3	SDF4	17	1.2	3	SDF4	stromal cell derived factor 4 (362 aa)
SEC11A	SEC11A	1	SEC11A	5	1.4	2	SEC11A	SEC11 homolog A (S. cerevisiae); Component of the microsomal signal peptidase complex which removes signal peptides from nascent proteins as they are translocated into the lumen of the endoplasmic reticulum (By similarity) (179 aa)
SEC22B	SEC22B	3	gene not available
SEC61A1	SEC61A1	3	SEC61A1	28	2	5	SEC61A1	Sec61 alpha 1 subunit (S. cerevisiae) (476 aa)
SEC61B	SEC61B	4	SEC61B	35	1.5	4	SEC61B	Sec61 beta subunit; Necessary for protein translocation in the endoplasmic reticulum (96 aa)
SEC62	SEC62	1	SEC62	0	0	0	SEC62	SEC62 homolog (S. cerevisiae); Required for preprotein translocation (By similarity) (399 aa)
SEC63	SEC63	3	SEC63	11	2.1	11	SEC63	SEC63 homolog (S. cerevisiae); Required for integral membrane and secreted preprotein translocation across the endoplasmic reticulum membrane (760 aa)
SEL1L	SEL1L	4	SEL1L	3	1.3	2	SEL1L	sel-1 suppressor of lin-12-like (C. elegans); May play a role in Notch signaling (By similarity). May be involved in the endoplasmic reticulum quality control (ERQC) system also called ER-associated degradation (ERAD) involved in ubiquitin-dependent degradation of misfolded endoplasmic reticulum proteins (794 aa)
SEPT7	SEPT7	1	2007-09-01	70	3.7	18	2007-09-01	septin 7; Filament-forming cytoskeletal GTPase. Required for normal organization of the actin cytoskeleton. Required for normal progress through mitosis. Involved in cytokinesis. Required for normal association of CENPE with the kinetochore. Plays a role in ciliogenesis and collective cell movements (438 aa)
SEPT11	SEPT11	1	2011-09-01	60	2.9	10	2011-09-01	septin 11; Filament-forming cytoskeletal GTPase. May play a role in cytokinesis (Potential). May play a role in the cytoarchitecture of neurons, including dendritic arborization and dendritic spines, and in GABAergic synaptic connectivity (By similarity). During Listeria monocytogenes infection, not required for the bacterial entry process, but restricts its efficacy (429 aa)
SEP15	SEP15	3	gene not available				2015-09-01	15 kDa selenoprotein isoform 1 precursor ; May be involved in redox reactions associated with the formation of disulfide bonds. May contribute to the quality control of protein folding in the endoplasmic reticulum (By similarity) (162 aa)
SERBP1	SERBP1	1	SERBP1	175	12	107	SERBP1	SERPINE1 mRNA binding protein 1 (408 aa)
SERPINB12	SERPINB12	1	SERPINB12	37	3.3	22	SERPINB12	serpin peptidase inhibitor, clade B (ovalbumin), member 12; Inhibits trypsin and plasmin, but not thrombin, coagulation factor Xa, or urokinase-type plasminogen activator (405 aa)
SERPINF1	SERPINF1	2	SERPINF1	0	0	0	SERPINF1	serpin peptidase inhibitor, clade F (alpha-2 antiplasmin, pigment epithelium derived factor), member 1; Neurotrophic protein; induces extensive neuronal differentiation in retinoblastoma cells. Potent inhibitor of angiogenesis. As it does not undergo the S (stressed) to R (relaxed) conformational transition characteristic of active serpins, it exhibits no serine protease inhibitory activity (418 …
SERPINH1	SERPINH1	3	SERPINH1	78	5.7	32	SERPINH1	serpin peptidase inhibitor, clade H (heat shock protein 47), member 1, (collagen binding protein 1); Binds specifically to collagen. Could be involved as a chaperone in the biosynthetic pathway of collagen (418 aa)
SET	SET	1	SET	151	5.4	33	SET	SET nuclear oncogene; Multitasking protein, involved in apoptosis, transcription, nucleosome assembly and histone chaperoning. Isoform 2 anti-apoptotic activity is mediated by inhibition of the GZMA-activated DNase, NME1. In the course of cytotoxic T- lymphocyte (CTL)-induced apoptosis, GZMA cleaves SET, disrupting its binding to NME1 and releasing NME1 inhibition. Isoform 1 and isoform 2 are pot…
SF3B2	SF3B2	1	SF3B2	134	12.7	83	SF3B2	splicing factor 3b, subunit 2, 145kDa; Subunit of the splicing factor SF3B required for ’A’ complex assembly formed by the stable binding of U2 snRNP to the branchpoint sequence (BPS) in pre-mRNA. Sequence independent binding of SF3A/SF3B complex upstream of the branch site is essential, it may anchor U2 snRNP to the pre-mRNA. May also be involved in the assembly of the ’E’ complex. Belongs also …
SFXN1	SFXN1	1	SFXN1	27	4.3	18	SFXN1	sideroflexin 1; Might be involved in the transport of a component required for iron utilization into or out of the mitochondria (322 aa)
SFXN2	SFXN2	2	SFXN2	3	1.7	3	SFXN2	sideroflexin 2; Potential iron transporter (322 aa)
SFXN4	SFXN4	2	SFXN4	2	1	1	SFXN4	sideroflexin 4; Potential iron transporter (By similarity) (337 aa)
SGCB	SGCB	2	SGCB	0	0	0	SGCB	sarcoglycan, beta (43kDa dystrophin-associated glycoprotein); Component of the sarcoglycan complex, a subcomplex of the dystrophin-glycoprotein complex which forms a link between the F-actin cytoskeleton and the extracellular matrix (318 aa)
SGPL1	SGPL1	1	SGPL1	10	1.2	2	SGPL1	sphingosine-1-phosphate lyase 1; Cleaves phosphorylated sphingoid bases (PSBs), such as sphingosine-1-phosphate, into fatty aldehydes and phosphoethanolamine. Elevates stress-induced ceramide production and apoptosis (568 aa)
SIGMAR1	SIGMAR1	4	SIGMAR1	1	2	2	SIGMAR1	sigma non-opioid intracellular receptor 1 (223 aa)
SIL1	SIL1	1	SIL1	0	0	0	SIL1	SIL1 homolog, endoplasmic reticulum chaperone (S. cerevisiae); Required for protein translocation and folding in the endoplasmic reticulum (ER). Functions as a nucleotide exchange factor for the ER lumenal chaperone HSPA5 (461 aa)
SLC16A1	SLC16A1	4	SLC16A1	47	2.4	7	SLC16A1	solute carrier family 16, member 1 (monocarboxylic acid transporter 1); Proton-linked monocarboxylate transporter. Catalyzes the rapid transport across the plasma membrane of many monocarboxylates such as lactate, pyruvate, branched-chain oxo acids derived from leucine, valine and isoleucine, and the ketone bodies acetoacetate, beta-hydroxybutyrate and acetate (500 aa)
SLC19A2	SLC19A2	1	SLC19A2	0	0	0	SLC19A2	solute carrier family 19 (thiamine transporter), member 2; High-affinity transporter for the intake of thiamine (497 aa)
SLC1A3	SLC1A3	1	SLC1A3	7	1	1	SLC1A3	solute carrier family 1 (glial high affinity glutamate transporter), member 3; Transports L-glutamate and also L- and D-aspartate. Essential for terminating the postsynaptic action of glutamate by rapidly removing released glutamate from the synaptic cleft. Acts as a symport by cotransporting sodium (542 aa)
SLC1A5	SLC1A5	2	SLC1A5	70	2.9	13	SLC1A5	solute carrier family 1 (neutral amino acid transporter), member 5 (541 aa)
SLC25A1	SLC25A1	3	SLC25A1	42	3.4	14	SLC25A1	solute carrier family 25 (mitochondrial carrier; citrate transporter), member 1; Involved in citrate-H(+)/malate exchange. Important for the bioenergetics of hepatic cells as it provides a carbon source for fatty acid and sterol biosyntheses, and NAD(+) for the glycolytic pathway (311 aa)
SLC25A10	SLC25A10	3	SLC25A10	32	3.1	16	SLC25A10	solute carrier family 25 (mitochondrial carrier; dicarboxylate transporter), member 10; Involved in translocation of malonate, malate and succinate in exchange for phosphate, sulfate, sulfite or thiosulfate across mitochondrial inner membrane (287 aa)
SLC25A11	SLC25A11	4	SLC25A11	55	3.1	18	SLC25A11	solute carrier family 25 (mitochondrial carrier; oxoglutarate carrier), member 11; Catalyzes the transport of 2-oxoglutarate across the inner mitochondrial membrane in an electroneutral exchange for malate or other dicarboxylic acids, and plays an important role in several metabolic processes, including the malate-aspartate shuttle, the oxoglutarate/isocitrate shuttle, in gluconeogenesis from lac…
SLC25A12	SLC25A12	2	SLC25A12	20	2.7	13	SLC25A12	solute carrier family 25 (aspartate/glutamate carrier), member 12; Catalyzes the calcium-dependent exchange of cytoplasmic glutamate with mitochondrial aspartate across the mitochondrial inner membrane. May have a function in the urea cycle (678 aa)
SLC25A13	SLC25A13	3	SLC25A13	50	3.4	19	SLC25A13	solute carrier family 25 (aspartate/glutamate carrier), member 13; Catalyzes the calcium-dependent exchange of cytoplasmic glutamate with mitochondrial aspartate across the mitochondrial inner membrane. May have a function in the urea cycle (676 aa)
SLC25A16	SLC25A16	1	SLC25A16	1	1	1	SLC25A16	solute carrier family 25 (mitochondrial carrier; Graves disease autoantigen), member 16; Required for the accumulation of coenzyme A in the mitochondrial matrix (332 aa)
SLC25A19	SLC25A19	1	SLC25A19	1	3	3	SLC25A19	solute carrier family 25 (mitochondrial thiamine pyrophosphate carrier), member 19; Mitochondrial transporter mediating uptake of thiamine pyrophosphate (ThPP) into mitochondria (320 aa)
SLC25A22	SLC25A22	4	SLC25A22	5	2.2	5	SLC25A22	solute carrier family 25 (mitochondrial carrier- glutamate), member 22 (323 aa)
SLC25A24	SLC25A24	1	SLC25A24	5	1.6	3	SLC25A24	solute carrier family 25 (mitochondrial carrier; phosphate carrier), member 24; Calcium-dependent mitochondrial solute carrier. Mitochondrial solute carriers shuttle metabolites, nucleotides, and cofactors through the mitochondrial inner membrane. May act as a ATP-Mg/Pi exchanger that mediates the transport of Mg-ATP in exchange for phosphate, catalyzing the net uptake or efflux of adenine nucleo…
SLC25A3	SLC25A3	4	SLC25A3	130	4.3	49	SLC25A3	solute carrier family 25 (mitochondrial carrier; phosphate carrier), member 3; Transport of phosphate groups from the cytosol to the mitochondrial matrix. Phosphate is cotransported with H(+). May play a role regulation of the mitochondrial permeability transition pore (mPTP) (362 aa)
SLC25A33	SLC25A33	1	SLC25A33	1	2	2	SLC25A33	solute carrier family 25 (pyrimidine nucleotide carrier), member 33; Probable mitochondrial transporter which participates in dendritic cell endocytosis. May associate with mitochondrial oxidative phosphorylation (321 aa)
SLC25A4	SLC25A4	1	SLC25A4	195	5.1	40	SLC25A4	solute carrier family 25 (mitochondrial carrier; adenine nucleotide translocator), member 4; Catalyzes the exchange of cytoplasmic ADP with mitochondrial ATP across the mitochondrial inner membrane (298 aa)
SLC25A5	SLC25A5	1	SLC25A5	223	7.1	58	SLC25A5	solute carrier family 25 (mitochondrial carrier; adenine nucleotide translocator), member 5; Catalyzes the exchange of cytoplasmic ADP with mitochondrial ATP across the mitochondrial inner membrane. As part of the mitotic spindle-associated MMXD complex it may play a role in chromosome segregation (298 aa)
SLC25A6	SLC25A6	1	SLC25A6	201	7	119	SLC25A6	solute carrier family 25 (mitochondrial carrier; adenine nucleotide translocator), member 6; Catalyzes the exchange of cytoplasmic ADP with mitochondrial ATP across the mitochondrial inner membrane. May participate in the formation of the permeability transition pore complex (PTPC) responsible for the release of mitochondrial products that triggers apoptosis (298 aa)
SLC27A4	SLC27A4	3	SLC27A4	2	1	1	SLC27A4	solute carrier family 27 (fatty acid transporter), member 4; Involved in translocation of long-chain fatty acids (LFCA) across the plasma membrane. Appears to be the principal fatty acid transporter in small intestinal enterocytes. Plays a role in the formation of the epidermal barrier. Required for fat absorption in early embryogenesis. Has acyl-CoA ligase activity for long-chain and very-long-c…
SLC30A7	SLC30A7	2	SLC30A7	2	1.5	2	SLC30A7	solute carrier family 30 (zinc transporter), member 7; Seems to facilitate zinc transport from the cytoplasm into the Golgi apparatus. Partly regulates cellular zinc homeostasis. Required with ZNT5 for the activation of zinc- requiring enzymes, alkaline phosphatases (ALPs). Transports zinc into the lumens of the Golgi apparatus and the vesicular compartments where ALPs locate, thus, converting ap…
SLC30A9	SLC30A9	1	SLC30A9	1	1	1	SLC30A9	solute carrier family 30 (zinc transporter), member 9; Plays a role in the p160 coactivator signaling pathway that mediates transcriptional activation by nuclear receptors (By similarity). Plays a role in transcriptional activation of Wnt- responsive genes (By similarity) (568 aa)
SLC33A1	SLC33A1	1	SLC33A1	0	0	0	SLC33A1	solute carrier family 33 (acetyl-CoA transporter), member 1; Probable acetyl-CoA transporter necessary for O- acetylation of gangliosides (549 aa)
SLC35E1	SLC35E1	1	SLC35E1	4	1	1	SLC35E1	solute carrier family 35, member E1; Putative transporter (By similarity) (410 aa)
SLC38A1	SLC38A1	2	SLC38A1	4	2.3	3	SLC38A1	solute carrier family 38, member 1; Functions as a sodium-dependent amino acid transporter. Mediates the saturable, pH-sensitive and electrogenic cotransport of glutamine and sodium ions with a stoichiometry of 1-1. May also transport small zwitterionic and aliphatic amino acids with a lower affinity. May supply glutamatergic and GABAergic neurons with glutamine which is required for the synthesi…
SLC39A7	SLC39A7	1	SLC39A7	11	1	1	SLC39A7	solute carrier family 39 (zinc transporter), member 7 (469 aa)
SLC3A2	SLC3A2	2	SLC3A2	58	4.9	22	SLC3A2	solute carrier family 3 (activators of dibasic and neutral amino acid transport), member 2; Required for the function of light chain amino-acid transporters. Involved in sodium-independent, high-affinity transport of large neutral amino acids such as phenylalanine, tyrosine, leucine, arginine and tryptophan. Involved in guiding and targeting of LAT1 and LAT2 to the plasma membrane. When associate…
SLC7A1	SLC7A1	2	SLC7A1	1	1	1	SLC7A1	solute carrier family 7 (cationic amino acid transporter, y+ system), member 1; High-affinity, low capacity permease involved in the transport of the cationic amino acids (arginine, lysine and ornithine) in non-hepatic tissues. May also function as an ecotropic retroviral leukemia receptor (629 aa)
SLC7A5	SLC7A5	2	SLC7A5	35	3.4	11	SLC7A5	solute carrier family 7 (amino acid transporter light chain, L system), member 5; Sodium-independent, high-affinity transport of large neutral amino acids such as phenylalanine, tyrosine, leucine, arginine and tryptophan, when associated with SLC3A2/4F2hc. Involved in cellular amino acid uptake. Acts as an amino acid exchanger. Involved in the transport of L-DOPA across the blood- brain barrier, …
SLIT2	SLIT2	1	SLIT2	3	2.7	6	SLIT2	slit homolog 2 (Drosophila); Thought to act as molecular guidance cue in cellular migration, and function appears to be mediated by interaction with roundabout homolog receptors. During neural development involved in axonal navigation at the ventral midline of the neural tube and projection of axons to different regions. SLIT1 and SLIT2 seem to be essential for midline guidance in the forebrain b…
SMC2	SMC2	1	SMC2	82	5.9	33	SMC2	structural maintenance of chromosomes 2; Central component of the condensin complex, a complex required for conversion of interphase chromatin into mitotic-like condense chromosomes. The condensin complex probably introduces positive supercoils into relaxed DNA in the presence of type I topoisomerases and converts nicked DNA into positive knotted forms in the presence of type II topoisomerases (1…
SMC4	SMC4	1	SMC4	90	5.2	26	SMC4	structural maintenance of chromosomes 4; Central component of the condensin complex, a complex required for conversion of interphase chromatin into mitotic-like condense chromosomes. The condensin complex probably introduces positive supercoils into relaxed DNA in the presence of type I topoisomerases and converts nicked DNA into positive knotted forms in the presence of type II topoisomerases (1…
SNRPB	SNRPB	2	SNRPB	170	11.2	196	SNRPB	small nuclear ribonucleoprotein polypeptides B and B1; Appears to function in the U7 snRNP complex that is involved in histone 3’-end processing. Associated with snRNP U1, U2, U4/U6 and U5. May have a functional role in the pre-mRNA splicing or in snRNP structure. Binds to the downstream cleavage product (DCP) of histone pre-mRNA in a U7 snRNP dependent manner (By similarity) (240 aa)
SNRPD2	SNRPD2	1	SNRPD2	173	4.9	40	SNRPD2	small nuclear ribonucleoprotein D2 polypeptide 16.5kDa; Required for pre-mRNA splicing. Required for snRNP biogenesis (By similarity) (118 aa)
SNRPD3	SNRPD3	2	SNRPD3	176	6.9	152	SNRPD3	small nuclear ribonucleoprotein D3 polypeptide 18kDa; Appears to function in the U7 snRNP complex that is involved in histone 3’-end processing. Binds to the downstream cleavage product (DCP) of histone pre-mRNA in a U7 snRNP dependent manner (126 aa)
SNRPG	SNRPG	1	SNRPG	49	2	5	SNRPG	small nuclear ribonucleoprotein polypeptide G; Appears to function in the U7 snRNP complex that is involved in histone 3’-end processing. Associated with snRNP U1, U2, U4/U6 and U5 (76 aa)
SNW1	SNW1	1	SNW1	69	8.1	37	SNW1	SNW domain containing 1; Involved in transcriptional regulation. Modulates TGF- beta-mediated transcription via association with SMAD proteins, MYOD1-mediated transcription via association with PABPN1, RB1- mediated transcriptional repression, and retinoid-X receptor (RXR)- and vitamin D receptor (VDR)-dependent gene transcription in a cell line-specific manner probably involving coactivators NCO…
SOAT1	SOAT1	1	SOAT1	5	1	1	SOAT1	sterol O-acyltransferase 1; Catalyzes the formation of fatty acid-cholesterol esters. Plays a role in lipoprotein assembly and dietary cholesterol absorption. In addition to its acyltransferase activity, it may act as a ligase (550 aa)
SORT1	SORT1	1	SORT1	2	1	1	SORT1	sortilin 1; Functions as a sorting receptor in the Golgi compartment and as a clearance receptor on the cell surface. Required for protein transport from the Golgi apparatus to the lysosomes by a pathway that is independent of the mannose-6-phosphate receptor (M6PR). Also required for protein transport from the Golgi apparatus to the endosomes. Promotes neuronal apoptosis by mediating endocytosis…
SPCS1	SPCS1	1	SPCS1	0	0	0	SPCS1	signal peptidase complex subunit 1 homolog (S. cerevisiae); Component of the microsomal signal peptidase complex which removes signal peptides from nascent proteins as they are translocated into the lumen of the endoplasmic reticulum (By similarity) (169 aa)
SPCS2	SPCS2	1	SPCS2	7	1.1	2	SPCS2	signal peptidase complex subunit 2 homolog (S. cerevisiae); Component of the microsomal signal peptidase complex which removes signal peptides from nascent proteins as they are translocated into the lumen of the endoplasmic reticulum (By similarity) (226 aa)
SPCS3	SPCS3	2	SPCS3	11	1.4	2	SPCS3	signal peptidase complex subunit 3 homolog (S. cerevisiae); Component of the microsomal signal peptidase complex which removes signal peptides from nascent proteins as they are translocated into the lumen of the endoplasmic reticulum (By similarity) (180 aa)
SPNS1	SPNS1	1	SPNS1	5	1	1	SPNS1	spinster homolog 1 (Drosophila) (528 aa)
SPRR1B	SPRR1B	1	SPRR1B	20	1.8	9	SPRR1B	small proline-rich protein 1B; Cross-linked envelope protein of keratinocytes. It is a keratinocyte protein that first appears in the cell cytosol, but ultimately becomes cross-linked to membrane proteins by transglutaminase. All that results in the formation of an insoluble envelope beneath the plasma membrane. Can function as both amine donor and acceptor in transglutaminase-mediated cross- lin…
SPTLC1	SPTLC1	4	SPTLC1	12	1.4	3	SPTLC1	serine palmitoyltransferase, long chain base subunit 1; Serine palmitoyltransferase (SPT). The heterodimer formed with SPTLC2 or SPTLC3 constitutes the catalytic core. The composition of the serine palmitoyltransferase (SPT) complex determines the substrate preference. The SPTLC1-SPTLC2-SPTSSA complex shows a strong preference for C16-CoA substrate, while the SPTLC1-SPTLC3-SPTSSA isozyme uses bot…
SPTLC2	SPTLC2	1	SPTLC2	1	2	2	SPTLC2	serine palmitoyltransferase, long chain base subunit 2; Serine palmitoyltransferase (SPT). The heterodimer formed with LCB1/SPTLC1 constitutes the catalytic core. The composition of the serine palmitoyltransferase (SPT) complex determines the substrate preference. The SPTLC1-SPTLC2-SPTSSA complex shows a strong preference for C16-CoA substrate, while the SPTLC1-SPTLC2-SPTSSB complex displays a pr…
SRP9	SRP9	1	SRP9	39	1.7	7	SRP9	signal recognition particle 9kDa; Signal-recognition-particle assembly has a crucial role in targeting secretory proteins to the rough endoplasmic reticulum membrane. SRP9 together with SRP14 and the Alu portion of the SRP RNA, constitutes the elongation arrest domain of SRP. The complex of SRP9 and SRP14 is required for SRP RNA binding (86 aa)
SRPRB	SRPRB	4	SRPRB	35	1.7	5	SRPRB	signal recognition particle receptor, B subunit; Component of the SRP (signal recognition particle) receptor. Ensures, in conjunction with the signal recognition particle, the correct targeting of the nascent secretory proteins to the endoplasmic reticulum membrane system. Has GTPase activity. May mediate the membrane association of SRPR (By similarity) (271 aa)
SSR1	SSR1	3	SSR1	19	1.5	4	SSR1	signal sequence receptor, alpha (286 aa)
SSR3	SSR3	2	SSR3	19	1.5	5	SSR3	signal sequence receptor, gamma (translocon-associated protein gamma); TRAP proteins are part of a complex whose function is to bind calcium to the ER membrane and thereby regulate the retention of ER resident proteins (185 aa)
SSR4	SSR4	2	SSR4	80	2.9	9	SSR4	signal sequence receptor, delta; TRAP proteins are part of a complex whose function is to bind calcium to the ER membrane and thereby regulate the retention of ER resident proteins (173 aa)
STC2	STC2	3	STC2	0	0	0	STC2	stanniocalcin 2; Has an anti-hypocalcemic action on calcium and phosphate homeostasis (302 aa)
STOML2	STOML2	3	STOML2	32	3.3	20	STOML2	stomatin (EPB72)-like 2; Mitochondrial protein that probably regulates the biogenesis and the activity of mitochondria. Stimulates cardiolipin biosynthesis, binds cardiolipin-enriched membranes where it recruits and stabilizes some proteins including prohibitin and may therefore act in the organization of functional microdomains in mitochondrial membranes. Through regulation of the mitochondrial …
STRAP	STRAP	1	STRAP	93	4.5	27	STRAP	serine/threonine kinase receptor associated protein; The SMN complex plays an essential role in spliceosomal snRNP assembly in the cytoplasm and is required for pre-mRNA splicing in the nucleus. STRAP may play a role in the cellular distribution of the SMN complex. Negatively regulates TGF-beta signaling but positively regulates the PDPK1 kinase activity by enhancing its autophosphorylation and b…
STT3A	STT3A	3	STT3A	23	1.7	7	STT3A	STT3, subunit of the oligosaccharyltransferase complex, homolog A (S. cerevisiae); Catalytic subunit of the N-oligosaccharyl transferase (OST) complex which catalyzes the transfer of a high mannose oligosaccharide from a lipid-linked oligosaccharide donor to an asparagine residue within an Asn-X-Ser/Thr consensus motif in nascent polypeptide chains. N-glycosylation occurs cotranslationally and th…
STT3B	STT3B	4	STT3B	9	1.6	3	STT3B	STT3, subunit of the oligosaccharyltransferase complex, homolog B (S. cerevisiae); Catalytic subunit of the N-oligosaccharyl transferase (OST) complex which catalyzes the transfer of a high mannose oligosaccharide from a lipid-linked oligosaccharide donor to an asparagine residue within an Asn-X-Ser/Thr consensus motif in nascent polypeptide chains. N-glycosylation occurs cotranslationally and th…
STX4	STX4	1	STX4	0	0	0	STX4	syntaxin 4; Plasma membrane t-SNARE that mediates docking of transport vesicles. Necessary for the translocation of SLC2A4 from intracellular vesicles to the plasma membrane. Together with STXB3 and VAMP2, may also play a role in docking/fusion of intracellular GLUT4-containing vesicles with the cell surface in adipocytes (By similarity). May also play a role in docking of synaptic vesicles at pr…
STX5	STX5	1	STX5	3	1.7	3	STX5	syntaxin 5; Mediates endoplasmic reticulum to Golgi transport (By similarity) (355 aa)
SUCLA2	SUCLA2	2	SUCLA2	10	3.2	7	SUCLA2	succinate-CoA ligase, ADP-forming, beta subunit; Catalyzes the ATP-dependent ligation of succinate and CoA to form succinyl-CoA (By similarity) (463 aa)
SUMF2	SUMF2	1	SUMF2	4	1.8	3	SUMF2	sulfatase modifying factor 2 (358 aa)
SURF4	SURF4	3	SURF4	35	2.3	7	SURF4	surfeit 4; May play a role in the maintenance of the architecture of the endoplasmic reticulum-Golgi intermediate compartment and of the Golgi (269 aa)
SYNJ2BP	SYNJ2BP	1	SYNJ2BP	0	0	0	SYNJ2BP	synaptojanin 2 binding protein (145 aa)
TAB1	TAB1	1	TAB1	45	5.5	54	TAB1	TGF-beta activated kinase 1/MAP3K7 binding protein 1; May be an important signaling intermediate between TGFB receptors and MAP3K7/TAK1. May play an important role in mammalian embryogenesis (504 aa)
TAB2	TAB2	1	TAB2	10	1.2	2	TAB2	TGF-beta activated kinase 1/MAP3K7 binding protein 2; Adapter linking MAP3K7/TAK1 and TRAF6. Promotes MAP3K7 activation in the IL1 signaling pathway. The binding of ’Lys-63’- linked polyubiquitin chains to TAB2 promotes autophosphorylation of MAP3K7 at ’Thr-187’. Involved in heart development (693 aa)
TAF6L	TAF6L	2	TAF6L	9	1.8	5	TAF6L	TAF6-like RNA polymerase II, p300/CBP-associated factor (PCAF)-associated factor, 65kDa; Functions as a component of the PCAF complex. The PCAF complex is capable of efficiently acetylating histones in a nucleosomal context. The PCAF complex could be considered as the human version of the yeast SAGA complex (622 aa)
TARS2	TARS2	2	TARS2	23	1.6	4	TARS2	threonyl-tRNA synthetase 2, mitochondrial (putative) (718 aa)
TBL2	TBL2	1	TBL2	24	1.8	7	TBL2	transducin (beta)-like 2 (447 aa)
TCEAL4	TCEAL4	1	TCEAL4	7	2	5	TCEAL4	transcription elongation factor A (SII)-like 4; May be involved in transcriptional regulation (215 aa)
TCEB1	TCEB1	2	TCEB1	46	1.5	4	TCEB1	transcription elongation factor B (SIII), polypeptide 1 (15kDa, elongin C); SIII, also known as elongin, is a general transcription elongation factor that increases the RNA polymerase II transcription elongation past template-encoded arresting sites. Subunit A is transcriptionally active and its transcription activity is strongly enhanced by binding to the dimeric complex of the SIII regulatory s…
TCEB2	TCEB2	1	TCEB2	18	1.2	2	TCEB2	transcription elongation factor B (SIII), polypeptide 2 (18kDa, elongin B); SIII, also known as elongin, is a general transcription elongation factor that increases the RNA polymerase II transcription elongation past template-encoded arresting sites. Subunit A is transcriptionally active and its transcription activity is strongly enhanced by binding to the dimeric complex of the SIII regulatory s…
TCOF1	TCOF1	1	TCOF1	103	23.1	126	TCOF1	Treacher Collins-Franceschetti syndrome 1; May be involved in nucleolar-cytoplasmic transport. May play a fundamental role in early embryonic development, particularly in development of the craniofacial complex (By similarity). May participate in certain stages of ribosome biogenesis (1488 aa)
TCP1	TCP1	1	TCP1	184	18.8	148	TCP1	t-complex 1; Molecular chaperone; assists the folding of proteins upon ATP hydrolysis. As part of the BBS/CCT complex may play a role in the assembly of BBSome, a complex involved in ciliogenesis regulating transports vesicles to the cilia. Known to play a role, in vitro, in the folding of actin and tubulin (556 aa)
TECR	TECR	4	TECR	54	2.2	15	TECR	trans-2,3-enoyl-CoA reductase; Reduces trans-2,3-stearoyl-CoA to stearoyl-CoA of long and very long chain fatty acids (308 aa)
TELO2	TELO2	1	TELO2	10	1.8	4	TELO2	TEL2, telomere maintenance 2, homolog (S. cerevisiae); Regulator of the DNA damage response (DDR). Part of the TTT complex that is required to stabilize protein levels of the phosphatidylinositol 3-kinase-related protein kinase (PIKK) family proteins. The TTT complex is involved in the cellular resistance to DNA damage stresses, like ionizing radiation (IR), ultraviolet (UV) and mitomycin C (MMC)…
TFAM	TFAM	2	TFAM	21	2	7	TFAM	transcription factor A, mitochondrial; Binds to the mitochondrial light strand promoter and functions in mitochondrial transcription regulation. Required for accurate and efficient promoter recognition by the mitochondrial RNA polymerase. Promotes transcription initiation from the HSP1 and the light strand promoter by binding immediately upstream of transcriptional start sites. Is able to unwind …
TFB2M	TFB2M	1	TFB2M	8	1.4	3	TFB2M	transcription factor B2, mitochondrial; S-adenosyl-L-methionine-dependent methyltransferase which specifically dimethylates mitochondrial 12S rRNA at the conserved stem loop. Also required for basal transcription of mitochondrial DNA, probably via its interaction with POLRMT and TFAM. Stimulates transcription independently of the methyltransferase activity. Compared to TFB1M, it activates transcr…
TFG	TFG	1	TFG	44	3.8	23	TFG	TRK-fused gene (400 aa)
TFRC	TFRC	4	TFRC	47	2.3	23	TFRC	transferrin receptor (p90, CD71); Cellular uptake of iron occurs via receptor-mediated endocytosis of ligand-occupied transferrin receptor into specialized endosomes. Endosomal acidification leads to iron release. The apotransferrin-receptor complex is then recycled to the cell surface with a return to neutral pH and the concomitant loss of affinity of apotransferrin for its receptor. Transferrin…
TGFBR1	TGFBR1	3	TGFBR1	0	0	0	TGFBR1	transforming growth factor, beta receptor 1; Transmembrane serine/threonine kinase forming with the TGF-beta type II serine/threonine kinase receptor, TGFBR2, the non-promiscuous receptor for the TGF-beta cytokines TGFB1, TGFB2 and TGFB3. Transduces the TGFB1, TGFB2 and TGFB3 signal from the cell surface to the cytoplasm and is thus regulating a plethora of physiological and pathological processe…
TGM3	TGM3	1	TGM3	37	5.1	23	TGM3	transglutaminase 3 (E polypeptide, protein-glutamine-gamma-glutamyltransferase); Catalyzes the calcium-dependent formation of isopeptide cross-links between glutamine and lysine residues in various proteins, as well as the conjugation of polyamines to proteins. Involved in the formation of the cornified envelope (CE), a specialized component consisting of covalent cross-links of proteins beneath …
THEM6	THEM6	3	THEM6	4	1.8	3	THEM6	thioesterase superfamily member 6 (208 aa)
TIGD5	TIGD5	1	TIGD5	0	0	0	TIGD5	tigger transposable element derived 5 (642 aa)
TIMM17B	TIMM17B	2	TIMM17B	1	1	1	TIMM17B	translocase of inner mitochondrial membrane 17 homolog B (yeast) (222 aa)
TIMM21	TIMM21	1	TIMM21	2	1	1	TIMM21	translocase of inner mitochondrial membrane 21 homolog (yeast); Participates in the translocation of transit peptide- containing proteins across the mitochondrial inner membrane. Also required for assembly of mitochondrial respiratory chain complex I and complex IV as component of some MITRAC complex, a cytochrome c oxidase (COX) assembly intermediate complex. TIM21 probably shuttles between the …
TIMM23	TIMM23	2	TIMM23	14	1.6	6	TIMM23	translocase of inner mitochondrial membrane 23 homolog (yeast); Essential component of the TIM23 complex, a complex that mediates the translocation of transit peptide-containing proteins across the mitochondrial inner membrane (209 aa)
TIMM44	TIMM44	1	TIMM44	40	2.7	8	TIMM44	translocase of inner mitochondrial membrane 44 homolog (yeast); Essential component of the PAM complex, a complex required for the translocation of transit peptide-containing proteins from the inner membrane into the mitochondrial matrix in an ATP-dependent manner. Recruits mitochondrial HSP70 to drive protein translocation into the matrix using ATP as an energy source (452 aa)
TIMM50	TIMM50	4	TIMM50	124	4.1	45	TIMM50	translocase of inner mitochondrial membrane 50 homolog (S. cerevisiae); Essential component of the TIM23 complex, a complex that mediates the translocation of transit peptide-containing proteins across the mitochondrial inner membrane. Has some phosphatase activity in vitro; however such activity may not be relevant in vivo. Isoform 2 may participate in the release of snRNPs and SMN from the Caja…
TIMMDC1	TIMMDC1	1	TIMMDC1	2	1	1	TIMMDC1	translocase of inner mitochondrial membrane domain containing 1 (285 aa)
TIMP3	TIMP3	1	TIMP3	1	1	1	TIMP3	TIMP metallopeptidase inhibitor 3; Complexes with metalloproteinases (such as collagenases) and irreversibly inactivates them by binding to their catalytic zinc cofactor. May form part of a tissue-specific acute response to remodeling stimuli. Known to act on MMP-1, MMP-2, MMP-3, MMP-7, MMP-9, MMP-13, MMP-14 and MMP-15 (211 aa)
TLCD1	TLCD1	1	TLCD1	1	1	1	TLCD1	TLC domain containing 1 (247 aa)
TLN1	TLN1	1	TLN1	82	11	72	TLN1	talin 1; Probably involved in connections of major cytoskeletal structures to the plasma membrane. High molecular weight cytoskeletal protein concentrated at regions of cell-substratum contact and, in lymphocytes, at cell-cell contacts (By similarity) (2541 aa)
TM9SF1	TM9SF1	1	TM9SF1	0	0	0	TM9SF1	transmembrane 9 superfamily member 1; Plays an essential role in autophagy (606 aa)
TM9SF2	TM9SF2	4	TM9SF2	1	1	1	TM9SF2	transmembrane 9 superfamily member 2; In the intracellular compartments, may function as a channel or small molecule transporter (663 aa)
TM9SF3	TM9SF3	4	TM9SF3	7	1.4	2	TM9SF3	transmembrane 9 superfamily member 3 (589 aa)
TMCC1	TMCC1	1	TMCC1	0	0	0	TMCC1	transmembrane and coiled-coil domain family 1 (653 aa)
TMCO1	TMCO1	3	TMCO1	13	1.1	2	TMCO1	transmembrane and coiled-coil domains 1 (188 aa)
TMED10	TMED10	4	TMED10	19	1.6	5	TMED10	transmembrane emp24-like trafficking protein 10 (yeast); Involved in vesicular protein trafficking. Mainly functions in the early secretory pathway. Thought to act as cargo receptor at the lumenal side for incorporation of secretory cargo molecules into transport vesicles and to be involved in vesicle coat formation at the cytoplasmic side. In COPII vesicle-mediated anterograde transport involved…
TMED2	TMED2	3	TMED2	13	1.2	2	TMED2	transmembrane emp24 domain trafficking protein 2; Involved in vesicular protein trafficking. Mainly functions in the early secretory pathway but also in post-Golgi membranes. Thought to act as cargo receptor at the lumenal side for incorporation of secretory cargo molecules into transport vesicles and to be involved in vesicle coat formation at the cytoplasmic side. In COPII vesicle-mediated ante…
TMED3	TMED3	1	TMED3	0	0	0	TMED3	transmembrane emp24 protein transport domain containing 3; Potential role in vesicular protein trafficking, mainly in the early secretory pathway. Contributes to the coupled localization of TMED2 and TMED10 in the cis-Golgi network (217 aa)
TMED4	TMED4	1	TMED4	1	3	3	TMED4	transmembrane emp24 protein transport domain containing 4; Involved in vesicular protein trafficking, mainly in the early secretory pathway. targeting. Involved in the maintenance of the Golgi apparatus. Appears to play a role in the biosynthesis of secreted cargo including processing. Involved in endoplasmic reticulum stress response. May play a role in the regulation of heat-shock response and …
TMED5	TMED5	1	TMED5	1	1	1	TMED5	transmembrane emp24 protein transport domain containing 5; Potential role in vesicular protein trafficking, mainly in the early secretory pathway. Required for the maintenance of the Golgi apparatus; involved in protein exchange between Golgi stacks during assembly. Probably not required for COPI-vesicle- mediated retrograde transport (229 aa)
TMED7	TMED7	1	TMED7	3	1	1	TMED7	transmembrane emp24 protein transport domain containing 7; Potential role in vesicular protein trafficking, mainly in the early secretory pathway. Appears to play a role in the biosynthesis of secreted cargo including processing and post- translational modifications (224 aa)
TMED9	TMED9	4	TMED9	11	1.4	3	TMED9	transmembrane emp24 protein transport domain containing 9; Appears to be involved in vesicular protein trafficking, mainly in the early secretory pathway. In COPI vesicle-mediated retrograde transport involved in the coatomer recruitment to membranes of the early secretory pathway. Increases coatomer- dependent activity of ARFGAP2. Thought to play a crucial role in the specific retention of p24 c…
TMEM106C	TMEM106C	1	TMEM106C	0	0	0	TMEM106C	transmembrane protein 106C (250 aa)
TMEM109	TMEM109	1	TMEM109	29	1.4	3	TMEM109	transmembrane protein 109 (243 aa)
TMEM120B	TMEM120B	2	TMEM120B	0	0	0	TMEM120B	transmembrane protein 120B (339 aa)
TMEM126A	TMEM126A	2	TMEM126A	2	1	1	TMEM126A	transmembrane protein 126A (195 aa)
TMEM161A	TMEM161A	4	TMEM161A	0	0	0	TMEM161A	transmembrane protein 161A (479 aa)
TMEM165	TMEM165	2	TMEM165	14	1.4	2	TMEM165	transmembrane protein 165 (324 aa)
TMEM177	TMEM177	3	TMEM177	0	0	0	TMEM177	transmembrane protein 177 (311 aa)
TMEM194A	TMEM194A	1	TMEM194A	2	1	1	TMEM194A	transmembrane protein 194A (444 aa)
TMEM201	TMEM201	1	TMEM201	3	2	3	TMEM201	transmembrane protein 201; Isoform SAMP1 may define a distinct membrane domain in the vicinity of the mitotic spindle (666 aa)
TMEM205	TMEM205	1	TMEM205	1	1	1	TMEM205	transmembrane protein 205; In cancer cells, plays a role in resistance to the chemotherapeutic agent cisplatin (189 aa)
TMEM208	TMEM208	1	TMEM208	0	0	0	TMEM208	transmembrane protein 208 (173 aa)
TMEM223	TMEM223	1	TMEM223	0	0	0	TMEM223	transmembrane protein 223 (202 aa)
TMEM246	TMEM246	1	TMEM246	0	0	0	TMEM246	transmembrane protein 246 (403 aa)
TMEM30A	TMEM30A	2	TMEM30A	2	1.5	2	TMEM30A	transmembrane protein 30A (361 aa)
TMEM33	TMEM33	4	TMEM33	34	1.9	6	TMEM33	transmembrane protein 33 (247 aa)
TMEM41B	TMEM41B	3	TMEM41B	0	0	0	TMEM41B	transmembrane protein 41B (291 aa)
TMEM43	TMEM43	3	TMEM43	4	4	10	TMEM43	transmembrane protein 43; May have an important role in maintaining nuclear envelope structure by organizing protein complexes at the inner nuclear membrane. Required for retaining emerin at the inner nuclear membrane (By similarity) (400 aa)
TMEM70	TMEM70	1	TMEM70	3	1.3	2	TMEM70	transmembrane protein 70; Involved in biogenesis of mitochondrial ATP synthase (260 aa)
TMPO	TMPO	1	TMPO	127	13.6	78	TMPO	thymopoietin; May help direct the assembly of the nuclear lamina and thereby help maintain the structural organization of the nuclear envelope. Possible receptor for attachment of lamin filaments to the inner nuclear membrane. May be involved in the control of initiation of DNA replication through its interaction with NAKAP95 (694 aa)
TMTC3	TMTC3	3	TMTC3	0	0	0	TMTC3	transmembrane and tetratricopeptide repeat containing 3 (914 aa)
TMUB1	TMUB1	1	TMUB1	1	2	2	TMUB1	transmembrane and ubiquitin-like domain containing 1; May contribute to the regulation of translation during cell-cycle progression. May contribute to the regulation of cell proliferation (By similarity) (246 aa)
TMX1	TMX1	4	TMX1	23	1.2	2	TMX1	thioredoxin-related transmembrane protein 1; May participate in various redox reactions through the reversible oxidation of its active center dithiol to a disulfide and catalyze dithiol-disulfide exchange reactions (280 aa)
TMX2	TMX2	1	TMX2	0	0	0	TMX2	thioredoxin-related transmembrane protein 2 (296 aa)
TMX3	TMX3	1	TMX3	3	1.3	2	TMX3	thioredoxin-related transmembrane protein 3; Probable disulfide isomerase, which participates in the folding of proteins containing disulfide bonds. May act as a dithiol oxidase (454 aa)
TMX4	TMX4	3	TMX4	0	0	0	TMX4	thioredoxin-related transmembrane protein 4 (349 aa)
TNPO1	TNPO1	1	TNPO1	63	2.3	9	TNPO1	transportin 1; Functions in nuclear protein import as nuclear transport receptor. Serves as receptor for nuclear localization signals (NLS) in cargo substrates. Is thought to mediate docking of the importin/substrate complex to the nuclear pore complex (NPC) through binding to nucleoporin and the complex is subsequently translocated through the pore by an energy requiring, Ran- dependent mechanis…
TOMM20	TOMM20	1	TOMM20	5	1.2	2	TOMM20	translocase of outer mitochondrial membrane 20 homolog (yeast); Central component of the receptor complex responsible for the recognition and translocation of cytosolically synthesized mitochondrial preproteins. Together with TOM22 functions as the transit peptide receptor at the surface of the mitochondrion outer membrane and facilitates the movement of preproteins into the TOM40 translocation p…
TOMM22	TOMM22	1	TOMM22	24	2.7	6	TOMM22	translocase of outer mitochondrial membrane 22 homolog (yeast); Central receptor component of the translocase of the outer membrane of mitochondria (TOM complex) responsible for the recognition and translocation of cytosolically synthesized mitochondrial preproteins. Together with the peripheral receptor TOM20 functions as the transit peptide receptor and facilitates the movement of preproteins i…
TOMM70A	TOMM70A	1	TOMM70A	7	1	1	TOMM70A	translocase of outer mitochondrial membrane 70 homolog A (S. cerevisiae); Receptor that accelerates the import of all mitochondrial precursor proteins (By similarity) (608 aa)
TOR1AIP1	TOR1AIP1	1	TOR1AIP1	21	1.6	3	TOR1AIP1	torsin A interacting protein 1 (583 aa)
TOR1AIP2	TOR1AIP2	2	TOR1AIP2	2	1.5	2	TOR1AIP2	torsin A interacting protein 2; Regulates the distribution of TOR1A between the endoplasmic reticulum and the nuclear envelope (470 aa)
TPR	TPR	1	TPR	72	40.4	269	TPR	translocated promoter region, nuclear basket protein; Component of the nuclear pore complex (NPC), a complex required for the trafficking across the nuclear envelope. Functions as a scaffolding element in the nuclear phase of the NPC essential for normal nucleocytoplasmic transport of proteins and mRNAs, plays a role in the establishment of nuclear-peripheral chromatin compartmentalization in int…
TRAM1	TRAM1	3	TRAM1	4	1.8	3	TRAM1	translocation associated membrane protein 1; Stimulatory or required for the translocation of secretory proteins across the ER membrane (374 aa)
TRIM28	TRIM28	1	TRIM28	177	12.8	67	TRIM28	tripartite motif containing 28; Nuclear corepressor for KRAB domain-containing zinc finger proteins (KRAB-ZFPs). Mediates gene silencing by recruiting CHD3, a subunit of the nucleosome remodeling and deacetylation (NuRD) complex, and SETDB1 (which specifically methylates histone H3 at ’Lys-9’ (H3K9me)) to the promoter regions of KRAB target genes. Enhances transcriptional repression by coordinati…
TRIP13	TRIP13	3	TRIP13	27	2.2	7	TRIP13	thyroid hormone receptor interactor 13; Plays a key role in chromosome recombination and chromosome structure development during meiosis. Required at early steps in meiotic recombination that leads to non-crossovers pathways. Also needed for efficient completion of homologous synapsis by influencing crossover distribution along the chromosomes affecting both crossovers and non-crossovers pathways…
TRMT10C	TRMT10C	1	TRMT10C	21	2.7	7	TRMT10C	tRNA methyltransferase 10 homolog C (S. cerevisiae); Functions in mitochondrial tRNA maturation. Part of mitochondrial ribonuclease P, an enzyme composed of MRPP1/RG9MTD1, MRPP2/HSD17B10 and MRPP3/KIAA0391, which cleaves tRNA molecules in their 5’-ends (403 aa)
TRMT2A	TRMT2A	1	TRMT2A	2	1	1	TRMT2A	tRNA methyltransferase 2 homolog A (S. cerevisiae); May be involved in nucleic acid metabolism and/or modifications (625 aa)
TRMT61B	TRMT61B	1	TRMT61B	0	0	0	TRMT61B	tRNA methyltransferase 61 homolog B (S. cerevisiae); Methyltransferase that catalyzes the formation of N(1)- methyladenine at position 58 (m1A58) in various tRNAs in mitochondrion, including tRNA(Leu) (decephering codons UUA or UUG), tRNA(Lys) and tRNA(Ser) (decephering codons UCA, UCU, UCG or UCC) (477 aa)
TTC13	TTC13	1	TTC13	0	0	0	TTC13	tetratricopeptide repeat domain 13 (860 aa)
TTC17	TTC17	1	TTC17	1	1	1	TTC17	tetratricopeptide repeat domain 17 (1141 aa)
TUBA1B	TUBA1B	1	TUBA1B	389	38.9	314	TUBA1B	tubulin, alpha 1b; Tubulin is the major constituent of microtubules. It binds two moles of GTP, one at an exchangeable site on the beta chain and one at a non-exchangeable site on the alpha chain (By similarity) (451 aa)
TUBA1C	TUBA1C	1	TUBA1C	389	37	281	TUBA1C	tubulin, alpha 1c; Tubulin is the major constituent of microtubules. It binds two moles of GTP, one at an exchangeable site on the beta chain and one at a non-exchangeable site on the alpha chain (By similarity) (449 aa)
TUBB	TUBB	1	TUBB	382	37.5	338	TUBB	tubulin, beta class I (444 aa)
TUBB2B	TUBB2B	2	TUBB2B	372	26.6	301	TUBB2B	tubulin, beta 2B class IIb; Tubulin is the major constituent of microtubules. It binds two moles of GTP, one at an exchangeable site on the beta chain and one at a non-exchangeable site on the alpha chain (By similarity). TUBB2B is implicated in neuronal migration (445 aa)
TUBB4A	TUBB4A	3	TUBB4A	366	22.5	248	TUBB4A	tubulin, beta 4A class IVa; Tubulin is the major constituent of microtubules. It binds two moles of GTP, one at an exchangeable site on the beta chain and one at a non-exchangeable site on the alpha chain (By similarity) (444 aa)
TUBB4B	TUBB4B	1	TUBB4B	376	29.9	310	TUBB4B	tubulin, beta 4B class IVb; Tubulin is the major constituent of microtubules. It binds two moles of GTP, one at an exchangeable site on the beta chain and one at a non-exchangeable site on the alpha chain (By similarity) (445 aa)
TUBB6	TUBB6	3	TUBB6	317	11.4	94	TUBB6	tubulin, beta 6 class V; Tubulin is the major constituent of microtubules. It binds two moles of GTP, one at an exchangeable site on the beta chain and one at a non-exchangeable site on the alpha chain (By similarity) (446 aa)
TXN	TXN	1	TXN	174	2.6	10	TXN	thioredoxin; Participates in various redox reactions through the reversible oxidation of its active center dithiol to a disulfide and catalyzes dithiol-disulfide exchange reactions. Plays a role in the reversible S-nitrosylation of cysteine residues in target proteins, and thereby contributes to the response to intracellular nitric oxide. Nitrosylates the active site Cys of CASP3 in response to n…
TXNDC11	TXNDC11	1	TXNDC11	1	1	1	TXNDC11	thioredoxin domain containing 11; May act as a redox regulator involved in DUOX proteins folding. The interaction with DUOX1 and DUOX2 suggest that it belongs to a multiprotein complex constituting the thyroid H(2)O(2) generating system. It is however not sufficient to assist DUOX1 and DUOX2 in H(2)O(2) generation (958 aa)
TXNDC12	TXNDC12	3	TXNDC12	63	2.7	15	TXNDC12	thioredoxin domain containing 12 (endoplasmic reticulum); Possesses significant protein thiol-disulfide oxidase activity (172 aa)
TXNDC5	TXNDC5	4	TXNDC5	30	1.7	8	TXNDC5	thioredoxin domain containing 5 (endoplasmic reticulum); Possesses thioredoxin activity. Has been shown to reduce insulin disulfide bonds. Also complements protein disulfide- isomerase deficiency in yeast (By similarity) (432 aa)
UBAC2	UBAC2	2	UBAC2	6	1	1	UBAC2	UBA domain containing 2 (344 aa)
UBAP2L	UBAP2L	2	UBAP2L	129	10.4	41	UBAP2L	ubiquitin associated protein 2-like (1087 aa)
UBB	UBB	1	UBB	233	6.5	90	UBB	ubiquitin B (229 aa)
UBE2G2	UBE2G2	1	UBE2G2	1	2	2	UBE2G2	ubiquitin-conjugating enzyme E2G 2; Accepts ubiquitin from the E1 complex and catalyzes its covalent attachment to other proteins. In vitro catalyzes ’Lys- 48’-linked polyubiquitination. Involved in endoplasmic reticulum- associated degradation (ERAD) (165 aa)
UBE2M	UBE2M	1	UBE2M	53	1.6	6	UBE2M	ubiquitin-conjugating enzyme E2M; Accepts the ubiquitin-like protein NEDD8 from the UBA3- NAE1 E1 complex and catalyzes its covalent attachment to other proteins. The specific interaction with the E3 ubiquitin ligase RBX1, but not RBX2, suggests that the RBX1-UBE2M complex neddylates specific target proteins, such as CUL1, CUL2, CUL3 and CUL4. Involved in cell proliferation (183 aa)
UBE3C	UBE3C	1	UBE3C	6	1.8	4	UBE3C	ubiquitin protein ligase E3C; E3 ubiquitin-protein ligase that accepts ubiquitin from the E2 ubiquitin-conjugating enzyme UBE2D1 in the form of a thioester and then directly transfers the ubiquitin to targeted substrates. Can assemble unanchored poly-ubiquitin chains in either ’Lys-29’- or ’Lys-48’-linked polyubiquitin chains. Has preference for ’Lys-48’ linkages. It can target itself for ubiquit…
UBL4A	UBL4A	3	UBL4A	19	2.1	6	UBL4A	ubiquitin-like 4A; Component of the BAT3 complex, a multiprotein complex involved in the post-translational delivery of tail-anchored (TA) membrane proteins to the endoplasmic reticulum membrane. TA membrane proteins, also named type II transmembrane proteins, contain a single C-terminal transmembrane region. The complex acts by facilitating TA proteins capture by ASNA1/TRC40- it is recruited to …
UBQLN1	UBQLN1	1	UBQLN1	10	1.3	2	UBQLN1	ubiquilin 1; Links CD47 to the cytoskeleton. Promotes the surface expression of GABA-A receptors (By similarity). Promotes the accumulation of uncleaved PSEN1 and PSEN2 by stimulating their biosynthesis. Has no effect on PSEN1 and PSEN2 degradation (589 aa)
UFL1	UFL1	1	UFL1	11	1.4	2	UFL1	UFM1-specific ligase 1; E3 UFM1-protein ligase that mediates ufmylation of target proteins such as DDRGK1/C20orf116. The function of ufmylation is unknown. May act as a tumor suppressor by inhibiting cell invasion, blocking NF-kappa-B signaling and increasing stability of CDK5RAP3 (794 aa)
UGGT1	UGGT1	4	UGGT1	15	3.3	24	UGGT1	UDP-glucose glycoprotein glucosyltransferase 1; Recognizes glycoproteins with minor folding defects. Reglucosylates single N-glycans near the misfolded part of the protein, thus providing quality control for protein folding in the endoplasmic reticulum. Reglucosylated proteins are recognized by calreticulin for recycling to the endoplasmic reticulum and refolding or degradation (1555 aa)
UGGT2	UGGT2	2	UGGT2	0	0	0	UGGT2	UDP-glucose glycoprotein glucosyltransferase 2; Recognizes glycoproteins with minor folding defects. Reglucosylates single N-glycans near the misfolded part of the protein, thus providing quality control for protein folding in the endoplasmic reticulum. Reglucosylated proteins are recognized by calreticulin for recycling to the endoplasmic reticulum and refolding or degradation (By similarity) (1…
UGT8	UGT8	1	UGT8	0	0	0	UGT8	UDP glycosyltransferase 8; Catalyzes the transfer of galactose to ceramide, a key enzymatic step in the biosynthesis of galactocerebrosides, which are abundant sphingolipids of the myelin membrane of the central nervous system and peripheral nervous system (541 aa)
UMPS	UMPS	4	UMPS	11	1.6	4	UMPS	uridine monophosphate synthetase (480 aa)
UNC45A	UNC45A	1	UNC45A	44	3.1	14	UNC45A	unc-45 homolog A (C. elegans); Acts as co-chaperone for HSP90. Prevents the stimulation of HSP90AB1 ATPase activity by AHSA1. Positive factor in promoting PGR function in the cell. May be necessary for proper folding of myosin (Potential). Necessary for normal cell proliferation. Necessary for normal myotube formation and myosin accumulation during muscle cell development. May play a role in eryt…
UQCR10	UQCR10	1	UQCR10	1	1	1	UQCR10	ubiquinol-cytochrome c reductase, complex III subunit X; This is a component of the ubiquinol-cytochrome c reductase complex (complex III or cytochrome b-c1 complex), which is part of the mitochondrial respiratory chain. This subunit interacts with cytochrome c1 (By similarity) (63 aa)
UQCRC2	UQCRC2	2	UQCRC2	38	3.5	20	UQCRC2	ubiquinol-cytochrome c reductase core protein II; This is a component of the ubiquinol-cytochrome c reductase complex (complex III or cytochrome b-c1 complex), which is part of the mitochondrial respiratory chain. The core protein 2 is required for the assembly of the complex (453 aa)
UQCRFS1	UQCRFS1	1	UQCRFS1	10	1.6	2	UQCRFS1	ubiquinol-cytochrome c reductase, Rieske iron-sulfur polypeptide 1; Component of the ubiquinol-cytochrome c reductase complex (complex III or cytochrome b-c1 complex), which is a respiratory chain that generates an electrochemical potential coupled to ATP synthesis (274 aa)
UQCRQ	UQCRQ	3	UQCRQ	3	2	4	UQCRQ	ubiquinol-cytochrome c reductase, complex III subunit VII, 9.5kDa; This is a component of the ubiquinol-cytochrome c reductase complex (complex III or cytochrome b-c1 complex), which is part of the mitochondrial respiratory chain. This subunit, together with cytochrome b, binds to ubiquinone (82 aa)
USMG5	USMG5	3	USMG5	15	1	1	USMG5	up-regulated during skeletal muscle growth 5 homolog (mouse); Plays a critical role in maintaining the ATP synthase population in mitochondria (58 aa)
VAMP7	VAMP7	1	VAMP7	0	0	0	VAMP7	vesicle-associated membrane protein 7; Involved in the targeting and/or fusion of transport vesicles to their target membrane during transport of proteins from the early endosome to the lysosome. Required for heterotypic fusion of late endosomes with lysosomes and homotypic lysosomal fusion. Required for calcium regulated lysosomal exocytosis. Involved in the export of chylomicrons from the endop…
VAPA	VAPA	1	VAPA	39	2.5	9	VAPA	VAMP (vesicle-associated membrane protein)-associated protein A, 33kDa; May play a role in vesicle trafficking (294 aa)
VCP	VCP	1	VCP	167	20.1	134	VCP	valosin containing protein; Necessary for the fragmentation of Golgi stacks during mitosis and for their reassembly after mitosis. Involved in the formation of the transitional endoplasmic reticulum (tER). The transfer of membranes from the endoplasmic reticulum to the Golgi apparatus occurs via 50-70 nm transition vesicles which derive from part-rough, part-smooth transitional elements of the en…
VDAC1	VDAC1	1	VDAC1	58	4.6	31	VDAC1	voltage-dependent anion channel 1; Forms a channel through the mitochondrial outer membrane and also the plasma membrane. The channel at the outer mitochondrial membrane allows diffusion of small hydrophilic molecules; in the plasma membrane it is involved in cell volume regulation and apoptosis. It adopts an open conformation at low or zero membrane potential and a closed conformation at potenti…
VDAC2	VDAC2	4	VDAC2	58	8.1	51	VDAC2	voltage-dependent anion channel 2; Forms a channel through the mitochondrial outer membrane that allows diffusion of small hydrophilic molecules. The channel adopts an open conformation at low or zero membrane potential and a closed conformation at potentials above 30-40 mV. The open state has a weak anion selectivity whereas the closed state is cation- selective (309 aa)
VDAC3	VDAC3	1	VDAC3	46	3.9	13	VDAC3	voltage-dependent anion channel 3; Forms a channel through the mitochondrial outer membrane that allows diffusion of small hydrophilic molecules (By similarity) (284 aa)
VIM	VIM	1	VIM	257	39.5	754	VIM	vimentin (466 aa)
VKORC1L1	VKORC1L1	2	VKORC1L1	1	1	1	VKORC1L1	vitamin K epoxide reductase complex, subunit 1-like 1 (176 aa)
VPS4A	VPS4A	3	VPS4A	6	1.2	2	VPS4A	vacuolar protein sorting 4 homolog A (S. cerevisiae); Involved in late steps of the endosomal multivesicular bodies (MVB) pathway. Recognizes membrane-associated ESCRT-III assemblies and catalyzes their disassembly, possibly in combination with membrane fission. Redistributes the ESCRT-III components to the cytoplasm for further rounds of MVB sorting. MVBs contain intraluminal vesicles (ILVs) tha…
WDR77	WDR77	1	WDR77	162	60.4	1143	WDR77	WD repeat domain 77; Non-catalytic component of the 20S PRMT5-containing methyltransferase complex, which modifies specific arginines to dimethylarginines in several spliceosomal Sm proteins and histones. This modification targets Sm proteins to the survival of motor neurons (SMN) complex for assembly into small nuclear ribonucleoprotein core particles. Might play a role in transcription regulati…
WDR87	WDR87	1	WDR87	1	1	1	WDR87	WD repeat domain 87 (2873 aa)
WFS1	WFS1	1	WFS1	0	0	0	WFS1	Wolfram syndrome 1 (wolframin); Participates in the regulation of cellular Ca(2+) homeostasis, at least partly, by modulating the filling state of the endoplasmic reticulum Ca(2+) store (890 aa)
WLS	WLS	3	WLS	0	0	0	WLS	wntless homolog (Drosophila); Regulates Wnt proteins sorting and secretion in a feedback regulatory mechanism. This reciprocal interaction plays a key role in the regulation of expression, subcellular location, binding and organelle-specific association of Wnt proteins. Plays also an important role in establishment of the anterior-posterior body axis formation during development (By similarity) (…
XPO1	XPO1	3	XPO1	95	4	51	XPO1	exportin 1 (CRM1 homolog, yeast); Mediates the nuclear export of cellular proteins (cargos) bearing a leucine-rich nuclear export signal (NES) and of RNAs. In the nucleus, in association with RANBP3, binds cooperatively to the NES on its target protein and to the GTPase RAN in its active GTP-bound form (Ran-GTP). Docking of this complex to the nuclear pore complex (NPC) is mediated through bindin…
XPO5	XPO5	1	XPO5	45	2.3	27	XPO5	exportin 5 (1204 aa)
XPOT	XPOT	2	XPOT	21	2.5	8	XPOT	exportin, tRNA; Mediates the nuclear export of aminoacylated tRNAs. In the nucleus binds to tRNA and to the GTPase Ran in its active GTP- bound form. Docking of this trimeric complex to the nuclear pore complex (NPC) is mediated through binding to nucleoporins. Upon transit of a nuclear export complex into the cytoplasm, disassembling of the complex and hydrolysis of Ran-GTP to Ran-GDP (induced b…
YIPF3	YIPF3	1	YIPF3	0	0	0	YIPF3	Yip1 domain family, member 3; Involved in the maintenance of the Golgi structure. May play a role in hematopoiesis (350 aa)
YIPF4	YIPF4	1	YIPF4	0	0	0	YIPF4	Yip1 domain family, member 4; Involved in the maintenance of the Golgi structure (244 aa)
YME1L1	YME1L1	1	YME1L1	8	1.1	2	YME1L1	YME1-like 1 (S. cerevisiae); Putative ATP-dependent protease which plays a role in mitochondrial protein metabolism. Ensures cell proliferation, maintains normal cristae morphology and complex I respiration activity, promotes antiapoptotic activity and protects mitochondria from the accumulation of oxidatively damaged membrane proteins. Requires to control the accumulation of nonassembled respira…
YTHDF2	YTHDF2	2	YTHDF2	66	2.3	10	YTHDF2	YTH domain family, member 2 (579 aa)
YWHAE	YWHAE	1	YWHAE	186	9.4	90	YWHAE	tyrosine 3-monooxygenase/tryptophan 5-monooxygenase activation protein, epsilon polypeptide (255 aa)
YWHAZ	YWHAZ	1	YWHAZ	180	6	36	YWHAZ	tyrosine 3-monooxygenase/tryptophan 5-monooxygenase activation protein, zeta polypeptide (245 aa)
ZDHHC13	ZDHHC13	1	ZDHHC13	0	0	0	ZDHHC13	zinc finger, DHHC-type containing 13; Palmitoyltransferase for HD and GAD2 (By similarity). Mediates Mg(2+) transport (By similarity) (622 aa)
ZMPSTE24	ZMPSTE24	1	ZMPSTE24	7	2	4	ZMPSTE24	zinc metallopeptidase STE24 homolog (S. cerevisiae); Proteolytically removes the C-terminal three residues of farnesylated proteins. Acts on lamin A/C (475 aa)
ZNF561-AS1	ZNF561-AS1	1	gene not available
SF-Vlgr1a (TAP0)
SF-Vlgr1a (TAP1)
SF-Vlgr1a (TAP2)
SF-Vlgr1a (TAP5)

## Sheet: SF-VLGR1CTF
				CRAPome
STRING Input	SF-Vlgr1CTF gesamt	Number of TAPs	Mapped Gene Symbol CRAPome	Num of Expt. (found/total 411)	Ave SC	Max SC	STRING	Info
AAAS	AAAS	3	AAAS	8	2	18	AAAS	achalasia, adrenocortical insufficiency, alacrimia; Plays a role in the normal development of the peripheral and central nervous system (546 aa)
AAR2	AAR2	2	AAR2	15	1.9	36	AAR2	AAR2 splicing factor homolog (S. cerevisiae) (384 aa)
AASS	AASS	1	AASS	9	1.7	126	AASS	aminoadipate-semialdehyde synthase; Bifunctional enzyme that catalyzes the first two steps in lysine degradation. The N-terminal and the C-terminal contain lysine-ketoglutarate reductase and saccharopine dehydrogenase activity, respectively (926 aa)
ABCB10	ABCB10	1	ABCB10	7	1.3	2	ABCB10	ATP-binding cassette, sub-family B (MDR/TAP), member 10; May mediate critical mitochondrial transport functions related to heme biosynthesis (By similarity) (738 aa)
ABCB7	ABCB7	3	ABCB7	7	1.3	7	ABCB7	ATP-binding cassette, sub-family B (MDR/TAP), member 7; Could be involved in the transport of heme from the mitochondria to the cytosol. Plays a central role in the maturation of cytosolic iron-sulfur (Fe/S) cluster-containing proteins (753 aa)
ABCB8	ABCB8	1	ABCB8	0	0	0	ABCB8	ATP-binding cassette, sub-family B (MDR/TAP), member 8 (718 aa)
ABCC1	ABCC1	3	ABCC1	3	2	100	ABCC1	ATP-binding cassette, sub-family C (CFTR/MRP), member 1 (1531 aa)
ABCC4	ABCC4	2	ABCC4	2	2	25	ABCC4	ATP-binding cassette, sub-family C (CFTR/MRP), member 4; May be an organic anion pump relevant to cellular detoxification (1325 aa)
ABCD3	ABCD3	3	ABCD3	40	4	34	ABCD3	ATP-binding cassette, sub-family D (ALD), member 3; Probable transporter. The nucleotide-binding fold acts as an ATP-binding subunit with ATPase activity (659 aa)
ABHD12	ABHD12	3	ABHD12	1	1	0	ABHD12	abhydrolase domain containing 12 (404 aa)
ABHD16A	ABHD16A	1	ABHD16A	0	0	23	ABHD16A	abhydrolase domain containing 16A (558 aa)
ACACA	ACACA	2	ACACA	86	139.1	203	ACACA	acetyl-CoA carboxylase alpha (2383 aa)
ACAD9	ACAD9	3	ACAD9	11	1.6	6	ACAD9	acyl-CoA dehydrogenase family, member 9; Has a dehydrogenase activity on palmitoyl-CoA (C16-0) and stearoyl-CoA (C18-0). It is three times more active on palmitoyl-CoA than on stearoyl-CoA. Has little activity on octanoyl-CoA (C8-0), butyryl-CoA (C4-0) or isovaleryl-CoA (5-0) (621 aa)
ACLY	ACLY	1	ACLY	118	12.4	10	ACLY	ATP citrate lyase; ATP citrate-lyase is the primary enzyme responsible for the synthesis of cytosolic acetyl-CoA in many tissues. Has a central role in de novo lipid synthesis. In nervous tissue it may be involved in the biosynthesis of acetylcholine (1101 aa)
ACOT8	ACOT8	1	ACOT8	3	1.3	16	ACOT8	acyl-CoA thioesterase 8; Acyl-CoA thioesterases are a group of enzymes that catalyze the hydrolysis of acyl-CoAs to the free fatty acid and coenzyme A (CoASH), providing the potential to regulate intracellular levels of acyl-CoAs, free fatty acids and CoASH. May mediate Nef-induced down-regulation of CD4. Major thioesterase in peroxisomes. Competes with BAAT (Bile acid CoA- amino acid N- acyltran…
ACSL1	ACSL1	1	ACSL1	2	1.5	0	ACSL1	acyl-CoA synthetase long-chain family member 1; Activation of long-chain fatty acids for both synthesis of cellular lipids, and degradation via beta-oxidation. Preferentially uses palmitoleate, oleate and linoleate (698 aa)
ACSL3	ACSL3	3	ACSL3	48	1.7	0	ACSL3	acyl-CoA synthetase long-chain family member 3; Acyl-CoA synthetases (ACSL) activates long-chain fatty acids for both synthesis of cellular lipids, and degradation via beta-oxidation. ACSL3 mediates hepatic lipogenesis (By similarity). Preferentially uses myristate, laurate, arachidonate and eicosapentaenoate as substrates (By similarity). Has mainly an anabolic role in energy metabolism. Require…
ACSL4	ACSL4	2	ACSL4	39	1.2	23	ACSL4	acyl-CoA synthetase long-chain family member 4; Activation of long-chain fatty acids for both synthesis of cellular lipids, and degradation via beta-oxidation. Preferentially uses arachidonate and eicosapentaenoate as substrates (711 aa)
ACTB	ACTB	1	ACTB	363	36.4	54	ACTB	actin, beta (375 aa)
ACTR2	ACTR2	1	ACTR2	51	2.2	0	ACTR2	ARP2 actin-related protein 2 homolog (yeast); Functions as ATP-binding component of the Arp2/3 complex which is involved in regulation of actin polymerization and together with an activating nucleation-promoting factor (NPF) mediates the formation of branched actin networks. Seems to contact the pointed end of the daughter actin filament (399 aa)
ADAM17	ADAM17	1	ADAM17	0	0	0	ADAM17	ADAM metallopeptidase domain 17; Cleaves the membrane-bound precursor of TNF-alpha to its mature soluble form. Responsible for the proteolytical release of soluble JAM3 from endothelial cells surface. Responsible for the proteolytic release of several other cell-surface proteins, including p75 TNF-receptor, interleukin 1 receptor type II, p55 TNF-receptor, transforming growth factor-alpha, L-sele…
ADCK3	ADCK3	3	ADCK3	11	1.2	83	ADCK3	aarF domain containing kinase 3; May be a chaperone-like protein essential for the proper conformation and functioning of protein complexes in the respiratory chain (647 aa)
ADCK4	ADCK4	3	ADCK4	0	0	2	ADCK4	aarF domain containing kinase 4; The function of this protein is not yet clear. It is not known if it has protein kinase activity and what type of substrate it would phosphorylate (Ser, Thr or Tyr) (544 aa)
ADPGK	ADPGK	2	ADPGK	0	0	320	ADPGK	ADP-dependent glucokinase; Catalyzes the phosphorylation of D-glucose to D-glucose 6-phosphate using ADP as the phosphate donor. GDP and CDP can replace ADP, but with reduced efficiency (By similarity) (496 aa)
AFG3L2	AFG3L2	3	AFG3L2	21	3.8	0	AFG3L2	AFG3 ATPase family member 3-like 2 (S. cerevisiae); ATP-dependent protease which is essential for axonal development (By similarity) (797 aa)
AGK	AGK	3	AGK	16	1.6	5	AGK	acylglycerol kinase; Lipid kinase that can phosphorylate both monoacylglycerol and diacylglycerol to form lysophosphatidic acid (LPA) and phosphatidic acid (PA), respectively. Does not phosphorylate sphingosine. Overexpression increases the formation and secretion of LPA, resulting in transactivation of EGFR and activation of the downstream MAPK signaling pathway, leading to increased cell growth…
AGPAT1	AGPAT1	3	AGPAT1	4	1.8	1	AGPAT1	1-acylglycerol-3-phosphate O-acyltransferase 1 (lysophosphatidic acid acyltransferase, alpha) (283 aa)
AGPAT2	AGPAT2	3	AGPAT2	0	0	10	AGPAT2	1-acylglycerol-3-phosphate O-acyltransferase 2 (lysophosphatidic acid acyltransferase, beta); Converts lysophosphatidic acid (LPA) into phosphatidic acid by incorporating an acyl moiety at the sn-2 position of the glycerol backbone (278 aa)
AGPAT3	AGPAT3	3	AGPAT3	0	0	0	AGPAT3	1-acylglycerol-3-phosphate O-acyltransferase 3; Converts lysophosphatidic acid (LPA) into phosphatidic acid by incorporating an acyl moiety at the sn-2 position of the glycerol backbone. Acts on LPA containing saturated or unsaturated fatty acids C16-0-C20-4 at the sn-1 position using C18-1, C20-4 or C18-2-CoA as the acyl donor. Also acts on lysophosphatidylcholine, lysophosphatidylinositol and l…
AGPAT4	AGPAT4	3	AGPAT4	0	0	163	AGPAT4	1-acylglycerol-3-phosphate O-acyltransferase 4 (lysophosphatidic acid acyltransferase, delta); Converts lysophosphatidic acid (LPA) into phosphatidic acid by incorporating an acyl moiety at the sn-2 position of the glycerol backbone (By similarity) (378 aa)
AGPAT6	AGPAT6	3	AGPAT6	1	1	2	AGPAT6	1-acylglycerol-3-phosphate O-acyltransferase 6 (lysophosphatidic acid acyltransferase, zeta); Esterifies acyl-group from acyl-ACP to the sn-1 position of glycerol-3-phosphate, an essential step in glycerolipid biosynthesis. Active against both saturated and unsaturated long- chain fatty acyl-CoAs (456 aa)
AGPAT9	AGPAT9	3	AGPAT9	0	0		AGPAT9	1-acylglycerol-3-phosphate O-acyltransferase 9; Esterifies acyl-group from acyl-ACP to the sn-1 position of glycerol-3-phosphate, an essential step in glycerolipid biosynthesis. Overexpression activates the mTOR pathway (434 aa)
AGTRAP	AGTRAP	1	AGTRAP	3	1.3	11	AGTRAP	angiotensin II receptor-associated protein; Appears to be a negative regulator of type-1 angiotensin II receptor-mediated signaling by regulating receptor internalisation as well as mechanism of receptor desensitization such as phosphorylation. Induces also a decrease in cell proliferation and angiotensin II-stimulated transcriptional activity (159 aa)
AHNAK	AHNAK	1	AHNAK	62	192.2	343	AHNAK	AHNAK nucleoprotein; May be required for neuronal cell differentiation (5890 aa)
AHSA1	AHSA1	2	AHSA1	59	2.3	8	AHSA1	AHA1, activator of heat shock 90kDa protein ATPase homolog 1 (yeast); Cochaperone that stimulates HSP90 ATPase activity (By similarity). May affect a step in the endoplasmic reticulum to Golgi trafficking (338 aa)
AIFM1	AIFM1	2	AIFM1	101	7.8	35	AIFM1	apoptosis-inducing factor, mitochondrion-associated, 1 (613 aa)
AIG1	AIG1	1	AIG1	0	0	8	AIG1	androgen-induced 1; May play a role in androgen-regulated growth of hair follicles (238 aa)
AKAP8L	AKAP8L	2	AKAP8L	34	1.6	0	AKAP8L	A kinase (PRKA) anchor protein 8-like; Could play a role in constitutive transport element (CTE)-mediated gene expression. Does not seem to be implicated in the binding of regulatory subunit II of PKA. May be involved in nuclear envelope breakdown and chromatin condensation. May regulate the initiation phase of DNA replication when associated with TMPO-beta (646 aa)
ALB	ALB	2	ALB	167	9.9	42	ALB	albumin (609 aa)
ALDH1B1	ALDH1B1	1	ALDH1B1	20	2.4	1	ALDH1B1	aldehyde dehydrogenase 1 family, member B1; ALDHs play a major role in the detoxification of alcohol-derived acetaldehyde. They are involved in the metabolism of corticosteroids, biogenic amines, neurotransmitters, and lipid peroxidation (517 aa)
ALDH3A2	ALDH3A2	3	ALDH3A2	29	2.3	29	ALDH3A2	aldehyde dehydrogenase 3 family, member A2; Catalyzes the oxidation of long-chain aliphatic aldehydes to fatty acids. Active on a variety of saturated and unsaturated aliphatic aldehydes between 6 and 24 carbons in length. Responsible for conversion of the sphingosine 1-phosphate (S1P) degradation product hexadecenal to hexadecenoic acid (508 aa)
ALG1	ALG1	3	ALG1	4	1	13	ALG1	asparagine-linked glycosylation 1, beta-1,4-mannosyltransferase homolog (S. cerevisiae); Participates in the formation of the lipid-linked precursor oligosaccharide for N-glycosylation. Involved in assembling the dolichol-pyrophosphate-GlcNAc(2)-Man(5) intermediate on the cytoplasmic surface of the ER (464 aa)
ALG10	ALG10	2	ALG10	0	0	16	ALG10	asparagine-linked glycosylation 10, alpha-1,2-glucosyltransferase homolog (S. pombe); Adds the third glucose residue to the lipid-linked oligosaccharide precursor for N-linked glycosylation. Transfers glucose from dolichyl phosphate glucose (Dol-P-Glc) onto the lipid-linked oligosaccharide Glc(2)Man(9)GlcNAc(2)-PP-Dol (473 aa)
ALG10B	ALG10B	1	ALG10B	0	0	47	ALG10B	asparagine-linked glycosylation 10, alpha-1,2-glucosyltransferase homolog B (yeast); Putative alpha-1,2-glucosyltransferase, which adds the third glucose residue to the lipid-linked oligosaccharide precursor for N-linked glycosylation. Transfers glucose from dolichyl phosphate glucose (Dol-P-Glc) onto the lipid-linked oligosaccharide Glc(2)Man(9)GlcNAc(2)-PP-Dol. When coupled to KCNH2 may reduce …
ALG11	ALG11	3	ALG11	0	0	31	ALG11	asparagine-linked glycosylation 11, alpha-1,2-mannosyltransferase homolog (yeast); Mannosyltransferase involved in the last steps of the synthesis of Man5GlcNAc(2)-PP-dolichol core oligosaccharide on the cytoplasmic face of the endoplasmic reticulum. Catalyzes the addition of the 4th and 5th mannose residues to the dolichol- linked oligosaccharide chain (492 aa)
ALG14	ALG14	1	ALG14	0	0	1	ALG14	asparagine-linked glycosylation 14 homolog (S. cerevisiae); May be involved in protein N-glycosylation. May play a role in the second step of the dolichol-linked oligosaccharide pathway. May anchor the catalytic subunit ALG13 to the ER (216 aa)
ALG2	ALG2	1	ALG2	0	0	22	ALG2	asparagine-linked glycosylation 2, alpha-1,3-mannosyltransferase homolog (S. cerevisiae); Mannosylates Man(2)GlcNAc(2)-dolichol diphosphate and Man(1)GlcNAc(2)-dolichol diphosphate to form Man(3)GlcNAc(2)- dolichol diphosphate (416 aa)
ALG3	ALG3	3	ALG3	0	0	79	ALG3	asparagine-linked glycosylation 3, alpha-1,3- mannosyltransferase homolog (S. cerevisiae); Adds the first Dol-P-Man derived mannose in an alpha-1,3 linkage to Man5GlcNAc2-PP-Dol (438 aa)
ALG5	ALG5	3	ALG5	2	1	78	ALG5	asparagine-linked glycosylation 5, dolichyl-phosphate beta-glucosyltransferase homolog (S. cerevisiae) (324 aa)
ALG6	ALG6	3	ALG6	0	0	9	ALG6	asparagine-linked glycosylation 6, alpha-1,3-glucosyltransferase homolog (S. cerevisiae); Adds the first glucose residue to the lipid-linked oligosaccharide precursor for N-linked glycosylation. Transfers glucose from dolichyl phosphate glucose (Dol-P-Glc) onto the lipid-linked oligosaccharide Man(9)GlcNAc(2)-PP-Dol (507 aa)
ALG8	ALG8	1	ALG8	1	1	6	ALG8	asparagine-linked glycosylation 8, alpha-1,3-glucosyltransferase homolog (S. cerevisiae); Adds the second glucose residue to the lipid-linked oligosaccharide precursor for N-linked glycosylation. Transfers glucose from dolichyl phosphate glucose (Dol-P-Glc) onto the lipid-linked oligosaccharide Glc(1)Man(9)GlcNAc(2)-PP-Dol (By similarity) (526 aa)
ALG9	ALG9	1	ALG9	0	0	46	ALG9	asparagine-linked glycosylation 9, alpha-1,2-mannosyltransferase homolog (S. cerevisiae); Catalyzes the transfer of mannose from Dol-P-Man to lipid-linked oligosaccharides (447 aa)
AMFR	AMFR	3	AMFR	0	0	0	AMFR	autocrine motility factor receptor, E3 ubiquitin protein ligase; E3 ubiquitin-protein ligase that mediates the polyubiquitination of a number of proteins such as CD3D, CYP3A4, CFTR and APOB for proteasomal degradation. Component of a VCP/p97- AMFR/gp78 complex that participates in the final step of endoplasmic reticulum-associated degradation (ERAD). The VCP/p97- AMFR/gp78 complex is involved in …
ANKHD1	ANKHD1	1	ANKHD1	35	5.6	40	ANKHD1	ankyrin repeat and KH domain containing 1 (2617 aa)
ANKLE2	ANKLE2	3	ANKLE2	13	1.7	1	ANKLE2	ankyrin repeat and LEM domain containing 2; Involved in mitotic nuclear envelope reassembly by promoting dephosphorylation of BAF/BANF1 during mitotic exit. Coordinates the control of BAF/BANF1 dephosphorylation by inhibiting VRK1 kinase and promoting dephosphorylation of BAF/BANF1 by protein phosphatase 2A (PP2A), thereby facilitating nuclear envelope assembly. It is unclear whether it acts as a…
ANKRD13A	ANKRD13A	1	ANKRD13A	1	1	45	ANKRD13A	ankyrin repeat domain 13A (590 aa)
ANO10	ANO10	1	ANO10	0	0	1	ANO10	anoctamin 10 (660 aa)
ANXA1	ANXA1	1	ANXA1	41	2.8	0	ANXA1	annexin A1; Calcium/phospholipid-binding protein which promotes membrane fusion and is involved in exocytosis. This protein regulates phospholipase A2 activity. It seems to bind from two to four calcium ions with high affinity (346 aa)
AP1G1	AP1G1	1	AP1G1	4	3.5	8	AP1G1	adaptor-related protein complex 1, gamma 1 subunit; Subunit of clathrin-associated adaptor protein complex 1 that plays a role in protein sorting in the late-Golgi/trans-Golgi network (TGN) and/or endosomes. The AP complexes mediate both the recruitment of clathrin to membranes and the recognition of sorting signals within the cytosolic tails of transmembrane cargo molecules (825 aa)
APBB1	APBB1	1	APBB1	7	2	2950	APBB1	amyloid beta (A4) precursor protein-binding, family B, member 1 (Fe65); Transcription coregulator that can have both coactivator and corepressor functions. Adapter protein that forms a transcriptionally active complex with the gamma-secretase-derived amyloid precursor protein (APP) intracellular domain. Plays a central role in the response to DNA damage by translocating to the nucleus and inducin…
APH1A	APH1A	1	APH1A	0	0		APH1A	anterior pharynx defective 1 homolog A (C. elegans) (265 aa)
APMAP	APMAP	2	APMAP	13	1.7	281	APMAP	adipocyte plasma membrane associated protein; Exhibits strong arylesterase activity with beta-naphthyl acetate and phenyl acetate. May play a role in adipocyte differentiation (416 aa)
APOO	APOO	1	APOO	0	0	6	APOO	apolipoprotein O; Promotes cholesterol efflux from macrophage cells. Detected in HDL, LDL and VLDL. Secreted by a microsomal triglyceride transfer protein (MTTP)-dependent mechanism, probably as a VLDL-associated protein that is subsequently transferred to HDL. May be involved in myocardium-protective mechanisms against lipid accumulation (198 aa)
APOOL	APOOL	1	APOOL	2	1	175	APOOL	apolipoprotein O-like (268 aa)
APP	APP	1	APP	5	1	92	APP	amyloid beta (A4) precursor protein (770 aa)
ARCN1	ARCN1	1	ARCN1	92	3.5	149	ARCN1	archain 1; The coatomer is a cytosolic protein complex that binds to dilysine motifs and reversibly associates with Golgi non- clathrin-coated vesicles, which further mediate biosynthetic protein transport from the ER, via the Golgi up to the trans Golgi network. Coatomer complex is required for budding from Golgi membranes, and is essential for the retrograde Golgi-to-ER transport of dilysine-ta…
ARF3	ARF3	2	ARF3	98	4.5	1143	ARF3	ADP-ribosylation factor 3; GTP-binding protein that functions as an allosteric activator of the cholera toxin catalytic subunit, an ADP- ribosyltransferase. Involved in protein trafficking; may modulate vesicle budding and uncoating within the Golgi apparatus (181 aa)
ARF4	ARF4	2	ARF4	67	3	0	ARF4	ADP-ribosylation factor 4; GTP-binding protein that functions as an allosteric activator of the cholera toxin catalytic subunit, an ADP- ribosyltransferase. Involved in protein trafficking; may modulate vesicle budding and uncoating within the Golgi apparatus (180 aa)
ARG1	ARG1	1	ARG1	50	3.5	2	ARG1	arginase, liver (322 aa)
ARL1	ARL1	3	ARL1	28	1.5	31	ARL1	ADP-ribosylation factor-like 1; GTP-binding protein that has very low efficiency as allosteric activator of the cholera toxin catalytic subunit, an ADP-ribosyltransferase. Can activate phospholipase D with very low efficiency. Important for normal function of the Golgi apparatus (181 aa)
ARL10	ARL10	2	ARL10	0	0	1	ARL10	ADP-ribosylation factor-like 10 (244 aa)
ARL5B	ARL5B	3	ARL5B	0	0	1222	ARL5B	ADP-ribosylation factor-like 5B; Binds and exchanges GTP and GDP (179 aa)
ARL6IP1	ARL6IP1	1	ARL6IP1	3	1	153	ARL6IP1	ADP-ribosylation factor-like 6 interacting protein 1; May be involved in protein transport, membrane trafficking, or cell signaling during hematopoietic maturation (203 aa)
ARL6IP5	ARL6IP5	3	ARL6IP5	7	1.4	9	ARL6IP5	ADP-ribosylation-like factor 6 interacting protein 5; Regulates intracellular concentrations of taurine and glutamate. Negatively modulates SLC1A1/EAAC1 glutamate transport activity by decreasing its affinity for glutamate. May be involved in membrane traffic (By similarity) (188 aa)
ARL6IP6	ARL6IP6	1	ARL6IP6	3	1.3	44	ARL6IP6	ADP-ribosylation-like factor 6 interacting protein 6 (226 aa)
ARMC6	ARMC6	3	ARMC6	3	1.3	0	ARMC6	armadillo repeat containing 6 (501 aa)
ARMCX3	ARMCX3	1	ARMCX3	2	2.5	1	ARMCX3	armadillo repeat containing, X-linked 3 (379 aa)
ASNA1	ASNA1	1	ASNA1	11	2.4	3	ASNA1	arsA arsenite transporter, ATP-binding, homolog 1 (bacterial); ATPase required for the post-translational delivery of tail-anchored (TA) proteins to the endoplasmic reticulum. Recognizes and selectively binds the transmembrane domain of TA proteins in the cytosol. This complex then targets to the endoplasmic reticulum by membrane-bound receptors, where the tail- anchored protein is released for i…
ASNS	ASNS	2	ASNS	42	3.3	0	ASNS	asparagine synthetase (glutamine-hydrolyzing) (561 aa)
ASPH	ASPH	3	ASPH	14	1.9	3	ASPH	aspartate beta-hydroxylase (758 aa)
ATAD1	ATAD1	1	ATAD1	6	1.2	40	ATAD1	ATPase family, AAA domain containing 1; ATPase that plays a critical role in regulating the surface expression of AMPA receptors (AMPAR), thereby regulating synaptic plasticity and learning and memory. Required for NMDA- stimulated AMPAR internalization and inhibition of GRIA1 and GRIA2 recycling back to the plasma membrane; these activities are ATPase-dependent (By similarity) (361 aa)
ATAD3A	ATAD3A	3	ATAD3A	87	5.9	90	ATAD3A	ATPase family, AAA domain containing 3A; Essential for mitochondrial network organization, mitochondrial metabolism and cell growth at organism and cellular level. May play an important in mitochondrial protein synthesis. May also participate in mitochondrial DNA replication. May bind to mitochondrial DNA D-loops and contribute to nucleoid stability. Required for enhanced channeling of cholestero…
ATAD3B	ATAD3B	1	ATAD3B	59	4.8	310	ATAD3B	ATPase family, AAA domain containing 3B; May play a role in a mitochondrial network organization typical for stem cells, characterized by reduced mitochondrial metabolism, low mtDNA copies and fragmentated mitochondrial network. may act by suppressing ATAD3A function, interfering with ATAD3A interaction with matrix nucleoid complexes (648 aa)
ATG9A	ATG9A	1	ATG9A	0	0	36	ATG9A	autophagy related 9A (839 aa)
ATL2	ATL2	1	ATL2	0	0	314	ATL2	atlastin GTPase 2; GTPase tethering membranes through formation of trans- homooligomer and mediating homotypic fusion of endoplasmic reticulum membranes. Functions in endoplasmic reticulum tubular network biogenesis (583 aa)
ATL3	ATL3	1	ATL3	1	5	53	ATL3	atlastin GTPase 3; GTPase tethering membranes through formation of trans- homooligomer and mediating homotypic fusion of endoplasmic reticulum membranes. Functions in endoplasmic reticulum tubular network biogenesis (541 aa)
ATP11C	ATP11C	1	ATP11C	7	1	114	ATP11C	ATPase, class VI, type 11C (1132 aa)
ATP13A1	ATP13A1	3	ATP13A1	23	1.7	0	ATP13A1	ATPase type 13A1 (1204 aa)
ATP1A1	ATP1A1	2	ATP1A4	45	2.3	4	ATP1A1	ATPase, Na+/K+ transporting, alpha 1 polypeptide; This is the catalytic component of the active enzyme, which catalyzes the hydrolysis of ATP coupled with the exchange of sodium and potassium ions across the plasma membrane. This action creates the electrochemical gradient of sodium and potassium ions, providing the energy for active transport of various nutrients (1023 aa)
ATP1A2	ATP1A2	1	ATP1A2	94	3.4	1	ATP1A2	ATPase, Na+/K+ transporting, alpha 2 polypeptide; This is the catalytic component of the active enzyme, which catalyzes the hydrolysis of ATP coupled with the exchange of sodium and potassium ions across the plasma membrane. This action creates the electrochemical gradient of sodium and potassium, providing the energy for active transport of various nutrients (1020 aa)
ATP1B3	ATP1B3	3	ATP1B3	18	1.4	91	ATP1B3	ATPase, Na+/K+ transporting, beta 3 polypeptide; This is the non-catalytic component of the active enzyme, which catalyzes the hydrolysis of ATP coupled with the exchange of Na(+) and K(+) ions across the plasma membrane. The exact function of the beta-3 subunit is not known (279 aa)
ATP2A2	ATP2A2	3	ATP2A2	92	4.3	0	ATP2A2	ATPase, Ca++ transporting, cardiac muscle, slow twitch 2; This magnesium-dependent enzyme catalyzes the hydrolysis of ATP coupled with the translocation of calcium from the cytosol to the sarcoplasmic reticulum lumen. Isoform 2 is involved in the regulation of the contraction/relaxation cycle (1042 aa)
ATP2B1	ATP2B1	3	ATP2B1	12	2.1	2	ATP2B1	ATPase, Ca++ transporting, plasma membrane 1; This magnesium-dependent enzyme catalyzes the hydrolysis of ATP coupled with the transport of calcium out of the cell (1220 aa)
ATP2C1	ATP2C1	1	ATP2C1	0	0	160	ATP2C1	ATPase, Ca++ transporting, type 2C, member 1 (973 aa)
ATP5A1	ATP5A1	1	ATP5A1	210	11	5	ATP5A1	ATP synthase, H+ transporting, mitochondrial F1 complex, alpha subunit 1, cardiac muscle; Mitochondrial membrane ATP synthase (F(1)F(0) ATP synthase or Complex V) produces ATP from ADP in the presence of a proton gradient across the membrane which is generated by electron transport complexes of the respiratory chain. F-type ATPases consist of two structural domains, F(1) - containing the extramem…
ATP5B	ATP5B	1	ATP5B	211	10	2	ATP5B	ATP synthase, H+ transporting, mitochondrial F1 complex, beta polypeptide; Mitochondrial membrane ATP synthase (F(1)F(0) ATP synthase or Complex V) produces ATP from ADP in the presence of a proton gradient across the membrane which is generated by electron transport complexes of the respiratory chain. F-type ATPases consist of two structural domains, F(1) - containing the extramembraneous cataly…
ATP5C1	ATP5C1	2	ATP5C1	68	3.2	14	ATP5C1	ATP synthase, H+ transporting, mitochondrial F1 complex, gamma polypeptide 1; Mitochondrial membrane ATP synthase (F(1)F(0) ATP synthase or Complex V) produces ATP from ADP in the presence of a proton gradient across the membrane which is generated by electron transport complexes of the respiratory chain. F-type ATPases consist of two structural domains, F(1) - containing the extramembraneous cat…
ATP5D	ATP5D	2	ATP5D	21	1.3	1	ATP5D	ATP synthase, H+ transporting, mitochondrial F1 complex, delta subunit; Mitochondrial membrane ATP synthase (F(1)F(0) ATP synthase or Complex V) produces ATP from ADP in the presence of a proton gradient across the membrane which is generated by electron transport complexes of the respiratory chain. F-type ATPases consist of two structural domains, F(1) - containing the extramembraneous catalytic…
ATP5EP2	ATP5EP2	1	gene not available			6	ATP5EP2	ATP synthase, H+ transporting, mitochondrial F1 complex, epsilon subunit pseudogene 2; Mitochondrial membrane ATP synthase (F(1)F(0) ATP synthase or Complex V) produces ATP from ADP in the presence of a proton gradient across the membrane which is generated by electron transport complexes of the respiratory chain. F-type ATPases consist of two structural domains, F(1) - containing the extramembra…
ATP5F1	ATP5F1	3	ATP5F1	33	2.1	58	ATP5F1	ATP synthase, H+ transporting, mitochondrial Fo complex, subunit B1; Mitochondrial membrane ATP synthase (F(1)F(0) ATP synthase or Complex V) produces ATP from ADP in the presence of a proton gradient across the membrane which is generated by electron transport complexes of the respiratory chain. F-type ATPases consist of two structural domains, F(1) - containing the extramembraneous catalytic co…
ATP5H	ATP5H	2	ATP5H	28	1.7	201	ATP5H	ATP synthase, H+ transporting, mitochondrial Fo complex, subunit d; Mitochondrial membrane ATP synthase (F(1)F(0) ATP synthase or Complex V) produces ATP from ADP in the presence of a proton gradient across the membrane which is generated by electron transport complexes of the respiratory chain. F-type ATPases consist of two structural domains, F(1) - containing the extramembraneous catalytic cor…
ATP5I	ATP5I	2	ATP5I	6	1.2	3	ATP5I	ATP synthase, H+ transporting, mitochondrial Fo complex, subunit E; Mitochondrial membrane ATP synthase (F(1)F(0) ATP synthase or Complex V) produces ATP from ADP in the presence of a proton gradient across the membrane which is generated by electron transport complexes of the respiratory chain. F-type ATPases consist of two structural domains, F(1) - containing the extramembraneous catalytic cor…
ATP5J2	ATP5J2	2	ATP5J2	28	1.2	53	ATP5J2	ATP synthase, H+ transporting, mitochondrial Fo complex, subunit F2; Mitochondrial membrane ATP synthase (F(1)F(0) ATP synthase or Complex V) produces ATP from ADP in the presence of a proton gradient across the membrane which is generated by electron transport complexes of the respiratory chain. F-type ATPases consist of two structural domains, F(1) - containing the extramembraneous catalytic co…
ATP5L	ATP5L	2	ATP5L	22	1.9	71	ATP5L	ATP synthase, H+ transporting, mitochondrial Fo complex, subunit G; Mitochondrial membrane ATP synthase (F(1)F(0) ATP synthase or Complex V) produces ATP from ADP in the presence of a proton gradient across the membrane which is generated by electron transport complexes of the respiratory chain. F-type ATPases consist of two structural domains, F(1) - containing the extramembraneous catalytic cor…
ATP5O	ATP5O	2	ATP5O	51	2.8	0	ATP5O	ATP synthase, H+ transporting, mitochondrial F1 complex, O subunit; Mitochondrial membrane ATP synthase (F(1)F(0) ATP synthase or Complex V) produces ATP from ADP in the presence of a proton gradient across the membrane which is generated by electron transport complexes of the respiratory chain. F-type ATPases consist of two structural domains, F(1) - containing the extramembraneous catalytic cor…
ATP6AP1	ATP6AP1	3	ATP6AP1	1	1	4	ATP6AP1	ATPase, H+ transporting, lysosomal accessory protein 1; Vacuolar ATPase is responsible for acidifying a variety of intracellular compartments in eukaryotic cells (By similarity) (470 aa)
ATP6AP2	ATP6AP2	3	ATP6AP2	2	2	33	ATP6AP2	ATPase, H+ transporting, lysosomal accessory protein 2 (350 aa)
ATP6V0A1	ATP6V0A1	3	ATP6V0A1	8	1.5	40	ATP6V0A1	ATPase, H+ transporting, lysosomal V0 subunit a1; Required for assembly and activity of the vacuolar ATPase. Potential role in differential targeting and regulation of the enzyme for a specific organelle (By similarity) (838 aa)
ATP6V0A2	ATP6V0A2	2	ATP6V0A2	0	0	0	ATP6V0A2	ATPase, H+ transporting, lysosomal V0 subunit a2; Part of the proton channel of V-ATPases. Essential component of the endosomal pH-sensing machinery. May play a role in maintaining the Golgi functions, such as glycosylation maturation, by controlling the Golgi pH (856 aa)
ATP6V0D1	ATP6V0D1	1	ATP6V0D1	5	3.4	0	ATP6V0D1	ATPase, H+ transporting, lysosomal 38kDa, V0 subunit d1; Subunit of the integral membrane V0 complex of vacuolar ATPase. Vacuolar ATPase is responsible for acidifying a variety of intracellular compartments in eukaryotic cells, thus providing most of the energy required for transport processes in the vacuolar system. May play a role in coupling of proton transport and ATP hydrolysis (By similarit…
ATP6V1A	ATP6V1A	3	ATP6V1A	62	2.5	716	ATP6V1A	ATPase, H+ transporting, lysosomal 70kDa, V1 subunit A; Catalytic subunit of the peripheral V1 complex of vacuolar ATPase. V-ATPase vacuolar ATPase is responsible for acidifying a variety of intracellular compartments in eukaryotic cells (617 aa)
ATP6V1F	ATP6V1F	1	ATP6V1F	3	1	2	ATP6V1F	ATPase, H+ transporting, lysosomal 14kDa, V1 subunit F; Subunit of the peripheral V1 complex of vacuolar ATPase essential for assembly or catalytic function. V-ATPase is responsible for acidifying a variety of intracellular compartments in eukaryotic cells (147 aa)
ATP6V1H	ATP6V1H	1	ATP6V1H	18	1.2	278	ATP6V1H	ATPase, H+ transporting, lysosomal 50/57kDa, V1 subunit H; Subunit of the peripheral V1 complex of vacuolar ATPase. Subunit H activates the ATPase activity of the enzyme and couples ATPase activity to proton flow. Vacuolar ATPase is responsible for acidifying a variety of intracellular compartments in eukaryotic cells, thus providing most of the energy required for transport processes in the vacu…
ATP7B	ATP7B	2	ATP7B	0	0	9	ATP7B	ATPase, Cu++ transporting, beta polypeptide; Involved in the export of copper out of the cells, such as the efflux of hepatic copper into the bile (1465 aa)
ATXN10	ATXN10	2	ATXN10	26	1.7	2	ATXN10	ataxin 10; Necessary for the survival of cerebellar neurons (By similarity). Induces neuritogenesis by activating the Ras-MAP kinase pathway (By similarity). May play a role in the maintenance of a critical intracellular glycosylation level and homeostasis (By similarity) (475 aa)
ATXN2L	ATXN2L	1	ATXN2L	127	17.4	55	ATXN2L	ataxin 2-like (1097 aa)
AUP1	AUP1	3	AUP1	2	2	3	AUP1	ancient ubiquitous protein 1; May play a role in the translocation of terminally misfolded proteins from the endoplasmic reticulum lumen to the cytoplasm and their degradation by the proteasome (410 aa)
AURKB	AURKB	2	AURKB	29	4.3	41	AURKB	aurora kinase B (344 aa)
B3GAT3	B3GAT3	3	B3GAT3	0	0	10	B3GAT3	beta-1,3-glucuronyltransferase 3 (glucuronosyltransferase I); Glycosaminoglycans biosynthesis. Involved in forming the linkage tetrasaccharide present in heparan sulfate and chondroitin sulfate. Transfers a glucuronic acid moiety from the uridine diphosphate-glucuronic acid (UDP-GlcUA) to the common linkage region trisaccharide Gal-beta-1,3-Gal-beta-1,4-Xyl covalently bound to a Ser residue at th…
B3GNT1	B4GNT1	3	gene not available			1	B3GNT1	UDP-GlcNAc-betaGal beta-1,3-N-acetylglucosaminyltransferase 1; Can initiate the synthesis or the elongation of the linear poly-N-acetyllactosaminoglycans (415 aa)
B4GALT7	B4GALT7	1	B4GALT7	0	0	58	B4GALT7	xylosylprotein beta 1,4-galactosyltransferase, polypeptide 7; Required for the biosynthesis of the tetrasaccharide linkage region of proteoglycans, especially for small proteoglycans in skin fibroblasts (327 aa)
BAG2	BAG2	3	BAG2	96	2.9	0	BAG2	BCL2-associated athanogene 2; Inhibits the chaperone activity of HSP70/HSC70 by promoting substrate release (211 aa)
BAG3	BAG3	1	BAG3	27	2.2	134	BAG3	BCL2-associated athanogene 3; Inhibits the chaperone activity of HSP70/HSC70 by promoting substrate release. Has anti-apoptotic activity (575 aa)
BAG4	BAG4	2	BAG4	3	3	0	BAG4	BCL2-associated athanogene 4; Inhibits the chaperone activity of HSP70/HSC70 by promoting substrate release (By similarity). Prevents constitutive TNFRSF1A signaling (457 aa)
BAG5	BAG5	2	BAG5	5	33.4	29	BAG5	BCL2-associated athanogene 5; Inhibits both auto-ubiquitination of PARK2 and ubiquitination of target proteins by PARK2 (By similarity). May function as a nucleotide exchange factor for HSP/HSP70, promoting ADP release, and activating Hsp70-mediated refolding (488 aa)
BAG6	BAG6	2	BAG6	44	2.6	0	BAG6	BCL2-associated athanogene 6 (1132 aa)
BAX	BAX	1	BAX	9	1.2	1	BAX	BCL2-associated X protein (218 aa)
BCS1L	BCS1L	1	BCS1L	1	1	51	BCS1L	BC1 (ubiquinol-cytochrome c reductase) synthesis-like; Chaperone necessary for the assembly of mitochondrial respiratory chain complex III. Plays an important role in the maintenance of mitochondrial tubular networks, respiratory chain assembly and formation of the LETM1 complex (419 aa)
BET1	BET1	1	BET1	1	2	0	BET1	blocked early in transport 1 homolog (S. cerevisiae); Required for vesicular transport from the ER to the Golgi complex. Functions as a SNARE involved in the docking process of ER-derived vesicles with the cis-Golgi membrane (By similarity) (118 aa)
BLMH	BLMH	1	BLMH	35	2.1	196	BLMH	bleomycin hydrolase; The normal physiological role of BLM hydrolase is unknown, but it catalyzes the inactivation of the antitumor drug BLM (a glycopeptide) by hydrolyzing the carboxamide bond of its B- aminoalaninamide moiety thus protecting normal and malignant cells from BLM toxicity (By similarity) (455 aa)
BNIP1	BNIP1	1	BNIP1	1	1	18	BNIP1	BCL2/adenovirus E1B 19kDa interacting protein 1 (271 aa)
BRAT1	BRAT1	1	BRAT1	3	1	96	BRAT1	BRCA1-associated ATM activator 1 (821 aa)
BRI3BP	BRI3BP	1	BRI3BP	5	1.2	6	BRI3BP	BRI3 binding protein; Involved in tumorigenesis and may function by stabilizing p53/TP53 (251 aa)
BSCL2	BSCL2	1	BSCL2	0	0	181	BSCL2	Berardinelli-Seip congenital lipodystrophy 2 (seipin); Is a regulator of lipid catabolism essential for adipocyte differentiation. May also be involved in the central regulation of energy homeostasis (By similarity). Necessary for correct lipid storage and lipid droplets maintenance; may play a tissue-autonomous role in controlling lipid storage in adipocytes and in preventing ectopic lipid dropl…
BSG	BSG	3	BSG	40	2	3	BSG	basigin (Ok blood group); Plays pivotal roles in spermatogenesis, embryo implantation, neural network formation and tumor progression. Stimulates adjacent fibroblasts to produce matrix metalloproteinases (MMPS). May target monocarboxylate transporters SLC16A1, SLC16A3 and SLC16A8 to plasma membranes of retinal pigment epithelium and neural retina. Seems to be a receptor for oligomannosidic glycan…
BZW1	BZW1	3	BZW1	12	2.4	0	BZW1	basic leucine zipper and W2 domains 1; Enhances histone H4 gene transcription but does not seem to bind DNA directly (451 aa)
BZW2	BZW2	1	BZW2	15	2.1	9	BZW2	basic leucine zipper and W2 domains 2; May be involved in neuronal differentiation (By similarity) (419 aa)
C10orf35	C10orf35	1	gene not available			65	C10orf35	chromosome 10 open reading frame 35 (121 aa)
C11orf83	C11orf83	1	C11orf83	1	1	2	C11orf83	chromosome 11 open reading frame 83 (93 aa)
C12orf23	C12orf23	1	C12orf23	6	1.7	16	C12orf23	chromosome 12 open reading frame 23 (116 aa)
C14orf1	C14orf1	1	gene not available			0	C14orf1	chromosome 14 open reading frame 1 (140 aa)
C16orf58	C16orf58	3	C16orf58	1	1	0	C16orf58	chromosome 16 open reading frame 58 (468 aa)
C19orf52	C19orf52	2	C19orf52	2	1	0	C19orf52	chromosome 19 open reading frame 52 (260 aa)
C19orf70	C19orf70	3	C19orf70	5	1.4	25	C19orf70	chromosome 19 open reading frame 70 (118 aa)
C1orf27	C1orf27	1	C1orf27	6	3	32	C1orf27	chromosome 1 open reading frame 27; May play a role in the trafficking of a subset of G- protein coupled receptors (By similarity) (454 aa)
C1QBP	C1QBP	2	C1QBP	223	11.4	230	C1QBP	complement component 1, q subcomponent binding protein; Is believed to be a multifunctional and multicompartmental protein involved in inflammation and infection processes, ribosome biogenesis, regulation of apoptosis, transcriptional regulation and pre-mRNA splicing. At the cell surface is thought to act as an endothelial receptor for plasma proteins of the complement and kallikrein-kinin cascad…
C2CD2L	C2CD2L	1	C2CD2L	0	0	6	C2CD2L	C2CD2-like (707 aa)
C2orf47	C2orf47	1	C2orf47	12	1.2	113	C2orf47	chromosome 2 open reading frame 47 (291 aa)
C3orf33	C3orf33	1	gene not available			272	C3orf33	chromosome 3 open reading frame 33 (251 aa)
C3orf58	C3orf58	2	C3orf58	1	1	1	C3orf58	chromosome 3 open reading frame 58 (430 aa)
C4orf32	C4orf32	1	gene not available			0	C4orf32	chromosome 4 open reading frame 32 (132 aa)
C5orf51	C5orf51	1	C5orf51	2	1	1	C5orf51	chromosome 5 open reading frame 51 (294 aa)
CACYBP	CACYBP	1	CACYBP	67	3.4	55	CACYBP	calcyclin binding protein; May be involved in calcium-dependent ubiquitination and subsequent proteasomal degradation of target proteins. Probably serves as a molecular bridge in ubiquitin E3 complexes. Participates in the ubiquitin-mediated degradation of beta-catenin (CTNNB1) (228 aa)
CAD	CAD	2	CAD	147	11.3	30	CAD	carbamoyl-phosphate synthetase 2, aspartate transcarbamylase, and dihydroorotase; This protein is a "fusion" protein encoding four enzymatic activities of the pyrimidine pathway (GATase, CPSase, ATCase and DHOase) (2225 aa)
CADM1	CADM1	1	CADM1	3	2	87	CADM1	cell adhesion molecule 1; Mediates homophilic cell-cell adhesion in a Ca(2+)- independent manner. Also mediates heterophilic cell-cell adhesion with CADM3 and PVRL3 in a Ca(2+)-independent manner. Acts as a tumor suppressor in non-small-cell lung cancer (NSCLC) cells. Interaction with CRTAM promotes natural killer (NK) cell cytotoxicity and interferon-gamma (IFN-gamma) secretion by CD8+ cells in …
CAND1	CAND1	2	CAND1	88	6.5	24	CAND1	cullin-associated and neddylation-dissociated 1 (1230 aa)
CAND2	CAND2	1	CAND2	12	1.3	2	CAND2	cullin-associated and neddylation-dissociated 2 (putative); Probable assembly factor of SCF (SKP1-CUL1-F-box protein) E3 ubiquitin ligase complexes that promotes the exchange of the substrate-recognition F-box subunit in SCF complexes, thereby playing a key role in the cellular repertoire of SCF complexes (By similarity) (1236 aa)
CANX	CANX	1	CANX	126	5.1	121	CANX	calnexin; Calcium-binding protein that interacts with newly synthesized glycoproteins in the endoplasmic reticulum. It may act in assisting protein assembly and/or in the retention within the ER of unassembled protein subunits. It seems to play a major role in the quality control apparatus of the ER by the retention of incorrectly folded proteins. Associated with partial T-cell antigen receptor c…
CASP14	CASP14	1	CASP14	53	3.3	97	CASP14	caspase 14, apoptosis-related cysteine peptidase; Believed to be a non-apoptotic caspase which is involved in epidermal differentiation. Seems to play a role in keratinocyte differentiation and cornification. Probably regulates maturation of the epidermis by proteolytically processing filaggrin (By similarity) (242 aa)
CCDC167	CCDC167	1	CCDC167	0	0	106	CCDC167	coiled-coil domain containing 167 (97 aa)
CCDC47	CCDC47	3	CCDC47	24	1.9	0	CCDC47	coiled-coil domain containing 47 (483 aa)
CCT2	CCT2	2	CCT2	180	22.3	148	CCT2	chaperonin containing TCP1, subunit 2 (beta); Molecular chaperone; assists the folding of proteins upon ATP hydrolysis. As part of the BBS/CCT complex may play a role in the assembly of BBSome, a complex involved in ciliogenesis regulating transports vesicles to the cilia. Known to play a role, in vitro, in the folding of actin and tubulin (535 aa)
CCT3	CCT3	1	CCT3	165	15.1	55	CCT3	chaperonin containing TCP1, subunit 3 (gamma); Molecular chaperone; assists the folding of proteins upon ATP hydrolysis. As part of the BBS/CCT complex may play a role in the assembly of BBSome, a complex involved in ciliogenesis regulating transports vesicles to the cilia. Known to play a role, in vitro, in the folding of actin and tubulin (545 aa)
CCT4	CCT4	1	CCT4	186	14.1	7	CCT4	chaperonin containing TCP1, subunit 4 (delta); Molecular chaperone; assists the folding of proteins upon ATP hydrolysis. As part of the BBS/CCT complex may play a role in the assembly of BBSome, a complex involved in ciliogenesis regulating transports vesicles to the cilia. Known to play a role, in vitro, in the folding of actin and tubulin (539 aa)
CCT5	CCT5	1	CCT5	182	17.9	2	CCT5	chaperonin containing TCP1, subunit 5 (epsilon); Molecular chaperone; assists the folding of proteins upon ATP hydrolysis. As part of the BBS/CCT complex may play a role in the assembly of BBSome, a complex involved in ciliogenesis regulating transports vesicles to the cilia. Known to play a role, in vitro, in the folding of actin and tubulin (541 aa)
CCT6A	CCT6A	1	CCT6A	177	15	338	CCT6A	chaperonin containing TCP1, subunit 6A (zeta 1); Molecular chaperone; assists the folding of proteins upon ATP hydrolysis. Known to play a role, in vitro, in the folding of actin and tubulin (531 aa)
CCT7	CCT7	1	CCT7	172	14.6	1	CCT7	chaperonin containing TCP1, subunit 7 (eta); Molecular chaperone; assists the folding of proteins upon ATP hydrolysis. Known to play a role, in vitro, in the folding of actin and tubulin (By similarity) (543 aa)
CCT8	CCT8	1	CCT8	183	24.8	118	CCT8	chaperonin containing TCP1, subunit 8 (theta); Molecular chaperone; assists the folding of proteins upon ATP hydrolysis. As part of the BBS/CCT complex may play a role in the assembly of BBSome, a complex involved in ciliogenesis regulating transports vesicles to the cilia. Known to play a role, in vitro, in the folding of actin and tubulin (548 aa)
CDC42EP1	CDC42EP1	2	CDC42EP1	8	1	58	CDC42EP1	CDC42 effector protein (Rho GTPase binding) 1; Probably involved in the organization of the actin cytoskeleton. Induced membrane extensions in fibroblasts (391 aa)
CDC45	CDC45	2	CDC45	5	1	9	CDC45	cell division cycle 45 homolog (S. cerevisiae); Required for initiation of chromosomal DNA replication (598 aa)
CDIPT	CDIPT	2	CDIPT	11	1.3	16	CDIPT	CDP-diacylglycerol--inositol 3-phosphatidyltransferase; Catalyzes the biosynthesis of phosphatidylinositol (PtdIns) as well as PtdIns-inositol exchange reaction. May thus act to reduce an excessive cellular PtdIns content. The exchange activity is due to the reverse reaction of PtdIns synthase and is dependent on CMP, which is tightly bound to the enzyme (213 aa)
CDK1	CDK1	2	CDK1	81	4.3	15	CDK1	cyclin-dependent kinase 1; Plays a key role in the control of the eukaryotic cell cycle by modulating the centrosome cycle as well as mitotic onset; promotes G2-M transition, and regulates G1 progress and G1-S transition via association with multiple interphase cyclins. Required in higher cells for entry into S-phase and mitosis. Phosphorylates PARVA/actopaxin, APC, AMPH, APC, BARD1, Bcl- xL/BCL2…
CDKAL1	CDKAL1	3	CDKAL1	12	3.6	0	CDKAL1	CDK5 regulatory subunit associated protein 1-like 1; Catalyzes the methylthiolation of N6- threonylcarbamoyladenosine (t(6)A), leading to the formation of 2- methylthio-N6-threonylcarbamoyladenosine (ms(2)t(6)A) at position 37 in tRNAs that read codons beginning with adenine (579 aa)
CDKN2A	CDKN2A	2	CDKN2A	25	1.5	548	CDKN2A	cyclin-dependent kinase inhibitor 2A; Acts as a negative regulator of the proliferation of normal cells by interacting strongly with CDK4 and CDK6. This inhibits their ability to interact with cyclins D and to phosphorylate the retinoblastoma protein (167 aa)
CDS2	CDS2	3	CDS2	1	1	21	CDS2	CDP-diacylglycerol synthase (phosphatidate cytidylyltransferase) 2 (445 aa)
CEPT1	CEPT1	1	CEPT1	6	1.2	1	CEPT1	choline/ethanolamine phosphotransferase 1; Catalyzes both phosphatidylcholine and phosphatidylethanolamine biosynthesis from CDP-choline and CDP- ethanolamine, respectively. Involved in protein-dependent process of phospholipid transport to distribute phosphatidyl choline to the lumenal surface. Has a higher cholinephosphotransferase activity than ethanolaminephosphotransferase activity (416 aa)
CERS1	CERS1	2	CERS1	0	0	1	CERS1	ceramide synthase 1; May be either a bona fide (dihydro)ceramide synthase or a modulator of its activity. When overexpressed in cells is involved in the production of sphingolipids containing mainly one fatty acid donor (N-linked stearoyl- (C18) ceramide) in a fumonisin B1-independent manner (By similarity) (350 aa)
CERS2	CERS2	3	CERS2	1	1	1	CERS2	ceramide synthase 2; Suppresses the growth of cancer cells. May be involved in sphingolipid synthesis (380 aa)
CERS4	CERS4	1	CERS4	0	0	11	CERS4	ceramide synthase 4; May be either a bona fide (dihydro)ceramide synthase or a modulator of its activity. When overexpressed in cells is involved in the production of sphingolipids containing different fatty acid donors (N-linked stearoyl- (C18) or arachidoyl- (C20) ceramides) in a fumonisin B1-independent manner (By similarity) (394 aa)
CERS5	CERS5	2	CERS5	0	0	18	CERS5	ceramide synthase 5; May be either a bona fide (dihydro)ceramide synthase or a modulator of its activity. When overexpressed in cells is involved in the production of sphingolipids containing mainly one fatty acid donor (N-linked palmitoyl- (C16) ceramide) in a fumonisin B1-independent manner (By similarity) (392 aa)
CERS6	CERS6	2	CERS6	0	0	3	CERS6	ceramide synthase 6; May be involved in sphingolipid synthesis or its regulation (By similarity) (384 aa)
CHCHD3	CHCHD3	1	CHCHD3	16	4.6	1	CHCHD3	coiled-coil-helix-coiled-coil-helix domain containing 3; Required for maintenance of mitochondrial crista integrity and mitochondrial function. May act as a scaffolding protein that stabilizes protein complexes involved in crista architecture and protein import. Has also been shown to function as a transcription factor which binds to the BAG1 promoter and represses BAG1 transcription (227 aa)
CHP1	CHP1	3	CHP1	3	1	0	CHP1	calcineurin-like EF hand protein 1; Calcium-binding protein involved in different processes such as regulation of vesicular trafficking, plasma membrane Na(+)/H(+) exchanger and gene transcription. Involved in the constitutive exocytic membrane traffic. Mediates the association between microtubules and membrane-bound organelles of the endoplasmic reticulum and Golgi apparatus and is also required…
CHPF	CHPF	1	CHPF	4	1	13	CHPF	chondroitin polymerizing factor; Has both beta-1,3-glucuronic acid and beta-1,4-N- acetylgalactosamine transferase activity. Transfers glucuronic acid (GlcUA) from UDP-GlcUA and N-acetylgalactosamine (GalNAc) from UDP-GalNAc to the non-reducing end of the elongating chondroitin polymer (775 aa)
CHPT1	CHPT1	1	CHPT1	0	0		CHPT1	choline phosphotransferase 1 (406 aa)
CHRNA5	CHRNA5	3	CHRNA5	0	0	0	CHRNA5	cholinergic receptor, nicotinic, alpha 5 (neuronal); After binding acetylcholine, the AChR responds by an extensive change in conformation that affects all subunits and leads to opening of an ion-conducting channel across the plasma membrane (468 aa)
CHST14	CHST14	1	CHST14	1	1	1	CHST14	carbohydrate (N-acetylgalactosamine 4-0) sulfotransferase 14; Catalyzes the transfer of sulfate to position 4 of the N-acetylgalactosamine (GalNAc) residue of dermatan sulfate. Plays a pivotal role in the formation of 4-0-sulfated IdoA blocks in dermatan sulfate. Transfers sulfate to the C-4 hydroxyl of beta1,4-linked GalNAc that is substituted with an alpha-linked iduronic acid (IdoUA) at the C-…
CIAO1	CIAO1	1	CIAO1	4	3.3	0	CIAO1	cytosolic iron-sulfur protein assembly 1; Key component of the cytosolic iron-sulfur protein assembly (CIA) complex, a multiprotein complex that mediates the incorporation of iron-sulfur cluster into extramitochondrial Fe/S proteins. Seems to specifically modulate the transactivation activity of WT1. As part of the mitotic spindle-associated MMXD complex it may play a role in chromosome segregati…
CISD1	CISD1	1	CISD1	7	1.3	1	CISD1	CDGSH iron sulfur domain 1; Plays a key role in regulating maximal capacity for electron transport and oxidative phosphorylation (By similarity). May be involved in Fe-S cluster shuttling and/or in redox reactions (108 aa)
CISD2	CISD2	2	CISD2	0	0	10	CISD2	CDGSH iron sulfur domain 2; Regulator of autophagy that contributes to antagonize BECN1-mediated cellular autophagy at the endoplasmic reticulum. Participates in the interaction of BCL2 with BECN1 and is required for BCL2-mediated depression of endoplasmic reticulum Ca(2+) stores during autophagy. Contributes to BIK-initiated autophagy, while it is not involved in BIK-dependent activation of casp…
CKAP4	CKAP4	1	CKAP4	58	5	0	CKAP4	cytoskeleton-associated protein 4; High-affinity epithelial cell surface receptor for APF (602 aa)
CLCC1	CLCC1	2	CLCC1	21	3.3		CLCC1	chloride channel CLIC-like 1; Seems to act as a chloride ion channel (By similarity) (551 aa)
CLCN3	CLCN3	1	CLCN3	1	2	2	CLCN3	chloride channel, voltage-sensitive 3; Mediates the exchange of chloride ions against protons. Functions as antiporter and contributes to the acidification of the endosome and synaptic vesicle lumen, and may thereby affect vesicle trafficking and exocytosis. May play an important role in neuronal cell function through regulation of membrane excitability by protein kinase C. It could help neuronal…
CLN6	CLN6	3	CLN6	7	1.6	1	CLN6	ceroid-lipofuscinosis, neuronal 6, late infantile, variant (311 aa)
CLPB	CLPB	1	CLPB	30	1.4	6	CLPB	ClpB caseinolytic peptidase B homolog (E. coli); May function as a regulatory ATPase and be related to secretion/protein trafficking process (707 aa)
CLPTM1	CLPTM1	3	CLPTM1	2	1	1	CLPTM1	cleft lip and palate associated transmembrane protein 1; May play a role in T-cell development (By similarity) (669 aa)
CLPTM1L	CLPTM1L	3	CLPTM1L	10	1.1	1	CLPTM1L	CLPTM1-like; Enhances cisplatin-mediated apoptosis, when overexpressed (538 aa)
CMTM4	CMTM4	1	CMTM4	0	0	1	CMTM4	CKLF-like MARVEL transmembrane domain containing 4 (234 aa)
CNNM2	CNNM2	1	CNNM2	0	0	7	CNNM2	cyclin M2; Divalent metal cation transporter. Mediates transport of divalent metal cations in an order of Mg(2+) > Co(2+) > Mn(2+) > Sr(2+) > Ba(2+) > Cu(2+) > Fe(2+) (By similarity) (875 aa)
CNP	CNP	2	CNP	26	1.9	0	CNP	2’,3’-cyclic nucleotide 3’ phosphodiesterase; May participate in RNA metabolism in the myelinating cell, CNP is the third most abundant protein in central nervous system myelin (By similarity) (421 aa)
COA3	COA3	2	COA3	2	1	2	COA3	cytochrome c oxidase assembly factor 3; Component of some MITRAC complex, a cytochrome c oxidase (COX) assembly intermediate complex that regulates COX assembly. MITRAC complexes regulate both translation of mitochondrial encoded components and assembly of nuclear-encoded components imported in mitochondrion. Required for efficient translation of MT-CO1 and mitochondrial respiratory chain complex…
COMT	COMT	3	COMT	12	2.3	20	COMT	catechol-O-methyltransferase; Catalyzes the O-methylation, and thereby the inactivation, of catecholamine neurotransmitters and catechol hormones. Also shortens the biological half-lives of certain neuroactive drugs, like L-DOPA, alpha-methyl DOPA and isoproterenol (271 aa)
COPA	COPA	3	COPA	86	4.8	0	COPA	coatomer protein complex, subunit alpha; The coatomer is a cytosolic protein complex that binds to dilysine motifs and reversibly associates with Golgi non- clathrin-coated vesicles, which further mediate biosynthetic protein transport from the ER, via the Golgi up to the trans Golgi network. Coatomer complex is required for budding from Golgi membranes, and is essential for the retrograde Golgi-…
COPB1	COPB1	2	COPB1	92	3.1	2	COPB1	coatomer protein complex, subunit beta 1; The coatomer is a cytosolic protein complex that binds to dilysine motifs and reversibly associates with Golgi non- clathrin-coated vesicles, which further mediate biosynthetic protein transport from the ER, via the Golgi up to the trans Golgi network. Coatomer complex is required for budding from Golgi membranes, and is essential for the retrograde Golgi…
COPB2	COPB2	1	COPB2	79	3.6	1	COPB2	coatomer protein complex, subunit beta 2 (beta prime); The coatomer is a cytosolic protein complex that binds to dilysine motifs and reversibly associates with Golgi non- clathrin-coated vesicles, which further mediate biosynthetic protein transport from the ER, via the Golgi up to the trans Golgi network. Coatomer complex is required for budding from Golgi membranes, and is essential for the ret…
COPE	COPE	2	COPE	34	2	2	COPE	coatomer protein complex, subunit epsilon; The coatomer is a cytosolic protein complex that binds to dilysine motifs and reversibly associates with Golgi non- clathrin-coated vesicles, which further mediate biosynthetic protein transport from the ER, via the Golgi up to the trans Golgi network. Coatomer complex is required for budding from Golgi membranes, and is essential for the retrograde Golg…
COPG1	COPG1	3	COPG1	78	3.2	8	COPG1	coatomer protein complex, subunit gamma 1; The coatomer is a cytosolic protein complex that binds to dilysine motifs and reversibly associates with Golgi non- clathrin-coated vesicles, which further mediate biosynthetic protein transport from the ER, via the Golgi up to the trans Golgi network. Coatomer complex is required for budding from Golgi membranes, and is essential for the retrograde Golg…
COPG2	COPG2	2	COPG2	67	15.4	5	COPG2	coatomer protein complex, subunit gamma 2 (246 aa)
COPZ1	COPZ1	1	COPZ1	34	1.7	9	COPZ1	coatomer protein complex, subunit zeta 1; The coatomer is a cytosolic protein complex that binds to dilysine motifs and reversibly associates with Golgi non- clathrin-coated vesicles, which further mediate biosynthetic protein transport from the ER, via the Golgi up to the trans Golgi network. Coatomer complex is required for budding from Golgi membranes, and is essential for the retrograde Golgi…
COQ5	COQ5	1	COQ5	0	0	1	COQ5	coenzyme Q5 homolog, methyltransferase (S. cerevisiae); Methyltransferase required for the conversion of 2- polyprenyl-6-methoxy-1,4-benzoquinol (DDMQH2) to 2-polyprenyl-3- methyl-6-methoxy-1,4-benzoquinol (DMQH2) (By similarity) (327 aa)
COX15	COX15	3	COX15	3	1.7	26	COX15	cytochrome c oxidase assembly homolog 15 (yeast); May be involved in the biosynthesis of heme A (410 aa)
COX4I1	COX4I1	2	COX4I1	18	1.5	27	COX4I1	cytochrome c oxidase subunit IV isoform 1; This protein is one of the nuclear-coded polypeptide chains of cytochrome c oxidase, the terminal oxidase in mitochondrial electron transport (169 aa)
COX6C	COX6C	1	COX6C	7	1.9	2	COX6C	cytochrome c oxidase subunit VIc; This protein is one of the nuclear-coded polypeptide chains of cytochrome c oxidase, the terminal oxidase in mitochondrial electron transport (75 aa)
COX7B	COX7B	1	COX7B	0	0		COX7B	cytochrome c oxidase subunit VIIb; This protein is one of the nuclear-coded polypeptide chains of cytochrome c oxidase, the terminal oxidase in mitochondrial electron transport (80 aa)
CPD	CPD	1	CPD	4	3.8	0	CPD	carboxypeptidase D (1380 aa)
CPT1A	CPT1A	1	CPT1A	8	1	316	CPT1A	carnitine palmitoyltransferase 1A (liver); Catalyzes the transfer of the acyl group of long-chain fatty acid-CoA conjugates onto carnitine, an essential step for the mitochondrial uptake of long-chain fatty acids and their subsequent beta-oxidation in the mitochondrion. Plays an important role in triglyceride metabolism (773 aa)
CRELD1	CRELD1	1	CRELD1	0	0	0	CRELD1	cysteine-rich with EGF-like domains 1 (422 aa)
CSE1L	CSE1L	2	CSE1L	126	7.1	12	CSE1L	CSE1 chromosome segregation 1-like (yeast) (971 aa)
CSTA	CSTA	1	CSTA	45	2.7	1	CSTA	cystatin A (stefin A); This is an intracellular thiol proteinase inhibitor. Has an important role in desmosome-mediated cell-cell adhesion in the lower levels of the epidermis (98 aa)
CTPS1	CTPS1	2	CTPS1	78	7.2	16	CTPS1	CTP synthase 1; Catalyzes the ATP-dependent amination of UTP to CTP with either L-glutamine or ammonia as the source of nitrogen (591 aa)
CUX1	CUX1	1	CUX1	28	4.7	1	CUX1	cut-like homeobox 1; May be involved in intra-Golgi retrograde transport (1516 aa)
CXADR	CXADR	1	CXADR	2	1	1	CXADR	coxsackie virus and adenovirus receptor; Component of the epithelial apical junction complex that is essential for the tight junction integrity. Proposed to function as a homophilic cell adhesion molecule. Recruits MPDZ to intercellular contact sites. Probably involved in transepithelial migration of polymorphonuclear leukocytes (PMN) through adhesive interactions with AMICA1/JAML located in the …
CYB5B	CYB5B	3	CYB5B	8	1	0	CYB5B	cytochrome b5 type B (outer mitochondrial membrane); Cytochrome b5 is a membrane bound hemoprotein which function as an electron carrier for several membrane bound oxygenases (By similarity) (150 aa)
CYB5R3	CYB5R3	1	CYB5R3	25	2.9	1	CYB5R3	cytochrome b5 reductase 3 (334 aa)
CYC1	CYC1	2	CYC1	9	2.4	44	CYC1	cytochrome c-1; This is the heme-containing component of the cytochrome b-c1 complex, which accepts electrons from Rieske protein and transfers electrons to cytochrome c in the mitochondrial respiratory chain (325 aa)
CYP51A1	CYP51A1	3	CYP51A1	8	1.1	40	CYP51A1	cytochrome P450, family 51, subfamily A, polypeptide 1 (509 aa)
DAD1	DAD1	2	DAD1	8	1	0	DAD1	defender against cell death 1; Essential subunit of the N-oligosaccharyl transferase (OST) complex which catalyzes the transfer of a high mannose oligosaccharide from a lipid-linked oligosaccharide donor to an asparagine residue within an Asn-X-Ser/Thr consensus motif in nascent polypeptide chains. N-glycosylation occurs cotranslationally and the complex associates with the Sec61 complex at the c…
DAGLB	DAGLB	1	DAGLB	0	0	0	DAGLB	diacylglycerol lipase, beta (672 aa)
DARS2	DARS2	1	DARS2	28	2.5	5	DARS2	aspartyl-tRNA synthetase 2, mitochondrial (645 aa)
DCAKD	DCAKD	3	DCAKD	2	1.5	10	DCAKD	dephospho-CoA kinase domain containing (231 aa)
DCD	DCD	1	DCD	178	4.5	1	DCD	dermcidin; DCD-1 displays antimicrobial activity thereby limiting skin infection by potential pathogens in the first few hours after bacterial colonization. Highly effective against E.coli, E.faecalis, S.aureus and C.albicans. Optimal pH and salt concentration resemble the conditions in sweat. Also exhibits proteolytic activity (110 aa)
DCTN1	DCTN1	1	DCTN1	85	4.8	1	DCTN1	dynactin 1 (1278 aa)
DCUN1D5	DCUN1D5	1	DCUN1D5	4	2	1	DCUN1D5	DCN1, defective in cullin neddylation 1, domain containing 5 (S. cerevisiae) (237 aa)
DDB1	DDB1	2	DDB1	103	4.8	30	DDB1	damage-specific DNA binding protein 1, 127kDa; Required for DNA repair. Binds to DDB2 to form the UV- damaged DNA-binding protein complex (the UV-DDB complex). The UV- DDB complex may recognize UV-induced DNA damage and recruit proteins of the nucleotide excision repair pathway (the NER pathway) to initiate DNA repair. The UV-DDB complex preferentially binds to cyclobutane pyrimidine dimers (CPD)…
DDOST	DDOST	2	DDOST	59	3.6	6	DDOST	dolichyl-diphosphooligosaccharide--protein glycosyltransferase; Essential subunit of the N-oligosaccharyl transferase (OST) complex which catalyzes the transfer of a high mannose oligosaccharide from a lipid-linked oligosaccharide donor to an asparagine residue within an Asn-X-Ser/Thr consensus motif in nascent polypeptide chains (456 aa)
DDRGK1	DDRGK1	1	DDRGK1	3	1	0	DDRGK1	DDRGK domain containing 1 (314 aa)
DDX6	DDX6	1	DDX6	129	6.3	1	DDX6	DEAD (Asp-Glu-Ala-Asp) box helicase 6; In the process of mRNA degradation, may play a role in mRNA decapping (483 aa)
DERL1	DERL1	2	DERL1	2	1	0	DERL1	derlin 1; Functional component of endoplasmic reticulum-associated degradation (ERAD) for misfolded lumenal proteins. May act by forming a channel that allows the retrotranslocation of misfolded proteins into the cytosol where they are ubiquitinated and degraded by the proteasome. May mediate the interaction between VCP and the degradation substrate. In case of infection by cytomegaloviruses, it …
DERL2	DERL2	3	DERL2	4	1	4	DERL2	derlin 2; Functional component of endoplasmic reticulum-associated degradation (ERAD) for misfolded lumenal glycoproteins, but not that of misfolded nonglycoproteins. May act by forming a channel that allows the retrotranslocation of misfolded glycoproteins into the cytosol where they are ubiquitinated and degraded by the proteasome. May mediate the interaction between VCP and the degradation sub…
DGAT1	DGAT1	2	DGAT1	0	0	0	DGAT1	diacylglycerol O-acyltransferase 1; Catalyzes the terminal and only committed step in triacylglycerol synthesis by using diacylglycerol and fatty acyl CoA as substrates. In contrast to DGAT2 it is not essential for survival. May be involved in VLDL (very low density lipoprotein) assembly. In liver, plays a role in esterifying exogenous fatty acids to glycerol. Functions as the major acyl-CoA reti…
DGCR2	DGCR2	1	DGCR2	0	0	0	DGCR2	DiGeorge syndrome critical region gene 2; Putative adhesion receptor, that could be involved in cell-cell or cell-matrix interactions required for normal cell differentiation and migration (550 aa)
DGKE	DGKE	2	DGKE	1	2	0	DGKE	diacylglycerol kinase, epsilon 64kDa; Highly selective for arachidonate-containing species of diacylglycerol (DAG). May terminate signals transmitted through arachidonoyl-DAG or may contribute to the synthesis of phospholipids with defined fatty acid composition (567 aa)
DHCR24	DHCR24	3	DHCR24	3	1.3	0	DHCR24	24-dehydrocholesterol reductase; Catalyzes the reduction of the delta-24 double bond of sterol intermediates. Protects cells from oxidative stress by reducing caspase 3 activity during apoptosis induced by oxidative stress. Also protects against amyloid-beta peptide-induced apoptosis (516 aa)
DHCR7	DHCR7	3	DHCR7	17	1.8	0	DHCR7	7-dehydrocholesterol reductase; Production of cholesterol by reduction of C7-C8 double bond of 7-dehydrocholesterol (7-DHC) (475 aa)
DHFR	DHFR	1	DHFR	12	1.5	1	DHFR	dihydrofolate reductase; Key enzyme in folate metabolism. Contributes to the de novo mitochondrial thymidylate biosynthesis pathway. Catalyzes an essential reaction for de novo glycine and purine synthesis, and for DNA precursor synthesis. Binds its own mRNA and that of DHFRL1 (187 aa)
DHRS13	DHRS13	3	DHRS13	2	1	10	DHRS13	dehydrogenase/reductase (SDR family) member 13; Putative oxidoreductase (Potential) (377 aa)
DHRS3	DHRS3	1	DHRS3	0	0	0	DHRS3	dehydrogenase/reductase (SDR family) member 3; Catalyzes the reduction of all-trans-retinal to all- trans-retinol in the presence of NADPH (302 aa)
DHRS7	DHRS7	2	DHRS7	3	1	0	DHRS7	dehydrogenase/reductase (SDR family) member 7 (339 aa)
DHRS7B	DHRS7B	3	DHRS7B	6	1.3	0	DHRS7B	dehydrogenase/reductase (SDR family) member 7B; Putative oxidoreductase (Potential) (325 aa)
DNAJA1	DNAJA1	2	DNAJA1	115	3.6	1	DNAJA1	DnaJ (Hsp40) homolog, subfamily A, member 1; Co-chaperone of Hsc70. Seems to play a role in protein import into mitochondria (397 aa)
DNAJA2	DNAJA2	3	DNAJA2	90	3.1	1	DNAJA2	DnaJ (Hsp40) homolog, subfamily A, member 2; Co-chaperone of Hsc70 (412 aa)
DNAJA3	DNAJA3	3	DNAJA3	33	1.8	10	DNAJA3	DnaJ (Hsp40) homolog, subfamily A, member 3; Modulates apoptotic signal transduction or effector structures within the mitochondrial matrix. Affect cytochrome C release from the mitochondria and caspase 3 activation, but not caspase 8 activation. Isoform 1 increases apoptosis triggered by both TNF and the DNA-damaging agent mytomycin C; in sharp contrast, isoform 2 suppresses apoptosis. Can modul…
DNAJA4	DNAJA4	1	DNAJA4	10	1.5	1	DNAJA4	DnaJ (Hsp40) homolog, subfamily A, member 4 (426 aa)
DNAJB1	DNAJB1	3	DNAJB1	39	1.7	6	DNAJB1	DnaJ (Hsp40) homolog, subfamily B, member 1; Interacts with HSP70 and can stimulate its ATPase activity. Stimulates the association between HSC70 and HIP (340 aa)
DNAJB11	DNAJB11	3	DNAJB11	52	2	1	DNAJB11	DnaJ (Hsp40) homolog, subfamily B, member 11; Serves as a co-chaperone for HSPA5. Binds directly to both unfolded proteins that are substrates for ERAD and nascent unfolded peptide chains, but dissociates from the HSPA5-unfolded protein complex before folding is completed. May help recruiting HSPA5 and other chaperones to the substrate. Stimulates HSPA5 ATPase activity (358 aa)
DNAJB12	DNAJB12	3	DNAJB12	7	1.4	2	DNAJB12	DnaJ (Hsp40) homolog, subfamily B, member 12 (409 aa)
DNAJB14	DNAJB14	2	DNAJB14	0	0	1	DNAJB14	DnaJ (Hsp40) homolog, subfamily B, member 14; May act as a co-chaperone (By similarity) (379 aa)
DNAJB2	DNAJB2	3	DNAJB2	20	1.6	1	DNAJB2	DnaJ (Hsp40) homolog, subfamily B, member 2 (324 aa)
DNAJB4	DNAJB4	3	DNAJB4	7	1	0	DNAJB4	DnaJ (Hsp40) homolog, subfamily B, member 4; Probable chaperone (337 aa)
DNAJB6	DNAJB6	3	DNAJB6	25	1.5	1	DNAJB6	DnaJ (Hsp40) homolog, subfamily B, member 6 (326 aa)
DNAJC1	DNAJC1	1	DNAJC1	0	0	2	DNAJC1	DnaJ (Hsp40) homolog, subfamily C, member 1; May modulate protein synthesis (By similarity) (554 aa)
DNAJC10	DNAJC10	1	DNAJC10	26	9.7	242	DNAJC10	DnaJ (Hsp40) homolog, subfamily C, member 10 (793 aa)
DNAJC11	DNAJC11	2	DNAJC11	10	1.2	2	DNAJC11	DnaJ (Hsp40) homolog, subfamily C, member 11 (559 aa)
DNAJC16	DNAJC16	2	DNAJC16	0	0	0	DNAJC16	DnaJ (Hsp40) homolog, subfamily C, member 16 (782 aa)
DNAJC18	DNAJC18	1	DNAJC18	1	1	0	DNAJC18	DnaJ (Hsp40) homolog, subfamily C, member 18 (358 aa)
DNAJC25	DNAJC25	1	DNAJC25	0	0	71	DNAJC25	DnaJ (Hsp40) homolog, subfamily C , member 25 (360 aa)
DNAJC30	DNAJC30	1	DNAJC30	0	0	4	DNAJC30	DnaJ (Hsp40) homolog, subfamily C, member 30 (226 aa)
DNAJC5	DNAJC5	1	DNAJC5	0	0	3	DNAJC5	DnaJ (Hsp40) homolog, subfamily C, member 5; May have an important role in presynaptic function. May be involved in calcium-dependent neurotransmitter release at nerve endings (By similarity) (198 aa)
DNAJC7	DNAJC7	3	DNAJC7	59	2.9	1	DNAJC7	DnaJ (Hsp40) homolog, subfamily C, member 7; Acts as co-chaperone regulating the molecular chaperones HSP70 and HSP90 in folding of steroid receptors, such as the glucocorticoid receptor and the progesterone receptor. Proposed to act as a recycling chaperone by facilitating the return of chaperone substrates to early stages of chaperoning if further folding is required. In vitro, induces ATP-inde…
DOLK	DOLK	1	DOLK	0	0	1	DOLK	dolichol kinase; Involved in the synthesis of the sugar donor Dol-P-Man which is required in the synthesis of N-linked and O-linked oligosaccharides and for that of GPI anchors (By similarity) (538 aa)
DPAGT1	DPAGT1	1	DPAGT1	2	1	10	DPAGT1	dolichyl-phosphate (UDP-N-acetylglucosamine) N-acetylglucosaminephosphotransferase 1 (GlcNAc-1-P transferase); Catalyzes the initial step in the synthesis of dolichol- P-P-oligosaccharides (408 aa)
DPM1	DPM1	3	DPM1	28	1.8	2	DPM1	dolichyl-phosphate mannosyltransferase polypeptide 1, catalytic subunit; Transfers mannose from GDP-mannose to dolichol monophosphate to form dolichol phosphate mannose (Dol-P-Man) which is the mannosyl donor in pathways leading to N-glycosylation, glycosyl phosphatidylinositol membrane anchoring, and O- mannosylation of proteins (260 aa)
DPY19L1	DPY19L1	1	DPY19L1	4	3.3	3	DPY19L1	dpy-19-like 1 (C. elegans); Probable C-mannosyltransferase that mediates C- mannosylation of tryptophan residues on target proteins (By similarity) (675 aa)
DSG1	DSG1	1	DSG1	82	10	3	DSG1	desmoglein 1; Component of intercellular desmosome junctions. Involved in the interaction of plaque proteins and intermediate filaments mediating cell-cell adhesion (1049 aa)
DSG2	DSG2	3	DSG2	37	17.9	69	DSG2	desmoglein 2; Component of intercellular desmosome junctions. Involved in the interaction of plaque proteins and intermediate filaments mediating cell-cell adhesion (1118 aa)
DSP	DSP	2	DSP	126	19.4	2	DSP	desmoplakin; Major high molecular weight protein of desmosomes. Involved in the organization of the desmosomal cadherin- plakoglobin complexes into discrete plasma membrane domains and in the anchoring of intermediate filaments to the desmosomes (2871 aa)
EARS2	EARS2	2	EARS2	3	1.7	1	EARS2	glutamyl-tRNA synthetase 2, mitochondrial; Catalyzes the attachment of glutamate to tRNA(Glu) in a two-step reaction- glutamate is first activated by ATP to form Glu-AMP and then transferred to the acceptor end of tRNA(Glu) (By similarity) (523 aa)
EBP	EBP	2	EBP	14	1.2	6	EBP	emopamil binding protein (sterol isomerase); Catalyzes the conversion of Delta(8)-sterols to their corresponding Delta(7)-isomers (230 aa)
ECSIT	ECSIT	1	ECSIT	0	0	7	ECSIT	ECSIT homolog (Drosophila); Adapter protein of the Toll-like and IL-1 receptor signaling pathway that is involved in the activation of NF-kappa-B via MAP3K1. Promotes proteolytic activation of MAP3K1. Involved in the BMP signaling pathway. Required for normal embryonic development (By similarity) (431 aa)
EEF1A1	EEF1A1	1	EEF1A1	350	21.9	13	EEF1A1	eukaryotic translation elongation factor 1 alpha 1; This protein promotes the GTP-dependent binding of aminoacyl-tRNA to the A-site of ribosomes during protein biosynthesis. With PARP1 and TXK, forms a complex that acts as a T helper 1 (Th1) cell-specific transcription factor and binds the promoter of IFN-gamma to directly regulate its transcription, and is thus involved importantly in Th1 cytoki…
EEF1G	EEF1G	1	EEF1G	193	7.6	0	EEF1G	eukaryotic translation elongation factor 1 gamma; Probably plays a role in anchoring the complex to other cellular components (437 aa)
EEF2	EEF2	2	EEF2	207	14.5	6	EEF2	eukaryotic translation elongation factor 2; Catalyzes the GTP-dependent ribosomal translocation step during translation elongation. During this step, the ribosome changes from the pre-translocational (PRE) to the post- translocational (POST) state as the newly formed A-site-bound peptidyl-tRNA and P-site-bound deacylated tRNA move to the P and E sites, respectively. Catalyzes the coordinated move…
EFNB1	EFNB1	1	EFNB1	1	40	1	EFNB1	ephrin-B1; Binds to the receptor tyrosine kinases EPHB1 and EPHA1. Binds to, and induce the collapse of, commissural axons/growth cones in vitro. May play a role in constraining the orientation of longitudinally projecting axons (By similarity) (346 aa)
EI24	EI24	3	EI24	0	0	37	EI24	etoposide induced 2.4 mRNA; Acts as a negative growth regulator via p53-mediated apoptosis pathway. Regulates formation of degradative autolysosomes during autophagy (By similarity) (339 aa)
EIF4A1	EIF4A1	1	EIF4A1	190	9.2	0	EIF4A1	eukaryotic translation initiation factor 4A1; ATP-dependent RNA helicase which is a subunit of the eIF4F complex involved in cap recognition and is required for mRNA binding to ribosome. In the current model of translation initiation, eIF4A unwinds RNA secondary structures in the 5’-UTR of mRNAs which is necessary to allow efficient binding of the small ribosomal subunit, and subsequent scanning …
EIF4G1	EIF4G1	2	EIF4G1	102	13.3	7	EIF4G1	eukaryotic translation initiation factor 4 gamma, 1; Component of the protein complex eIF4F, which is involved in the recognition of the mRNA cap, ATP-dependent unwinding of 5’-terminal secondary structure and recruitment of mRNA to the ribosome (1606 aa)
EIF5A	EIF5A	1	EIF5A	125	3.3	1	EIF5A	eukaryotic translation initiation factor 5A; mRNA-binding protein involved in translation elongation. Has an important function at the level of mRNA turnover, probably acting downstream of decapping. Involved in actin dynamics and cell cycle progression, mRNA decay and probably in a pathway involved in stress response and maintenance of cell wall integrity. With syntenin SDCBP, functions as a reg…
ELMOD2	ELMOD2	1	ELMOD2	1	1	1	ELMOD2	ELMO/CED-12 domain containing 2; Acts as a GTPase-activating protein (GAP) toward guanine nucleotide exchange factors like ARL2, ARL3, ARF1 and ARF6, but not for GTPases outside the Arf family. Regulates IFN-related antiviral responses (293 aa)
ELOVL1	ELOVL1	2	ELOVL1	23	1.1	0	ELOVL1	ELOVL fatty acid elongase 1; Condensing enzyme that catalyzes the synthesis of both saturated and monounsaturated very long chain fatty acids. Exhibits activity toward saturated C18 to C26 acyl-CoA substrates, with the highest activity towards C22-0 acyl-CoA. Important for saturated C24-0 and monounsaturated C24-1 sphingolipid synthesis (279 aa)
EMC1	EMC1	3	EMC1	12	1.8	1	EMC1	ER membrane protein complex subunit 1 (993 aa)
EMC10	EMC10	1	EMC10	0	0	33	EMC10	ER membrane protein complex subunit 10 (262 aa)
EMC2	EMC2	3	EMC2	4	1	6	EMC2	ER membrane protein complex subunit 2 (297 aa)
EMC3	EMC3	3	EMC3	2	2	1	EMC3	ER membrane protein complex subunit 3 (261 aa)
EMC4	EMC4	1	EMC4	1	1		EMC4	ER membrane protein complex subunit 4; May mediate anti-apoptotic activity (183 aa)
EMC6	EMC6	1	EMC6	0	0	0	EMC6	ER membrane protein complex subunit 6 (110 aa)
EMC7	EMC7	3	EMC7	0	0	0	EMC7	ER membrane protein complex subunit 7 (242 aa)
EMC8	EMC8	3	EMC8	2	7.5	1	EMC8	ER membrane protein complex subunit 8 (210 aa)
EMD	EMD	3	EMD	82	3.7	2	EMD	emerin; Stabilizes and promotes the formation of a nuclear actin cortical network. Stimulates actin polymerization in vitro by binding and stabilizing the pointed end of growing filaments. Inhibits beta-catenin activity by preventing its accumulation in the nucleus. Acts by influencing the nuclear accumulation of beta- catenin through a CRM1-dependent export pathway. Links centrosomes to the nucl…
ENDOD1	ENDOD1	1	ENDOD1	1	1	2	ENDOD1	endonuclease domain containing 1 (500 aa)
ENO1	ENO1	1	ENO1	223	17.7	1	ENO1	enolase 1, (alpha) (434 aa)
EPHX1	EPHX1	3	EPHX1	6	1.3	0	EPHX1	epoxide hydrolase 1, microsomal (xenobiotic) (455 aa)
EPHX4	EPHX4	1	EPHX4	0	0	46	EPHX4	epoxide hydrolase 4 (362 aa)
ERGIC1	ERGIC1	3	ERGIC1	1	1	25	ERGIC1	endoplasmic reticulum-golgi intermediate compartment (ERGIC) 1; Possible role in transport between endoplasmic reticulum and Golgi (290 aa)
ERGIC2	ERGIC2	1	ERGIC2	1	1	3	ERGIC2	ERGIC and golgi 2; Possible role in transport between endoplasmic reticulum and Golgi (By similarity) (377 aa)
ERGIC3	ERGIC3	3	ERGIC3	3	1		ERGIC3	ERGIC and golgi 3; Possible role in transport between endoplasmic reticulum and Golgi (By similarity) (388 aa)
ERLEC1	ERLEC1	1	ERLEC1	0	0	4	ERLEC1	endoplasmic reticulum lectin 1; Probable lectin that binds selectively to improperly folded lumenal proteins. May function in endoplasmic reticulum quality control and endoplasmic reticulum-associated degradation (ERAD) of both non-glycosylated proteins and glycoproteins (483 aa)
ERLIN2	ERLIN2	2	ERLIN2	45	2.2	0	ERLIN2	ER lipid raft associated 2; Component of the ERLIN1/ERLIN2 complex which mediates the endoplasmic reticulum-associated degradation (ERAD) of inositol 1,4,5-trisphosphate receptors (IP3Rs). Also involved in ITPR1 degradation by the ERAD pathway (339 aa)
ERMP1	ERMP1	3	ERMP1	1	1	0	ERMP1	endoplasmic reticulum metallopeptidase 1; Within the ovary, required for the organization of somatic cells and oocytes into discrete follicular structures (By similarity) (904 aa)
ERP44	ERP44	1	ERP44	11	1.3	0	ERP44	endoplasmic reticulum protein 44; Mediates thiol-dependent retention in the early secretory pathway, forming mixed disulfides with substrate proteins through its conserved CRFS motif. Inhibits the calcium channel activity of ITPR1. May have a role in the control of oxidative protein folding in the endoplasmic reticulum. Required to retain ERO1L and ERO1LB in the endoplasmic reticulum (406 aa)
ESYT1	ESYT1	3	ESYT1	53	5.7	13	ESYT1	extended synaptotagmin-like protein 1; May play a role as calcium-regulated intrinsic membrane protein (By similarity) (1114 aa)
ESYT2	ESYT2	3	ESYT2	19	2	0	ESYT2	extended synaptotagmin-like protein 2 (893 aa)
ETFA	ETFA	2	ETFA	47	4.5	0	ETFA	electron-transfer-flavoprotein, alpha polypeptide; The electron transfer flavoprotein serves as a specific electron acceptor for several dehydrogenases, including five acyl- CoA dehydrogenases, glutaryl-CoA and sarcosine dehydrogenase. It transfers the electrons to the main mitochondrial respiratory chain via ETF-ubiquinone oxidoreductase (ETF dehydrogenase) (333 aa)
EXTL2	EXTL2	1	EXTL2	0	0	0	EXTL2	exostoses (multiple)-like 2; Glycosyltransferase required for the biosynthesis of heparan-sulfate and responsible for the alternating addition of beta-1-4-linked glucuronic acid (GlcA) and alpha-1-4-linked N- acetylglucosamine (GlcNAc) units to nascent heparan sulfate chains (330 aa)
FABP5	FABP5	1	FABP5	38	3.4	1	FABP5	fatty acid binding protein 5 (psoriasis-associated); High specificity for fatty acids. Highest affinity for C18 chain length. Decreasing the chain length or introducing double bonds reduces the affinity. May be involved in keratinocyte differentiation (135 aa)
FAF2	FAF2	3	FAF2	25	1.5	0	FAF2	Fas associated factor family member 2; May play a role in the translocation of terminally misfolded proteins from the endoplasmic reticulum lumen to the cytoplasm and their degradation by the proteasome (445 aa)
FAM115A	TCAF1	1	FAM115A	3	1.3	14	FAM115A	family with sequence similarity 115, member A (921 aa)
FAM127A	FAM127A	1	FAM127A	3	1	0	FAM127A	family with sequence similarity 127, member A (113 aa)
FAM134A	FAM134A	1	FAM134A	0	0	0	FAM134A	family with sequence similarity 134, member A (543 aa)
FAM134C	FAM134C	2	FAM134C	0	0	21	FAM134C	family with sequence similarity 134, member C (466 aa)
FAM189B	FAM189B	1	FAM189B	0	0	0	FAM189B	family with sequence similarity 189, member B (668 aa)
FAM203A	HGH1	1	FAM203A	5	1	1	FAM203A	family with sequence similarity 203, member A (390 aa)
FAM213A	FAM213A	1	FAM213A	2	1	1	FAM213A	family with sequence similarity 213, member A; Involved in redox regulation of the cell. Acts as an antioxidant. Inhibits TNFSF11-induced NFKB1 and JUN activation and osteoclast differentiation. May affect bone resorption and help to maintain bone mass (229 aa)
FAM3C	FAM3C	1	FAM3C	5	1	1	FAM3C	family with sequence similarity 3, member C; May be involved in retinal laminar formation. Promotes epithelial to mesenchymal transition (227 aa)
FAM8A1	FAM8A1	3	FAM8A1	0	0	0	FAM8A1	family with sequence similarity 8, member A1 (413 aa)
FAM96B	FAM96B	2	FAM96B	20	1.1	2	FAM96B	family with sequence similarity 96, member B; Component of the cytosolic iron-sulfur protein assembly (CIA) complex, a multiprotein complex that mediates the incorporation of iron-sulfur cluster into extramitochondrial Fe/S proteins. As part of the mitotic spindle-associated MMXD complex it plays a role in chromosome segregation, probably by facilitating iron-sulfur cluster assembly into ERCC2/XP…
FANCD2	FANCD2	2	FANCD2	22	1.3		FANCD2	Fanconi anemia, complementation group D2; Required for maintenance of chromosomal stability. Promotes accurate and efficient pairing of homologs during meiosis. Involved in the repair of DNA double-strand breaks, both by homologous recombination and single-strand annealing. May participate in S phase and G2 phase checkpoint activation upon DNA damage. Plays a role in preventing breakage and loss …
FANCI	FANCI	3	FANCI	33	2.3	21	FANCI	Fanconi anemia, complementation group I; Plays an essential role in the repair of DNA double- strand breaks by homologous recombination and in the repair of interstrand DNA cross-links (ICLs) by promoting FANCD2 monoubiquitination by FANCL and participating in recruitment to DNA repair sites. Required for maintenance of chromosomal stability. Specifically binds branched DNA- binds both single- st…
FAR1	FAR1	3	FAR1	14	1.4	33	FAR1	fatty acyl CoA reductase 1; Catalyzes the reduction of saturated fatty acyl-CoA with chain length C16 or C18 to fatty alcohols (515 aa)
FARSA	FARSA	3	FARSA	60	2.9	2	FARSA	phenylalanyl-tRNA synthetase, alpha subunit (508 aa)
FASN	FASN	1	FASN	167	49.4	4	FASN	fatty acid synthase (2511 aa)
FASTKD1	FASTKD1	1	FASTKD1	0	0	4	FASTKD1	FAST kinase domains 1 (847 aa)
FASTKD5	FASTKD5	2	FASTKD5	7	1.3	0	FASTKD5	FAST kinase domains 5 (764 aa)
FBXL12	FBXL12	1	FBXL12	1	1	0	FBXL12	F-box and leucine-rich repeat protein 12; Substrate-recognition component of the SCF (SKP1-CUL1-F- box protein)-type E3 ubiquitin ligase complex (By similarity) (326 aa)
FDFT1	FDFT1	3	FDFT1	9	1	5	FDFT1	farnesyl-diphosphate farnesyltransferase 1 (417 aa)
FDPS	FDPS	1	FDPS	16	2.4	4	FDPS	farnesyl diphosphate synthase; Key enzyme in isoprenoid biosynthesis which catalyzes the formation of farnesyl diphosphate (FPP), a precursor for several classes of essential metabolites including sterols, dolichols, carotenoids, and ubiquinones. FPP also serves as substrate for protein farnesylation and geranylgeranylation. Catalyzes the sequential condensation of isopentenyl pyrophosphate with …
FKBP8	FKBP8	3	FKBP8	21	1.6	0	FKBP8	FK506 binding protein 8, 38kDa; Constitutively inactive PPiase, which becomes active when bound to calmodulin and calcium. Seems to act as a chaperone for BCL2, targets it to the mitochondria and modulates its phosphorylation state. The BCL2/FKBP8/calmodulin/calcium complex probably interferes with the binding of BCL2 to its targets. The active form of FKBP8 may therefore play a role in the regul…
FLG2	FLG2	1	FLG2	87	5.4	4	FLG2	filaggrin family member 2 (2391 aa)
FLVCR1	FLVCR1	2	FLVCR1	2	1	1	FLVCR1	feline leukemia virus subgroup C cellular receptor 1; Heme transporter that exports cytoplasmic heme. It can also export coproporphyrin and protoporphyrin IX, which are both intermediate products in the heme biosynthetic pathway. Does not export bilirubin. Heme export depends on the presence of HPX and may be required to protect developing erythroid cells from heme toxicity. Heme export also prov…
FNDC3A	FNDC3A	2	FNDC3A	4	1	1	FNDC3A	fibronectin type III domain containing 3A (1198 aa)
FUBP3	FUBP3	2	FUBP3	63	3.1	0	FUBP3	far upstream element (FUSE) binding protein 3; May interact with single-stranded DNA from the far- upstream element (FUSE). May activate gene expression (572 aa)
FUCA2	FUCA2	1	FUCA2	0	0	3	FUCA2	fucosidase, alpha-L- 2, plasma; Alpha-L-fucosidase is responsible for hydrolyzing the alpha-1,6-linked fucose joined to the reducing-end N- acetylglucosamine of the carbohydrate moieties of glycoproteins (467 aa)
FZD7	FZD7	2	FZD7	0	0	1	FZD7	frizzled family receptor 7; Receptor for Wnt proteins. Most of frizzled receptors are coupled to the beta-catenin canonical signaling pathway, which leads to the activation of disheveled proteins, inhibition of GSK- 3 kinase, nuclear accumulation of beta-catenin and activation of Wnt target genes. A second signaling pathway involving PKC and calcium fluxes has been seen for some family members, b…
G6PC3	G6PC3	1	G6PC3	1	1	0	G6PC3	glucose 6 phosphatase, catalytic, 3; Hydrolyzes glucose-6-phosphate to glucose in the endoplasmic reticulum. May form with the glucose-6-phosphate transporter (SLC37A4/G6PT) a ubiquitously expressed complex responsible for glucose production through glycogenolysis and gluconeogenesis. Probably required for normal neutrophil function (346 aa)
GALK1	GALK1	2	GALK1	12	3	222	GALK1	galactokinase 1; Major enzyme for galactose metabolism (392 aa)
GALNT1	GALNT1	3	GALNT1	0	0	0	GALNT1	UDP-N-acetyl-alpha-D-galactosamine-polypeptide N-acetylgalactosaminyltransferase 1 (GalNAc-T1); Catalyzes the initial reaction in O-linked oligosaccharide biosynthesis, the transfer of an N-acetyl-D- galactosamine residue to a serine or threonine residue on the protein receptor. Has a broad spectrum of substrates for peptides such as EA2, Muc5AC, Muc1a, Muc1b and Muc7 (559 aa)
GALNT2	GALNT2	1	GALNT2	11	1.4	3	GALNT2	UDP-N-acetyl-alpha-D-galactosamine-polypeptide N-acetylgalactosaminyltransferase 2 (GalNAc-T2); Catalyzes the initial reaction in O-linked oligosaccharide biosynthesis, the transfer of an N-acetyl-D- galactosamine residue to a serine or threonine residue on the protein receptor. Has a broad spectrum of substrates for peptides such as EA2, Muc5AC, Muc1a, Muc1b. Probably involved in O-linked glycos…
GANAB	GANAB	1	GANAB	105	7.8	1	GANAB	glucosidase, alpha; neutral AB; Cleaves sequentially the 2 innermost alpha-1,3-linked glucose residues from the Glc(2)Man(9)GlcNAc(2) oligosaccharide precursor of immature glycoproteins (966 aa)
GAPDH	GAPDH	1	GAPDH	248	13	3	GAPDH	glyceraldehyde-3-phosphate dehydrogenase; Has both glyceraldehyde-3-phosphate dehydrogenase and nitrosylase activities, thereby playing a role in glycolysis and nuclear functions, respectively. Participates in nuclear events including transcription, RNA transport, DNA replication and apoptosis. Nuclear functions are probably due to the nitrosylase activity that mediates cysteine S-nitrosylation o…
GART	GART	1	GART	104	6.6	0	GART	phosphoribosylglycinamide formyltransferase, phosphoribosylglycinamide synthetase, phosphoribosylaminoimidazole synthetase (1010 aa)
GCAT	GCAT	1	GCAT	5	1	0	GCAT	glycine C-acetyltransferase (445 aa)
GCC2	GCC2	1	GCC2	7	1.3	2	GCC2	GRIP and coiled-coil domain containing 2; Golgin which probably tethers transport vesicles to the trans-Golgi network (TGN) and regulates vesicular transport between the endosomes and the Golgi. As a RAB9A effector it is involved in recycling of the mannose 6-phosphate receptor from the late endosomes to the TGN. May also play a role in transport between the recycling endosomes and the Golgi. Req…
GCDH	GCDH	2	GCDH	9	2	1	GCDH	glutaryl-CoA dehydrogenase; Catalyzes the oxidative decarboxylation of glutaryl-CoA to crotonyl-CoA and CO(2) in the degradative pathway of L-lysine, L-hydroxylysine, and L-tryptophan metabolism. It uses electron transfer flavoprotein as its electron acceptor. Isoform Short is inactive (438 aa)
GCN1L1	GCN1L1	2	GCN1L1	104	11.4	0	GCN1L1	GCN1 general control of amino-acid synthesis 1-like 1 (yeast) (2671 aa)
GET4	GET4	2	GET4	11	1.2	1	GET4	golgi to ER traffic protein 4 homolog (S. cerevisiae); Component of the BAT3 complex, a multiprotein complex involved in the post-translational delivery of tail-anchored (TA) membrane proteins to the endoplasmic reticulum membrane. TA membrane proteins, also named type II transmembrane proteins, contain a single C-terminal transmembrane region. The complex acts by facilitating TA proteins capture…
GGCX	GGCX	2	GGCX	3	1	7	GGCX	gamma-glutamyl carboxylase; Mediates the vitamin K-dependent carboxylation of glutamate residues to calcium-binding gamma-carboxyglutamate (Gla) residues with the concomitant conversion of the reduced hydroquinone form of vitamin K to vitamin K epoxide (758 aa)
GGT7	GGT7	3	GGT7	4	1.3	0	GGT7	gamma-glutamyltransferase 7; Cleaves glutathione conjugates (By similarity) (662 aa)
GHDC	GHDC	1	GHDC	2	1	6	GHDC	GH3 domain containing (530 aa)
GHITM	GHITM	1	GHITM	1	2	2	GHITM	growth hormone inducible transmembrane protein; Required for the mitochondrial tubular network and cristae organization. Involved in apoptotic release of cytochrome c (345 aa)
GJA1	GJA1	3	GJA1	5	2.8	2	GJA1	gap junction protein, alpha 1, 43kDa; Gap junction protein that acts as a regulator of bladder capacity. A gap junction consists of a cluster of closely packed pairs of transmembrane channels, the connexons, through which materials of low MW diffuse from one cell to a neighboring cell. May play a critical role in the physiology of hearing by participating in the recycling of potassium to the coch…
GLA	GLA	1	GLA	10	1.4	33	GLA	galactosidase, alpha (429 aa)
GLMN	GLMN	1	GLMN	9	1	5	GLMN	glomulin, FKBP associated protein; Essential for normal development of the vasculature. May represent a naturally occurring ligand of the immunophilins FKBP59 and FKBP12. May function as an membrane anchoring protein. Isoform 1 may stimulate the p70S6K pathway. Isoform 2 may inhibit cell proliferation and increase IL2 production (594 aa)
GLT8D1	GLT8D1	2	GLT8D1	0	0	2	GLT8D1	glycosyltransferase 8 domain containing 1 (371 aa)
GLUD1	GLUD1	2	GLUD1	90	4.2	0	GLUD1	glutamate dehydrogenase 1; May be involved in learning and memory reactions by increasing the turnover of the excitatory neurotransmitter glutamate (By similarity) (558 aa)
GNAI3	GNAI3	1	GNAI3	53	4.1	1	GNAI3	guanine nucleotide binding protein (G protein), alpha inhibiting activity polypeptide 3; Guanine nucleotide-binding proteins (G proteins) are involved as modulators or transducers in various transmembrane signaling systems. G(k) is the stimulatory G protein of receptor- regulated K(+) channels. The active GTP-bound form prevents the association of RGS14 with centrosomes and is required for the tr…
GNB2	GNB2	1	GNB2	63	3.6	4	GNB2	guanine nucleotide binding protein (G protein), beta polypeptide 2; Guanine nucleotide-binding proteins (G proteins) are involved as a modulator or transducer in various transmembrane signaling systems. The beta and gamma chains are required for the GTPase activity, for replacement of GDP by GTP, and for G protein- effector interaction (340 aa)
GNB2L1	GNB2L1	2	GNB2L1	135	6.7	1	GNB2L1	guanine nucleotide binding protein (G protein), beta polypeptide 2-like 1 (317 aa)
GOLGA5	GOLGA5	2	GOLGA5	18	2.6	2	GOLGA5	golgin A5; Involved in maintaining Golgi structure. Stimulates the formation of Golgi stacks and ribbons. Involved in intra-Golgi retrograde transport (731 aa)
GOLIM4	GOLIM4	1	GOLIM4	5	1.4	1	GOLIM4	golgi integral membrane protein 4; Plays a role in endosome to Golgi protein trafficking; mediates protein transport along the late endosome-bypass pathway from the early endosome to the Golgi (696 aa)
GOLM1	GOLM1	1	GOLM1	2	1	10	GOLM1	golgi membrane protein 1; Unknown. Cellular response protein to viral infection (401 aa)
GOLT1B	GOLT1B	1	GOLT1B	1	1	10	GOLT1B	golgi transport 1B; May be involved in fusion of ER-derived transport vesicles with the Golgi complex (138 aa)
GORASP2	GORASP2	1	GORASP2	5	1.2	0	GORASP2	golgi reassembly stacking protein 2, 55kDa; Plays a role in the assembly and membrane stacking of the Golgi cisternae, and in the process by which Golgi stacks reform after mitotic breakdown. May regulate the intracellular transport and presentation of a defined set of transmembrane proteins, such as transmembrane TGFA (452 aa)
GOSR1	GOSR1	1	GOSR1	0	0	0	GOSR1	golgi SNAP receptor complex member 1; Involved in transport from the ER to the Golgi apparatus as well as in intra-Golgi transport. It belongs to a super-family of proteins called t-SNAREs or soluble NSF (N-ethylmaleimide- sensitive factor) attachment protein receptor. May play a protective role against hydrogen peroxide induced cytotoxicity under glutathione depleted conditions in neuronal cells…
GOSR2	GOSR2	1	GOSR2	2	1	0	GOSR2	golgi SNAP receptor complex member 2; Involved in transport of proteins from the cis/medial- Golgi to the trans-Golgi network (213 aa)
GPAA1	GPAA1	3	GPAA1	0	0	4	GPAA1	glycosylphosphatidylinositol anchor attachment protein 1 homolog (yeast); Essential for GPI-anchoring of precursor proteins but not for GPI synthesis. Acts before or during formation of the carbonyl intermediate (621 aa)
GPD2	GPD2	1	GPD2	3	2	1	GPD2	glycerol-3-phosphate dehydrogenase 2 (mitochondrial) (727 aa)
GPR107	GPR107	1	GPR107	0	0	7	GPR107	G protein-coupled receptor 107 (600 aa)
GPR180	GPR180	3	GPR180	0	0	4	GPR180	G protein-coupled receptor 180 (440 aa)
GPR89A	GPR89A	3	GPR89B	1	1	32	GPR89A	G protein-coupled receptor 89A (455 aa)
GPX8	GPX8	3	GPX8	2	1.5	16	GPX8	glutathione peroxidase 8 (putative) (209 aa)
GRAMD1A	GRAMD1A	1	GRAMD1A	9	2.1	35	GRAMD1A	GRAM domain containing 1A (724 aa)
HACD2	HACD2	3	PTPLB	4	2.8	12
HACD3	HACD3	2	PTPLAD1	55	2.5	0
HADHA	HADHA	3	HADHA	72	6.8	0	HADHA	hydroxyacyl-CoA dehydrogenase/3-ketoacyl-CoA thiolase/enoyl-CoA hydratase (trifunctional protein), alpha subunit; Bifunctional subunit (763 aa)
HADHB	HADHB	2	HADHB	47	3.8	0	HADHB	hydroxyacyl-CoA dehydrogenase/3-ketoacyl-CoA thiolase/enoyl-CoA hydratase (trifunctional protein), beta subunit (474 aa)
HAT1	HAT1	1	HAT1	41	1.9	25	HAT1	histone acetyltransferase 1; Acetylates soluble but not nucleosomal histone H4 at ’Lys-5’ (H4K5ac) and ’Lys-12’ (H4K12ac) and, to a lesser extent, acetylates histone H2A at ’Lys-5’ (H2AK5ac). Has intrinsic substrate specificity that modifies lysine in recognition sequence GXGKXG. May be involved in nucleosome assembly during DNA replication and repair as part of the histone H3.1 and H3.3 complexe…
HAX1	HAX1	3	HAX1	29	1.7	2	HAX1	HCLS1 associated protein X-1; Promotes cell survival. Potentiates GNA13-mediated cell migration. Involved in the clathrin-mediated endocytosis pathway. May be involved in internalization of ABC transporters such as ABCB11. May inhibit CASP9 and CASP3. May regulate intracellular calcium pools (279 aa)
HBD	HBD	1	HBD	44	1.7	1	HBD	hemoglobin, delta; Involved in oxygen transport from the lung to the various peripheral tissues (147 aa)
HEATR1	HEATR1	3	HEATR1	34	5.1	3	HEATR1	HEAT repeat containing 1; Involved in nucleolar processing of pre-18S ribosomal RNA. Involved in ribosome biosynthesis (By similarity) (2144 aa)
HEATR2	DNAAF5	3	HEATR2	7	1.3	4	HEATR2	HEAT repeat containing 2 (855 aa)
HEATR3	HEATR3	1	HEATR3	2	1	1178	HEATR3	HEAT repeat containing 3 (680 aa)
HEATR6	HEATR6	1	HEATR6	2	1	4	HEATR6	HEAT repeat containing 6; Amplification-dependent oncogene (1181 aa)
HERPUD1	HERPUD1	3	HERPUD1	0	0	0	HERPUD1	homocysteine-inducible, endoplasmic reticulum stress-inducible, ubiquitin-like domain member 1; Component of the endoplasmic reticulum quality control (ERQC) system also called ER-associated degradation (ERAD) involved in ubiquitin-dependent degradation of misfolded endoplasmic reticulum proteins. Could enhance presenilin-mediated beta-amyloid protein 40 generation (391 aa)
HIGD1A	HIGD1A	2	HIGD1A	7	1.1	0	HIGD1A	HIG1 hypoxia inducible domain family, member 1A; Proposed subunit of cytochrome c oxidase (COX, complex IV), which is the terminal component of the mitochondrial respiratory chain that catalyzes the reduction of oxygen to water. May play a role in the assembly of respiratory supercomplexes (107 aa)
HIST1H3E	HIST1H3E	1	HIST1H3E	143	4.6	8	HIST1H3E	histone cluster 1, H3e (136 aa)
HIST1H4A	HIST1H4A	1	HIST4H4	225	13.6	6	HIST1H4A	histone cluster 1, H4a (103 aa)
HK2	HK2	1	HK2	9	2	0	HK2	hexokinase 2 (917 aa)
HLA-A	HLA-A	3	HLA-A	30	1.4	36	HLA-A	major histocompatibility complex, class I, A; Involved in the presentation of foreign antigens to the immune system (By similarity) (365 aa)
HLA-B	HLA-B	2	HLA-B	19	1.4	0	HLA-B	major histocompatibility complex, class I, B; Involved in the presentation of foreign antigens to the immune system (By similarity) (362 aa)
HLA-C	HLA-C	3	HLA-C	26	1.4	0	HLA-C	major histocompatibility complex, class I, C; Involved in the presentation of foreign antigens to the immune system (By similarity) (366 aa)
HLTF	HLTF	1	HLTF	8	2.1	54	HLTF	helicase-like transcription factor; Has both helicasee and E3 ubiquitin ligase activities. Possesses intrinsic ATP-dependent nucleosome-remodeling activity; This activity may be required for transcriptional activation or repression of specific target promoters (By similarity). These may include the SERPINE1 and HIV-1 promoters and the SV40 enhancer, to which this protein can bind directly. Plays …
HM13	HM13	3	HM13	22	1.2	1	HM13	histocompatibility (minor) 13 (426 aa)
HMGCR	HMGCR	1	HMGCR	2	2	0	HMGCR	3-hydroxy-3-methylglutaryl-CoA reductase; Transmembrane glycoprotein that is the rate-limiting enzyme in cholesterol biosynthesis as well as in the biosynthesis of nonsterol isoprenoids that are essential for normal cell function including ubiquinone and geranylgeranyl proteins (888 aa)
HMOX1	HMOX1	1	HMOX1	3	1	1	HMOX1	heme oxygenase (decycling) 1; Heme oxygenase cleaves the heme ring at the alpha methene bridge to form biliverdin. Biliverdin is subsequently converted to bilirubin by biliverdin reductase. Under physiological conditions, the activity of heme oxygenase is highest in the spleen, where senescent erythrocytes are sequestrated and destroyed (288 aa)
HMOX2	HMOX2	3	HMOX2	3	1.3	60	HMOX2	heme oxygenase (decycling) 2; Heme oxygenase cleaves the heme ring at the alpha methene bridge to form biliverdin. Biliverdin is subsequently converted to bilirubin by biliverdin reductase. Under physiological conditions, the activity of heme oxygenase is highest in the spleen, where senescent erythrocytes are sequestrated and destroyed. Heme oxygenase 2 could be implicated in the production of c…
HNRNPF	HNRNPF	1	HNRNPF	243	8.1	8	HNRNPF	heterogeneous nuclear ribonucleoprotein F; Component of the heterogeneous nuclear ribonucleoprotein (hnRNP) complexes which provide the substrate for the processing events that pre-mRNAs undergo before becoming functional, translatable mRNAs in the cytoplasm. Plays a role in the regulation of alternative splicing events. Binds G-rich sequences in pre-mRNAs and keeps target RNA in an unfolded stat…
HNRNPH1	HNRNPH1	1	HNRNPH1	263	13.7	13	HNRNPH1	heterogeneous nuclear ribonucleoprotein H1 (H); This protein is a component of the heterogeneous nuclear ribonucleoprotein (hnRNP) complexes which provide the substrate for the processing events that pre-mRNAs undergo before becoming functional, translatable mRNAs in the cytoplasm. Mediates pre-mRNA alternative splicing regulation. Inhibits, together with CUGBP1, insulin receptor (IR) pre-mRNA ex…
HNRNPM	HNRNPM	1	HNRNPM	220	15.9	0	HNRNPM	heterogeneous nuclear ribonucleoprotein M; Pre-mRNA binding protein in vivo, binds avidly to poly(G) and poly(U) RNA homopolymers in vitro. Involved in splicing. Acts as a receptor for carcinoembryonic antigen in Kupffer cells, may initiate a series of signaling events leading to tyrosine phosphorylation of proteins and induction of IL-1 alpha, IL-6, IL-10 and tumor necrosis factor alpha cytokine…
HRNR	HRNR	1	HRNR	118	9.5	2	HRNR	hornerin; May play a role in cornification (2850 aa)
HS2ST1	HS2ST1	1	HS2ST1	3	1	1	HS2ST1	heparan sulfate 2-O-sulfotransferase 1; Catalyzes the transfer of sulfate to the C2-position of selected hexuronic acid residues within the maturing heparan sulfate (HS). 2-O-sulfation within HS, particularly of iduronate residues, is essential for HS to participate in a variety of high- affinity ligand-binding interactions and signaling processes. Mediates 2-O-sulfation of both L-iduronyl and D-…
HSD17B10	HSD17B10	1	HSD17B10	107	5.7	2	HSD17B10	hydroxysteroid (17-beta) dehydrogenase 10; Functions in mitochondrial tRNA maturation. Part of mitochondrial ribonuclease P, an enzyme composed of MRPP1/TRMT10C, MRPP2/HSD17B10 and MRPP3/KIAA0391, which cleaves tRNA molecules in their 5’-ends. By interacting with intracellular amyloid-beta, it may contribute to the neuronal dysfunction associated with Alzheimer disease (AD) (261 aa)
HSD17B11	HSD17B11	3	HSD17B11	0	0	0	HSD17B11	hydroxysteroid (17-beta) dehydrogenase 11; Can convert androstan-3-alpha,17-beta-diol (3-alpha- diol) to androsterone in vitro, suggesting that it may participate in androgen metabolism during steroidogenesis. May act by metabolizing compounds that stimulate steroid synthesis and/or by generating metabolites that inhibit it. Has no activity toward DHEA (dehydroepiandrosterone), or A-dione (4-andr…
HSD17B12	HSD17B12	3	HSD17B12	27	1.9	1	HSD17B12	hydroxysteroid (17-beta) dehydrogenase 12; Catalyzes the transformation of estrone (E1) into estradiol (E2), suggesting a central role in estrogen formation. Its strong expression in ovary and mammary gland suggest that it may constitute the major enzyme responsible for the conversion of E1 to E2 in women. Also has 3-ketoacyl-CoA reductase activity, reducing both long chain 3-ketoacyl-CoAs and lo…
HSDL1	HSDL1	3	HSDL1	2	1	0	HSDL1	hydroxysteroid dehydrogenase like 1 (330 aa)
HSP90AA1	HSP90AA1	2	HSP90AA1	272	30	0	HSP90AA1	heat shock protein 90kDa alpha (cytosolic), class A member 1; Molecular chaperone that promotes the maturation, structural maintenance and proper regulation of specific target proteins involved for instance in cell cycle control and signal transduction. Undergoes a functional cycle that is linked to its ATPase activity. This cycle probably induces conformational changes in the client proteins, th…
HSP90AB1	HSP90AB1	1	HSP90AB1	277	30.7	4	HSP90AB1	heat shock protein 90kDa alpha (cytosolic), class B member 1; Molecular chaperone that promotes the maturation, structural maintenance and proper regulation of specific target proteins involved for instance in cell cycle control and signal transduction. Undergoes a functional cycle that is linked to its ATPase activity. This cycle probably induces conformational changes in the client proteins, th…
HSP90B1	HSP90B1	1	HSP90B1	186	13.1	2	HSP90B1	heat shock protein 90kDa beta (Grp94), member 1; Molecular chaperone that functions in the processing and transport of secreted proteins. When associated with CNPY3, required for proper folding of Toll-like receptors (By similarity). Functions in endoplasmic reticulum associated degradation (ERAD). Has ATPase activity (803 aa)
HSPA1A	HSPA1A	2	HSPA1B	395	42.9	1	HSPA1A	heat shock 70kDa protein 1A (641 aa)
HSPA2	HSPA2	1	HSPA2	385	15.4	4	HSPA2	heat shock 70kDa protein 2; In cooperation with other chaperones, Hsp70s stabilize preexistent proteins against aggregation and mediate the folding of newly translated polypeptides in the cytosol as well as within organelles. These chaperones participate in all these processes through their ability to recognize nonnative conformations of other proteins. They bind extended peptide segments with a …
HSPA4	HSPA4	1	HSPA4	133	11.3	23	HSPA4	heat shock 70kDa protein 4 (840 aa)
HSPA4L	HSPA4L	2	HSPA4L	74	4.3	15	HSPA4L	heat shock 70kDa protein 4-like; Possesses chaperone activity in vitro where it inhibits aggregation of citrate synthase (By similarity) (839 aa)
HSPA5	HSPA5	2	HSPA5	360	16.9	5	HSPA5	heat shock 70kDa protein 5 (glucose-regulated protein, 78kDa); Probably plays a role in facilitating the assembly of multimeric protein complexes inside the ER (654 aa)
HSPA8	HSPA8	2	HSPA8	396	39.2	0	HSPA8	heat shock 70kDa protein 8; Acts as a repressor of transcriptional activation. Inhibits the transcriptional coactivator activity of CITED1 on Smad-mediated transcription. Chaperone. Component of the PRP19- CDC5L complex that forms an integral part of the spliceosome and is required for activating pre-mRNA splicing. May have a scaffolding role in the spliceosome assembly as it contacts all other c…
HSPA9	HSPA9	1	HSPA9	307	19	53	HSPA9	heat shock 70kDa protein 9 (mortalin) (679 aa)
HSPB1	HSPB1	3	HSPB1	71	6.3	118	HSPB1	heat shock 27kDa protein 1 (205 aa)
HSPBP1	HSPBP1	1	HSPBP1	21	1.3	3	HSPBP1	HSPA (heat shock 70kDa) binding protein, cytoplasmic cochaperone 1; Inhibits HSPA1A chaperone activity by changing the conformation of the ATP-binding domain of HSPA1A and interfering with ATP binding. Interferes with ubiquitination mediated by STUB1 and inhibits chaperone-assisted degradation of immature CFTR (359 aa)
HSPD1	HSPD1	2	HSPD1	231	17.9	299	HSPD1	heat shock 60kDa protein 1 (chaperonin); Implicated in mitochondrial protein import and macromolecular assembly. May facilitate the correct folding of imported proteins. May also prevent misfolding and promote the refolding and proper assembly of unfolded polypeptides generated under stress conditions in the mitochondrial matrix (573 aa)
HSPH1	HSPH1	1	HSPH1	119	6	0	HSPH1	heat shock 105kDa/110kDa protein 1; Prevents the aggregation of denatured proteins in cells under severe stress, on which the ATP levels decrease markedly. Inhibits HSPA8/HSC70 ATPase and chaperone activities (By similarity) (858 aa)
HUWE1	HUWE1	2	HUWE1	74	11.1	299	HUWE1	HECT, UBA and WWE domain containing 1, E3 ubiquitin protein ligase (4374 aa)
IARS	IARS	1	IARS	106	7.4	16	IARS	isoleucyl-tRNA synthetase (1262 aa)
ICMT	ICMT	2	ICMT	1	1	3	ICMT	isoprenylcysteine carboxyl methyltransferase; Catalyzes the post-translational methylation of isoprenylated C-terminal cysteine residues (284 aa)
IDH2	IDH2	1	IDH2	19	2.8	20	IDH2	isocitrate dehydrogenase 2 (NADP+), mitochondrial; Plays a role in intermediary metabolism and energy production. It may tightly associate or interact with the pyruvate dehydrogenase complex (452 aa)
IDH3A	IDH3A	1	IDH3A	32	2.4	30	IDH3A	isocitrate dehydrogenase 3 (NAD+) alpha (366 aa)
IER3IP1	IER3IP1	1	IER3IP1	0	0	36	IER3IP1	immediate early response 3 interacting protein 1; May be implicated in the regulation of apoptosis. May be involved in protein transport between endoplasmic reticulum and Golgi apparatus (By similarity) (82 aa)
IGF1R	IGF1R	1	IGF1R	1	1	2	IGF1R	insulin-like growth factor 1 receptor; Receptor tyrosine kinase which mediates actions of insulin-like growth factor 1 (IGF1). Binds IGF1 with high affinity and IGF2 and insulin (INS) with a lower affinity. The activated IGF1R is involved in cell growth and survival control. IGF1R is crucial for tumor transformation and survival of malignant cell. Ligand binding activates the receptor kinase, lea…
IGF2BP3	IGF2BP3	1	IGF2BP3	87	4.6	167	IGF2BP3	insulin-like growth factor 2 mRNA binding protein 3; RNA-binding protein that act as a regulator of mRNA translation and stability. Binds to the 5’-UTR of the insulin-like growth factor 2 (IGF2) mRNAs. Binds to sequences in the 3’-UTR of CD44 mRNA (579 aa)
IGF2R	IGF2R	1	IGF2R	20	1.7	12	IGF2R	insulin-like growth factor 2 receptor; Transport of phosphorylated lysosomal enzymes from the Golgi complex and the cell surface to lysosomes. Lysosomal enzymes bearing phosphomannosyl residues bind specifically to mannose-6- phosphate receptors in the Golgi apparatus and the resulting receptor-ligand complex is transported to an acidic prelyosomal compartment where the low pH mediates the dissoc…
IGKC	IGKC	1	gene not available			2
IKBIP	IKBIP	1	IKBIP	8	1.6	8	IKBIP	IKBKB interacting protein; Target of p53/TP53 with pro-apoptotic function (377 aa)
ILF2	ILF2	3	ILF2	152	5.5	59	ILF2	interleukin enhancer binding factor 2, 45kDa; Appears to function predominantly as a heterodimeric complex with ILF3. This complex may regulate transcription of the IL2 gene during T-cell activation. It can also promote the formation of stable DNA-dependent protein kinase holoenzyme complexes on DNA. Essential for the efficient reshuttling of ILF3 (isoform 1 and isoform 2) into the nucleus (390 a…
ILK	ILK	1	ILK	1	1	1	ILK	integrin-linked kinase; Receptor-proximal protein kinase regulating integrin- mediated signal transduction. May act as a mediator of inside-out integrin signaling. Focal adhesion protein part of the complex ILK-PINCH. This complex is considered to be one of the convergence points of integrin- and growth factor-signaling pathway. Could be implicated in mediating cell architecture, adhesion to inte…
ILVBL	ILVBL	3	ILVBL	9	2	91	ILVBL	ilvB (bacterial acetolactate synthase)-like (632 aa)
IMMT	IMMT	2	IMMT	44	5.4	1	IMMT	inner membrane protein, mitochondrial (758 aa)
IMPAD1	IMPAD1	1	IMPAD1	0	0	11	IMPAD1	inositol monophosphatase domain containing 1; May play a role in the formation of skeletal elements derived through endochondral ossification, possibly by clearing adenosine 3’,5’-bisphosphate produced by Golgi sulfotransferases during glycosaminoglycan sulfation (By similarity) (359 aa)
IPO13	IPO13	1	IPO13	0	0	1	IPO13	importin 13; Functions in nuclear protein import as nuclear transport receptor. Serves as receptor for nuclear localization signals (NLS) in cargo substrates. Is thought to mediate docking of the importin/substrate complex to the nuclear pore complex (NPC) through binding to nucleoporin and the complex is subsequently translocated through the pore by an energy requiring, Ran- dependent mechanism.…
IPO4	IPO4	3	IPO4	28	2.5	2	IPO4	importin 4; Functions in nuclear protein import as nuclear transport receptor. Serves as receptor for nuclear localization signals (NLS) in cargo substrates. Is thought to mediate docking of the importin/substrate complex to the nuclear pore complex (NPC) through binding to nucleoporin and the complex is subsequently translocated through the pore by an energy requiring, Ran- dependent mechanism. …
IPO5	IPO5	1	IPO5	80	4.5	2	IPO5	importin 5; Functions in nuclear protein import as nuclear transport receptor. Serves as receptor for nuclear localization signals (NLS) in cargo substrates. Is thought to mediate docking of the importin/substrate complex to the nuclear pore complex (NPC) through binding to nucleoporin and the complex is subsequently translocated through the pore by an energy requiring, Ran- dependent mechanism. …
IPO7	IPO7	1	IPO7	64	3.5	8	IPO7	importin 7; Functions in nuclear protein import, either by acting as autonomous nuclear transport receptor or as an adapter-like protein in association with the importin-beta subunit KPNB1. Acting autonomously, is thought to serve itself as receptor for nuclear localization signals (NLS) and to promote translocation of import substrates through the nuclear pore complex (NPC) by an energy requirin…
IPO8	IPO8	1	IPO8	55	21.7	8	IPO8	importin 8; Seems to function in nuclear protein import, either by acting as autonomous nuclear transport receptor or as an adapter- like protein in association with the importin-beta subunit KPNB1. Acting autonomously, is thought to serve itself as receptor for nuclear localization signals (NLS) and to promote translocation of import substrates through the nuclear pore complex (NPC) by an energy…
IPO9	IPO9	1	IPO9	26	1.8	0	IPO9	importin 9 (1041 aa)
IRAK1	IRAK1	2	IRAK1	13	4.7	1	IRAK1	interleukin-1 receptor-associated kinase 1; Serine/threonine-protein kinase that plays a critical role in initiating innate immune response against foreign pathogens. Involved in Toll-like receptor (TLR) and IL-1R signaling pathways. Is rapidly recruited by MYD88 to the receptor- signaling complex upon TLR activation. Association with MYD88 leads to IRAK1 phosphorylation by IRAK4 and subsequent a…
IRS4	IRS4	3	IRS4	152	11	1	IRS4	insulin receptor substrate 4; Acts as an interface between multiple growth factor receptors possessing tyrosine kinase activity, such as insulin receptor, IGF1R and FGFR1, and a complex network of intracellular signaling molecules containing SH2 domains. Involved in the IGF1R mitogenic signaling pathway. Promotes the AKT1 signaling pathway and BAD phosphorylation during insulin stimulation withou…
ITGB1	ITGB1	1	ITGB1	26	2.3	1	ITGB1	integrin, beta 1 (fibronectin receptor, beta polypeptide, antigen CD29 includes MDF2, MSK12) (798 aa)
ITM2B	ITM2B	3	ITM2B	0	0	3	ITM2B	integral membrane protein 2B; Plays a regulatory role in the processing of the beta- amyloid A4 precursor protein (APP) and acts as an inhibitor of the beta-amyloid peptide aggregation and fibrils deposition. Plays a role in the induction of neurite outgrowth. Functions as a protease inhibitor by blocking access of secretases to APP cleavage sites (266 aa)
ITM2C	ITM2C	3	ITM2C	1	1	0	ITM2C	integral membrane protein 2C (267 aa)
JAGN1	JAGN1	2	JAGN1	3	1.3	45	JAGN1	jagunal homolog 1 (Drosophila); May be required for endoplasmic reticulum organization (By similarity) (183 aa)
JAM3	JAM3	1	JAM3	0	0	12	JAM3	junctional adhesion molecule 3; Participates in cell-cell adhesion. It is a counter- receptor for ITGAM, mediating leukocyte-platelet interactions and is involved in the regulation of transepithelial migration of polymorphonuclear neutrophils (PMN). The soluble form is a mediator of angiogenesis (259 aa)
JPH1	JPH1	1	JPH1	11	1.2	8	JPH1	junctophilin 1; Junctophilins contribute to the formation of junctional membrane complexes (JMCs) which link the plasma membrane with the endoplasmic or sarcoplasmic reticulum in excitable cells. Provides a structural foundation for functional cross-talk between the cell surface and intracellular calcium release channels. JPH1 contributes to the construction of the skeletal muscle triad by linkin…
JUP	JUP	1	JUP	109	7.7	1	JUP	junction plakoglobin; Common junctional plaque protein. The membrane- associated plaques are architectural elements in an important strategic position to influence the arrangement and function of both the cytoskeleton and the cells within the tissue. The presence of plakoglobin in both the desmosomes and in the intermediate junctions suggests that it plays a central role in the structure and func…
KDELR1	KDELR1	2	KDELR1	13	1.1	0	KDELR1	KDEL (Lys-Asp-Glu-Leu) endoplasmic reticulum protein retention receptor 1; Required for the retention of luminal endoplasmic reticulum proteins. Determines the specificity of the luminal ER protein retention system. Also required for normal vesicular traffic through the Golgi. This receptor recognizes K-D-E-L (212 aa)
KDELR2	KDELR2	1	KDELR2	12	1	21	KDELR2	KDEL (Lys-Asp-Glu-Leu) endoplasmic reticulum protein retention receptor 2; Required for the retention of luminal endoplasmic reticulum proteins. Determines the specificity of the luminal ER protein retention system. Also required for normal vesicular traffic through the Golgi. This receptor recognizes K-D-E-L (212 aa)
KDSR	KDSR	3	KDSR	1	1	1	KDSR	3-ketodihydrosphingosine reductase; Catalyzes the reduction of 3-ketodihydrosphingosine (KDS) to dihydrosphingosine (DHS) (332 aa)
KHSRP	KHSRP	1	KHSRP	133	9.4	20	KHSRP	KH-type splicing regulatory protein; Binds to the dendritic targeting element and may play a role in mRNA trafficking (By similarity). Part of a ternary complex that binds to the downstream control sequence (DCS) of the pre-mRNA. Mediates exon inclusion in transcripts that are subject to tissue-specific alternative splicing. May interact with single- stranded DNA from the far-upstream element (FU…
KIAA0368	KIAA0368	1	KIAA0368	26	2.3	58	KIAA0368	KIAA0368; Adapter/scaffolding protein that binds to the 26S proteasome, motor proteins and other compartment specific proteins. May couple the proteasome to different compartments including endosome, endoplasmic reticulum and centrosome. May play a role in ERAD and other enhanced proteolyis (2017 aa)
KIAA1467	KIAA1467	3	KIAA1467	0	0	1	KIAA1467	KIAA1467 (622 aa)
KIAA1524	KIAA1524	1	KIAA1524	14	1.9	1	KIAA1524	KIAA1524; Oncoprotein that inhibits PP2A and stabilizes MYC in human malignancies. Promotes anchorage-independent cell growth and tumor formation (905 aa)
KIAA1715	KIAA1715	1	KIAA1715	2	1	11	KIAA1715	KIAA1715; May be involved in limb and central nervous system development (By similarity) (428 aa)
KIAA2013	KIAA2013	3	KIAA2013	1	1	7	KIAA2013	KIAA2013 (634 aa)
KPNA2	KPNA2	2	KPNA2	162	4.7	1	KPNA2	karyopherin alpha 2 (RAG cohort 1, importin alpha 1); Functions in nuclear protein import as an adapter protein for nuclear receptor KPNB1. Binds specifically and directly to substrates containing either a simple or bipartite NLS motif. Docking of the importin/substrate complex to the nuclear pore complex (NPC) is mediated by KPNB1 through binding to nucleoporin FxFG repeats and the complex is su…
KPNB1	KPNB1	2	KPNB1	161	9.5	2	KPNB1	karyopherin (importin) beta 1; Functions in nuclear protein import, either in association with an adapter protein, like an importin-alpha subunit, which binds to nuclear localization signals (NLS) in cargo substrates, or by acting as autonomous nuclear transport receptor. Acting autonomously, serves itself as NLS receptor. Docking of the importin/substrate complex to the nuclear pore complex (NPC…
KRT1	KRT1	1	KRT1	386	79.5	0	KRT1	keratin 1; May regulate the activity of kinases such as PKC and SRC via binding to integrin beta-1 (ITB1) and the receptor of activated protein kinase C (RACK1/GNB2L1). In complex with C1QBP is a high affinty receptor for kininogen-1/HMWK (644 aa)
KRT16	KRT16	1	KRT16	274	21.4	15	KRT16	keratin 16 (473 aa)
KRT17	KRT17	1	KRT17	248	14.9	40	KRT17	keratin 17 (432 aa)
KRT6B	KRT6B	1	KRT6B	319	22.1	3	KRT6B	keratin 6B (564 aa)
KTN1	KTN1	1	KTN1	39	6.5	13	KTN1	kinectin 1 (kinesin receptor); Receptor for kinesin thus involved in kinesin-driven vesicle motility. Accumulates in integrin-based adhesion complexes (IAC) upon integrin aggregation by fibronectin (1357 aa)
LAMP2	LAMP2	2	LAMP2	4	1	9	LAMP2	lysosomal-associated membrane protein 2; Implicated in tumor cell metastasis. May function in protection of the lysosomal membrane from autodigestion, maintenance of the acidic environment of the lysosome, adhesion when expressed on the cell surface (plasma membrane), and inter- and intracellular signal transduction. Protects cells from the toxic effects of methylating mutagens (411 aa)
LAMTOR1	LAMTOR1	1	LAMTOR1	4	3	12	LAMTOR1	late endosomal/lysosomal adaptor, MAPK and MTOR activator 1; As part of the Ragulator complex it is involved in amino acid sensing and activation of mTORC1, a signaling complex promoting cell growth in response to growth factors, energy levels, and amino acids. Activated by amino acids through a mechanism involving the lysosomal V-ATPase, the Ragulator functions as a guanine nucleotide exchange f…
LBR	LBR	3	LBR	54	5.7	3	LBR	lamin B receptor; Anchors the lamina and the heterochromatin to the inner nuclear membrane (615 aa)
LCLAT1	LCLAT1	3	LCLAT1	1	1	2	LCLAT1	lysocardiolipin acyltransferase 1; Acyl-CoA-lysocardiolipin acyltransferase. Possesses both lysophosphatidylinositol acyltransferase (LPIAT) and lysophosphatidylglycerol acyltransferase (LPGAT) activities. Recognizes both monolysocardiolipin and dilysocardiolipin as substrates with a preference for linoleoyl-CoA and oleoyl-CoA as acyl donors. Acts as a remodeling enzyme for cardiolipin, a major m…
LDHA	LDHA	1	LDHA	140	5.5	1	LDHA	lactate dehydrogenase A (361 aa)
LDHB	LDHB	1	LDHB	164	7.2	5	LDHB	lactate dehydrogenase B (334 aa)
LEMD2	LEMD2	2	LEMD2	5	2.4	2	LEMD2	LEM domain containing 2; Involved in nuclear structure organization (503 aa)
LEMD3	LEMD3	2	LEMD3	12	1.5	1	LEMD3	LEM domain containing 3; Can function as a specific repressor of TGF-beta, activin, and BMP signaling through its interaction with the R-SMAD proteins. Antagonizes TGF-beta-induced cell proliferation arrest (911 aa)
LETM1	LETM1	1	LETM1	18	1.6	5	LETM1	leucine zipper-EF-hand containing transmembrane protein 1; Crucial for the maintenance of mitochondrial tubular networks and for the assembly of the supercomplexes of the respiratory chain. Required for the maintenance of the tubular shape and cristae organization (739 aa)
LETMD1	LETMD1	2	LETMD1	0	0	0	LETMD1	LETM1 domain containing 1 (360 aa)
LMAN1	LMAN1	3	LMAN1	16	1.4	23	LMAN1	lectin, mannose-binding, 1 (510 aa)
LMAN2	LMAN2	3	LMAN2	7	1.3	119	LMAN2	lectin, mannose-binding 2; Plays a role as an intracellular lectin in the early secretory pathway. Interacts with N-acetyl-D-galactosamine and high-mannose type glycans and may also bind to O-linked glycans. Involved in the transport and sorting of glycoproteins carrying high mannose-type glycans (By similarity) (356 aa)
LMAN2L	LMAN2L	1	LMAN2L	3	1	2	LMAN2L	lectin, mannose-binding 2-like; May be involved in the regulation of export from the endoplasmic reticulum of a subset of glycoproteins. May function as a regulator of ERGIC-53 (359 aa)
LMBR1	LMBR1	3	LMBR1	0	0	5	LMBR1	limb region 1 homolog (mouse); Putative membrane receptor (490 aa)
LMBRD2	LMBRD2	1	LMBRD2	0	0	0	LMBRD2	LMBR1 domain containing 2 (695 aa)
LMF2	LMF2	3	LMF2	2	1	1	LMF2	lipase maturation factor 2; Involved in the maturation of specific proteins in the endoplasmic reticulum. May be required for maturation and transport of active lipoprotein lipase (LPL) through the secretory pathway (By similarity) (707 aa)
LNPEP	LNPEP	1	LNPEP	2	1	42	LNPEP	leucyl/cystinyl aminopeptidase; Release of an N-terminal amino acid, cleaves before cysteine, leucine as well as other amino acids. Degrades peptide hormones such as oxytocin, vasopressin and angiotensin III, and plays a role in maintaining homeostasis during pregnancy. May be involved in the inactivation of neuronal peptides in the brain. Cleaves Met-enkephalin and dynorphin. Binds angiotensin I…
LPCAT1	LPCAT1	3	LPCAT1	7	1.4	1	LPCAT1	lysophosphatidylcholine acyltransferase 1; Possesses both acyltransferase and acetyltransferase activities. Activity is calcium-independent. Mediates the conversion of 1-acyl-sn-glycero-3-phosphocholine (LPC) into phosphatidylcholine (PC). Displays a clear preference for saturated fatty acyl-CoAs, and 1-myristoyl or 1-palmitoyl LPC as acyl donors and acceptors, respectively. May synthesize phosph…
LPCAT2	LPCAT2	3	LPCAT2	0	0	178	LPCAT2	lysophosphatidylcholine acyltransferase 2; Possesses both acyltransferase and acetyltransferase activities. Activity is calcium-dependent. Involved in platelet- activating factor (PAF) biosynthesis by catalyzing the conversion of the PAF precursor, 1-O-alkyl-sn-glycero-3-phosphocholine (lyso- PAF) into 1-O-alkyl-2-acetyl-sn-glycero-3-phosphocholine (PAF). Also converts lyso-PAF to 1-alkyl-phospha…
LPCAT3	LPCAT3	2	LPCAT3	1	1	3	LPCAT3	lysophosphatidylcholine acyltransferase 3; Acyltransferase which mediates the conversion of lysophosphatidylcholine (1-acyl-sn-glycero-3-phosphocholine or LPC) into phosphatidylcholine (1,2-diacyl-sn-glycero-3- phosphocholine or PC) (LPCAT activity). Catalyzes also the conversion of lysophosphatidylserine (1-acyl-2-hydroxy-sn-glycero- 3-phospho-L-serine or LPS) into phosphatidylserine (1,2-diacyl…
LPCAT4	LPCAT4	3	LPCAT4	0	0	1	LPCAT4	lysophosphatidylcholine acyltransferase 4; Displays acyl-CoA-dependent lysophospholipid acyltransferase activity with a subset of lysophospholipids as substrates; converts lysophosphatidylethanolamine to phosphatidylethanolamine, lysophosphatidylcholine to phosphatidycholine, 1-alkenyl-lysophatidylethanolamine to 1- alkenyl-phosphatidylethanolamine, lysophosphatidylglycerol and alkyl-lysophosphat…
LPGAT1	LPGAT1	2	LPGAT1	1	1	5	LPGAT1	lysophosphatidylglycerol acyltransferase 1; Lysophoshatidylglycerol (LPG) specific acyltransferase that recognizes various acyl-CoAs and LPGs as substrates but demonstrates a clear preference for long chain saturated fatty acyl-CoAs and oleoyl-CoA as acyl donors. Prefers oleoyl-LPG over palmitoyl-LPG as an acyl receptor and oleoyl-CoA over lauroyl-CoA as an acyl donor (370 aa)
LPHN2	ADGRL2	2	gene not available			0	LPHN2	latrophilin 2 (1403 aa)
LRPPRC	LRPPRC	2	LRPPRC	130	15.5	1	LRPPRC	leucine-rich pentatricopeptide repeat containing; May play a role in RNA metabolism in both nuclei and mitochondria. In the nucleus binds to HNRPA1-associated poly(A) mRNAs and is part of nmRNP complexes at late stages of mRNA maturation which are possibly associated with nuclear mRNA export. May bind mature mRNA in the nucleus outer membrane. In mitochondria binds to poly(A) mRNA. Plays a role i…
LRRC1	LRRC1	1	LRRC1	18	1.5	9	LRRC1	leucine rich repeat containing 1 (524 aa)
LRRC59	LRRC59	2	LRRC59	80	2.4	1	LRRC59	leucine rich repeat containing 59; Required for nuclear import of FGF1, but not that of FGF2. Might regulate nuclear import of exogenous FGF1 by facilitating interaction with the nuclear import machinery and by transporting cytosolic FGF1 to, and possibly through, the nuclear pores (307 aa)
LRRC8A	LRRC8A	3	LRRC8A	0	0	58	LRRC8A	leucine rich repeat containing 8 family, member A; Involved in B-cell development. Required for the pro-B cell to pre-B cell transition (By similarity) (810 aa)
LSM12	LSM12	1	LSM12	80	2.7	0	LSM12	LSM12 homolog (S. cerevisiae) (195 aa)
LYPLAL1	LYPLAL1	1	LYPLAL1	1	1	54	LYPLAL1	lysophospholipase-like 1; Does not exhibit phospholipase nor triacylglycerol lipase activity, able to hydrolyze only short chain substrates due to its shallow active site (237 aa)
M6PR	M6PR	1	M6PR	3	1	4	M6PR	mannose-6-phosphate receptor (cation dependent); Transport of phosphorylated lysosomal enzymes from the Golgi complex and the cell surface to lysosomes. Lysosomal enzymes bearing phosphomannosyl residues bind specifically to mannose-6- phosphate receptors in the Golgi apparatus and the resulting receptor-ligand complex is transported to an acidic prelyosomal compartment where the low pH mediates …
MAD2L1	MAD2L1	2	MAD2L1	16	1.4	0	MAD2L1	MAD2 mitotic arrest deficient-like 1 (yeast); Component of the spindle-assembly checkpoint that prevents the onset of anaphase until all chromosomes are properly aligned at the metaphase plate. Required for the execution of the mitotic checkpoint which monitors the process of kinetochore- spindle attachment and inhibits the activity of the anaphase promoting complex by sequestering CDC20 until al…
MAGEA1	MAGEA1	2	MAGEA1	6	1.7	1	MAGEA1	melanoma antigen family A, 1 (directs expression of antigen MZ2-E); May be involved in transcriptional regulation through interaction with SNW1 and recruiting histone deactelyase HDAC1. May inhibit notch intracellular domain (NICD) transactivation. May play a role in embryonal development and tumor transformation or aspects of tumor progression. Antigen recognized on a melanoma by autologous cyto…
MAGED1	MAGED1	3	MAGED1	28	3.5	243	MAGED1	melanoma antigen family D, 1; Involved in the apoptotic response after nerve growth factor (NGF) binding in neuronal cells. Binds NGFR/p75NTR and antagonizes its association with NTRK1/TrkA, inhibits cell cycle progression, and facilitates NGFR-mediated apoptosis. May act as a regulator of the function of DLX family members. May regulate TP53/p53 transcriptional activity and inhibit cell prolifer…
MAGED2	MAGED2	3	MAGED2	43	2.7	3	MAGED2	melanoma antigen family D, 2 (606 aa)
MAGT1	MAGT1	3	MAGT1	7	1.3	40	MAGT1	magnesium transporter 1; May be involved in N-glycosylation through its association with N-oligosaccharyl transferase. May be involved in Mg(2+) transport in epithelial cells (367 aa)
MAN1A1	MAN1A1	3	MAN1A1	0	0	1	MAN1A1	mannosidase, alpha, class 1A, member 1; Involved in the maturation of Asn-linked oligosaccharides. Progressively trim alpha-1,2-linked mannose residues from Man(9)GlcNAc(2) to produce Man(5)GlcNAc(2) (653 aa)
MAN1A2	MAN1A2	2	MAN1A2	0	0	0	MAN1A2	mannosidase, alpha, class 1A, member 2; Involved in the maturation of Asn-linked oligosaccharides. Progressively trim alpha-1,2-linked mannose residues from Man(9)GlcNAc(2) to produce Man(5)GlcNAc(2) (641 aa)
MAN1B1	MAN1B1	3	MAN1B1	0	0	1	MAN1B1	mannosidase, alpha, class 1B, member 1; Involved in glycoprotein quality control targeting of misfolded glycoproteins for degradation. It primarily trims a single alpha-1,2-linked mannose residue from Man(9)GlcNAc(2) to produce Man(8)GlcNAc(2), but at high enzyme concentrations, as found in the ER quality control compartment (ERQC), it further trims the carbohydrates to Man(5-6)GlcNAc(2) (699 aa)
MANEA	MANEA	1	MANEA	1	1	0	MANEA	mannosidase, endo-alpha (462 aa)
MAPRE2	MAPRE2	2	MAPRE2	16	5.8	3	MAPRE2	microtubule-associated protein, RP/EB family, member 2; May be involved in microtubule polymerization, and spindle function by stabilizing microtubules and anchoring them at centrosomes. May play a role in cell migration (By similarity) (327 aa)
MARCH6	MARCH6	2	gene not available			1	MARCH6	membrane-associated ring finger (C3HC4) 6, E3 ubiquitin protein ligase; E3 ubiquitin-protein ligase that promotes ubiquitination of DIO2, leading to its degradation. E3 ubiquitin ligases accept ubiquitin from an E2 ubiquitin-conjugating enzyme in the form of a thioester and then directly transfer the ubiquitin to targeted substrates. May cooperate with UBE2G1 (910 aa)
MARCKSL1	MARCKSL1	1	MARCKSL1	52	2.2	45	MARCKSL1	MARCKS-like 1; Controls cell movement by regulating actin cytoskeleton homeostasis and filopodium and lamellipodium formation. When unphosphorylated, induces cell migration. When phosphorylated by MAPK8, induces actin bundles formation and stabilization, thereby reducing actin plasticity, hence restricting cell movement, including neuronal migration. May also affect cancer cell migration. May be …
MARS	MARS	3	MARS	107	6.3	1	MARS	methionyl-tRNA synthetase (900 aa)
MAVS	MAVS	3	MAVS	11	1.9	1	MAVS	mitochondrial antiviral signaling protein (540 aa)
MBLAC2	MBLAC2	1	MBLAC2	1	1	0	MBLAC2	metallo-beta-lactamase domain containing 2 (279 aa)
MBOAT2	MBOAT2	1	MBOAT2	1	1	30	MBOAT2	membrane bound O-acyltransferase domain containing 2; Acyltransferase which mediates the conversion of lysophosphatidylethanolamine (1-acyl-sn-glycero-3- phosphoethanolamine or LPE) into phosphatidylethanolamine (1,2- diacyl-sn-glycero-3-phosphoethanolamine or PE) (LPEAT activity). Catalyzes also the acylation of lysophosphatidic acid (LPA) into phosphatidic acid (PA) (LPAAT activity). Has also a…
MBOAT7	MBOAT7	3	MBOAT7	2	1.5	0	MBOAT7	membrane bound O-acyltransferase domain containing 7 (472 aa)
MCCC1	MCCC1	1	MCCC1	88	44.2	1	MCCC1	methylcrotonoyl-CoA carboxylase 1 (alpha) (725 aa)
MCCC2	MCCC2	2	MCCC2	93	41.7	3	MCCC2	methylcrotonoyl-CoA carboxylase 2 (beta) (563 aa)
MCL1	MCL1	1	MCL1	1	1	1	MCL1	myeloid cell leukemia sequence 1 (BCL2-related) (350 aa)
MCM3	MCM3	3	MCM3	120	6.6	1	MCM3	minichromosome maintenance complex component 3; Acts as component of the MCM2-7 complex (MCM complex) which is the putative replicative helicase essential for ’once per cell cycle’ DNA replication initiation and elongation in eukaryotic cells. The active ATPase sites in the MCM2-7 ring are formed through the interaction surfaces of two neighboring subunits such that a critical structure of a cons…
MCM7	MCM7	2	MCM7	123	7.2	14	MCM7	minichromosome maintenance complex component 7; Acts as component of the MCM2-7 complex (MCM complex) which is the putative replicative helicase essential for ’once per cell cycle’ DNA replication initiation and elongation in eukaryotic cells. The active ATPase sites in the MCM2-7 ring are formed through the interaction surfaces of two neighboring subunits such that a critical structure of a cons…
MCU	MCU	2	MCU	2	1	1	MCU	mitochondrial calcium uniporter; Mitochondrial inner membrane calcium uniporter that mediates calcium uptake into mitochondrion. Mitochondrial calcium homeostasis plays key roles in cellular physiology and regulates cell bioenergetics, cytoplasmic calcium signals and activation of cell death pathways. Regulates glucose-dependent insulin secretion in pancreatic beta-cells by regulating mitochondri…
MDN1	MDN1	1	MDN1	27	2.4	12	MDN1	MDN1, midasin homolog (yeast); Nuclear chaperone required for maturation and nuclear export of pre-60S ribosome subunits (By similarity) (5596 aa)
METTL13	METTL13	1	METTL13	1	1		METTL13	methyltransferase like 13 (699 aa)
METTL7B	METTL7B	2	METTL7B	0	0	1	METTL7B	methyltransferase like 7B; Probable methyltransferase (By similarity) (244 aa)
MFN1	MFN1	1	MFN1	0	0	0	MFN1	mitofusin 1; Essential transmembrane GTPase, which mediates mitochondrial fusion. Fusion of mitochondria occurs in many cell types and constitutes an important step in mitochondria morphology, which is balanced between fusion and fission. MFN1 acts independently of the cytoskeleton. Overexpression induces the formation of mitochondrial networks (741 aa)
MFSD1	MFSD1	1	MFSD1	0	0	8	MFSD1	major facilitator superfamily domain containing 1 (514 aa)
MFSD10	MFSD10	1	MFSD10	1	2	10	MFSD10	major facilitator superfamily domain containing 10; Confers cellular resistance to apoptosis induced by the non-steroidal anti-inflammatory drugs indomethacin and diclofenac. May act as an efflux pump (455 aa)
MFSD12	MFSD12	1	MFSD12	4	1	1	MFSD12	major facilitator superfamily domain containing 12 (538 aa)
MFSD3	MFSD3	2	MFSD3	0	0	0	MFSD3	major facilitator superfamily domain containing 3 (412 aa)
MFSD8	MFSD8	1	MFSD8	0	0	1	MFSD8	major facilitator superfamily domain containing 8; May be a carrier that transport small solutes by using chemiosmotic ion gradients (Potential) (518 aa)
MGST3	MGST3	1	MGST3	7	1.7	7	MGST3	microsomal glutathione S-transferase 3; Also functions as a glutathione peroxidase (152 aa)
MLEC	MLEC	2	MLEC	4	2.3	23	MLEC	malectin; Carbohydrate-binding protein with a strong ligand preference for Glc2-N-glycan. May play a role in the early steps of protein N-glycosylation (By similarity) (292 aa)
MLF2	MLF2	2	MLF2	22	1.2	2	MLF2	myeloid leukemia factor 2 (248 aa)
MMGT1	MMGT1	1	MMGT1	2	1	0	MMGT1	membrane magnesium transporter 1; Mediates Mg(2+) transport (By similarity) (131 aa)
MMS19	MMS19	2	MMS19	25	1.7	165	MMS19	MMS19 nucleotide excision repair homolog (S. cerevisiae) (1030 aa)
MOGS	MOGS	1	MOGS	15	1.7	2	MOGS	mannosyl-oligosaccharide glucosidase; Cleaves the distal alpha 1,2-linked glucose residue from the Glc(3)Man(9)GlcNAc(2) oligosaccharide precursor in a highly specific manner (837 aa)
MON2	MON2	1	MON2	11	1.8	1	MON2	MON2 homolog (S. cerevisiae); May be required for traffic between late Golgi and early endosomes (By similarity) (1717 aa)
MOSPD2	MOSPD2	1	MOSPD2	1	1	386	MOSPD2	motile sperm domain containing 2 (518 aa)
MPC2	MPC2	1	MPC2	1	1	4	MPC2	mitochondrial pyruvate carrier 2; Mediates the uptake of pyruvate into mitochondria (127 aa)
MPDU1	MPDU1	1	MPDU1	5	1	0	MPDU1	mannose-P-dolichol utilization defect 1; Required for normal utilization of mannose-dolichol phosphate (Dol-P-Man) in the synthesis of N-linked and O-linked oligosaccharides and GPI anchors (By similarity) (247 aa)
MPZL1	MPZL1	2	MPZL1	0	0	42	MPZL1	myelin protein zero-like 1; Cell surface receptor, which is involved in signal transduction processes. Recruits PTPN11/SHP-2 to the cell membrane and is a putative substrate of PTPN11/SHP-2. Is a major receptor for concanavalin-A (ConA) and is involved in cellular signaling induced by ConA, which probably includes Src family tyrosine- protein kinases. Isoform 3 seems to have a dominant negative r…
MRPL37	MRPL37	1	MRPL37	21	1.9	2	MRPL37	mitochondrial ribosomal protein L37 (423 aa)
MSH6	MSH6	2	MSH6	56	3.1	9	MSH6	mutS homolog 6 (E. coli); Component of the post-replicative DNA mismatch repair system (MMR). Heterodimerizes with MSH2 to form MutS alpha, which binds to DNA mismatches thereby initiating DNA repair. When bound, MutS alpha bends the DNA helix and shields approximately 20 base pairs, and recognizes single base mismatches and dinucleotide insertion-deletion loops (IDL) in the DNA. After mismatch b…
MSI1	MSI1	1	MSI1	3	2.3	61	MSI1	musashi homolog 1 (Drosophila); RNA binding protein that regulates the expression of target mRNAs at the translation level. Regulates expression of the NOTCH1 antagonist NUMB. Binds RNA containing the sequence 5’- GUUAGUUAGUUAGUU-3’ and other sequences containing the pattern 5’- [GA]U(1-3)AGU-3’. May play a role in the proliferation and maintenance of stem cells in the central nervous system (By …
MSMO1	MSMO1	1	MSMO1	6	1.2	1	MSMO1	methylsterol monooxygenase 1 (293 aa)
MT-ATP6	MT-ATP6	2	MT-ATP6	15	1.5	1	MT-ATP6	mitochondrially encoded ATP synthase 6 (226 aa)
MT-ATP8	MT-ATP8	1	MT-ATP8	2	1	0	MT-ATP8	mitochondrially encoded ATP synthase 8; Mitochondrial membrane ATP synthase (F(1)F(0) ATP synthase or Complex V) produces ATP from ADP in the presence of a proton gradient across the membrane which is generated by electron transport complexes of the respiratory chain. F-type ATPases consist of two structural domains, F(1) - containing the extramembraneous catalytic core and F(0) - containing the …
MTCH1	MTCH1	2	MTCH1	14	1.4	0	MTCH1	mitochondrial carrier 1 (372 aa)
MTCH2	MTCH2	3	MTCH2	26	2.1	18	MTCH2	mitochondrial carrier 2; The substrate transported is not yet known. Induces mitochondrial depolarization (303 aa)
MT-CO2	MT-CO2	3	MT-CO2	20	2.7	10	MT-CO2	mitochondrially encoded cytochrome c oxidase II; Cytochrome c oxidase is the component of the respiratory chain that catalyzes the reduction of oxygen to water. Subunits 1- 3 form the functional core of the enzyme complex. Subunit 2 transfers the electrons from cytochrome c via its binuclear copper A center to the bimetallic center of the catalytic subunit 1 (By similarity) (227 aa)
MT-CO3	MT-CO3	1	MT-CO3	1	1	0	MT-CO3	mitochondrially encoded cytochrome c oxidase III; Subunits I, II and III form the functional core of the enzyme complex (By similarity) (261 aa)
MTDH	MTDH	1	MTDH	50	5.4	0	MTDH	metadherin; Downregulates SLC1A2/EAAT2 promoter activity when expressed ectopically. Activates the nuclear factor kappa-B (NF- kappa-B) transcription factor. Promotes anchorage-independent growth of immortalized melanocytes and astrocytes which is a key component in tumor cell expansion. Promotes lung metastasis and also has an effect on bone and brain metastasis, possibly by enhancing the seedin…
MTFP1	MTFP1	1	MTFP1	0	0	6	MTFP1	mitochondrial fission process 1; Involved in the mitochondrial division probably by regulating membrane fission. Loss-of-function induces the release of cytochrome c, which activates the caspase cascade and leads to apoptosis (166 aa)
MT-ND1	MT-ND1	1	MT-ND1	3	1	58	MT-ND1	mitochondrially encoded NADH dehydrogenase 1; Core subunit of the mitochondrial membrane respiratory chain NADH dehydrogenase (Complex I) that is believed to belong to the minimal assembly required for catalysis. Complex I functions in the transfer of electrons from NADH to the respiratory chain. The immediate electron acceptor for the enzyme is believed to be ubiquinone (By similarity) (318 aa)
MT-ND4	MT-ND4	3	MT-ND4	1	1	0	MT-ND4	mitochondrially encoded NADH dehydrogenase 4; Core subunit of the mitochondrial membrane respiratory chain NADH dehydrogenase (Complex I) that is believed to belong to the minimal assembly required for catalysis. Complex I functions in the transfer of electrons from NADH to the respiratory chain. The immediate electron acceptor for the enzyme is believed to be ubiquinone (By similarity) (459 aa)
MT-ND5	MT-ND5	1	MT-ND5	4	1.3	0	MT-ND5	mitochondrially encoded NADH dehydrogenase 5; Core subunit of the mitochondrial membrane respiratory chain NADH dehydrogenase (Complex I) that is believed to belong to the minimal assembly required for catalysis. Complex I functions in the transfer of electrons from NADH to the respiratory chain. The immediate electron acceptor for the enzyme is believed to be ubiquinone (By similarity) (603 aa)
MTX1	MTX1	3	MTX1	2	1	15	MTX1	metaxin 1; Involved in transport of proteins into the mitochondrion. Essential for embryonic development (By similarity) (466 aa)
MXRA7	MXRA7	1	MXRA7	7	1.4	14	MXRA7	matrix-remodelling associated 7 (204 aa)
MYL6	MYL6	2	MYL6	190	4.5	17	MYL6	myosin, light chain 6, alkali, smooth muscle and non-muscle; Regulatory light chain of myosin. Does not bind calcium (151 aa)
MYO1B	MYO1B	2	MYO1B	69	10.4	27	MYO1B	myosin IB; Motor protein that may participate in process critical to neuronal development and function such as cell migration, neurite outgrowth and vesicular transport (By similarity) (1136 aa)
MYO1C	MYO1C	1	MYO1C	66	10.7	1	MYO1C	myosin IC; Myosins are actin-based motor molecules with ATPase activity. Unconventional myosins serve in intracellular movements. Their highly divergent tails are presumed to bind to membranous compartments, which would be moved relative to actin filaments. Involved in glucose transporter recycling in response to insulin by regulating movement of intracellular GLUT4-containing vesicles to the pla…
MYO1D	MYO1D	1	MYO1D	33	13.2	6	MYO1D	myosin ID; Myosins are actin-based motor molecules with ATPase activity. Unconventional myosins serve in intracellular movements. Their highly divergent tails are presumed to bind to membranous compartments, which would be moved relative to actin filaments (By similarity) (1006 aa)
MZT2B	MZT2B	1	MZT2B	0	0	15	MZT2B	mitotic spindle organizing protein 2B (158 aa)
NACA	NACA	2	NACA	125	2.4	18	NACA	nascent polypeptide-associated complex alpha subunit; Prevents inappropriate targeting of non-secretory polypeptides to the endoplasmic reticulum (ER). Binds to nascent polypeptide chains as they emerge from the ribosome and blocks their interaction with the signal recognition particle (SRP), which normally targets nascent secretory peptides to the ER. Also reduces the inherent affinity of riboso…
NAP1L1	NAP1L1	2	NAP1L1	152	5.2	0	NAP1L1	nucleosome assembly protein 1-like 1; May be involved in modulating chromatin formation and contribute to regulation of cell proliferation (391 aa)
NCLN	NCLN	3	NCLN	6	1	7	NCLN	nicalin (563 aa)
NCSTN	NCSTN	2	NCSTN	2	2.5	2	NCSTN	nicastrin; Essential subunit of the gamma-secretase complex, an endoprotease complex that catalyzes the intramembrane cleavage of integral membrane proteins such as Notch receptors and APP (beta- amyloid precursor protein). It probably represents a stabilizing cofactor required for the assembly of the gamma-secretase complex (709 aa)
NDC1	NDC1	3	NDC1	7	1	42
NDFIP2	NDFIP2	1	NDFIP2	0	0	0	NDFIP2	Nedd4 family interacting protein 2; Activates HECT domain-containing E3 ubiquitin-protein ligases, including ITCH, NEDD4, NEDD4L, SMURF2, WWP1 and WWP2, and consequently modulates the stability of their targets. As a result, may control many cellular processes. Recruits ITCH, NEDD4 and SMURF2 to endosomal membranes. May modulate EGFR signaling (336 aa)
NDUFA11	NDUFA11	2	NDUFA11	1	1	2	NDUFA11	NADH dehydrogenase (ubiquinone) 1 alpha subcomplex, 11, 14.7kDa; Accessory subunit of the mitochondrial membrane respiratory chain NADH dehydrogenase (Complex I), that is believed not to be involved in catalysis. Complex I functions in the transfer of electrons from NADH to the respiratory chain. The immediate electron acceptor for the enzyme is believed to be ubiquinone (By similarity) (228 aa)
NDUFA13	NDUFA13	3	NDUFA13	6	2	9	NDUFA13	NADH dehydrogenase (ubiquinone) 1 alpha subcomplex, 13; Accessory subunit of the mitochondrial membrane respiratory chain NADH dehydrogenase (Complex I), that is believed not to be involved in catalysis. Complex I functions in the transfer of electrons from NADH to the respiratory chain. The immediate electron acceptor for the enzyme is believed to be ubiquinone. Involved in the interferon/all-tr…
NDUFA4	NDUFA4	3	NDUFA4	7	1.4	20	NDUFA4	NADH dehydrogenase (ubiquinone) 1 alpha subcomplex, 4, 9kDa; Accessory subunit of the mitochondrial membrane respiratory chain NADH dehydrogenase (Complex I), that is believed to be not involved in catalysis. Complex I functions in the transfer of electrons from NADH to the respiratory chain. The immediate electron acceptor for the enzyme is believed to be ubiquinone (81 aa)
NDUFA5	NDUFA5	1	NDUFA5	13	1.2	1	NDUFA5	NADH dehydrogenase (ubiquinone) 1 alpha subcomplex, 5, 13kDa; Accessory subunit of the mitochondrial membrane respiratory chain NADH dehydrogenase (Complex I), that is believed not to be involved in catalysis. Complex I functions in the transfer of electrons from NADH to the respiratory chain. The immediate electron acceptor for the enzyme is believed to be ubiquinone (116 aa)
NDUFA8	NDUFA8	2	NDUFA8	4	1	34	NDUFA8	NADH dehydrogenase (ubiquinone) 1 alpha subcomplex, 8, 19kDa; Accessory subunit of the mitochondrial membrane respiratory chain NADH dehydrogenase (Complex I), that is believed not to be involved in catalysis. Complex I functions in the transfer of electrons from NADH to the respiratory chain. The immediate electron acceptor for the enzyme is believed to be ubiquinone (172 aa)
NDUFA9	NDUFA9	3	NDUFA9	17	2.8	1	NDUFA9	NADH dehydrogenase (ubiquinone) 1 alpha subcomplex, 9, 39kDa; Accessory subunit of the mitochondrial membrane respiratory chain NADH dehydrogenase (Complex I), that is believed not to be involved in catalysis. Complex I functions in the transfer of electrons from NADH to the respiratory chain. The immediate electron acceptor for the enzyme is believed to be ubiquinone (377 aa)
NDUFAF1	NDUFAF1	1	NDUFAF1	0	0	0	NDUFAF1	NADH dehydrogenase (ubiquinone) complex I, assembly factor 1; Chaperone protein involved in the assembly of the mitochondrial NADH-ubiquinone oxidoreductase complex (complex I) (By similarity) (327 aa)
NDUFAF3	NDUFAF3	1	NDUFAF3	2	3	92	NDUFAF3	NADH dehydrogenase (ubiquinone) complex I, assembly factor 3; Essential factor for the assembly of mitochondrial NADH-ubiquinone oxidoreductase complex (complex I) (184 aa)
NDUFAF4	NDUFAF4	1	NDUFAF4	2	1	3	NDUFAF4	NADH dehydrogenase (ubiquinone) complex I, assembly factor 4; Involved in the assembly of mitochondrial NADH-ubiquinone oxidoreductase complex (complex I). May be involved in cell proliferation and survival of hormone-dependent tumor cells. May be a regulator of breast tumor cell invasion (175 aa)
NDUFB10	NDUFB10	1	NDUFB10	10	1.2	0	NDUFB10	NADH dehydrogenase (ubiquinone) 1 beta subcomplex, 10, 22kDa; Accessory subunit of the mitochondrial membrane respiratory chain NADH dehydrogenase (Complex I), that is believed not to be involved in catalysis. Complex I functions in the transfer of electrons from NADH to the respiratory chain. The immediate electron acceptor for the enzyme is believed to be ubiquinone (172 aa)
NDUFB4	NDUFB4	1	NDUFB4	4	1.8	107	NDUFB4	NADH dehydrogenase (ubiquinone) 1 beta subcomplex, 4, 15kDa; Accessory subunit of the mitochondrial membrane respiratory chain NADH dehydrogenase (Complex I), that is believed not to be involved in catalysis. Complex I functions in the transfer of electrons from NADH to the respiratory chain. The immediate electron acceptor for the enzyme is believed to be ubiquinone (129 aa)
NDUFS1	NDUFS1	1	NDUFS1	19	4.4	3	NDUFS1	NADH dehydrogenase (ubiquinone) Fe-S protein 1, 75kDa (NADH-coenzyme Q reductase) (741 aa)
NDUFS2	NDUFS2	3	NDUFS2	14	2	1	NDUFS2	NADH dehydrogenase (ubiquinone) Fe-S protein 2, 49kDa (NADH-coenzyme Q reductase); Core subunit of the mitochondrial membrane respiratory chain NADH dehydrogenase (Complex I) that is believed to belong to the minimal assembly required for catalysis. Complex I functions in the transfer of electrons from NADH to the respiratory chain. The immediate electron acceptor for the enzyme is believed to be…
NDUFS3	NDUFS3	3	NDUFS3	19	2.3	2	NDUFS3	NADH dehydrogenase (ubiquinone) Fe-S protein 3, 30kDa (NADH-coenzyme Q reductase); Core subunit of the mitochondrial membrane respiratory chain NADH dehydrogenase (Complex I) that is believed to belong to the minimal assembly required for catalysis. Complex I functions in the transfer of electrons from NADH to the respiratory chain. The immediate electron acceptor for the enzyme is believed to be…
NIPA2	NIPA2	1	NIPA2	0	0	327	NIPA2	non imprinted in Prader-Willi/Angelman syndrome 2; Acts as a selective Mg(2+) transporter (By similarity) (360 aa)
NLRX1	NLRX1	1	NLRX1	4	1.3	2	NLRX1	NLR family member X1; Participates in antiviral signaling. Acts as a negative regulator of MAVS-mediated antiviral responses, through the inhibition of the virus-induced RLH (RIG-like helicase)-MAVS interaction (PubMed-18200010). Has no inhibitory function on NF- Kappa-B and type 1 interferon signaling pathways, but enhances NF- Kappa-B and JUN N-terminal kinase dependent signaling through the pr…
NME2	NME2	1	NME2	93	2.5	0	NME2	NME/NM23 nucleoside diphosphate kinase 2; Major role in the synthesis of nucleoside triphosphates other than ATP. Negatively regulates Rho activity by interacting with AKAP13/LBC. Acts as a transcriptional activator of the MYC gene; binds DNA non-specifically (PubMed-8392752). Exhibits histidine protein kinase activity (267 aa)
NME3	NME3	1	NME3	5	1.2	3	NME3	NME/NM23 nucleoside diphosphate kinase 3; Major role in the synthesis of nucleoside triphosphates other than ATP. The ATP gamma phosphate is transferred to the NDP beta phosphate via a ping-pong mechanism, using a phosphorylated active-site intermediate. Probably has a role in normal hematopoiesis by inhibition of granulocyte differentiation and induction of apoptosis (169 aa)
NNT	NNT	1	NNT	12	6.2	1	NNT	nicotinamide nucleotide transhydrogenase; The transhydrogenation between NADH and NADP is coupled to respiration and ATP hydrolysis and functions as a proton pump across the membrane. May play a role in reactive oxygen species (ROS) detoxification in the adrenal gland (1086 aa)
NOC4L	NOC4L	1	NOC4L	23	2.1	43	NOC4L	nucleolar complex associated 4 homolog (S. cerevisiae) (516 aa)
NOMO1	NOMO1	2	NOMO1	19	1.6	5	NOMO1	NODAL modulator 1; May antagonize Nodal signaling (By similarity) (1222 aa)
NONO	NONO	2	NONO	220	18.8	17	NONO	non-POU domain containing, octamer-binding; DNA- and RNA binding protein, involved in several nuclear processes. Binds the conventional octamer sequence in double stranded DNA. Also binds single-stranded DNA and RNA at a site independent of the duplex site (By similarity). Involved in pre-mRNA splicing, probably as a heterodimer with SFPQ. Interacts with U5 snRNA, probably by binding to a purine-…
NPC1	NPC1	3	NPC1	1	1	1	NPC1	Niemann-Pick disease, type C1; Intracellular cholesterol transporter which acts in concert with NPC2 and plays an important role in the egress of cholesterol from the endosomal/lysosomal compartment. Both NPC1 and NPC2 function as the cellular ’tag team duo’ (TTD) to catalyze the mobilization of cholesterol within the multivesicular environment of the late endosome (LE) to effect egress through t…
NPLOC4	NPLOC4	1	NPLOC4	24	1.8	1	NPLOC4	nuclear protein localization 4 homolog (S. cerevisiae); The ternary complex containing UFD1L, VCP and NPLOC4 binds ubiquitinated proteins and is necessary for the export of misfolded proteins from the ER to the cytoplasm, where they are degraded by the proteasome. The NPLOC4-UFD1L-VCP complex regulates spindle disassembly at the end of mitosis and is necessary for the formation of a closed nuclea…
NR2F1	NR2F1	1	NR2F1	4	2.8	37	NR2F1	nuclear receptor subfamily 2, group F, member 1; Coup (chicken ovalbumin upstream promoter) transcription factor binds to the ovalbumin promoter and, in conjunction with another protein (S300-II) stimulates initiation of transcription. Binds to both direct repeats and palindromes of the 5’-AGGTCA-3’ motif. Represses transcriptional activity of LHCG (423 aa)
NRM	NRM	1	NRM	3	2	3	NRM	nurim (nuclear envelope membrane protein) (262 aa)
NSDHL	NSDHL	3	NSDHL	10	1.7	29	NSDHL	NAD(P) dependent steroid dehydrogenase-like (373 aa)
NSF	NSF	1	NSF	31	2	36	NSF	N-ethylmaleimide-sensitive factor; Required for vesicle-mediated transport. Catalyzes the fusion of transport vesicles within the Golgi cisternae. Is also required for transport from the endoplasmic reticulum to the Golgi stack. Seem to function as a fusion protein required for the delivery of cargo proteins to all compartments of the Golgi stack independent of vesicle origin. Interaction with AM…
NT5DC2	NT5DC2	1	NT5DC2	28	1.9	3	NT5DC2	5’-nucleotidase domain containing 2 (557 aa)
NTPCR	NTPCR	3	NTPCR	37	2.2	3	NTPCR	nucleoside-triphosphatase, cancer-related; Has nucleotide phosphatase activity towards ATP, GTP, CTP, TTP and UTP. Hydrolyzes nucleoside diphosphates with lower efficiency (190 aa)
NUBP2	NUBP2	2	NUBP2	9	1.3	1	NUBP2	nucleotide binding protein 2; Component of the cytosolic iron-sulfur (Fe/S) protein assembly (CIA) machinery. Required for maturation of extramitochondrial Fe-S proteins. The NUBP1-NUBP2 heterotetramer forms a Fe-S scaffold complex, mediating the de novo assembly of an Fe-S cluster and its transfer to target apoproteins (By similarity) (271 aa)
NUDT16L1	NUDT16L1	1	NUDT16L1	9	3.2	0	NUDT16L1	nudix (nucleoside diphosphate linked moiety X)-type motif 16-like 1; Probable adapter protein, which may link syndecan-4 (SDC4) and paxilin (TGFB1I1 and PXN) receptors (By similarity). Does not play a role in U8 snoRNA decapping activity. Binds U8 snoRNA (211 aa)
NUP133	NUP133	1	NUP133	45	5	36	NUP133	nucleoporin 133kDa; Involved in poly(A)+ RNA transport (1156 aa)
NUP155	NUP155	2	NUP155	49	4	43	NUP155	nucleoporin 155kDa; Essential component of nuclear pore complex. Nucleoporins may be involved both in binding and translocating proteins during nucleocytoplasmic transport (By similarity) (1391 aa)
NUP188	NUP188	1	NUP188	21	2.4	0	NUP188	nucleoporin 188kDa; May function as a component of the nuclear pore complex (NPC) (1749 aa)
NUP205	NUP205	3	NUP205	37	4.1	1	NUP205	nucleoporin 205kDa; Plays a role in the nuclear pore complex (NPC) assembly and/or maintenance. May anchor NUP62 and other nucleoporins, but not NUP153 and TPR, to the NPC (2012 aa)
NUP210	NUP210	3	NUP210	25	5.9	20	NUP210	nucleoporin 210kDa; Nucleoporin essential for nuclear pore assembly and fusion, nuclear pore spacing, as well as structural integrity (1887 aa)
NUP93	NUP93	2	NUP93	58	3.8	6	NUP93	nucleoporin 93kDa; Plays a role in the nuclear pore complex (NPC) assembly and/or maintenance. May anchor nucleoporins, but not NUP153 and TPR, to the NPC (819 aa)
OMA1	OMA1	1	OMA1	0	0	17	OMA1	OMA1 zinc metallopeptidase homolog (S. cerevisiae); Metalloprotease that is part of the quality control system in the inner membrane of mitochondria. Following stress conditions that induce loss of mitochondrial membrane potential, mediates cleavage of OPA1 at S1 position, leading to OPA1 inactivation and negative regulation of mitochondrial fusion. Its role in mitochondrial quality control is es…
ORMDL1	ORMDL1	1	ORMDL1	1	1	301	ORMDL1	ORM1-like 1 (S. cerevisiae); Negative regulator of sphingolipid synthesis (153 aa)
OS9	OS9	1	OS9	2	1	2	OS9	osteosarcoma amplified 9, endoplasmic reticulum lectin (667 aa)
OSBPL8	OSBPL8	2	OSBPL8	26	2.5	1	OSBPL8	oxysterol binding protein-like 8 (889 aa)
OSGEP	OSGEP	1	OSGEP	5	1	391	OSGEP	O-sialoglycoprotein endopeptidase; Required for the formation of a threonylcarbamoyl group on adenosine at position 37 (t(6)A37) in tRNAs that read codons beginning with adenine (By similarity) (335 aa)
OXA1L	OXA1L	3	OXA1L	5	1	13	OXA1L	oxidase (cytochrome c) assembly 1-like; Required for the insertion of integral membrane proteins into the mitochondrial inner membrane. Essential for the activity and assembly of cytochrome oxidase. Required for the correct biogenesis of ATP synthase and complex I in mitochondria (495 aa)
P4HB	P4HB	1	P4HB	115	4.7	3	P4HB	prolyl 4-hydroxylase, beta polypeptide; This multifunctional protein catalyzes the formation, breakage and rearrangement of disulfide bonds. At the cell surface, seems to act as a reductase that cleaves disulfide bonds of proteins attached to the cell. May therefore cause structural modifications of exofacial proteins. Inside the cell, seems to form/rearrange disulfide bonds of nascent proteins. …
PAM16	PAM16	1	PAM16	0	0	2	PAM16	presequence translocase-associated motor 16 homolog (S. cerevisiae); Regulates ATP-dependent protein translocation into the mitochondrial matrix. Inhibits DNAJC19 stimulation of HSPA9/Mortalin ATPase activity (125 aa)
PARL	PARL	1	PARL	0	0	51	PARL	presenilin associated, rhomboid-like; Required for the control of apoptosis during postnatal growth. Essential for proteolytic processing of an antiapoptotic form of OPA1 which prevents the release of mitochondrial cytochrome c in response to intrinsic apoptoptic signals (By similarity). Promotes changes in mitochondria morphology regulated by phosphorylation of P-beta domain (379 aa)
PCBP1	PCBP1	2	PCBP1	194	8.2	119	PCBP1	poly(rC) binding protein 1; Single-stranded nucleic acid binding protein that binds preferentially to oligo dC (356 aa)
PCCB	PCCB	2	PCCB	93	48.4	8	PCCB	propionyl CoA carboxylase, beta polypeptide (559 aa)
PCMT1	PCMT1	1	PCMT1	119	6.9	0	PCMT1	protein-L-isoaspartate (D-aspartate) O-methyltransferase (285 aa)
PCNA	PCNA	2	PCNA	97	4.8	25	PCNA	proliferating cell nuclear antigen; Auxiliary protein of DNA polymerase delta and is involved in the control of eukaryotic DNA replication by increasing the polymerase’s processibility during elongation of the leading strand. Induces a robust stimulatory effect on the 3’- 5’ exonuclease and 3’-phosphodiesterase, but not apurinic- apyrimidinic (AP) endonuclease, APEX2 activities. Has to be loaded …
PDCD6	PDCD6	1	PDCD6	27	4.2	6	PDCD6	programmed cell death 6; Calcium-binding protein required for T-cell receptor-, Fas-, and glucocorticoid-induced cell death. May mediate Ca(2+)- regulated signals along the death pathway (By similarity). Calcium-dependent adapter necessary for the association between PDCD6IP and TSG101. Interaction with DAPK1 can accelerate apoptotic cell death by increasing caspase-3 activity (191 aa)
PDHB	PDHB	3	PDHB	52	5.9	13	PDHB	pyruvate dehydrogenase (lipoamide) beta; The pyruvate dehydrogenase complex catalyzes the overall conversion of pyruvate to acetyl-CoA and CO(2), and thereby links the glycolytic pathway to the tricarboxylic cycle (359 aa)
PDK3	PDK3	1	PDK3	6	1.2	1	PDK3	pyruvate dehydrogenase kinase, isozyme 3; Inhibits pyruvate dehydrogenase activity by phosphorylation of the E1 subunit PDHA1, and thereby regulates glucose metabolism and aerobic respiration. Can also phosphorylate PDHA2. Decreases glucose utilization and increases fat metabolism in response to prolonged fasting, and as adaptation to a high-fat diet. Plays a role in glucose homeostasis and in ma…
PDLIM7	PDLIM7	1	PDLIM7	16	4	23	PDLIM7	PDZ and LIM domain 7 (enigma); May function as a scaffold on which the coordinated assembly of proteins can occur. May play a role as an adapter that, via its PDZ domain, localizes LIM-binding proteins to actin filaments of both skeletal muscle and nonmuscle tissues. Involved in both of the two fundamental mechanisms of bone formation, direct bone formation (e.g. embryonic flat bones mandible and…
PDS5A	PDS5A	1	PDS5A	43	3.3	7	PDS5A	PDS5, regulator of cohesion maintenance, homolog A (S. cerevisiae); Probable regulator of sister chromatid cohesion in mitosis which may stabilize cohesin complex association with chromatin. May couple sister chromatid cohesion during mitosis to DNA replication. Cohesion ensures that chromosome partitioning is accurate in both meiotic and mitotic cells and plays an important role in DNA repair (1…
PDXDC1	PDXDC1	2	PDXDC1	5	1	2	PDXDC1	pyridoxal-dependent decarboxylase domain containing 1 (788 aa)
PELO	PELO	2	PELO	9	2.3	0	PELO	pelota homolog (Drosophila); Required for normal chromosome segregation during cell division and genomic stability (By similarity). May function in recognizing stalled ribosomes and triggering endonucleolytic cleavage of the mRNA, a mechanism to release non-functional ribosomes and degrade damaged mRNAs. May have ribonuclease activity (Potential) (385 aa)
PEX16	PEX16	1	PEX16	0	0	6	PEX16	peroxisomal biogenesis factor 16; Required for peroxisome membrane biogenesis. May play a role in early stages of peroxisome assembly. Can recruit other peroxisomal proteins, such as PEX3 and PMP34, to de novo peroxisomes derived from the endoplasmic reticulum (ER). May function as receptor for PEX3 (346 aa)
PFDN2	PFDN2	1	PFDN2	57	2.3	2	PFDN2	prefoldin subunit 2; Binds specifically to cytosolic chaperonin (c-CPN) and transfers target proteins to it. Binds to nascent polypeptide chain and promotes folding in an environment in which there are many competing pathways for nonnative proteins (154 aa)
PGAM5	PGAM5	3	PGAM5	73	5.2	9	PGAM5	phosphoglycerate mutase family member 5; Displays phosphatase activity for serine/threonine residues, and, dephosphorylates and activates MAP3K5 kinase. Has apparently no phosphoglycerate mutase activity. May be regulator of mitochondrial dynamics. Substrate for a KEAP1-dependent ubiquitin ligase complex. Contributes to the repression of NFE2L2- dependent gene expression. Acts as a central mediat…
PGM3	PGM3	1	PGM3	5	2.6	31	PGM3	phosphoglucomutase 3 (570 aa)
PGRMC1	PGRMC1	2	PGRMC1	40	1.6	0	PGRMC1	progesterone receptor membrane component 1; Receptor for progesterone (By similarity) (195 aa)
PGRMC2	PGRMC2	2	PGRMC2	35	3.2	93	PGRMC2	progesterone receptor membrane component 2; Receptor for steroids (Potential) (247 aa)
PHB	PHB	1	PHB	85	3.9	26	PHB	prohibitin; Prohibitin inhibits DNA synthesis. It has a role in regulating proliferation. As yet it is unclear if the protein or the mRNA exhibits this effect. May play a role in regulating mitochondrial respiration activity and in aging (272 aa)
PHB2	PHB2	1	PHB2	95	5.9	3	PHB2	prohibitin 2; Acts as a mediator of transcriptional repression by nuclear hormone receptors via recruitment of histone deacetylases (By similarity). Functions as an estrogen receptor (ER)-selective coregulator that potentiates the inhibitory activities of antiestrogens and represses the activity of estrogens. Competes with NCOA1 for modulation of ER transcriptional activity. Probably involved in …
PHGDH	PHGDH	1	PHGDH	152	6.2	1	PHGDH	phosphoglycerate dehydrogenase (533 aa)
PI4K2A	PI4K2A	1	PI4K2A	0	0	4	PI4K2A	phosphatidylinositol 4-kinase type 2 alpha; Together with PI4K2B and the type III PI4Ks (PIK4CA and PIK4CB) it contributes to the overall PI4-kinase activity of the cell. The phosphorylation of phosphatidylinositol (PI) to PI4P is the first committed step in the generation of phosphatidylinositol 4,5-bisphosphate (PIP2), a precursor of the second messenger inositol 1,4,5-trisphosphate (InsP3). Co…
PICALM	PICALM	1	PICALM	18	3.6	0	PICALM	phosphatidylinositol binding clathrin assembly protein; Assembly protein recruiting clathrin and adaptor protein complex 2 (AP2) to cell membranes at sites of coated-pit formation and clathrin-vesicle assembly. May be required to determine the amount of membrane to be recycled, possibly by regulating the size of the clathrin cage. Involved in AP2-dependent clathrin-mediated endocytosis at the neu…
PIGG	PIGG	3	PIGG	0	0	112	PIGG	phosphatidylinositol glycan anchor biosynthesis, class G (983 aa)
PIGK	PIGK	2	PIGK	4	1	332	PIGK	phosphatidylinositol glycan anchor biosynthesis, class K; Mediates GPI anchoring in the endoplasmic reticulum, by replacing a protein’s C-terminal GPI attachment signal peptide with a pre-assembled GPI. During this transamidation reaction, the GPI transamidase forms a carbonyl intermediate with the substrate protein (395 aa)
PIGN	PIGN	1	PIGN	0	0	3	PIGN	phosphatidylinositol glycan anchor biosynthesis, class N; Ethanolamine phosphate transferase involved in glycosylphosphatidylinositol-anchor biosynthesis. Transfers ethanolamine phosphate to the first alpha-1,4-linked mannose of the glycosylphosphatidylinositol precursor of GPI-anchor (By similarity) (931 aa)
PIGO	PIGO	3	PIGO	1	1	0	PIGO	phosphatidylinositol glycan anchor biosynthesis, class O; Ethanolamine phosphate transferase involved in glycosylphosphatidylinositol-anchor biosynthesis. Transfers ethanolamine phosphate to the GPI third mannose which links the GPI-anchor to the C-terminus of the proteins by an amide bond (By similarity) (1089 aa)
PIGS	PIGS	3	PIGS	4	2	8	PIGS	phosphatidylinositol glycan anchor biosynthesis, class S; Component of the GPI transamidase complex. Essential for transfer of GPI to proteins, particularly for formation of carbonyl intermediates (555 aa)
PIGT	PIGT	3	PIGT	2	1		PIGT	phosphatidylinositol glycan anchor biosynthesis, class T (578 aa)
PIGU	PIGU	2	PIGU	5	1	17	PIGU	phosphatidylinositol glycan anchor biosynthesis, class U; Component of the GPI transamidase complex. May be involved in the recognition of either the GPI attachment signal or the lipid portion of GPI (435 aa)
PIGW	PIGW	1	PIGW	0	0	6	PIGW	phosphatidylinositol glycan anchor biosynthesis, class W; Probable acetyltransferase, which acetylates the inositol ring of phosphatidylinositol during biosynthesis of GPI- anchor. Acetylation during GPI-anchor biosynthesis is not essential for the subsequent mannosylation and is usually removed soon after the attachment of GPIs to proteins (By similarity) (504 aa)
PIK3R4	PIK3R4	1	PIK3R4	2	2	30	PIK3R4	phosphoinositide-3-kinase, regulatory subunit 4; Regulatory subunit of the PI3K complex. May regulate membrane trafficking late in the endocytic pathway (1358 aa)
PIP	PIP	1	PIP	46	2.4	1	PIP	prolactin-induced protein (146 aa)
PISD	PISD	3	PISD	0	0	92	PISD	phosphatidylserine decarboxylase (375 aa)
PKM	PKM	1	PKM	249	17.7	7	PKM	pyruvate kinase, muscle (531 aa)
PKMYT1	PKMYT1	1	PKMYT1	0	0	23	PKMYT1	protein kinase, membrane associated tyrosine/threonine 1; Acts as a negative regulator of entry into mitosis (G2 to M transition) by phosphorylation of the CDK1 kinase specifically when CDK1 is complexed to cyclins. Mediates phosphorylation of CDK1 predominantly on ’Thr-14’. Also involved in Golgi fragmentation. May be involved in phosphorylation of CDK1 on ’Tyr-15’ to a lesser degree, however ty…
PLAA	PLAA	2	PLAA	16	1.3	72	PLAA	phospholipase A2-activating protein; Involved in the maintenance of ubiquitin levels (By similarity) (795 aa)
PLCB4	PLCB4	1	PLCB4	1	1	4	PLCB4	phospholipase C, beta 4 (1194 aa)
PLD3	PLD3	3	PLD3	17	1.5	2	PLD3	phospholipase D family, member 3 (490 aa)
PLS3	PLS3	1	PLS3	41	6.2	2	PLS3	plastin 3; Actin-bundling protein found in intestinal microvilli, hair cell stereocilia, and fibroblast filopodia (630 aa)
PNPLA6	PNPLA6	1	PNPLA6	6	1	42	PNPLA6	patatin-like phospholipase domain containing 6; Phospholipase B that deacylates intracellular phosphatidylcholine (PtdCho), generating glycerophosphocholine (GroPtdCho). This deacylation occurs at both sn-2 and sn-1 positions of PtdCho. Its specific chemical modification by certain organophosphorus (OP) compounds leads to distal axonopathy (1375 aa)
POLR2H	POLR2H	1	POLR2H	53	2.3	6	POLR2H	polymerase (RNA) II (DNA directed) polypeptide H; DNA-dependent RNA polymerase catalyzes the transcription of DNA into RNA using the four ribonucleoside triphosphates as substrates. Common component of RNA polymerases I, II and III which synthesize ribosomal RNA precursors, mRNA precursors and many functional non-coding RNAs, and small RNAs, such as 5S rRNA and tRNAs, respectively (150 aa)
POM121C	POM121C	1	POM121C	22	1.6	8	POM121C	POM121 transmembrane nucleoporin C; Essential component of the nuclear pore complex (NPC). The repeat-containing domain may be involved in anchoring components of the pore complex to the pore membrane. When overexpressed in cells induces the formation of cytoplasmic annulate lamellae (AL) (987 aa)
POMK	POMK	3	POMK	0	0	2
POMT1	POMT1	1	POMT1	0	0	67	POMT1	protein-O-mannosyltransferase 1 (747 aa)
POR	POR	1	POR	16	1.8	3	POR	P450 (cytochrome) oxidoreductase; This enzyme is required for electron transfer from NADP to cytochrome P450 in microsomes. It can also provide electron transfer to heme oxygenase and cytochrome B5 (680 aa)
PPIA	PPIA	1	PPIA	184	5.9	56	PPIA	peptidylprolyl isomerase A (cyclophilin A); PPIases accelerate the folding of proteins. It catalyzes the cis-trans isomerization of proline imidic peptide bonds in oligopeptides (By similarity) (165 aa)
PPIH	PPIH	2	PPIH	15	2.1	10	PPIH	peptidylprolyl isomerase H (cyclophilin H); PPIases accelerate the folding of proteins. It catalyzes the cis-trans isomerization of proline imidic peptide bonds in oligopeptides. Participates in pre-mRNA splicing. May play a role in the assembly of the U4/U5/U6 tri-snRNP complex, one of the building blocks of the spliceosome. May act as a chaperone (177 aa)
PPM1B	PPM1B	1	PPM1B	117	16.4	7	PPM1B	protein phosphatase, Mg2+/Mn2+ dependent, 1B; Enzyme with a broad specificity. Dephosphorylates CDK2 and CDK6 in vitro (479 aa)
PPM1L	PPM1L	1	PPM1L	0	0	28	PPM1L	protein phosphatase, Mg2+/Mn2+ dependent, 1L; Acts as a suppressor of the SAPK signaling pathways by associating with and dephosphorylating MAP3K7/TAK1 and MAP3K5, and by attenuating the association between MAP3K7/TAK1 and MAP2K4 or MAP2K6 (360 aa)
PPP2R1A	PPP2R1A	2	PPP2R1A	132	5.4	8	PPP2R1A	protein phosphatase 2, regulatory subunit A, alpha; The PR65 subunit of protein phosphatase 2A serves as a scaffolding molecule to coordinate the assembly of the catalytic subunit and a variable regulatory B subunit. Required for proper chromosome segregation and for centromeric localization of SGOL1 in mitosis (589 aa)
PPP2R1B	PPP2R1B	1	PPP2R1B	77	2	0	PPP2R1B	protein phosphatase 2, regulatory subunit A, beta; The PR65 subunit of protein phosphatase 2A serves as a scaffolding molecule to coordinate the assembly of the catalytic subunit and a variable regulatory B subunit (667 aa)
PPP6C	PPP6C	1	PPP6C	14	2.1	0	PPP6C	protein phosphatase 6, catalytic subunit; Catalytic subunit of protein phosphatase 6 (PP6). PP6 is a component of a signaling pathway regulating cell cycle progression in response to IL2 receptor stimulation. N-terminal domain restricts G1 to S phase progression in cancer cells, in part through control of cyclin D1. Downregulates MAP3K7 kinase activation of the IL1 signaling pathway by dephosphor…
PRAF2	PRAF2	1	PRAF2	6	1	2	PRAF2	PRA1 domain family, member 2; May be involved in ER/Golgi transport and vesicular traffic. Plays a proapoptic role in cerulenin-induced neuroblastoma apoptosis (178 aa)
PRDX1	PRDX1	1	PRDX1	253	7.9	0	PRDX1	peroxiredoxin 1; Involved in redox regulation of the cell. Reduces peroxides with reducing equivalents provided through the thioredoxin system but not from glutaredoxin. May play an important role in eliminating peroxides generated during metabolism. Might participate in the signaling cascades of growth factors and tumor necrosis factor-alpha by regulating the intracellular concentrations of H(2)…
PRDX2	PRDX2	1	PRDX2	205	5.1	1	PRDX2	peroxiredoxin 2; Involved in redox regulation of the cell. Reduces peroxides with reducing equivalents provided through the thioredoxin system. It is not able to receive electrons from glutaredoxin. May play an important role in eliminating peroxides generated during metabolism. Might participate in the signaling cascades of growth factors and tumor necrosis factor-alpha by regulating the intrace…
PRDX4	PRDX4	2	PRDX4	161	2.8	18	PRDX4	peroxiredoxin 4; Probably involved in redox regulation of the cell. Regulates the activation of NF-kappa-B in the cytosol by a modulation of I-kappa-B-alpha phosphorylation (271 aa)
PREB	PREB	3	PREB	4	1.8	3	PREB	prolactin regulatory element binding; Was first identified based on its probable role in the regulation of pituitary gene transcription. Binds to the prolactin gene (PRL) promoter and seems to activate transcription (By similarity). Guanine nucleotide exchange factor that activates SARA2. Required for the formation of COPII transport vesicles from the ER (417 aa)
PRKAG1	PRKAG1	1	PRKAG1	12	1.8	2	PRKAG1	protein kinase, AMP-activated, gamma 1 non-catalytic subunit; AMP/ATP-binding subunit of AMP-activated protein kinase (AMPK), an energy sensor protein kinase that plays a key role in regulating cellular energy metabolism. In response to reduction of intracellular ATP levels, AMPK activates energy-producing pathways and inhibits energy-consuming processes- inhibits protein, carbohydrate and lipid …
PRKDC	PRKDC	1	PRKDC	175	22	15	PRKDC	protein kinase, DNA-activated, catalytic polypeptide (4127 aa)
[truncated: 454 more rows]

## Sheet: VLGR1CTF-SF
				CRAPome
STRING Input	Vlgr1CTF-SF gesamt GeneCards ID	Number of TAPs	Mapped Gene Symbol CRAPome	Num of Expt. (found/total 411)	Ave SC	Max SC	STRING
[truncated: 1,025 more rows]

## Sheet: SF-VLGR1ICD
STRING Input	GeneCard ID	User Input	Mapped Gene Symbol	Num of Expt. (found/total)	Ave SC	Max SC
[truncated: 40 more rows]
