# Supplementary material for: Affinity Proteomics Identifies Interaction Partners and Defines Novel Insights into the Function of the Adhesion GPCR VLGR1/ADGRV1
Source: Molecules. 2022 May 12;27(10):3108. doi: 10.3390/molecules27103108 (PMC9146371; doi:10.3390/molecules27103108)
Supplement: Supplementary file 1 [file molecules-27-03108-s001.zip › Supplementary Table S2 SF-Vlgr1a ClueGO results.xls]

## Sheet: SF-Vlgr1a BF
GOID	GOTerm	Nr. Genes	Associated Genes Found	Ontology Source	Term PValue	Term PValue Corrected with Bonferroni step down	Group PValue	Group PValue Corrected with Bonferroni step down	GOLevels	GOGroups	% Associated Genes
GO:0043170	macromolecule metabolic process	553	[AAAS, ACACA, ACSL1, ACTB, ADAMTS1, ADRM1, AFG3L2, AIFM1, ALB, ALG1, ALG10, ALG3, ALG6, AMFR, APH1A, ARCN1, ARF4, ARFGEF2, ARG1, ASNS, ASPH, ATP6AP1, AUP1, AURKB, B3GAT3, B3GNT2, B4GALT5, BAG2, BAG5, BAG6, BZW1, C1QBP, CAD, CALR, CANX, CAT, CBS, CBX3, CCAR2, CCDC47, CCDC8, CCDC88A, CCT2, CCT3, CCT4, CCT5, CCT6A, CCT7, CCT8, CDC37, CDC42, CDC45, CDC6, CDC7, CDK1, CDK17, CDK5, CERS1, CHCHD3, CHID1,…	GO_BiologicalProcess-GOA_09.02.2016_16h18	1.3e-06	0.0016	N/A	N/A	[3]	None	5.89615
GO:0044260	cellular macromolecule metabolic process	525	[AAAS, ACSL1, ACTB, ADRM1, AFG3L2, AIFM1, ALG1, ALG10, ALG3, ALG6, AMFR, APH1A, ARCN1, ARF4, ARFGEF2, ASNS, ASPH, ATP6AP1, AUP1, AURKB, B3GAT3, B3GNT2, B4GALT5, BAG5, BAG6, BZW1, C1QBP, CAD, CALR, CANX, CAT, CBS, CBX3, CCAR2, CCDC47, CCDC8, CCDC88A, CCT2, CCT3, CCT4, CCT5, CCT6A, CCT7, CCT8, CDC37, CDC42, CDC45, CDC6, CDC7, CDK1, CDK17, CDK5, CERS1, CHCHD3, CHP1, CHPF, CHPF2, CHST14, CKAP4, CLN6,…	GO_BiologicalProcess-GOA_09.02.2016_16h18	6.8e-08	8.6e-05	N/A	N/A	[3, 4]	None	6.06096
GO:0050794	regulation of cellular process	479	[AAAS, AAMP, ACACA, ACSL1, ACSL3, ACTB, ADAMTS1, ADGRL2, ADRM1, AGPAT1, AGPAT2, AIFM1, ALB, AMBRA1, AMFR, AMOT, APH1A, ARF3, ARF4, ARFGEF2, ARG1, ARL1, ARL5B, ASNS, ASPH, ATAD3A, ATP1A1, ATP1B3, ATP2A2, ATP5A1, ATP5B, ATP6AP1, ATXN2L, AURKB, B3GAT3, BAG2, BAG5, BAG6, BSG, BZW1, C1QBP, C2CD2L, C3orf58, CALR, CAT, CBX3, CCAR2, CCDC47, CCDC8, CCDC88A, CCT2, CCT3, CCT4, CCT5, CCT6A, CCT7, CCT8, CDC37…	GO_BiologicalProcess-GOA_09.02.2016_16h18	1.4e-06	0.0017	N/A	N/A	[2, 3]	None	4.52185
GO:0019538	protein metabolic process	469	[AAAS, ACACA, ACSL1, ACTB, ADAMTS1, ADRM1, AFG3L2, AIFM1, ALB, ALG1, ALG10, ALG3, ALG6, AMFR, APH1A, ARCN1, ARF4, ASNS, ASPH, ATP6AP1, AUP1, AURKB, B3GAT3, B3GNT2, B4GALT5, BAG2, BAG5, BAG6, C1QBP, CAD, CALR, CANX, CAT, CCAR2, CCDC47, CCDC8, CCDC88A, CCT2, CCT3, CCT4, CCT5, CCT6A, CCT7, CCT8, CDC37, CDC42, CDC6, CDC7, CDK1, CDK17, CDK5, CHP1, CHPF, CHPF2, CHST14, CKAP4, CLN6, COPA, COPB2, COPG1, …	GO_BiologicalProcess-GOA_09.02.2016_16h18	2e-31	3e-28	N/A	N/A	[3, 4]	None	7.94646
GO:1901576	organic substance biosynthetic process	450	[AAAS, ABCD3, ACACA, ACSL1, ACSL3, ADCK3, ADRM1, AGK, AGPAT1, AGPAT2, AGPAT4, ALDH18A1, ALDH3A2, ALG1, ALG10, ALG3, ALG6, ARCN1, ARF3, ARF4, ARG1, ASNS, ASPH, ATIC, ATP1A1, ATP5A1, ATP5B, ATP5C1, ATP5E, ATP5EP2, ATP5F1, ATP5H, ATP5I, ATP5J2, ATP5L, ATP5O, AURKB, B3GAT3, B3GNT2, B4GALT5, BZW1, C1QBP, CAD, CALR, CANX, CAT, CBS, CBX3, CCAR2, CCDC88A, CCT2, CCT3, CCT4, CCT5, CCT6A, CCT7, CCT8, CDC42,…	GO_BiologicalProcess-GOA_09.02.2016_16h18	1.3e-16	1.8e-13	N/A	N/A	[3]	None	6.98649
GO:0044249	cellular biosynthetic process	443	[AAAS, ABCD3, ACACA, ACSL1, ACSL3, ADCK3, ADRM1, AGK, AGPAT1, AGPAT2, AGPAT4, ALDH18A1, ALDH3A2, ALG1, ALG10, ALG3, ALG6, ARCN1, ARF3, ARF4, ARG1, ASNS, ASPH, ATIC, ATP1A1, ATP5A1, ATP5B, ATP5C1, ATP5E, ATP5EP2, ATP5F1, ATP5H, ATP5I, ATP5J2, ATP5L, ATP5O, AURKB, B3GAT3, B3GNT2, B4GALT5, BZW1, C1QBP, CAD, CALR, CANX, CAT, CBS, CBX3, CCAR2, CCDC88A, CCT2, CCT3, CCT4, CCT5, CCT6A, CCT7, CCT8, CDC42,…	GO_BiologicalProcess-GOA_09.02.2016_16h18	3.5e-16	5e-13	N/A	N/A	[3]	None	6.98408
GO:0044267	cellular protein metabolic process	443	[AAAS, ACSL1, ACTB, ADRM1, AFG3L2, AIFM1, ALG1, ALG10, ALG3, ALG6, AMFR, APH1A, ARCN1, ARF4, ASNS, ASPH, ATP6AP1, AUP1, AURKB, B3GAT3, B3GNT2, B4GALT5, BAG5, BAG6, C1QBP, CAD, CALR, CANX, CCAR2, CCDC47, CCDC8, CCDC88A, CCT2, CCT3, CCT4, CCT5, CCT6A, CCT7, CCT8, CDC37, CDC42, CDC6, CDC7, CDK1, CDK17, CDK5, CHP1, CKAP4, CLN6, COPA, COPB2, COPG1, CRTAP, CUL2, CUL7, CYCS, DAD1, DARS, DCTN1, DCTN2, DD…	GO_BiologicalProcess-GOA_09.02.2016_16h18	1.7e-35	2.6e-32	N/A	N/A	[4, 5]	None	8.44453
GO:0034641	cellular nitrogen compound metabolic process	426	[AAAS, ACACA, ACSL3, ADRM1, AGK, AIFM1, ALDH18A1, ARF4, ARG1, ASNS, ASPH, ATIC, ATP5A1, ATP5B, ATP5C1, ATP5E, ATP5EP2, ATP5F1, ATP5H, ATP5I, ATP5J2, ATP5L, ATP5O, AURKB, BZW1, C1QBP, CAD, CALR, CAT, CBS, CBX3, CCAR2, CCDC88A, CCT2, CCT3, CCT4, CCT5, CCT6A, CCT7, CCT8, CDC42, CDC45, CDC6, CDC7, CDK1, CDK5, CEPT1, CERS1, CERS2, CHCHD3, CHP1, CLN6, CLNS1A, CNP, COX15, COX6C, COX7B, CPD, CPT1A, CTPS1…	GO_BiologicalProcess-GOA_09.02.2016_16h18	4.3e-08	5.5e-05	N/A	N/A	[3]	None	6.32235
GO:0006810	transport	371	[AAAS, ABCB7, ABCD3, ACACA, ACSL1, ACSL3, ACTB, ACTR1A, AFG3L2, ALB, APOO, ARCN1, ARF3, ARF4, ARFGEF2, ARG1, ARL1, ASPH, ATP13A1, ATP1A1, ATP1B3, ATP2A2, ATP5A1, ATP5B, ATP5C1, ATP5E, ATP5EP2, ATP5F1, ATP5H, ATP5I, ATP5J2, ATP5L, ATP5O, ATP6AP1, AUP1, B3GAT3, BAG6, BSG, C2CD2L, CAD, CALR, CALU, CANX, CCT2, CCT3, CCT4, CCT5, CCT7, CCT8, CDC37, CDC42, CDC7, CDK1, CDK5, CHP1, CKAP5, CLCC1, CLNS1A, C…	GO_BiologicalProcess-GOA_09.02.2016_16h18	7.8e-21	1.1e-17	N/A	N/A	[3]	None	7.81382
GO:0009059	macromolecule biosynthetic process	351	[AAAS, ADRM1, ALG1, ALG10, ALG3, ALG6, ARCN1, ARF4, ARG1, ASPH, AURKB, B3GAT3, B3GNT2, B4GALT5, BZW1, C1QBP, CALR, CANX, CAT, CBX3, CCAR2, CCDC88A, CCT2, CCT3, CCT4, CCT5, CCT6A, CCT7, CCT8, CDC42, CDC45, CDC6, CDC7, CDK1, CDK5, CERS1, CHCHD3, CHP1, CHPF, CHPF2, CHST14, COPA, COPB2, COPG1, COX6C, COX7B, CUL2, CYCS, DAD1, DARS, DCTN1, DCTN2, DDB1, DDOST, DDX3X, DDX6, DERL2, DNAJA3, DNAJB6, DNAJC3,…	GO_BiologicalProcess-GOA_09.02.2016_16h18	1.1e-07	0.00013	N/A	N/A	[4]	None	6.51327
GO:1901360	organic cyclic compound metabolic process	341	[AAAS, ACACA, ADRM1, AIFM1, ALB, ALDH18A1, ARF4, ASPH, ATIC, ATP1A1, ATP5A1, ATP5B, ATP5C1, ATP5E, ATP5EP2, ATP5F1, ATP5H, ATP5I, ATP5J2, ATP5L, ATP5O, AURKB, BZW1, C1QBP, CAD, CALR, CAT, CBS, CBX3, CCAR2, CCDC88A, CCT2, CCT3, CCT4, CCT5, CCT6A, CCT7, CCT8, CDC42, CDC45, CDC6, CDC7, CDK1, CDK5, CERS1, CHCHD3, CHP1, CLN6, CLNS1A, CNP, COX15, COX6C, COX7B, CRTAP, CTPS1, CUL2, CYCS, CYP51A1, DARS, D…	GO_BiologicalProcess-GOA_09.02.2016_16h18	0.22	1	N/A	N/A	[3]	None	5.43426
GO:0044765	single-organism transport	340	[AAAS, ABCB7, ABCD3, ACACA, ACSL1, ACSL3, ACTB, AFG3L2, ALB, APOO, ARCN1, ARF4, ARFGEF2, ARG1, ARL1, ASPH, ATP13A1, ATP1A1, ATP1B3, ATP2A2, ATP5A1, ATP5B, ATP5C1, ATP5E, ATP5EP2, ATP5F1, ATP5H, ATP5I, ATP5J2, ATP5L, ATP5O, ATP6AP1, AUP1, BSG, C2CD2L, CAD, CALR, CALU, CANX, CDC37, CDC42, CDC7, CDK1, CDK5, CHP1, CLCC1, CLNS1A, CNNM3, CNP, COPA, COPB2, COPG1, COX15, COX6C, COX7B, CPT1A, CSE1L, DCTN1…	GO_BiologicalProcess-GOA_09.02.2016_16h18	7e-22	1e-18	N/A	N/A	[3, 4]	None	8.16523
GO:0034645	cellular macromolecule biosynthetic process	339	[ADRM1, ALG1, ALG10, ALG3, ALG6, ARCN1, ARF4, ASPH, AURKB, B3GAT3, B3GNT2, B4GALT5, BZW1, C1QBP, CALR, CANX, CAT, CBX3, CCAR2, CCDC88A, CCT2, CCT3, CCT4, CCT5, CCT6A, CCT7, CCT8, CDC42, CDC45, CDC6, CDC7, CDK1, CDK5, CERS1, CHCHD3, CHP1, CHPF, CHPF2, CHST14, COPA, COPB2, COPG1, COX6C, COX7B, CUL2, CYCS, DAD1, DARS, DCTN1, DCTN2, DDB1, DDOST, DDX3X, DDX6, DERL2, DNAJA3, DNAJB6, DNAJC3, DPM1, EARS2…	GO_BiologicalProcess-GOA_09.02.2016_16h18	3.6e-07	0.00044	N/A	N/A	[4, 5]	None	6.48804
GO:0010467	gene expression	335	[AAAS, ACTB, ADRM1, AFG3L2, AIFM1, APH1A, ARF4, ASPH, AURKB, BZW1, C1QBP, CALR, CAT, CBX3, CCAR2, CDC37, CDC42, CDC45, CDC6, CDK1, CDK5, CHCHD3, CHP1, CLNS1A, COX6C, COX7B, CPD, CUL2, CYCS, DARS, DDOST, DDX3X, DDX6, DHCR24, DNAJA3, DNAJB6, DNAJC3, EARS2, EEF1A1, EEF1B2, EEF1D, EEF1G, EEF2, EIF3D, EIF3F, EIF3H, EIF3I, EIF3K, EIF3M, EIF4A1, EIF4E, EIF4G1, ELAVL1, EPRS, ERLIN2, ERP29, ETV3, FAM162A,…	GO_BiologicalProcess-GOA_09.02.2016_16h18	0.00017	0.18	N/A	N/A	[4]	None	6.09867
GO:0046483	heterocycle metabolic process	325	[AAAS, ACACA, ADRM1, AIFM1, ALDH18A1, ARF4, ASPH, ATIC, ATP5A1, ATP5B, ATP5C1, ATP5E, ATP5EP2, ATP5F1, ATP5H, ATP5I, ATP5J2, ATP5L, ATP5O, AURKB, BZW1, C1QBP, CAD, CALR, CAT, CBS, CBX3, CCAR2, CCDC88A, CCT2, CCT3, CCT4, CCT5, CCT6A, CCT7, CCT8, CDC42, CDC45, CDC6, CDC7, CDK1, CDK5, CERS1, CHCHD3, CHP1, CLNS1A, CNP, COX15, COX6C, COX7B, CRTAP, CTPS1, CUL2, CYCS, DARS, DDB1, DDX10, DDX3X, DDX6, DLS…	GO_BiologicalProcess-GOA_09.02.2016_16h18	0.32	1	N/A	N/A	[3]	None	5.39151
GO:0019222	regulation of metabolic process	320	[AAAS, ACACA, ACSL1, ACSL3, ACTB, ADRM1, AGPAT1, AIFM1, AMBRA1, AMOT, APH1A, ARF4, ARFGEF2, ARL1, ASPH, ATP1A1, ATP1B3, ATP6AP1, AUP1, AURKB, B3GAT3, BAG5, BAG6, BZW1, C1QBP, CALR, CALU, CAT, CBX3, CCAR2, CCDC8, CCDC88A, CCT2, CCT3, CCT4, CCT5, CCT6A, CCT7, CCT8, CDC37, CDC42, CDC42EP1, CDC45, CDC6, CDC7, CDK1, CDK5, CERS1, CHCHD3, CHP1, CISD1, CISD2, CLN6, CPT1A, CRTAP, CUL2, CYB5B, CYCS, DDX3X,…	GO_BiologicalProcess-GOA_09.02.2016_16h18	0.008	1	N/A	N/A	[2, 3]	None	4.61694
GO:0006725	cellular aromatic compound metabolic process	313	[AAAS, ACACA, ADRM1, AIFM1, ARF4, ASPH, ATIC, ATP5A1, ATP5B, ATP5C1, ATP5E, ATP5EP2, ATP5F1, ATP5H, ATP5I, ATP5J2, ATP5L, ATP5O, AURKB, BZW1, C1QBP, CAD, CALR, CAT, CBS, CBX3, CCAR2, CCDC88A, CCT2, CCT3, CCT4, CCT5, CCT6A, CCT7, CCT8, CDC42, CDC45, CDC6, CDC7, CDK1, CDK5, CERS1, CHCHD3, CHP1, CLNS1A, CNP, COX15, COX6C, COX7B, CTPS1, CUL2, CYCS, DARS, DDB1, DDX10, DDX3X, DDX6, DLST, DNAJA3, DNAJB6…	GO_BiologicalProcess-GOA_09.02.2016_16h18	0.94	1	N/A	N/A	[3]	None	5.17869
GO:0006139	nucleobase-containing compound metabolic process	307	[AAAS, ACACA, ADRM1, AIFM1, ARF4, ASPH, ATIC, ATP5A1, ATP5B, ATP5C1, ATP5E, ATP5EP2, ATP5F1, ATP5H, ATP5I, ATP5J2, ATP5L, ATP5O, AURKB, BZW1, C1QBP, CAD, CALR, CAT, CBS, CBX3, CCAR2, CCDC88A, CCT2, CCT3, CCT4, CCT5, CCT6A, CCT7, CCT8, CDC42, CDC45, CDC6, CDC7, CDK1, CDK5, CERS1, CHCHD3, CHP1, CLNS1A, CNP, COX15, COX6C, COX7B, CTPS1, CUL2, CYCS, DARS, DDB1, DDX10, DDX3X, DDX6, DLST, DNAJA3, DNAJB6…	GO_BiologicalProcess-GOA_09.02.2016_16h18	0.68	1	N/A	N/A	[3, 4]	None	5.25955
GO:0007154	cell communication	305	[AAAS, ACSL1, ACTB, ADAMTS1, ADGRL2, AGPAT1, AGPAT2, AIFM1, ALB, AMBRA1, AMFR, AMOT, APH1A, ARF3, ARF4, ARFGEF2, ARL1, ARL5B, ASNS, ASPH, ATP1A1, ATP2A2, ATP6AP1, AURKB, BAG5, BAG6, BSG, C1QBP, C2CD2L, C3orf58, CALR, CAT, CBS, CCAR2, CCDC47, CCDC88A, CDC37, CDC42, CDC42EP1, CDK1, CDK5, CHP1, CKAP5, CNP, CPT1A, CUL2, CUL7, CYCS, DCTN1, DDB1, DDX3X, DERL2, DGKE, DHCR24, DNAJA1, DNAJA3, DNAJB11, DNA…	GO_BiologicalProcess-GOA_09.02.2016_16h18	0.011	1	N/A	N/A	[3]	None	4.62472
GO:0044271	cellular nitrogen compound biosynthetic process	304	[AAAS, ACACA, ADRM1, AGK, ARF4, ARG1, ASNS, ASPH, ATIC, ATP5A1, ATP5B, ATP5C1, ATP5E, ATP5EP2, ATP5F1, ATP5H, ATP5I, ATP5J2, ATP5L, ATP5O, AURKB, BZW1, C1QBP, CAD, CALR, CAT, CBX3, CCAR2, CCT2, CCT4, CDC45, CDC6, CDK1, CDK5, CERS1, CERS2, CHCHD3, CHP1, COX15, COX6C, COX7B, CTPS1, CUL2, CYCS, DARS, DDB1, DDOST, DDX3X, DDX6, DNAJA3, DNAJB6, DNAJC3, EARS2, EEF1A1, EEF1B2, EEF1D, EEF1G, EEF2, EIF3D, …	GO_BiologicalProcess-GOA_09.02.2016_16h18	0.00093	0.92	N/A	N/A	[4]	None	6.04614
GO:0006996	organelle organization	304	[AAAS, ABCD3, ACAD9, ACTB, ACTR1A, AFG3L2, AIFM1, AMBRA1, AMOT, APOO, ARCN1, ARF4, ARFGEF2, ARL1, ATP2A2, ATP5B, ATXN10, ATXN2L, AURKB, BAG5, BAG6, BCS1L, C19orf70, C1QBP, CALR, CBX3, CCAR2, CCDC47, CCDC8, CCDC88A, CCT2, CCT3, CCT4, CCT5, CCT6A, CCT7, CCT8, CDC37, CDC42, CDC42EP1, CDC45, CDC6, CDK1, CDK5, CHCHD3, CHP1, CISD2, CKAP5, CLN6, CNP, COPA, COPB2, COPG1, CUL7, CYCS, DCTN1, DCTN2, DDB1, D…	GO_BiologicalProcess-GOA_09.02.2016_16h18	4.3e-17	6.1e-14	N/A	N/A	[3]	None	7.93112
GO:0044281	small molecule metabolic process	295	[AAAS, ABCB7, ABCD3, ABHD12, ACACA, ACAD9, ACSL1, ACSL3, ADCK3, AGK, AGPAT1, AGPAT2, AGPAT4, ALB, ALDH18A1, ALDH3A2, ARF3, ARG1, ASNS, ATIC, ATP5A1, ATP5B, ATP5C1, ATP5E, ATP5EP2, ATP5F1, ATP5H, ATP5I, ATP5J2, ATP5L, ATP5O, B3GAT3, B3GNT2, B4GALT5, BSG, CAD, CAT, CBS, CDIPT, CDS2, CEPT1, CERS1, CERS2, CHP1, CHPF, CHPF2, CHST14, CLN6, CNP, COQ5, COX15, COX6C, COX7B, CPT1A, CRTAP, CTPS1, CYC1, CYCS…	GO_BiologicalProcess-GOA_09.02.2016_16h18	2.5e-36	3.8e-33	N/A	N/A	[3]	None	10.3946
GO:0048518	positive regulation of biological process	293	[AAMP, ACACA, ACSL1, ACSL3, ACTB, ADAMTS1, ADGRL2, ADRM1, AGPAT1, AGPAT2, AIFM1, ALB, AMBRA1, AMOT, APH1A, ARF4, ARFGEF2, ARG1, ARL1, ASNS, ASPH, ATP1A1, ATP1B3, ATP2A2, ATP6AP1, AURKB, B3GAT3, BAG6, C1QBP, C2CD2L, CALR, CAT, CCAR2, CCDC88A, CCT2, CCT3, CCT4, CCT5, CCT6A, CCT7, CCT8, CDC42, CDC42EP1, CDC45, CDC6, CDC7, CDK1, CDK5, CHP1, CLN6, COCH, COL18A1, CPT1A, CUL7, CYB5B, CYCS, DDB1, DDX3X, …	GO_BiologicalProcess-GOA_09.02.2016_16h18	0.76	1	N/A	N/A	[1, 2, 3]	None	5.08857
GO:1901564	organonitrogen compound metabolic process	289	[ABHD12, ACACA, ACSL3, AGK, ALDH18A1, ALDH3A2, ARG1, ASNS, ATIC, ATP5A1, ATP5B, ATP5C1, ATP5E, ATP5EP2, ATP5F1, ATP5H, ATP5I, ATP5J2, ATP5L, ATP5O, B3GAT3, B3GNT2, B4GALT5, C1QBP, CAD, CALR, CAT, CBS, CEPT1, CERS1, CERS2, CHID1, CHP1, CHPF, CHPF2, CHST14, CLN6, COX15, CPD, CPT1A, CRTAP, CTPS1, CYCS, DARS, DDOST, DDX3X, DDX6, DLST, DNAJC3, EARS2, EEF1A1, EEF1B2, EEF1D, EEF1G, EEF2, EIF3D, EIF3F, E…	GO_BiologicalProcess-GOA_09.02.2016_16h18	7.1e-48	1e-44	N/A	N/A	[3]	None	11.9867
GO:0007165	signal transduction	273	[AAAS, ACSL1, ACTB, ADAMTS1, ADGRL2, AGPAT1, AGPAT2, AIFM1, AMFR, AMOT, APH1A, ARF3, ARF4, ARFGEF2, ARL1, ARL5B, ASNS, ASPH, ATP2A2, ATP6AP1, AURKB, BAG5, BAG6, BSG, C1QBP, C3orf58, CALR, CAT, CCAR2, CCDC47, CCDC88A, CDC37, CDC42, CDC42EP1, CDK1, CDK5, CHP1, CKAP5, CUL2, CUL7, CYCS, DCTN1, DDB1, DDX3X, DERL2, DGKE, DHCR24, DNAJA1, DNAJA3, DNAJB11, DNAJC10, DNAJC3, DST, EBP, EEF1D, EIF4A1, EIF4E, …	GO_BiologicalProcess-GOA_09.02.2016_16h18	0.0046	1	N/A	N/A	[3, 4]	None	4.51837
GO:0031323	regulation of cellular metabolic process	268	[ACACA, ACSL1, ACSL3, ADRM1, AGPAT1, AIFM1, AMBRA1, ARF4, ASPH, ATP1A1, ATP6AP1, AURKB, BAG5, BAG6, BZW1, C1QBP, CALR, CAT, CBX3, CCAR2, CCDC8, CCDC88A, CCT2, CCT3, CCT4, CCT5, CCT6A, CCT7, CCT8, CDC37, CDC42, CDC45, CDC6, CDC7, CDK1, CDK5, CERS1, CHCHD3, CHP1, CISD1, CISD2, CLN6, CPT1A, CRTAP, CUL2, CYCS, DDX3X, DDX6, DHCR24, DNAJA1, DNAJA3, DNAJB2, DNAJB6, DNAJC10, DNAJC3, EEF1A1, EEF1D, EEF2, …	GO_BiologicalProcess-GOA_09.02.2016_16h18	0.00086	0.86	N/A	N/A	[3, 4]	None	4.40935
GO:0060255	regulation of macromolecule metabolic process	268	[AAAS, ACSL1, ACTB, ADRM1, AIFM1, ARF4, ASPH, ATP6AP1, AURKB, BAG5, BAG6, BZW1, C1QBP, CALR, CAT, CBX3, CCAR2, CCDC8, CCDC88A, CCT2, CCT3, CCT4, CCT5, CCT6A, CCT7, CCT8, CDC37, CDC42, CDC45, CDC6, CDC7, CDK1, CDK5, CERS1, CHCHD3, CHP1, CLN6, CRTAP, CUL2, CYCS, DDX3X, DDX6, DERL2, DHCR24, DNAJA1, DNAJA3, DNAJB2, DNAJB6, DNAJC10, DNAJC3, EEF1A1, EEF1D, EEF2, EIF3D, EIF3F, EIF3H, EIF3I, EIF3K, EIF3M…	GO_BiologicalProcess-GOA_09.02.2016_16h18	0.0025	1	N/A	N/A	[3, 4]	None	4.46816
GO:0043412	macromolecule modification	266	[AAAS, ACSL1, ALG1, ALG10, ALG3, ALG6, AMFR, ARCN1, ARF4, ASPH, ATP6AP1, AURKB, B3GAT3, B3GNT2, B4GALT5, BAG5, BAG6, CAD, CALR, CANX, CCAR2, CCDC8, CCDC88A, CDC37, CDC42, CDC6, CDC7, CDK1, CDK17, CDK5, CHP1, COPA, COPB2, COPG1, CRTAP, CUL2, CUL7, CYCS, DAD1, DCTN1, DCTN2, DDB1, DDOST, DERL2, DNAJA1, DNAJA3, DNAJB2, DNAJC10, DNAJC3, DPM1, DSP, EEF2, EIF3F, EIF4E, EPRS, ERP29, ETFA, FANCI, FASN, FA…	GO_BiologicalProcess-GOA_09.02.2016_16h18	0.00018	0.19	N/A	N/A	[4]	None	6.28693
GO:0080090	regulation of primary metabolic process	265	[ACSL1, ACSL3, ADRM1, AIFM1, AMBRA1, ARF4, ASPH, ATP1A1, ATP6AP1, AURKB, BAG5, BAG6, BZW1, C1QBP, CALR, CAT, CBX3, CCAR2, CCDC8, CCDC88A, CCT2, CCT3, CCT4, CCT5, CCT6A, CCT7, CCT8, CDC37, CDC42, CDC45, CDC6, CDC7, CDK1, CDK5, CERS1, CHCHD3, CHP1, CLN6, CPT1A, CRTAP, CUL2, CYCS, DDX3X, DDX6, DERL2, DHCR24, DHCR7, DNAJA1, DNAJA3, DNAJB2, DNAJB6, DNAJC10, DNAJC3, EEF1A1, EEF1D, EEF2, EIF3D, EIF3F, E…	GO_BiologicalProcess-GOA_09.02.2016_16h18	0.0012	1	N/A	N/A	[3, 4]	None	4.42109
GO:0071702	organic substance transport	263	[AAAS, ABCB7, ABCD3, ACACA, ACSL1, ACSL3, AFG3L2, ALB, APOO, ARCN1, ARF3, ARF4, ARFGEF2, ARG1, ASPH, ATP6AP1, AUP1, B3GAT3, BSG, C2CD2L, CALR, CANX, CDC37, CDC42, CDK1, CDK5, CHP1, CKAP5, COPA, COPB2, COPG1, CPT1A, CSE1L, DDOST, DERL2, DNAJA1, DNAJC19, DTWD2, EIF4E, EMD, ERLEC1, ERP29, ESYT1, ESYT2, FABP5, FAF2, FAU, FLNA, FLNB, FN1, GCN1, GDAP1, GJA1, GLUD1, GNAS, GOSR1, GPR89A, GPR89B, HADHA, H…	GO_BiologicalProcess-GOA_09.02.2016_16h18	9.2e-26	1.3e-22	N/A	N/A	[4]	None	9.56712
GO:0051649	establishment of localization in cell	262	[AAAS, ACACA, ACSL3, AFG3L2, ALB, ARCN1, ARF4, ARFGEF2, ARL1, ASPH, ATP2A2, ATP5A1, ATP5B, ATP5C1, ATP5E, ATP5F1, ATP5H, ATP5I, ATP5J2, ATP5L, ATP5O, ATP6AP1, AUP1, B3GAT3, BSG, C2CD2L, CALR, CALU, CANX, CDC37, CDC42, CDK1, CDK5, CHP1, CNP, COPA, COPB2, COPG1, CPT1A, CSE1L, DCTN1, DCTN2, DDOST, DERL2, DNAJC19, DST, DTWD2, EIF4E, EMD, ERGIC1, ERLEC1, ERP29, FAF2, FAU, FLNA, FLNB, FN1, GDAP1, GJA1,…	GO_BiologicalProcess-GOA_09.02.2016_16h18	5.8e-25	8.7e-22	N/A	N/A	[3]	None	9.47216
GO:0048522	positive regulation of cellular process	261	[AAMP, ACACA, ACSL1, ACSL3, ADAMTS1, ADGRL2, ADRM1, AGPAT1, AGPAT2, AIFM1, AMBRA1, AMOT, APH1A, ARF4, ARG1, ASNS, ASPH, ATP1B3, ATP6AP1, AURKB, BAG6, C1QBP, C2CD2L, CALR, CAT, CCAR2, CCDC88A, CCT2, CCT3, CCT4, CCT5, CCT6A, CCT7, CCT8, CDC42, CDC42EP1, CDC45, CDC6, CDC7, CDK1, CDK5, CHP1, CLN6, COL18A1, CPT1A, CUL7, CYCS, DDB1, DDX3X, DERL2, DNAJA1, DNAJA2, DNAJA3, DNAJB2, DNAJC3, DSTN, DTWD2, EEF…	GO_BiologicalProcess-GOA_09.02.2016_16h18	0.67	1	N/A	N/A	[2, 3, 4]	None	5.27166
GO:0090304	nucleic acid metabolic process	257	[AAAS, ADRM1, AIFM1, ARF4, ASPH, AURKB, BZW1, C1QBP, CALR, CAT, CBS, CBX3, CCAR2, CCDC88A, CCT2, CCT3, CCT4, CCT5, CCT6A, CCT7, CCT8, CDC42, CDC45, CDC6, CDC7, CDK1, CDK5, CERS1, CHCHD3, CHP1, CLNS1A, COX6C, COX7B, CUL2, CYCS, DARS, DDB1, DDX10, DDX3X, DDX6, DNAJA3, DNAJB6, EARS2, EEF1A1, EEF1D, EIF4A1, EIF4E, EIF4G1, EPRS, ERLIN2, ETV3, FANCI, FARSA, FASTKD5, FAU, FBLL1, FBXO6, FKBP8, FLNA, FOXG…	GO_BiologicalProcess-GOA_09.02.2016_16h18	0.38	1	N/A	N/A	[4, 5]	None	4.93377
GO:0008104	protein localization	257	[AAAS, ACSL3, AFG3L2, AMOT, ARCN1, ARF3, ARF4, ARFGEF2, ARL1, ASPH, ATP1B3, ATP6AP1, AUP1, AURKB, B3GAT3, BAG6, BSG, C2CD2L, CALR, CANX, CCT2, CCT3, CCT4, CCT5, CCT6A, CCT7, CCT8, CDC37, CDC42, CDK1, CDK5, CHP1, COPA, COPB2, COPG1, CPT1A, CSE1L, DCTN2, DDOST, DERL2, DHCR24, DNAJA1, DNAJA3, DNAJB2, DNAJB6, DNAJC19, DSP, DTWD2, EMD, ERLEC1, ERP29, FAF2, FAU, FLNA, FLNB, FN1, GDAP1, GJA1, GLUD1, GNA…	GO_BiologicalProcess-GOA_09.02.2016_16h18	2.6e-28	3.9e-25	N/A	N/A	[3]	None	10.0351
GO:0010033	response to organic substance	257	[AAAS, ABCD3, ACACA, ACSL1, ACSL3, ADAMTS1, AGPAT1, AGPAT2, AIFM1, ALB, AMFR, APH1A, ARG1, ASNS, ASPH, ATP1A1, ATP2A2, ATP6AP1, AUP1, BAG6, BSG, C2CD2L, CAD, CALR, CALU, CAT, CBX3, CCDC47, CDC37, CDC6, CDK1, CDK5, CERS1, CNP, CPT1A, CUL7, CYC1, DCTN1, DDOST, DERL2, DHCR24, DNAJA1, DNAJA3, DNAJB1, DNAJB11, DNAJB2, DNAJC10, DNAJC3, DSG1, DSG2, EEF1A1, EEF2, EIF4A1, EIF4E, EIF4G1, EMD, EPRS, ERLEC1,…	GO_BiologicalProcess-GOA_09.02.2016_16h18	1.7e-15	2.4e-12	N/A	N/A	[3]	None	8.15355
GO:0007275	multicellular organismal development	256	[AAMP, ACSL3, ACTB, ADAMTS1, ADGRL2, AFG3L2, AIFM1, ALDH3A2, AMBRA1, AMOT, APH1A, ARCN1, ARF4, ARG1, ASNS, ASPH, ATIC, ATP5A1, ATP5B, ATP5F1, ATP6AP1, ATXN10, AURKB, B3GNT2, BAG5, BAG6, BSG, BZW2, C1QBP, C3orf58, CAD, CALR, CALU, CAT, CCDC47, CCDC88A, CDC42, CDK1, CDK5, CISD2, CLPTM1, CNP, COL18A1, COX7B, CUL7, DAD1, DCTN1, DDX6, DHCR24, DHCR7, DNAJA3, DNAJB6, DNAJC19, DSG2, DSP, DST, EBP, EEF2, …	GO_BiologicalProcess-GOA_09.02.2016_16h18	0.27	1	N/A	N/A	[3]	None	4.88177
GO:0006464	cellular protein modification process	254	[AAAS, ACSL1, ALG1, ALG10, ALG3, ALG6, AMFR, ARCN1, ARF4, ASPH, ATP6AP1, AURKB, B3GAT3, B3GNT2, B4GALT5, BAG5, BAG6, CAD, CALR, CANX, CCAR2, CCDC8, CCDC88A, CDC37, CDC42, CDC6, CDC7, CDK1, CDK17, CDK5, CHP1, COPA, COPB2, COPG1, CRTAP, CUL2, CUL7, CYCS, DAD1, DCTN1, DCTN2, DDB1, DDOST, DERL2, DNAJA1, DNAJA3, DNAJB2, DNAJC10, DNAJC3, DPM1, DSP, EEF2, EIF3F, EIF4E, ERP29, ETFA, FANCI, FASN, FASTKD5,…	GO_BiologicalProcess-GOA_09.02.2016_16h18	0.0004	0.41	N/A	N/A	[5, 6]	None	6.25154
GO:0036211	protein modification process	254	[AAAS, ACSL1, ALG1, ALG10, ALG3, ALG6, AMFR, ARCN1, ARF4, ASPH, ATP6AP1, AURKB, B3GAT3, B3GNT2, B4GALT5, BAG5, BAG6, CAD, CALR, CANX, CCAR2, CCDC8, CCDC88A, CDC37, CDC42, CDC6, CDC7, CDK1, CDK17, CDK5, CHP1, COPA, COPB2, COPG1, CRTAP, CUL2, CUL7, CYCS, DAD1, DCTN1, DCTN2, DDB1, DDOST, DERL2, DNAJA1, DNAJA3, DNAJB2, DNAJC10, DNAJC3, DPM1, DSP, EEF2, EIF3F, EIF4E, ERP29, ETFA, FANCI, FASN, FASTKD5,…	GO_BiologicalProcess-GOA_09.02.2016_16h18	0.0004	0.41	N/A	N/A	[4, 5]	None	6.25154
GO:0043933	macromolecular complex subunit organization	248	[ACACA, ACAD9, ACSL3, ACTB, ADRM1, AFG3L2, AIFM1, AMFR, AMOT, ARG1, ASPH, ATXN10, ATXN2L, AURKB, BAG6, BCS1L, C1QBP, CALR, CAT, CBX3, CCT2, CCT3, CCT8, CDC42, CDC42EP1, CDC45, CDK1, CHP1, CKAP5, CLGN, CLNS1A, COX15, CPT1A, DARS, DCTN2, DDB1, DDX3X, DDX6, DGAT1, DNAAF5, DNAJB11, DNAJB6, DSP, DSTN, EIF3D, EIF3F, EIF3H, EIF3I, EIF3K, EIF3M, EIF4E, EPRS, ERAL1, FASN, FAU, FBLL1, FLNA, FN1, FOXRED1, G…	GO_BiologicalProcess-GOA_09.02.2016_16h18	3.2e-21	4.7e-18	N/A	N/A	[3]	None	9.13107
GO:0048519	negative regulation of biological process	245	[AAAS, ADAMTS1, ALB, AMBRA1, AMOT, ARF4, ASNS, ASPH, ATAD3A, ATP1A1, ATP2A2, ATP5A1, ATP5B, AURKB, BAG5, BAG6, C1QBP, CALR, CALU, CAT, CBX3, CCAR2, CCDC8, CDC42, CDC45, CDC6, CDK1, CDK5, CERS1, CHCHD3, CHID1, CHP1, COL18A1, CRTAP, CUL2, DAD1, DDB1, DDX3X, DDX6, DERL2, DHCR24, DNAJA1, DNAJA3, DNAJB1, DNAJB2, DNAJB6, DNAJC10, DNAJC3, DST, EI24, EIF4E, EMD, EPRS, ERLEC1, ERLIN2, ERP29, ETFA, ETV3, F…	GO_BiologicalProcess-GOA_09.02.2016_16h18	0.87	1	N/A	N/A	[1, 2, 3]	None	5.10949
GO:0046907	intracellular transport	235	[AAAS, ACACA, ACSL3, AFG3L2, ARCN1, ARF4, ARFGEF2, ARL1, ASPH, ATP2A2, ATP5A1, ATP5B, ATP5C1, ATP5E, ATP5F1, ATP5H, ATP5I, ATP5J2, ATP5L, ATP5O, AUP1, B3GAT3, BSG, CALR, CANX, CDC37, CDC42, CDK1, CDK5, CHP1, CNP, COPA, COPB2, COPG1, CPT1A, CSE1L, DCTN1, DCTN2, DDOST, DERL2, DNAJC19, DST, DTWD2, EIF4E, EMD, ERGIC1, ERLEC1, ERP29, FAF2, FAU, FLNA, GDAP1, GNAS, GOSR1, HAX1, HK2, HM13, HSP90AA1, HSP9…	GO_BiologicalProcess-GOA_09.02.2016_16h18	1.7e-36	2.6e-33	N/A	N/A	[4]	None	11.7972
GO:0048731	system development	235	[AAMP, ACSL3, ACTB, ADAMTS1, ADGRL2, AFG3L2, AIFM1, ALDH3A2, AMBRA1, AMOT, APH1A, ARCN1, ARF4, ARG1, ASNS, ATIC, ATP5B, ATP5F1, ATP6AP1, ATXN10, B3GNT2, BAG5, BAG6, BSG, BZW2, C3orf58, CAD, CALR, CALU, CAT, CCDC88A, CDC42, CDK1, CDK5, CLPTM1, CNP, COL18A1, COX7B, CUL7, DCTN1, DDX6, DHCR24, DHCR7, DNAJA3, DNAJB6, DNAJC19, DSG2, DSP, DST, EBP, EEF2, EIF4A1, EIF4E, EIF4G1, EMD, EPRS, FASN, FKBP8, FL…	GO_BiologicalProcess-GOA_09.02.2016_16h18	0.64	1	N/A	N/A	[3, 4]	None	5.02781
GO:1901362	organic cyclic compound biosynthetic process	231	[AAAS, ACACA, ADRM1, ALDH18A1, ARF4, ASPH, ATIC, ATP1A1, ATP5A1, ATP5B, ATP5C1, ATP5E, ATP5EP2, ATP5F1, ATP5H, ATP5I, ATP5J2, ATP5L, ATP5O, AURKB, BZW1, C1QBP, CAD, CALR, CAT, CBX3, CCAR2, CCT2, CCT4, CDC45, CDC6, CDK1, CDK5, CERS1, CHCHD3, CHP1, COX15, COX6C, COX7B, CTPS1, CUL2, CYCS, CYP51A1, DDB1, DDX3X, DHCR24, DHCR7, DNAJA3, DNAJB6, EBP, EEF1A1, EEF1D, EIF4E, ERLIN2, ETV3, FAU, FKBP8, FLNA, …	GO_BiologicalProcess-GOA_09.02.2016_16h18	0.58	1	N/A	N/A	[4]	None	5.00108
GO:0045184	establishment of protein localization	228	[AAAS, ACSL3, AFG3L2, ARCN1, ARF3, ARF4, ARFGEF2, ASPH, ATP6AP1, AUP1, B3GAT3, BAG6, BSG, C2CD2L, CALR, CANX, CCT2, CCT4, CCT5, CCT6A, CCT7, CCT8, CDC37, CDC42, CDK1, CDK5, CHP1, COPA, COPB2, COPG1, CPT1A, CSE1L, DDOST, DERL2, DNAJA1, DNAJC19, DTWD2, EMD, ERLEC1, ERP29, FAF2, FAU, FLNA, FN1, GDAP1, GJA1, GLUD1, GNAS, GOSR1, GPR89A, GPR89B, HADHA, HAX1, HK2, HLA-E, HM13, HNRNPM, HSP90AA1, HSP90AB1…	GO_BiologicalProcess-GOA_09.02.2016_16h18	1.6e-29	2.4e-26	N/A	N/A	[3, 4]	None	10.8262
GO:1902582	single-organism intracellular transport	223	[ACACA, ACSL3, AFG3L2, ARCN1, ARF4, ARFGEF2, ARL1, ASPH, ATP2A2, ATP5A1, ATP5B, ATP5C1, ATP5E, ATP5F1, ATP5H, ATP5I, ATP5J2, ATP5L, ATP5O, AUP1, BSG, CALR, CANX, CDC37, CDC42, CDK1, CDK5, CHP1, CNP, COPA, COPB2, COPG1, CPT1A, CSE1L, DCTN1, DCTN2, DDOST, DERL2, DNAJC19, DST, DTWD2, EIF4E, EMD, ERGIC1, ERLEC1, FAF2, FAU, FLNA, GDAP1, GOSR1, HAX1, HK2, HM13, HSP90AA1, HSP90AB1, HSP90B1, HSPA1A, HSPA…	GO_BiologicalProcess-GOA_09.02.2016_16h18	5.8e-37	8.8e-34	N/A	N/A	[4, 5]	None	12.246
GO:0018130	heterocycle biosynthetic process	221	[AAAS, ACACA, ADRM1, ALDH18A1, ARF4, ASPH, ATIC, ATP5A1, ATP5B, ATP5C1, ATP5E, ATP5EP2, ATP5F1, ATP5H, ATP5I, ATP5J2, ATP5L, ATP5O, AURKB, BZW1, C1QBP, CAD, CALR, CAT, CBX3, CCAR2, CCT2, CCT4, CDC45, CDC6, CDK1, CDK5, CERS1, CHCHD3, CHP1, COX15, COX6C, COX7B, CTPS1, CUL2, CYCS, DDB1, DDX3X, DNAJA3, DNAJB6, EEF1A1, EEF1D, EIF4E, ERLIN2, ETV3, FAU, FKBP8, FLNA, FLNB, FOXG1, GCN1, GJA1, GNAI3, GNAS,…	GO_BiologicalProcess-GOA_09.02.2016_16h18	0.43	1	N/A	N/A	[4]	None	4.92864
GO:0048523	negative regulation of cellular process	220	[ADAMTS1, ALB, AMBRA1, ARF4, ASNS, ASPH, ATAD3A, ATP1A1, ATP5A1, ATP5B, AURKB, BAG5, BAG6, C1QBP, CALR, CAT, CBX3, CCAR2, CCDC8, CDC42, CDC45, CDC6, CDK1, CDK5, CERS1, CHCHD3, CHP1, COL18A1, CRTAP, CUL2, DAD1, DDB1, DDX3X, DDX6, DERL2, DHCR24, DNAJA1, DNAJA3, DNAJB1, DNAJB2, DNAJB6, DNAJC10, DNAJC3, DST, EI24, EIF4E, EMD, EPRS, ERLEC1, ERLIN2, ERP29, ETFA, ETV3, FANCI, FASN, FKBP8, FLNA, FLNB, FN…	GO_BiologicalProcess-GOA_09.02.2016_16h18	0.55	1	N/A	N/A	[2, 3, 4]	None	4.98527
GO:0006793	phosphorus metabolic process	219	[ABHD12, ACACA, ACSL1, ACSL3, ADCK3, AGK, AGPAT1, AGPAT2, AGPAT4, AKAP8L, ALDH18A1, ALPP, AMBRA1, ARF3, ATIC, ATP1A1, ATP5A1, ATP5B, ATP5C1, ATP5E, ATP5EP2, ATP5F1, ATP5H, ATP5I, ATP5J2, ATP5L, ATP5O, ATP6AP1, AURKB, CAD, CAT, CCDC8, CCDC88A, CDC37, CDC42, CDC6, CDC7, CDIPT, CDK1, CDK17, CDK5, CDS2, CEPT1, CHP1, CNP, COX15, CTPS1, CYCS, DGAT1, DGKE, DLST, DNAJA1, DNAJA3, DNAJC10, DNAJC3, DPM1, EL…	GO_BiologicalProcess-GOA_09.02.2016_16h18	2.9e-05	0.032	N/A	N/A	[3]	None	6.66261
GO:0016070	RNA metabolic process	219	[AAAS, ADRM1, ARF4, ASPH, AURKB, BZW1, C1QBP, CALR, CAT, CBX3, CCAR2, CDC45, CDC6, CDK1, CDK5, CHCHD3, CHP1, CLNS1A, COX6C, COX7B, CUL2, CYCS, DARS, DDX10, DDX3X, DDX6, DNAJA3, DNAJB6, EARS2, EEF1A1, EEF1D, EIF4A1, EIF4E, EIF4G1, EPRS, ERLIN2, ETV3, FARSA, FASTKD5, FAU, FBLL1, FKBP8, FLNA, FOXG1, GCN1, GTF2F2, GTPBP3, H2AFZ, HAT1, HAX1, HDAC2, HIST1H3A, HIST1H4A, HNRNPA3, HNRNPF, HNRNPH1, HNRNPM,…	GO_BiologicalProcess-GOA_09.02.2016_16h18	0.08	1	N/A	N/A	[4, 5, 6]	None	4.6735
GO:0019438	aromatic compound biosynthetic process	217	[AAAS, ACACA, ADRM1, ARF4, ASPH, ATIC, ATP5A1, ATP5B, ATP5C1, ATP5E, ATP5EP2, ATP5F1, ATP5H, ATP5I, ATP5J2, ATP5L, ATP5O, AURKB, BZW1, C1QBP, CAD, CALR, CAT, CBX3, CCAR2, CCT2, CCT4, CDC45, CDC6, CDK1, CDK5, CERS1, CHCHD3, CHP1, COX15, COX6C, COX7B, CTPS1, CUL2, CYCS, DDB1, DDX3X, DNAJA3, DNAJB6, EEF1A1, EEF1D, EIF4E, ERLIN2, ETV3, FAU, FKBP8, FLNA, FLNB, FOXG1, GCN1, GJA1, GNAI3, GNAS, GTF2F2, H…	GO_BiologicalProcess-GOA_09.02.2016_16h18	0.25	1	N/A	N/A	[4]	None	4.83296
GO:0070887	cellular response to chemical stimulus	216	[AAAS, ACACA, ACSL1, ADAMTS1, AGPAT1, AGPAT2, AIFM1, AMFR, APH1A, ARG1, ASNS, ASPH, ATP1A1, ATP2A2, ATP6AP1, BAG5, C1QBP, C2CD2L, CAD, CALR, CAT, CBX3, CDC37, CDC6, CDK1, CERS1, CPT1A, CUL2, CUL7, CYP51A1, DCTN1, DDX3X, DERL2, DNAJA2, DNAJA3, DNAJB11, DNAJC3, EEF1A1, EEF2, EIF4A1, EIF4E, EIF4G1, EMD, EPRS, ETFA, ETV3, EXTL3, FAM162A, FASN, FKBP14, FKBP8, FLNB, FN1, GAPDH, GDF15, GNAS, GNB1, GNB2,…	GO_BiologicalProcess-GOA_09.02.2016_16h18	6.7e-08	8.5e-05	N/A	N/A	[3]	None	7.23134
GO:0015031	protein transport	215	[AAAS, ACSL3, AFG3L2, ARCN1, ARF3, ARF4, ARFGEF2, ASPH, ATP6AP1, AUP1, B3GAT3, BSG, C2CD2L, CALR, CANX, CDC37, CDC42, CDK1, CDK5, CHP1, COPA, COPB2, COPG1, CPT1A, CSE1L, DDOST, DERL2, DNAJA1, DNAJC19, DTWD2, EMD, ERLEC1, ERP29, FAF2, FAU, FLNA, FN1, GDAP1, GJA1, GLUD1, GNAS, GOSR1, GPR89A, GPR89B, HADHA, HAX1, HLA-E, HM13, HNRNPM, HSP90AA1, HSP90AB1, HSP90B1, HSPA8, HSPA9, HTRA2, HUWE1, IL17RA, I…	GO_BiologicalProcess-GOA_09.02.2016_16h18	1.1e-28	1.7e-25	N/A	N/A	[4, 5]	None	11.0087
GO:0034654	nucleobase-containing compound biosynthetic process	214	[AAAS, ACACA, ADRM1, ARF4, ASPH, ATIC, ATP5A1, ATP5B, ATP5C1, ATP5E, ATP5EP2, ATP5F1, ATP5H, ATP5I, ATP5J2, ATP5L, ATP5O, AURKB, BZW1, C1QBP, CAD, CALR, CAT, CBX3, CCAR2, CCT2, CCT4, CDC45, CDC6, CDK1, CDK5, CERS1, CHCHD3, CHP1, COX6C, COX7B, CTPS1, CUL2, CYCS, DDB1, DDX3X, DNAJA3, DNAJB6, EEF1A1, EEF1D, EIF4E, ERLIN2, ETV3, FAU, FKBP8, FLNA, FLNB, FOXG1, GCN1, GJA1, GNAI3, GNAS, GTF2F2, H2AFZ, H…	GO_BiologicalProcess-GOA_09.02.2016_16h18	0.3	1	N/A	N/A	[4, 5]	None	4.85371
GO:0006796	phosphate-containing compound metabolic process	211	[ABHD12, ACACA, ACSL1, ACSL3, ADCK3, AGK, AGPAT1, AGPAT2, AGPAT4, AKAP8L, ALDH18A1, ALPP, AMBRA1, ARF3, ATIC, ATP1A1, ATP5A1, ATP5B, ATP5C1, ATP5E, ATP5EP2, ATP5F1, ATP5H, ATP5I, ATP5J2, ATP5L, ATP5O, ATP6AP1, AURKB, CAD, CAT, CCDC8, CCDC88A, CDC37, CDC42, CDC6, CDC7, CDIPT, CDK1, CDK17, CDK5, CDS2, CEPT1, CHP1, CNP, COX15, CTPS1, CYCS, DGAT1, DGKE, DLST, DNAJA1, DNAJA3, DNAJC10, DNAJC3, DPM1, ER…	GO_BiologicalProcess-GOA_09.02.2016_16h18	0.00014	0.14	N/A	N/A	[4]	None	6.53453
GO:0048583	regulation of response to stimulus	211	[AAAS, ACTB, AGPAT1, AGPAT2, ALB, AMBRA1, AMOT, ARFGEF2, ASPH, ATP2A2, ATP6AP1, BAG2, BAG5, BAG6, C1QBP, C2CD2L, C3orf58, CALR, CAT, CCAR2, CDC37, CDC42, CDK1, CDK5, CHID1, CHP1, COCH, DDX3X, DERL2, DNAJA1, DNAJA3, DNAJB1, DNAJB6, DNAJC3, DNAJC7, EEF1D, EMD, ERLEC1, ERP29, ETFA, FAM162A, FASN, FKBP8, FLNA, FN1, G3BP1, GDF15, GJA1, GNAS, GNB1, GPR89A, HACD3, HAX1, HDAC2, HIST1H3A, HLA-A, HLA-B, HL…	GO_BiologicalProcess-GOA_09.02.2016_16h18	0.48	1	N/A	N/A	[2, 3]	None	5.38678
GO:1901566	organonitrogen compound biosynthetic process	210	[ACACA, ACSL3, AGK, ALDH18A1, ALDH3A2, ARG1, ASNS, ATIC, ATP5A1, ATP5B, ATP5C1, ATP5E, ATP5EP2, ATP5F1, ATP5H, ATP5I, ATP5J2, ATP5L, ATP5O, B3GAT3, B3GNT2, B4GALT5, C1QBP, CAD, CALR, CBS, CEPT1, CERS1, CERS2, CHPF, CHPF2, CHST14, COX15, CTPS1, DARS, DDOST, DDX3X, DDX6, DNAJC3, EARS2, EEF1A1, EEF1B2, EEF1D, EEF1G, EEF2, EIF3D, EIF3F, EIF3H, EIF3I, EIF3K, EIF3M, EIF4A1, EIF4E, EIF4G1, ELAVL1, ELOVL…	GO_BiologicalProcess-GOA_09.02.2016_16h18	1.9e-43	2.9e-40	N/A	N/A	[4]	None	13.9721
GO:0022607	cellular component assembly	209	[ACACA, ACAD9, ACSL3, ACTB, ADGRL2, ADRM1, AFG3L2, AIFM1, AMBRA1, AMFR, AMOT, ARG1, ATXN10, ATXN2L, AURKB, BAG5, BAG6, BCS1L, C1QBP, CALR, CAT, CCDC88A, CCT2, CCT3, CCT8, CDC42, CDC42EP1, CDC45, CDK1, CDK5, CHP1, CLGN, CLNS1A, COX15, CPT1A, DARS, DDX3X, DDX6, DGAT1, DNAAF5, DNAJB1, DNAJB11, DNAJB2, DNAJB6, DSG1, DST, EIF3D, EIF3F, EIF3H, EIF3I, EIF3K, EIF3M, EPRS, ERAL1, FASN, FBF1, FLNA, FN1, FO…	GO_BiologicalProcess-GOA_09.02.2016_16h18	7.5e-12	1e-08	N/A	N/A	[3]	None	8.06327
GO:0071822	protein complex subunit organization	208	[ACACA, ACAD9, ADRM1, AFG3L2, AIFM1, AMFR, AMOT, ARG1, ASPH, ATXN10, AURKB, BCS1L, CALR, CAT, CCT2, CCT3, CCT8, CDC42, CDC42EP1, CDK1, CHP1, CKAP5, CLGN, COX15, CPT1A, DARS, DCTN2, DDX3X, DNAAF5, DNAJB11, DNAJB6, DSP, DSTN, EPRS, FASN, FAU, FLNA, FN1, FOXRED1, GJA1, GPAA1, GTF2F2, HAT1, HAX1, HBA1, HIST1H2BD, HIST1H3A, HIST1H4A, HM13, HSD17B10, HSP90AA1, HSP90B1, HSPA8, HSPD1, IGF1R, IQGAP2, IRAK…	GO_BiologicalProcess-GOA_09.02.2016_16h18	4.7e-26	7e-23	N/A	N/A	[4]	None	10.7216
GO:0033554	cellular response to stress	206	[AAAS, AIFM1, ALB, AMBRA1, AMFR, ARG1, ASNS, ATP2A2, AUP1, BAG2, BAG5, BAG6, CALR, CALU, CBS, CCAR2, CCDC47, CDC37, CDC42, CDC45, CDC7, CDK1, CUL2, CUL7, DCTN1, DDB1, DDX3X, DERL2, DNAJA1, DNAJB1, DNAJB11, DNAJB2, DNAJB6, DNAJC10, DNAJC3, DNAJC7, EEF2, ERLEC1, ERLIN2, ERP29, ERP44, EXTL3, FAF2, FAM162A, FANCI, FASN, FBXO6, FKBP14, FOXRED2, GCN1, GIGYF2, GNB1, GTSE1, HACD3, HAX1, HDAC2, HIST1H4A, …	GO_BiologicalProcess-GOA_09.02.2016_16h18	1.9e-22	2.9e-19	N/A	N/A	[3]	None	10.1129
GO:0070727	cellular macromolecule localization	205	[ACSL3, AFG3L2, AMOT, ARCN1, ARF4, ARL1, ASPH, ATP1B3, AUP1, AURKB, B3GAT3, BAG6, BSG, CALR, CCT2, CCT3, CCT4, CCT5, CCT6A, CCT7, CCT8, CDC37, CDC42, CDK1, CDK5, CHP1, COPA, COPB2, COPG1, CSE1L, DCTN2, DDOST, DERL2, DNAJA1, DNAJA3, DNAJB6, DNAJC19, DTWD2, EMD, ERLEC1, ERP29, FAF2, FAU, FLNA, FLNB, GDAP1, GPAA1, HAX1, HK2, HM13, HNRNPM, HSP90AA1, HSP90AB1, HSP90B1, HSPA5, HSPA8, HSPA9, HSPH1, HTRA…	GO_BiologicalProcess-GOA_09.02.2016_16h18	1.6e-35	2.4e-32	N/A	N/A	[3]	None	12.6154
GO:0034613	cellular protein localization	205	[ACSL3, AFG3L2, AMOT, ARCN1, ARF4, ARL1, ASPH, ATP1B3, AUP1, AURKB, B3GAT3, BAG6, BSG, CALR, CCT2, CCT3, CCT4, CCT5, CCT6A, CCT7, CCT8, CDC37, CDC42, CDK1, CDK5, CHP1, COPA, COPB2, COPG1, CSE1L, DCTN2, DDOST, DERL2, DNAJA1, DNAJA3, DNAJB6, DNAJC19, DTWD2, EMD, ERLEC1, ERP29, FAF2, FAU, FLNA, FLNB, GDAP1, GPAA1, HAX1, HK2, HM13, HNRNPM, HSP90AA1, HSP90AB1, HSP90B1, HSPA5, HSPA8, HSPA9, HSPH1, HTRA…	GO_BiologicalProcess-GOA_09.02.2016_16h18	9.3e-36	1.4e-32	N/A	N/A	[4]	None	12.6935
GO:0048869	cellular developmental process	199	[AAMP, ACTB, ADAMTS1, AFG3L2, AIFM1, AMBRA1, AMOT, APH1A, ARF4, ATP2A2, ATP5B, ATP6AP1, ATXN10, B3GNT2, BAG5, BAG6, BZW2, C1QBP, CALR, CALU, CAT, CCDC47, CCDC88A, CDC42, CDC42EP1, CDK1, CDK5, CLPTM1, CNP, COCH, COL18A1, CPT1A, CUL7, DDX6, DHCR7, DNAAF5, DNAJA3, DNAJB6, DSP, DST, EEF2, EIF4E, EIF4G1, ELAVL1, EMD, ETV3, FAM3A, FASN, FBF1, FKBP8, FLG, FLNA, FLNB, FN1, FOXG1, GDF15, GIGYF2, GJA1, GNA…	GO_BiologicalProcess-GOA_09.02.2016_16h18	0.066	1	N/A	N/A	[3]	None	4.61824
GO:0009893	positive regulation of metabolic process	197	[ACACA, ACSL1, ACSL3, ACTB, ADRM1, AGPAT1, AIFM1, AMBRA1, APH1A, ARF4, ARFGEF2, ARL1, ASPH, ATP1B3, ATP6AP1, AURKB, B3GAT3, BAG6, C1QBP, CALR, CAT, CCDC88A, CCT2, CCT3, CCT4, CCT5, CCT6A, CCT7, CCT8, CDC42, CDC42EP1, CDC6, CDC7, CDK1, CDK5, CHP1, CLN6, CPT1A, CYB5B, CYCS, DDX3X, DNAJA3, DNAJB1, DNAJB11, DNAJB2, DNAJB6, DNAJC10, DNAJC3, EEF2, ELAVL1, EPRS, ERLIN2, ERP29, ETFA, FAM162A, FANCI, FASN…	GO_BiologicalProcess-GOA_09.02.2016_16h18	0.86	1	N/A	N/A	[2, 3, 4]	None	5.21716
GO:1902589	single-organism organelle organization	197	[AFG3L2, AIFM1, AMBRA1, AMOT, APOO, ARCN1, ATXN10, AURKB, BAG6, C19orf70, C1QBP, CALR, CCDC8, CCDC88A, CCT2, CCT3, CCT4, CCT5, CCT6A, CCT7, CCT8, CDC37, CDC42, CDC42EP1, CDC6, CDK1, CDK5, CHCHD3, CHP1, CISD2, CKAP5, CNP, COPA, COPB2, COPG1, CUL7, DCTN1, DCTN2, DDB1, DNAAF5, DNAJB6, DSP, DST, DSTN, EARS2, EIF4E, FASTKD5, FBF1, FBLL1, FLNA, FLNB, GAPDH, GDAP1, GNAI3, GOSR1, GTPBP3, HAT1, HAX1, HDAC…	GO_BiologicalProcess-GOA_09.02.2016_16h18	2.1e-06	0.0025	N/A	N/A	[3, 4]	None	7.05587
GO:0051171	regulation of nitrogen compound metabolic process	196	[ACSL3, AIFM1, ARF4, ASPH, AURKB, BZW1, C1QBP, CALR, CAT, CBX3, CCAR2, CCDC88A, CCT2, CCT3, CCT4, CCT5, CCT6A, CCT7, CCT8, CDC42, CDC45, CDC6, CDC7, CDK1, CDK5, CERS1, CHCHD3, CHP1, CUL2, DDX3X, DDX6, DNAJA3, DNAJB6, DNAJC3, EEF1A1, EEF1D, EEF2, EIF3D, EIF3F, EIF3H, EIF3I, EIF3K, EIF3M, EIF4A1, EIF4E, EIF4G1, ELAVL1, EPRS, ERLIN2, ETV3, FKBP8, FLNA, FLNB, FOXG1, GAPDH, GCN1, GIGYF2, GJA1, GNAI3, …	GO_BiologicalProcess-GOA_09.02.2016_16h18	0.0091	1	N/A	N/A	[3, 4]	None	4.42238
GO:0030154	cell differentiation	192	[AAMP, ACTB, ADAMTS1, AFG3L2, AIFM1, AMBRA1, AMOT, APH1A, ARF4, ATP2A2, ATP5B, ATP6AP1, ATXN10, B3GNT2, BAG5, BAG6, BZW2, C1QBP, CALR, CALU, CAT, CCDC47, CCDC88A, CDC42, CDK1, CDK5, CLPTM1, CNP, COL18A1, CPT1A, CUL7, DDX6, DHCR7, DNAJA3, DNAJB6, DSP, DST, EEF2, EIF4E, EIF4G1, ELAVL1, EMD, ETV3, FAM3A, FASN, FKBP8, FLG, FLNA, FLNB, FN1, FOXG1, GDF15, GIGYF2, GJA1, GNAS, GPAT4, HAX1, HDAC2, HIST1H4…	GO_BiologicalProcess-GOA_09.02.2016_16h18	0.2	1	N/A	N/A	[4]	None	4.77137
GO:1901575	organic substance catabolic process	191	[ABCD3, ABHD12, ACAD9, AIFM1, AMFR, ARG1, AUP1, AURKB, BAG5, BAG6, CAT, CBS, CCAR2, CCDC47, CDC42, CDK1, CDK5, CHID1, CHP1, CLN6, CNP, CPT1A, CTSD, CUL2, CUL7, DDB1, DDX6, DERL2, DLST, DNAJB2, DNAJC10, DNAJC3, EIF4A1, EIF4E, EIF4G1, ERLEC1, ERLIN2, ETFA, FABP5, FAF2, FAM3A, FAU, FBXO6, FLNA, FOXRED2, FUCA2, GAPDH, GCDH, GJA1, GLUD1, GPC6, GUSB, HADHA, HK2, HM13, HMOX2, HSD17B10, HSD17B11, HSP90AB…	GO_BiologicalProcess-GOA_09.02.2016_16h18	1.7e-19	2.4e-16	N/A	N/A	[3]	None	9.84536
GO:0010468	regulation of gene expression	190	[AAAS, ACTB, ARF4, ASPH, AURKB, BZW1, C1QBP, CALR, CAT, CBX3, CCAR2, CDC37, CDC42, CDC45, CDC6, CDK1, CDK5, CHCHD3, CHP1, CUL2, DDX3X, DDX6, DNAJA3, DNAJB6, DNAJC3, EEF1A1, EEF1D, EEF2, EIF3D, EIF3F, EIF3H, EIF3I, EIF3K, EIF3M, EIF4A1, EIF4E, EIF4G1, ELAVL1, EPRS, ERLIN2, ERP29, ETV3, FASN, FKBP8, FLNA, FN1, FOXG1, GAPDH, GCN1, GIGYF2, GJA1, GTF2F2, H2AFZ, HAT1, HAX1, HDAC2, HIST1H3A, HIST1H4A, H…	GO_BiologicalProcess-GOA_09.02.2016_16h18	0.0033	1	N/A	N/A	[4, 5]	None	4.32211
GO:0071310	cellular response to organic substance	186	[AAAS, ACACA, ACSL1, ADAMTS1, AGPAT1, AGPAT2, AIFM1, AMFR, APH1A, ARG1, ASNS, ATP1A1, ATP6AP1, C2CD2L, CAD, CALR, CAT, CBX3, CDC37, CDC6, CERS1, CPT1A, CUL7, DCTN1, DERL2, DNAJA3, DNAJB11, DNAJC3, EEF1A1, EEF2, EIF4A1, EIF4E, EIF4G1, EMD, EPRS, ETFA, ETV3, EXTL3, FASN, FKBP14, FKBP8, FLNB, FN1, GAPDH, GDF15, GNAS, GNB1, GNB2, H2AFZ, HAX1, HDAC2, HLA-A, HLA-B, HLA-C, HLA-E, HNRNPM, HNRNPU, HSP90AB…	GO_BiologicalProcess-GOA_09.02.2016_16h18	3.8e-08	4.9e-05	N/A	N/A	[4]	None	7.5579
GO:0044711	single-organism biosynthetic process	186	[ABCD3, ACACA, ACSL1, ACSL3, ADCK3, AGK, AGPAT1, AGPAT2, AGPAT4, ALDH18A1, ALDH3A2, ALG1, ALG10, ALG3, ALG6, ARF3, ARG1, ASNS, ATIC, ATP1A1, ATP5A1, ATP5B, ATP5C1, ATP5E, ATP5EP2, ATP5F1, ATP5H, ATP5I, ATP5J2, ATP5L, ATP5O, AURKB, B3GAT3, B3GNT2, B4GALT5, C1QBP, CAD, CBS, CCT2, CCT3, CCT4, CCT5, CCT6A, CCT7, CCT8, CDC45, CDC7, CDIPT, CDS2, CEPT1, CERS1, CERS2, CHPF, CHPF2, CHST14, COQ5, COX15, CT…	GO_BiologicalProcess-GOA_09.02.2016_16h18	3.6e-19	5.2e-16	N/A	N/A	[3]	None	9.90415
GO:0051246	regulation of protein metabolic process	181	[ACSL1, ADRM1, AIFM1, ASPH, ATP6AP1, BAG5, BAG6, C1QBP, CALR, CCAR2, CCDC8, CCDC88A, CDC37, CDC42, CDC6, CDK1, CDK5, CHP1, CLN6, CRTAP, CYCS, DDX3X, DDX6, DERL2, DHCR24, DNAJA1, DNAJA3, DNAJB2, DNAJB6, DNAJC10, DNAJC3, EEF1A1, EEF2, EIF3D, EIF3F, EIF3H, EIF3I, EIF3K, EIF3M, EIF4A1, EIF4E, EIF4G1, ELAVL1, EPRS, ERLEC1, ERP29, ETFA, FAM162A, FANCI, FASN, FLNA, FN1, GAPDH, GCN1, GDF15, GIGYF2, GJA1,…	GO_BiologicalProcess-GOA_09.02.2016_16h18	0.0004	0.41	N/A	N/A	[4, 5]	None	6.57943
GO:0044248	cellular catabolic process	178	[ABCD3, ABHD12, ACAD9, ACSL1, AIFM1, AMBRA1, AMFR, ARG1, AUP1, AURKB, BAG5, BAG6, CAT, CBS, CCAR2, CCDC47, CDK1, CDK5, CISD2, CLN6, CNP, CPT1A, CUL2, CUL7, DDB1, DDX6, DERL2, DLST, DNAJB2, DNAJC10, DNAJC3, EEF1A1, EIF4A1, EIF4E, EIF4G1, ERLEC1, ERLIN2, ETFA, FABP5, FAF2, FAM3A, FAU, FBXO6, FOXRED2, GCDH, GLUD1, HADHA, HAX1, HBA1, HMOX2, HSD17B10, HSP90AB1, HSP90B1, HSPA5, HTRA2, HUWE1, KPNB1, LRP…	GO_BiologicalProcess-GOA_09.02.2016_16h18	1.6e-18	2.3e-15	N/A	N/A	[3]	None	9.93858
GO:0032774	RNA biosynthetic process	178	[AAAS, ADRM1, ARF4, ASPH, AURKB, BZW1, C1QBP, CALR, CAT, CBX3, CCAR2, CDC45, CDC6, CDK1, CDK5, CHCHD3, CHP1, COX6C, COX7B, CUL2, CYCS, DDX3X, DNAJA3, DNAJB6, EEF1A1, EEF1D, EIF4E, ERLIN2, ETV3, FAU, FKBP8, FLNA, FOXG1, GCN1, GTF2F2, H2AFZ, HAT1, HAX1, HDAC2, HIST1H3A, HIST1H4A, HSPA1A, HSPA5, HSPA8, HSPH1, IGF1R, IRAK1, JUP, KRT6B, LMNA, LRIF1, LRPPRC, LTF, MAGED1, MAVS, MRPS12, MYO1C, NCL, NDC1,…	GO_BiologicalProcess-GOA_09.02.2016_16h18	0.026	1	N/A	N/A	[5, 6, 7]	None	4.47911
GO:0008219	cell death	174	[AIFM1, ALB, AMBRA1, APH1A, ARF4, ASNS, ATAD3A, AURKB, BAG5, BAG6, C1QBP, CALR, CAT, CCAR2, CDC42, CDK1, CDK5, CHP1, CLPTM1L, COL18A1, CSE1L, CUL2, CYCS, DAD1, DDB1, DDX3X, DHCR24, DNAJA1, DNAJA3, DNAJB6, DNAJC10, DNAJC3, DSG1, DSG2, DSP, EEF1D, EI24, ERP29, ETFA, FAM162A, FASN, FKBP8, FLNA, FLNB, FN1, GAPDH, GDF15, GJA1, GNB1, HAX1, HBA1, HDAC2, HIGD1A, HK2, HSP90AB1, HSP90B1, HSPA1A, HSPA5, HSP…	GO_BiologicalProcess-GOA_09.02.2016_16h18	3.7e-10	4.8e-07	N/A	N/A	[3]	None	8.14607
GO:0016482	cytoplasmic transport	174	[AAAS, ACSL3, AFG3L2, ARCN1, ARF4, ARFGEF2, ARL1, ASPH, ATP2A2, AUP1, CALR, CDK1, CDK5, CHP1, COPA, COPB2, COPG1, CSE1L, DCTN1, DCTN2, DDOST, DERL2, DNAJC19, DTWD2, EIF4E, EMD, ERGIC1, ERLEC1, FAF2, FAU, FLNA, GDAP1, GOSR1, HAX1, HM13, HSP90AA1, HSP90AB1, HSP90B1, HSPA8, HSPA9, HTRA2, HUWE1, HYOU1, IPO9, JUP, KDELR1, KPNA2, KPNB1, LMAN1, LMAN2L, LMNA, MAVS, MCU, MRPS12, MYO1D, NDUFA13, NUP205, NU…	GO_BiologicalProcess-GOA_09.02.2016_16h18	5.9e-32	9e-29	N/A	N/A	[5]	None	13.1619
GO:0010646	regulation of cell communication	173	[AGPAT1, AGPAT2, AMBRA1, AMOT, ARFGEF2, ASPH, ATP2A2, ATP6AP1, BAG5, C1QBP, C2CD2L, C3orf58, CALR, CAT, CCAR2, CDC37, CDC42, CDK1, CDK5, CHP1, CPT1A, DDX3X, DNAJA1, DNAJA3, EEF1D, EMD, ERP29, ETFA, FAM162A, FASN, FKBP8, FLNA, FLNB, FN1, G3BP1, GDF15, GJA1, GLUD1, GNAS, GNB1, GPR89A, HACD3, HADHA, HAX1, HDAC2, HSP90AB1, HSPA1A, HSPA5, HSPB1, HSPH1, HTRA2, HYOU1, IGF1R, INHBE, IQGAP1, IRAK1, IRS4, …	GO_BiologicalProcess-GOA_09.02.2016_16h18	0.42	1	N/A	N/A	[3, 4]	None	5.44196
GO:0065003	macromolecular complex assembly	167	[ACACA, ACAD9, ACSL3, ADRM1, AFG3L2, AIFM1, AMFR, ARG1, ATXN10, ATXN2L, AURKB, BCS1L, C1QBP, CALR, CAT, CCT2, CCT3, CCT8, CDC42, CDC42EP1, CDC45, CDK1, CHP1, CLGN, CLNS1A, COX15, CPT1A, DARS, DDX3X, DDX6, DGAT1, DNAAF5, DNAJB11, EIF3D, EIF3F, EIF3H, EIF3I, EIF3K, EIF3M, EPRS, ERAL1, FASN, FLNA, FN1, FOXRED1, GJA1, GPAA1, GTF2F2, HAT1, HAX1, HBA1, HIST1H2BD, HIST1H3A, HIST1H4A, HM13, HSD17B10, HSP…	GO_BiologicalProcess-GOA_09.02.2016_16h18	8.6e-17	1.2e-13	N/A	N/A	[4]	None	9.81199
GO:0023051	regulation of signaling	167	[AGPAT1, AGPAT2, AMOT, ARFGEF2, ASPH, ATP1A1, ATP1B3, ATP2A2, ATP6AP1, BAG5, C1QBP, C2CD2L, C3orf58, CALR, CAT, CCAR2, CDC37, CDC42, CDK1, CDK5, CHP1, CPT1A, DDX3X, DNAJA1, DNAJA3, EEF1D, EMD, ERP29, ETFA, FAM162A, FASN, FKBP8, FLNA, FLNB, FN1, G3BP1, GDF15, GJA1, GLUD1, GNAS, GNB1, GPR89A, HACD3, HADHA, HAX1, HDAC2, HSP90AB1, HSPA1A, HSPA5, HSPB1, HSPH1, HTRA2, HYOU1, IGF1R, INHBE, IQGAP1, IRAK1…	GO_BiologicalProcess-GOA_09.02.2016_16h18	0.75	1	N/A	N/A	[2, 3]	None	5.27313
GO:0043603	cellular amide metabolic process	165	[ACACA, AGK, ARG1, ASNS, ATIC, C1QBP, CAD, CALR, CERS1, CERS2, CLN6, CPD, DARS, DDOST, DDX3X, DDX6, DNAJC3, EARS2, EEF1A1, EEF1B2, EEF1D, EEF1G, EEF2, EIF3D, EIF3F, EIF3H, EIF3I, EIF3K, EIF3M, EIF4A1, EIF4E, EIF4G1, ELAVL1, EPRS, FAM3A, FARSA, FASN, FAU, GAPDH, GCN1, GDAP1, GDF15, GGH, GGT7, GIGYF2, HSPB1, HTRA2, IARS, KARS, KRT17, LRPPRC, MARS, MCCC1, MRPL11, MRPL14, MRPL30, MRPL37, MRPL4, MRPL4…	GO_BiologicalProcess-GOA_09.02.2016_16h18	1.6e-39	2.5e-36	N/A	N/A	[4]	None	15.566
GO:0035556	intracellular signal transduction	165	[ACTB, AIFM1, AMOT, ARF3, ARF4, ARFGEF2, ARL1, ARL5B, ASPH, ATP2A2, ATP6AP1, AURKB, BAG5, BAG6, C1QBP, C3orf58, CAT, CCAR2, CCDC88A, CDC42, CDC42EP1, CDK1, CDK5, CHP1, CKAP5, CUL2, CYCS, DDX3X, DGKE, DHCR24, DNAJA1, DNAJA3, DNAJC10, EEF1D, ERP29, ETFA, FASN, FKBP8, FLNA, FN1, G3BP1, GDF15, GJA1, GNAS, GNB1, GPR89A, GTSE1, HACD3, HAX1, HDAC2, HIST1H3A, HIST1H4A, HSPA1A, HSPB1, HSPH1, HTRA2, HYOU1,…	GO_BiologicalProcess-GOA_09.02.2016_16h18	0.11	1	N/A	N/A	[4, 5]	None	5.76117
GO:0009892	negative regulation of metabolic process	165	[AAAS, AMOT, ATP1A1, AURKB, BAG5, BAG6, C1QBP, CALR, CALU, CAT, CBX3, CCAR2, CCDC8, CDC42, CDC45, CDC6, CDK5, CERS1, CHCHD3, CHP1, CRTAP, DDX3X, DERL2, DHCR24, DNAJA1, DNAJA3, DNAJB2, DNAJB6, DNAJC10, DNAJC3, EIF4E, EPRS, ERLEC1, ERLIN2, ERP29, ETV3, FAF2, FASN, FLNA, FOXG1, GAPDH, GIGYF2, GJA1, GNAI3, H2AFZ, HAT1, HDAC2, HIST1H3A, HIST1H4A, HK2, HNRNPU, HSP90AB1, HSPA1A, HSPA8, HSPB1, HSPH1, IGF…	GO_BiologicalProcess-GOA_09.02.2016_16h18	0.068	1	N/A	N/A	[2, 3, 4]	None	5.86146
GO:0012501	programmed cell death	165	[AIFM1, ALB, AMBRA1, APH1A, ARF4, ASNS, ATAD3A, AURKB, BAG5, BAG6, C1QBP, CALR, CAT, CCAR2, CDC42, CDK1, CDK5, CLPTM1L, COL18A1, CSE1L, CUL2, CYCS, DAD1, DDB1, DDX3X, DHCR24, DNAJA1, DNAJA3, DNAJB6, DNAJC10, DNAJC3, DSG1, DSG2, DSP, EI24, ERP29, ETFA, FAM162A, FASN, FKBP8, FLNA, FLNB, FN1, GAPDH, GDF15, GJA1, GNB1, HAX1, HDAC2, HIGD1A, HK2, HSP90AB1, HSP90B1, HSPA1A, HSPA5, HSPA9, HSPB1, HSPD1, H…	GO_BiologicalProcess-GOA_09.02.2016_16h18	1e-09	1.3e-06	N/A	N/A	[4]	None	8.18452
GO:0031325	positive regulation of cellular metabolic process	164	[ACACA, ACSL1, ACSL3, ADRM1, AGPAT1, AIFM1, AMBRA1, ARF4, ASPH, ATP6AP1, AURKB, C1QBP, CALR, CAT, CCDC88A, CCT2, CCT3, CCT4, CCT5, CCT6A, CCT7, CCT8, CDC42, CDC6, CDC7, CDK1, CDK5, CHP1, CLN6, CPT1A, CYCS, DDX3X, DNAJA3, DNAJB2, DNAJC3, EEF2, ELAVL1, EPRS, ERLIN2, ERP29, ETFA, FAM162A, FANCI, FASN, FLNB, FN1, GCN1, GDF15, GNAS, GTF2F2, H2AFZ, HACD3, HAX1, HDAC2, HSP90AA1, HSP90AB1, HSPA1A, HSPA2,…	GO_BiologicalProcess-GOA_09.02.2016_16h18	0.62	1	N/A	N/A	[3, 4, 5]	None	5.33333
GO:0032268	regulation of cellular protein metabolic process	164	[ACSL1, ADRM1, AIFM1, ASPH, ATP6AP1, BAG5, BAG6, C1QBP, CALR, CCAR2, CCDC8, CCDC88A, CDC37, CDC42, CDC6, CDK1, CDK5, CHP1, CLN6, CRTAP, CYCS, DDX3X, DDX6, DHCR24, DNAJA1, DNAJA3, DNAJB2, DNAJB6, DNAJC10, DNAJC3, EEF2, EIF3D, EIF3F, EIF3H, EIF3I, EIF3K, EIF3M, EIF4A1, EIF4E, EIF4G1, ELAVL1, EPRS, ERP29, ETFA, FAM162A, FANCI, FASN, FN1, GAPDH, GCN1, GDF15, GIGYF2, HACD3, HAX1, HDAC2, HSP90AA1, HSP9…	GO_BiologicalProcess-GOA_09.02.2016_16h18	0.0026	1	N/A	N/A	[4, 5, 6]	None	6.40375
GO:0006915	apoptotic process	163	[AIFM1, ALB, AMBRA1, APH1A, ARF4, ASNS, ATAD3A, AURKB, BAG5, BAG6, C1QBP, CALR, CAT, CCAR2, CDC42, CDK1, CDK5, CLPTM1L, COL18A1, CSE1L, CUL2, CYCS, DAD1, DDB1, DDX3X, DHCR24, DNAJA1, DNAJA3, DNAJB6, DNAJC10, DNAJC3, DSG1, DSG2, DSP, EI24, ERP29, ETFA, FAM162A, FASN, FKBP8, FLNA, FLNB, FN1, GAPDH, GDF15, GJA1, GNB1, HAX1, HDAC2, HIGD1A, HK2, HSP90AB1, HSP90B1, HSPA1A, HSPA5, HSPA9, HSPB1, HSPD1, H…	GO_BiologicalProcess-GOA_09.02.2016_16h18	1.2e-09	1.5e-06	N/A	N/A	[5]	None	8.17863
GO:0006886	intracellular protein transport	163	[ACSL3, AFG3L2, ARCN1, ASPH, AUP1, B3GAT3, BSG, CALR, CDC37, CDC42, CDK1, CDK5, CHP1, COPA, COPB2, COPG1, CSE1L, DDOST, DERL2, DNAJC19, DTWD2, EMD, ERLEC1, ERP29, FAF2, FAU, FLNA, GDAP1, HAX1, HM13, HSP90AA1, HSP90AB1, HSP90B1, HSPA8, HSPA9, HTRA2, HUWE1, IPO9, JUP, KDELR1, KPNA2, KPNB1, LMAN1, LMNA, MARCKS, MAVS, MRPS12, MYO1C, NDUFA13, NUP205, NUP93, OS9, PAM16, PARP1, PDIA3, PGAP1, PHB2, PIK3R…	GO_BiologicalProcess-GOA_09.02.2016_16h18	1.3e-37	2.1e-34	N/A	N/A	[5, 6]	None	15.1769
GO:0006082	organic acid metabolic process	163	[ABCD3, ABHD12, ACACA, ACAD9, ACSL1, ACSL3, ALB, ALDH18A1, ARG1, ASNS, ATIC, B3GAT3, B3GNT2, B4GALT5, BSG, CAD, CBS, CHPF, CHPF2, CHST14, CPT1A, CRTAP, CTPS1, DARS, DECR2, DLST, EARS2, ELOVL1, EPRS, ERLIN2, ETFA, EXTL3, FAM3A, FARSA, FASN, FAU, GAPDH, GCDH, GGH, GGT7, GLUD1, GPAT4, GPC6, GXYLT1, HACD2, HACD3, HADHA, HK2, HSD17B10, HSD17B12, IARS, KARS, KRT17, LDHB, MARC1, MARS, MCCC1, MPC1, MRPS1…	GO_BiologicalProcess-GOA_09.02.2016_16h18	2.3e-26	3.4e-23	N/A	N/A	[3, 4]	None	12.2464
GO:0043436	oxoacid metabolic process	163	[ABCD3, ABHD12, ACACA, ACAD9, ACSL1, ACSL3, ALB, ALDH18A1, ARG1, ASNS, ATIC, B3GAT3, B3GNT2, B4GALT5, BSG, CAD, CBS, CHPF, CHPF2, CHST14, CPT1A, CRTAP, CTPS1, DARS, DECR2, DLST, EARS2, ELOVL1, EPRS, ERLIN2, ETFA, EXTL3, FAM3A, FARSA, FASN, FAU, GAPDH, GCDH, GGH, GGT7, GLUD1, GPAT4, GPC6, GXYLT1, HACD2, HACD3, HADHA, HK2, HSD17B10, HSD17B12, IARS, KARS, KRT17, LDHB, MARC1, MARS, MCCC1, MPC1, MRPS1…	GO_BiologicalProcess-GOA_09.02.2016_16h18	4.1e-27	6.2e-24	N/A	N/A	[4, 5]	None	12.4333
GO:0010604	positive regulation of macromolecule metabolic process	163	[ACSL1, ACTB, ADRM1, AIFM1, ARF4, ASPH, ATP6AP1, AURKB, BAG6, C1QBP, CALR, CAT, CCDC88A, CCT2, CCT3, CCT4, CCT5, CCT6A, CCT7, CCT8, CDC42, CDC6, CDC7, CDK1, CDK5, CHP1, CLN6, CYCS, DDX3X, DNAJA3, DNAJB2, DNAJC3, EEF2, ELAVL1, EPRS, ERLIN2, ERP29, ETFA, FAM162A, FANCI, FASN, FN1, GCN1, GDF15, GJA1, GTF2F2, H2AFZ, HACD3, HAX1, HDAC2, HIST1H3A, HIST1H4A, HNRNPU, HSP90AB1, HSPA1A, HSPA2, HSPA5, HSPA8…	GO_BiologicalProcess-GOA_09.02.2016_16h18	0.58	1	N/A	N/A	[3, 4, 5]	None	5.36008
GO:1902580	single-organism cellular localization	161	[ACSL3, AFG3L2, ALB, ARCN1, ATP1B3, ATP2A2, BAG6, BSG, CANX, CDC42, CDK1, CDK5, CHP1, COPA, COPB2, COPG1, CSE1L, DCTN1, DCTN2, DDOST, DNAJA3, DNAJC19, DTWD2, EMD, FAU, FLNA, GDAP1, HAX1, HSP90AA1, HSP90AB1, HSPA8, HSPA9, HTRA2, HUWE1, IPO9, JUP, KPNA2, KPNB1, LMAN1, LMNA, LRPPRC, MAP7, MAVS, MRPS12, MYO1C, NDC1, NDUFA13, NEFL, NUP205, NUP93, OXA1L, PAM16, PARP1, PDIA3, PHB2, PIK3R2, PML, PPM1B, P…	GO_BiologicalProcess-GOA_09.02.2016_16h18	7e-25	1e-21	N/A	N/A	[3]	None	11.9792
GO:0061024	membrane organization	158	[AAAS, ACSL3, ACTB, AFG3L2, APOO, ARCN1, ARF4, ATP1B3, ATP2A2, BAG6, BSG, C19orf70, CCDC88A, CDK1, CDK5, CHCHD3, CHP1, CNP, COPA, COPB2, COPG1, DCTN1, DCTN2, DDOST, DHCR24, DNAJA3, EMD, FAU, FLNA, GDAP1, GJA1, GNAI3, GOSR1, HK2, HSP90AA1, HSPA1A, HSPA8, IMMT, JUP, KDELR1, LEMD2, LMAN1, LMNA, LPCAT2, MAP7, MFGE8, MRPS12, MTCH2, MYO1C, NDC1, NDUFA13, NUP205, NUP210, NUP93, OXA1L, POM121, POM121C, P…	GO_BiologicalProcess-GOA_09.02.2016_16h18	5.3e-30	7.9e-27	N/A	N/A	[3]	None	13.424
GO:0009057	macromolecule catabolic process	155	[AIFM1, AMFR, AUP1, AURKB, BAG5, BAG6, CCAR2, CCDC47, CDC42, CDK1, CDK5, CHID1, CHP1, CLN6, CTSD, CUL2, CUL7, DDB1, DDX6, DERL2, DNAJB2, DNAJC10, DNAJC3, EIF4A1, EIF4E, EIF4G1, ERLEC1, ERLIN2, FAF2, FAU, FBXO6, FLNA, FOXRED2, GJA1, GPC6, GUSB, HM13, HSP90AB1, HSP90B1, HSPA5, HTRA2, HUWE1, KPNB1, LPCAT1, LRPPRC, MAD2L1, MAN1B1, MRPS12, NDUFA13, NGLY1, OS9, PABPC4, PELO, PHB, PML, PPP2R1A, PPP2R2A,…	GO_BiologicalProcess-GOA_09.02.2016_16h18	9.1e-27	1.3e-23	N/A	N/A	[4]	None	12.7153
GO:0019752	carboxylic acid metabolic process	154	[ABCD3, ABHD12, ACACA, ACAD9, ACSL1, ACSL3, ALB, ALDH18A1, ARG1, ASNS, ATIC, BSG, CAD, CBS, CHST14, CPT1A, CRTAP, CTPS1, DARS, DECR2, DLST, EARS2, ELOVL1, EPRS, ERLIN2, ETFA, FAM3A, FARSA, FASN, FAU, GAPDH, GCDH, GGH, GGT7, GLUD1, GPAT4, HACD2, HACD3, HADHA, HK2, HSD17B10, HSD17B12, IARS, KARS, KRT17, LDHB, MARS, MCCC1, MPC1, MRPS12, MTHFD2, P4HA1, P4HA2, P4HB, PCCB, PFKP, PHGDH, PKM, PLOD1, PNKD…	GO_BiologicalProcess-GOA_09.02.2016_16h18	1.3e-27	2e-24	N/A	N/A	[5, 6]	None	12.9848
GO:0043604	amide biosynthetic process	150	[AGK, ARG1, ASNS, ATIC, C1QBP, CAD, CALR, CERS1, CERS2, DARS, DDOST, DDX3X, DDX6, DNAJC3, EARS2, EEF1A1, EEF1B2, EEF1D, EEF1G, EEF2, EIF3D, EIF3F, EIF3H, EIF3I, EIF3K, EIF3M, EIF4A1, EIF4E, EIF4G1, ELAVL1, EPRS, FARSA, FAU, GAPDH, GCN1, GDF15, GGT7, GIGYF2, HSPB1, IARS, KARS, KRT17, LRPPRC, MARS, MRPL11, MRPL14, MRPL30, MRPL37, MRPL4, MRPL43, MRPS12, MRPS14, MRPS16, MRPS2, MRPS22, MRPS26, MRPS27,…	GO_BiologicalProcess-GOA_09.02.2016_16h18	4.2e-45	6.5e-42	N/A	N/A	[5]	None	18.5185
GO:0048513	animal organ development	150	[ACSL3, ACTB, ADAMTS1, APH1A, ARCN1, ARF4, ARG1, ASNS, ATIC, ATP5F1, ATP6AP1, BAG6, BSG, C3orf58, CAD, CALR, CAT, CDC42, CDK1, CDK5, CLPTM1, CNP, COL18A1, CUL7, DHCR24, DHCR7, DNAJA3, DNAJB6, DNAJC19, DSG2, DSP, EBP, EEF2, EIF4A1, EIF4E, EMD, EPRS, FASN, FKBP8, FLG, FLG2, FLNA, FLNB, FOXG1, GIGYF2, GJA1, GLUD1, GNAS, GNB1, GPAT4, GPC6, HAX1, HDAC2, HIST1H4A, HK2, HLA-B, HRNR, HSD17B10, HSP90AB1, …	GO_BiologicalProcess-GOA_09.02.2016_16h18	0.04	1	N/A	N/A	[3, 4, 5]	None	4.45765
GO:0033365	protein localization to organelle	150	[AFG3L2, ARF4, ARL1, AURKB, BAG6, CALR, CCT2, CCT3, CCT4, CCT5, CCT6A, CCT7, CCT8, CDK1, CHP1, CSE1L, DCTN2, DDOST, DNAJA1, DNAJB6, DNAJC19, DTWD2, EMD, FAU, FLNA, GDAP1, GPAA1, HAX1, HK2, HNRNPM, HSP90AA1, HSP90AB1, HSPA5, HSPA8, HSPA9, HSPH1, HTRA2, HUWE1, IPO9, JUP, KDELR1, KPNA2, KPNB1, LMNA, MAVS, MRPS12, MTCH2, NDUFA13, NUP205, NUP93, OS9, PAM16, PARP1, PDIA3, PHB2, PIK3R2, PML, PPM1B, PRDX…	GO_BiologicalProcess-GOA_09.02.2016_16h18	1.3e-37	2e-34	N/A	N/A	[5]	None	16.129
GO:0050790	regulation of catalytic activity	148	[ACSL1, ADRM1, AIFM1, AMBRA1, AMOT, APH1A, ARF4, ARFGEF2, ARL1, ASPH, ATP1B3, AUP1, AURKB, B3GAT3, BAG5, CALU, CCAR2, CCDC8, CCDC88A, CCT2, CCT4, CDC37, CDC42, CDC42EP1, CDC6, CDK1, CDK5, CERS1, CHP1, CYB5B, CYCS, DDX3X, DHCR24, DNAJA1, DNAJA3, DNAJB1, DNAJB11, DNAJB6, DNAJC10, DNAJC3, ERP29, ETFA, FAF2, FAM162A, FASN, FN1, GNAI3, GNAS, HACD3, HNRNPU, HSP90AA1, HSP90AB1, HSP90B1, HSPA1A, HSPA2, H…	GO_BiologicalProcess-GOA_09.02.2016_16h18	0.049	1	N/A	N/A	[3, 4]	None	5.9798
GO:0010941	regulation of cell death	147	[AIFM1, ALB, AMBRA1, APH1A, ARF4, ASNS, ATAD3A, AURKB, BAG5, BAG6, C1QBP, CALR, CAT, CCAR2, CDC42, CDK1, CDK5, CHP1, COL18A1, CYCS, DAD1, DDB1, DDX3X, DHCR24, DNAJA1, DNAJA3, DNAJB6, DNAJC3, EEF1D, ERP29, ETFA, FAM162A, FASN, FKBP8, FLNA, FLNB, FN1, GDF15, HAX1, HBA1, HDAC2, HIGD1A, HSP90AB1, HSP90B1, HSPA1A, HSPA5, HSPA9, HSPB1, HSPD1, HSPH1, HTRA2, HYOU1, IGF1R, IGF2R, INHBE, IRAK1, ITM2C, LMNA…	GO_BiologicalProcess-GOA_09.02.2016_16h18	7.5e-11	1e-07	N/A	N/A	[3, 4]	None	8.76043
GO:0009966	regulation of signal transduction	146	[AGPAT1, AGPAT2, AMOT, ARFGEF2, ASPH, ATP6AP1, BAG5, C1QBP, C3orf58, CALR, CAT, CCAR2, CDC37, CDC42, CDK1, CDK5, CHP1, DDX3X, DNAJA1, DNAJA3, EEF1D, EMD, ERP29, ETFA, FAM162A, FASN, FKBP8, FLNA, FN1, G3BP1, GDF15, GJA1, GNAS, GNB1, GPR89A, HACD3, HAX1, HDAC2, HSP90AB1, HSPA1A, HSPA5, HSPB1, HSPH1, HTRA2, HYOU1, IGF1R, INHBE, IRAK1, IRS4, ITM2C, ITSN2, JUP, LEMD2, LMNA, LTBP1, LTF, MAGED1, MAP2K7,…	GO_BiologicalProcess-GOA_09.02.2016_16h18	0.85	1	N/A	N/A	[3, 4, 5]	None	5.22923
GO:0044403	symbiosis, encompassing mutualism through parasitism	146	[AAAS, ALB, C1QBP, CUL2, CUL7, DDB1, DDX3X, DDX6, EIF4A1, EIF4E, EIF4G1, FAU, FKBP8, FUCA2, GTF2F2, HACD3, HLA-A, HLA-B, HLA-C, HSP90AB1, HSPA1A, HSPA8, HSPD1, KARS, KPNA2, KPNB1, KRT17, LTF, MAVS, MFGE8, MRPS12, NDC1, NUP205, NUP210, NUP93, P4HB, PML, POLR2H, POM121, POM121C, PPIA, PPIB, PSMA1, PSMA2, PSMA3, PSMA4, PSMA5, PSMA6, PSMA7, PSMB1, PSMB2, PSMB3, PSMB4, PSMB5, PSMC1, PSMC2, PSMC3, PSMC…	GO_BiologicalProcess-GOA_09.02.2016_16h18	7.7e-38	1.1e-34	N/A	N/A	[3]	None	16.5345
GO:0007166	cell surface receptor signaling pathway	145	[AAAS, ACSL1, ACTB, ADAMTS1, ADGRL2, AGPAT1, AGPAT2, APH1A, ARF4, ATP6AP1, BSG, CCAR2, CDC37, CDC42, CDK5, DDB1, DDX3X, DNAJA3, DST, EIF4A1, EIF4E, EIF4G1, EMD, ETFA, FASN, FKBP8, FLNA, FLNB, G3BP1, GDF15, GIGYF2, GPC6, HDAC2, HLA-A, HLA-B, HLA-C, HLA-E, HSP90AA1, HSP90AB1, HSPA1A, HSPA5, HSPB1, HTRA2, IGF1R, IGF2R, IL17RA, INHBE, IQGAP1, IRAK1, IRS4, ITM2C, JAGN1, JUP, KPNA2, KPNB1, KRT6B, LMNA,…	GO_BiologicalProcess-GOA_09.02.2016_16h18	0.38	1	N/A	N/A	[4, 5]	None	4.83011
GO:0006518	peptide metabolic process	144	[C1QBP, CALR, CPD, DARS, DDOST, DDX3X, DDX6, DNAJC3, EARS2, EEF1A1, EEF1B2, EEF1D, EEF1G, EEF2, EIF3D, EIF3F, EIF3H, EIF3I, EIF3K, EIF3M, EIF4A1, EIF4E, EIF4G1, ELAVL1, EPRS, FARSA, FAU, GAPDH, GCN1, GDAP1, GDF15, GGT7, GIGYF2, HSPB1, IARS, KARS, KRT17, LRPPRC, MARS, MRPL11, MRPL14, MRPL30, MRPL37, MRPL4, MRPL43, MRPS12, MRPS14, MRPS16, MRPS2, MRPS22, MRPS26, MRPS27, MRPS28, MRPS7, NCSTN, PABPC4,…	GO_BiologicalProcess-GOA_09.02.2016_16h18	1e-36	1.5e-33	N/A	N/A	[4, 5]	None	16.3451
GO:0051128	regulation of cellular component organization	144	[ACSL3, ADAMTS1, ADGRL2, AIFM1, AMBRA1, AMOT, ASPH, ATXN2L, AURKB, BAG5, C1QBP, CALR, CCAR2, CCDC8, CCDC88A, CCT2, CCT3, CCT4, CCT5, CCT6A, CCT7, CCT8, CDC42, CDC42EP1, CDC45, CDC6, CDK5, CHP1, COCH, CUL7, DDX3X, DERL2, DNAJB1, DNAJB2, DNAJB6, DSTN, DTWD2, EI24, EXTL3, FAM162A, FASN, FLNA, FN1, GDF15, GJA1, GTF2F2, HAX1, HDAC2, HNRNPU, HSP90AA1, HSPA1A, HSPA2, HSPA8, HTRA2, HUWE1, IGF1R, IQGAP2, …	GO_BiologicalProcess-GOA_09.02.2016_16h18	0.026	1	N/A	N/A	[3, 4]	None	6.12766
GO:0032879	regulation of localization	143	[AAAS, AAMP, ACSL3, AMOT, ARG1, ASPH, ATP1A1, ATP1B3, ATP2A2, ATP6AP1, B3GAT3, C1QBP, C2CD2L, CALR, CCT2, CCT3, CCT4, CCT5, CCT6A, CCT7, CCT8, CDC42, CDK1, CDK5, CHP1, COL18A1, CPT1A, DERL2, DNAJA1, DNAJB2, DNAJB6, DSG2, DSP, DTWD2, EMD, ERLEC1, ERP29, FLNA, FLNB, FN1, GJA1, GLUD1, GNAS, GOSR1, GPR89A, GPR89B, HADHA, HAX1, HK2, HLA-E, HNRNPM, HSP90AB1, HSPA1A, HSPA2, HSPA5, HSPA8, HSPB1, HSPH1, H…	GO_BiologicalProcess-GOA_09.02.2016_16h18	0.24	1	N/A	N/A	[2, 3]	None	5.64771
GO:0016032	viral process	143	[AAAS, C1QBP, CUL2, CUL7, DDB1, DDX3X, DDX6, EIF4A1, EIF4E, EIF4G1, FAU, FKBP8, GTF2F2, HACD3, HLA-A, HLA-B, HLA-C, HSP90AB1, HSPA1A, HSPA8, HSPD1, KARS, KPNA2, KPNB1, KRT17, LTF, MAVS, MFGE8, MRPS12, NDC1, NUP205, NUP210, NUP93, P4HB, PML, POLR2H, POM121, POM121C, PPIA, PPIB, PSMA1, PSMA2, PSMA3, PSMA4, PSMA5, PSMA6, PSMA7, PSMB1, PSMB2, PSMB3, PSMB4, PSMB5, PSMC1, PSMC2, PSMC3, PSMC4, PSMC5, PS…	GO_BiologicalProcess-GOA_09.02.2016_16h18	1.6e-38	2.4e-35	N/A	N/A	[3, 4]	None	17.0238
GO:0010605	negative regulation of macromolecule metabolic process	142	[AAAS, AURKB, BAG5, BAG6, C1QBP, CALR, CAT, CBX3, CCAR2, CCDC8, CDC42, CDC45, CDC6, CDK5, CERS1, CHCHD3, CHP1, CRTAP, DDX3X, DERL2, DHCR24, DNAJA1, DNAJA3, DNAJB2, DNAJB6, DNAJC10, DNAJC3, EIF4E, EPRS, ERLEC1, ERP29, ETV3, FASN, FLNA, FOXG1, GAPDH, GIGYF2, GJA1, H2AFZ, HAT1, HDAC2, HIST1H3A, HIST1H4A, HNRNPU, HSP90AB1, HSPA1A, HSPA8, HSPB1, HSPH1, IGF1R, IRAK1, ITM2B, KRT17, LEMD2, LRPPRC, MAD2L1…	GO_BiologicalProcess-GOA_09.02.2016_16h18	0.24	1	N/A	N/A	[3, 4, 5]	None	5.64612
GO:0044802	single-organism membrane organization	142	[AAAS, ACSL3, AFG3L2, APOO, ARCN1, ATP1B3, ATP2A2, BAG6, BSG, C19orf70, CDK1, CDK5, CHCHD3, CHP1, CNP, COPA, COPB2, COPG1, DDOST, DNAJA3, EMD, FAU, FLNA, GDAP1, GNAI3, GOSR1, HK2, HSP90AA1, HSPA1A, IMMT, JUP, LEMD2, LMAN1, LMNA, MAP7, MRPS12, MTCH2, MYO1C, NDC1, NDUFA13, NUP205, NUP210, NUP93, OXA1L, POM121, POM121C, PPP2R1A, PPP2R2A, PREB, PSMD2, RAB13, RAB34, RACK1, RANBP2, REEP4, RER1, RFT1, R…	GO_BiologicalProcess-GOA_09.02.2016_16h18	1.7e-31	2.6e-28	N/A	N/A	[3, 4]	None	14.838
GO:1901135	carbohydrate derivative metabolic process	141	[ABHD12, ACACA, ALG1, ALG10, ALG3, ALG6, ARCN1, ARF4, ATIC, ATP5A1, ATP5B, ATP5C1, ATP5E, ATP5EP2, ATP5F1, ATP5H, ATP5I, ATP5J2, ATP5L, ATP5O, B3GAT3, B3GNT2, B4GALT5, CAD, CALR, CANX, CHID1, CHP1, CHPF, CHPF2, CHST14, CLN6, COPA, COPB2, COPG1, COX15, CTPS1, CYCS, DAD1, DCTN1, DCTN2, DDOST, DERL2, DPM1, ERP44, EXTL3, FAM3A, FBXO6, FLNB, FUCA2, GALNT1, GALNT2, GANAB, GAPDH, GNAI3, GNAS, GOSR1, GPA…	GO_BiologicalProcess-GOA_09.02.2016_16h18	1.1e-13	1.5e-10	N/A	N/A	[3]	None	9.70406
GO:0043043	peptide biosynthetic process	139	[C1QBP, CALR, DARS, DDOST, DDX3X, DDX6, DNAJC3, EARS2, EEF1A1, EEF1B2, EEF1D, EEF1G, EEF2, EIF3D, EIF3F, EIF3H, EIF3I, EIF3K, EIF3M, EIF4A1, EIF4E, EIF4G1, ELAVL1, EPRS, FARSA, FAU, GAPDH, GCN1, GDF15, GGT7, GIGYF2, HSPB1, IARS, KARS, KRT17, LRPPRC, MARS, MRPL11, MRPL14, MRPL30, MRPL37, MRPL4, MRPL43, MRPS12, MRPS14, MRPS16, MRPS2, MRPS22, MRPS26, MRPS27, MRPS28, MRPS7, PABPC4, PML, POLDIP3, PSMD…	GO_BiologicalProcess-GOA_09.02.2016_16h18	2.4e-43	3.7e-40	N/A	N/A	[5, 6]	None	19.1197
GO:0080134	regulation of response to stress	139	[AAAS, AMBRA1, BAG2, BAG5, BAG6, C1QBP, CCAR2, CDC37, CDC42, CHID1, COCH, DERL2, DNAJA1, DNAJA3, DNAJB1, DNAJB6, DNAJC3, DNAJC7, ERLEC1, ERP29, GJA1, HACD3, HAX1, HIST1H3A, HLA-A, HLA-B, HLA-E, HSP90AA1, HSP90AB1, HSP90B1, HSPA1A, HSPA5, HSPA8, HSPB1, HSPD1, HSPH1, HTRA2, HYOU1, IGF1R, IL17RA, IL27, IRAK1, LRIF1, LTF, MAP2K7, MAVS, MCL1, MRPS2, MYO1C, NDC1, NUP205, NUP210, NUP93, OS9, P4HB, PARP1…	GO_BiologicalProcess-GOA_09.02.2016_16h18	4.2e-11	5.7e-08	N/A	N/A	[3, 4]	None	9.02012
GO:0007399	nervous system development	138	[ACSL3, ACTB, ADAMTS1, ADGRL2, AFG3L2, AIFM1, ALDH3A2, AMBRA1, APH1A, ARCN1, ARF4, ATIC, ATP5F1, ATXN10, B3GNT2, BAG5, BAG6, BZW2, CALR, CALU, CCDC88A, CDC42, CDK1, CDK5, CNP, COX7B, CUL7, DCTN1, DDX6, DST, EEF2, EIF4E, EIF4G1, EPRS, FASN, FKBP8, FLNB, FN1, FOXG1, GIGYF2, GJA1, GLUD1, HDAC2, HSP90AA1, HSP90AB1, HSPA5, HSPA8, HTRA2, IGF1R, IQGAP1, ITM2B, ITM2C, ITSN2, KCNQ2, KIF5A, LEMD2, LMNB2, M…	GO_BiologicalProcess-GOA_09.02.2016_16h18	0.56	1	N/A	N/A	[4, 5]	None	5.39062
GO:0043067	regulation of programmed cell death	138	[AIFM1, ALB, AMBRA1, APH1A, ARF4, ASNS, ATAD3A, AURKB, BAG5, BAG6, C1QBP, CALR, CAT, CCAR2, CDC42, CDK1, CDK5, COL18A1, CYCS, DAD1, DDB1, DDX3X, DHCR24, DNAJA1, DNAJA3, DNAJB6, DNAJC3, ERP29, ETFA, FAM162A, FASN, FKBP8, FLNA, FLNB, FN1, GDF15, HAX1, HDAC2, HIGD1A, HSP90AB1, HSP90B1, HSPA1A, HSPA5, HSPA9, HSPB1, HSPD1, HSPH1, HTRA2, HYOU1, IGF1R, IGF2R, INHBE, IRAK1, ITM2C, LMNA, LTF, MAD2L1, MAGE…	GO_BiologicalProcess-GOA_09.02.2016_16h18	3.4e-10	4.5e-07	N/A	N/A	[4, 5]	None	8.7619
GO:0006412	translation	138	[C1QBP, CALR, DARS, DDOST, DDX3X, DDX6, DNAJC3, EARS2, EEF1A1, EEF1B2, EEF1D, EEF1G, EEF2, EIF3D, EIF3F, EIF3H, EIF3I, EIF3K, EIF3M, EIF4A1, EIF4E, EIF4G1, ELAVL1, EPRS, FARSA, FAU, GAPDH, GCN1, GDF15, GIGYF2, HSPB1, IARS, KARS, KRT17, LRPPRC, MARS, MRPL11, MRPL14, MRPL30, MRPL37, MRPL4, MRPL43, MRPS12, MRPS14, MRPS16, MRPS2, MRPS22, MRPS26, MRPS27, MRPS28, MRPS7, PABPC4, PML, POLDIP3, PSMD2, QAR…	GO_BiologicalProcess-GOA_09.02.2016_16h18	1.2e-44	1.9e-41	N/A	N/A	[5, 6, 7]	None	19.7143
GO:0031324	negative regulation of cellular metabolic process	137	[ATP1A1, AURKB, BAG5, BAG6, C1QBP, CALR, CAT, CBX3, CCAR2, CCDC8, CDC45, CDC6, CDK5, CERS1, CHCHD3, CHP1, CRTAP, DDX3X, DHCR24, DNAJA1, DNAJA3, DNAJB2, DNAJB6, DNAJC10, DNAJC3, EIF4E, EPRS, ERLIN2, ETV3, FASN, FLNA, FOXG1, GAPDH, GIGYF2, GJA1, GNAI3, H2AFZ, HAT1, HDAC2, HIST1H3A, HIST1H4A, HK2, HNRNPU, HSP90AB1, HSPA1A, HSPA8, HSPB1, HSPH1, IGF1R, IQGAP1, IRAK1, ITM2B, LEMD2, LPCAT1, LRPPRC, MAD2…	GO_BiologicalProcess-GOA_09.02.2016_16h18	0.43	1	N/A	N/A	[3, 4, 5]	None	5.48878
GO:0042981	regulation of apoptotic process	137	[AIFM1, ALB, AMBRA1, APH1A, ARF4, ASNS, ATAD3A, AURKB, BAG5, BAG6, C1QBP, CALR, CAT, CCAR2, CDC42, CDK1, CDK5, COL18A1, CYCS, DAD1, DDB1, DDX3X, DHCR24, DNAJA1, DNAJA3, DNAJB6, DNAJC3, ERP29, ETFA, FAM162A, FASN, FKBP8, FLNA, FLNB, FN1, GDF15, HAX1, HDAC2, HIGD1A, HSP90AB1, HSP90B1, HSPA1A, HSPA5, HSPA9, HSPB1, HSPD1, HSPH1, HTRA2, HYOU1, IGF1R, IGF2R, INHBE, IRAK1, ITM2C, LMNA, LTF, MAD2L1, MAGE…	GO_BiologicalProcess-GOA_09.02.2016_16h18	4.1e-10	5.5e-07	N/A	N/A	[5, 6]	None	8.78205
GO:0044265	cellular macromolecule catabolic process	135	[AIFM1, AMFR, AUP1, AURKB, BAG5, BAG6, CCAR2, CCDC47, CDK1, CLN6, CUL2, CUL7, DDB1, DDX6, DERL2, DNAJB2, DNAJC10, DNAJC3, EIF4A1, EIF4E, EIF4G1, ERLEC1, ERLIN2, FAF2, FAU, FBXO6, FOXRED2, HSP90AB1, HSP90B1, HSPA5, HTRA2, HUWE1, KPNB1, LRPPRC, MAD2L1, MAN1B1, MRPS12, NGLY1, OS9, PABPC4, PELO, PML, PPP2R1A, PPP2R2A, PSMA1, PSMA2, PSMA3, PSMA4, PSMA5, PSMA6, PSMA7, PSMB1, PSMB2, PSMB3, PSMB4, PSMB5,…	GO_BiologicalProcess-GOA_09.02.2016_16h18	5.1e-27	7.6e-24	N/A	N/A	[4, 5]	None	13.9032
GO:0016310	phosphorylation	135	[ACSL1, ADCK3, AGK, AKAP8L, ALDH18A1, AMBRA1, ATP5C1, ATP6AP1, AURKB, CAD, CCDC88A, CDC37, CDC42, CDC6, CDC7, CDK1, CDK17, CDK5, CHP1, COX15, CYCS, DGKE, DNAJA1, DNAJA3, DNAJC10, DNAJC3, ERP29, ETFA, FAM3A, FASN, FASTKD5, FN1, GAPDH, GDF15, HACD3, HAX1, HDAC2, HK2, HSP90AB1, HSPA2, HSPA5, HSPB1, HSPH1, IGF1R, INHBE, IQGAP1, IRAK1, LEMD2, LTF, MAGED1, MAP2K7, MARCKS, MAVS, MCM7, NDUFA4, NDUFA6, ND…	GO_BiologicalProcess-GOA_09.02.2016_16h18	0.11	1	N/A	N/A	[5]	None	5.83153
GO:0048584	positive regulation of response to stimulus	134	[ACTB, AGPAT1, AGPAT2, ALB, AMBRA1, ASPH, ATP6AP1, BAG6, C1QBP, C2CD2L, CALR, CAT, CCAR2, CDC42, CDK1, COCH, EEF1D, ERP29, ETFA, FAM162A, FASN, FKBP8, FLNA, FN1, GDF15, GJA1, GNAS, GPR89A, HACD3, HAX1, HDAC2, HLA-A, HLA-B, HLA-E, HSP90AA1, HSP90AB1, HSP90B1, HSPA1A, HSPB1, HSPD1, HTRA2, IGF1R, IL17RA, INHBE, IRAK1, IRS4, ITM2C, ITSN2, JUP, LRIF1, LTF, MAGED1, MAP2K7, MARCKS, MAVS, MCL1, MYO1C, NE…	GO_BiologicalProcess-GOA_09.02.2016_16h18	0.044	1	N/A	N/A	[2, 3, 4]	None	6.06061
GO:0007049	cell cycle	130	[AAAS, ACTR1A, ASNS, AURKB, BAG6, CALR, CCAR2, CCDC8, CDC37, CDC42, CDC45, CDC6, CDC7, CDK1, CDK17, CDK5, CHP1, CKAP5, CUL2, CUL7, DCTN1, DCTN2, DDB1, DDX3X, DHCR24, DNAJC3, DST, EIF4E, EMD, ETFA, FANCI, FBXO6, FLNA, GIGYF2, GNAI3, GTSE1, HDAC2, HIST1H4A, HSP90AA1, HSPA2, HSPA8, HTRA2, IGF1R, KIF11, KPNB1, LMNA, LRIF1, MAD2L1, MAP2K7, MAPRE2, MCM3, MCM5, MCM7, NDC1, NUBP2, NUP205, NUP210, NUP93, …	GO_BiologicalProcess-GOA_09.02.2016_16h18	0.00038	0.39	N/A	N/A	[3]	None	6.93333
GO:0006461	protein complex assembly	130	[ACACA, ACAD9, ADRM1, AFG3L2, AIFM1, AMFR, ARG1, ATXN10, AURKB, BCS1L, CALR, CAT, CCT2, CCT3, CCT8, CDC42, CDC42EP1, CDK1, CHP1, CLGN, COX15, CPT1A, DARS, DDX3X, DNAAF5, DNAJB11, EPRS, FASN, FLNA, FN1, FOXRED1, GJA1, GPAA1, GTF2F2, HAT1, HAX1, HBA1, HIST1H2BD, HIST1H3A, HIST1H4A, HM13, HSD17B10, HSP90AA1, HSPA8, HSPD1, IGF1R, IQGAP2, IRAK1, JUP, KIF11, KPNB1, LMAN1, LMOD2, MAP7D3, MCM7, MCU, NAP1…	GO_BiologicalProcess-GOA_09.02.2016_16h18	1.3e-10	1.8e-07	N/A	N/A	[4, 5]	None	9.05293
GO:0070271	protein complex biogenesis	130	[ACACA, ACAD9, ADRM1, AFG3L2, AIFM1, AMFR, ARG1, ATXN10, AURKB, BCS1L, CALR, CAT, CCT2, CCT3, CCT8, CDC42, CDC42EP1, CDK1, CHP1, CLGN, COX15, CPT1A, DARS, DDX3X, DNAAF5, DNAJB11, EPRS, FASN, FLNA, FN1, FOXRED1, GJA1, GPAA1, GTF2F2, HAT1, HAX1, HBA1, HIST1H2BD, HIST1H3A, HIST1H4A, HM13, HSD17B10, HSP90AA1, HSPA8, HSPD1, IGF1R, IQGAP2, IRAK1, JUP, KIF11, KPNB1, LMAN1, LMOD2, MAP7D3, MCM7, MCU, NAP1…	GO_BiologicalProcess-GOA_09.02.2016_16h18	1.3e-10	1.8e-07	N/A	N/A	[3]	None	9.05293
GO:1901700	response to oxygen-containing compound	130	[ACACA, ACSL1, ADAMTS1, AIFM1, ALDH3A2, ARG1, ASNS, ASPH, ATP1A1, ATP2A2, ATP6AP1, BSG, C2CD2L, CAD, CALR, CAT, CBX3, CDC6, CDK1, CDK5, CERS1, CNP, COL18A1, CPT1A, CYC1, CYCS, DSG1, DSG2, EEF2, EIF4E, EIF4G1, FASN, FN1, GDAP1, GGH, GJA1, GNAS, GNB1, GNB2, GPX8, H2AFZ, HADHA, HBA1, HDAC2, HNRNPM, HNRNPU, HSP90B1, HSPD1, HSPH1, HTRA2, IGF1R, IGF2R, IRAK1, IRS4, JUP, LTF, MAN1B1, MAP2K7, MARCKS, NCL…	GO_BiologicalProcess-GOA_09.02.2016_16h18	2.5e-05	0.028	N/A	N/A	[3]	None	7.3571
GO:0055114	oxidation-reduction process	129	[ABCD3, ACACA, ACAD9, AGPAT1, AIFM1, ALDH18A1, ALDH3A2, ASPH, ATP5A1, ATP5B, ATP5C1, ATP5E, ATP5F1, ATP5H, ATP5I, ATP5J2, ATP5L, ATP5O, CAT, CBS, CISD1, COX15, COX6C, COX7B, CPT1A, CYB5B, CYC1, CYCS, CYP51A1, DECR2, DHCR24, DHCR7, DHRS7B, DLST, DNAJC10, ETFA, FAM3A, FAR1, FASN, FASTKD5, FOXRED1, FOXRED2, GAPDH, GCDH, GLUD1, GNAS, GNB1, GNB2, GPX8, HADHA, HIGD1A, HK2, HMOX2, HSD17B10, HSD17B11, HS…	GO_BiologicalProcess-GOA_09.02.2016_16h18	4.9e-17	7e-14	N/A	N/A	[3]	None	11.1303
GO:0006508	proteolysis	129	[ADAMTS1, ADRM1, AFG3L2, AIFM1, AMFR, APH1A, ASPH, AUP1, AURKB, BAG5, BAG6, C1QBP, CCAR2, CCDC47, CDK1, CDK5, CLN6, CPD, CTSD, CUL2, CUL7, CYCS, DCD, DDB1, DDX3X, DERL2, DHCR24, DNAJA3, DNAJB2, DNAJB6, DNAJC10, DNAJC3, EIF3F, ERLEC1, ERLIN2, FAF2, FAM162A, FAM3A, FASN, FBXO6, FN1, FOXRED2, GGH, GGT7, HDAC2, HM13, HSP90AB1, HSP90B1, HSPA5, HSPD1, HTRA2, HUWE1, LTF, MAD2L1, MAN1B1, NCSTN, NDUFA13, …	GO_BiologicalProcess-GOA_09.02.2016_16h18	3.9e-06	0.0047	N/A	N/A	[4, 5]	None	7.674
GO:0009653	anatomical structure morphogenesis	128	[AAMP, ACTB, ADAMTS1, AFG3L2, AMOT, APH1A, ARG1, ASPH, ATP5B, ATXN10, B3GNT2, BSG, C1QBP, CALR, CDC42, CDC42EP1, CDK5, CNP, COCH, COL18A1, CUL7, DNAAF5, DNAJB6, DSP, DST, FAM3A, FBF1, FLNA, FLNB, FN1, FOXG1, GDF15, GJA1, GNAS, GPC6, HDAC2, HSP90AA1, HSP90AB1, HSPA5, HSPA8, HSPB1, IGF1R, IQCB1, IQGAP1, ITSN2, KCNQ2, KIF5A, KRT17, LEMD2, LMBR1, LMNB2, LMOD2, LTF, MAGED1, MAPRE2, MARCKS, MBOAT7, MFG…	GO_BiologicalProcess-GOA_09.02.2016_16h18	0.015	1	N/A	N/A	[2, 3]	None	4.2838
GO:0072594	establishment of protein localization to organelle	128	[AFG3L2, CCT2, CCT4, CCT5, CCT6A, CCT7, CCT8, CDK1, CHP1, CSE1L, DDOST, DNAJC19, DTWD2, EMD, FAU, FLNA, GDAP1, HAX1, HK2, HSP90AA1, HSP90AB1, HSPA8, HSPA9, HSPH1, HTRA2, HUWE1, IPO9, JUP, KPNA2, KPNB1, LMNA, MAVS, MRPS12, NDUFA13, NUP205, NUP93, PAM16, PARP1, PDIA3, PHB2, PIK3R2, PML, PPM1B, PRDX1, PSMD2, PSMD8, RAN, RANBP2, RPL10, RPL10A, RPL11, RPL13, RPL17, RPL19, RPL21, RPL22, RPL23, RPL24, R…	GO_BiologicalProcess-GOA_09.02.2016_16h18	1.7e-37	2.6e-34	N/A	N/A	[4, 5, 6]	None	18.2077
GO:0006605	protein targeting	125	[AFG3L2, BSG, CDC37, CDK1, CDK5, CHP1, CSE1L, DDOST, DNAJC19, DTWD2, EMD, FAU, FLNA, GDAP1, HAX1, HSP90AA1, HSP90AB1, HSPA8, HSPA9, HTRA2, HUWE1, IPO9, JUP, KPNA2, KPNB1, LMNA, MAVS, MRPS12, MYO1C, NDUFA13, NUP205, NUP93, OS9, PAM16, PARP1, PDIA3, PHB2, PIK3R2, PML, PPM1B, PRDX1, PSMD2, PSMD8, RAN, RANBP2, RPL10, RPL10A, RPL11, RPL13, RPL17, RPL19, RPL21, RPL22, RPL23, RPL24, RPL28, RPL31, RPL34,…	GO_BiologicalProcess-GOA_09.02.2016_16h18	2.8e-33	4.3e-30	N/A	N/A	[5, 6, 7]	None	16.9147
GO:0048468	cell development	123	[ACTB, ADAMTS1, AFG3L2, APH1A, ARF4, ATP2A2, ATP6AP1, ATXN10, B3GNT2, BAG5, C1QBP, CALR, CALU, CCDC88A, CDC42, CDK1, CDK5, CNP, COL18A1, CUL7, DDX6, DST, EIF4E, EIF4G1, ELAVL1, FAM3A, FASN, FLNA, FLNB, FN1, GDF15, GJA1, GPAT4, HDAC2, HSP90AA1, HSP90AB1, HSPA2, HSPA8, HTRA2, INHBE, IQGAP1, ITM2C, ITSN2, KCNQ2, KIF5A, LMNA, LMNB2, LMOD2, LTF, MAPRE2, MARCKS, MYL6, NCSTN, NEFL, NME2, PHGDH, PLOD3, P…	GO_BiologicalProcess-GOA_09.02.2016_16h18	0.88	1	N/A	N/A	[3, 4, 5]	None	5.22515
GO:0042592	homeostatic process	121	[ABCB7, ACACA, ACAD9, ACTB, AIFM1, ALB, ASPH, ATP13A1, ATP1A1, ATP1B3, ATP2A2, ATP5B, ATP6AP1, AURKB, C2CD2L, CALR, CCDC47, CCT2, CCT3, CCT4, CCT5, CCT6A, CCT7, CCT8, CHP1, CLN6, CLNS1A, DDB1, DGAT1, DNAJA3, DNAJC10, ERP44, ETFA, FAM3A, FASN, FLG, FLG2, FN1, GCDH, GIGYF2, GJA1, GNAS, GNB1, GPR89A, HACD3, HIST1H4A, HK2, HMOX2, HNRNPU, HRNR, HSP90B1, HSPB1, IGF1R, IMMT, IQCB1, LPCAT1, LTF, MAGT1, M…	GO_BiologicalProcess-GOA_09.02.2016_16h18	0.00026	0.27	N/A	N/A	[3]	None	7.09261
GO:0018193	peptidyl-amino acid modification	120	[AAAS, ALG1, ALG10, ALG3, ALG6, ARCN1, ARF4, ASPH, AURKB, B4GALT5, BAG6, CAD, CALR, CANX, CDC42, CDC7, CDK1, CDK5, COPA, COPB2, COPG1, CRTAP, DAD1, DCTN1, DCTN2, DDOST, DERL2, DPM1, EEF2, EIF4E, FKBP10, FKBP14, FKBP2, FKBP8, GALNT1, GALNT2, GANAB, GAPDH, GDF15, GGCX, GOSR1, HAT1, HAX1, HDAC2, HSPH1, IGF1R, KDELR1, LMAN1, MAGT1, MAN1B1, MANEA, MAP2K7, MGAT2, MLEC, MOGS, NDC1, NME2, NUP205, NUP210,…	GO_BiologicalProcess-GOA_09.02.2016_16h18	9.3e-08	0.00011	N/A	N/A	[6, 7]	None	8.36237
GO:0044093	positive regulation of molecular function	118	[ACSL1, ADRM1, AIFM1, AMBRA1, AMFR, APH1A, ARF4, ARFGEF2, ARL1, ASPH, ATP1B3, AURKB, B3GAT3, CAT, CCDC88A, CCT2, CCT4, CDC42, CDC42EP1, CDC6, CDK1, CDK5, CHP1, CYB5B, CYCS, DDX3X, DNAJA3, DNAJB1, DNAJB11, DNAJB6, DNAJC10, ERP29, ETFA, FAM162A, FASN, FN1, GNAS, HACD3, HNRNPU, HSP90AB1, HSPA1A, HSPA2, HSPA5, HSPD1, HSPH1, HTRA2, IQGAP1, IQGAP2, IRAK1, ITSN2, JUP, LTF, MAGED1, MAP2K7, MARCKS, MAVS, …	GO_BiologicalProcess-GOA_09.02.2016_16h18	0.036	1	N/A	N/A	[3]	None	6.17478
GO:0006928	movement of cell or subcellular component	117	[AAMP, ACTB, AMFR, AMOT, APH1A, ARF4, ATP1A1, ATP1B3, ATP2A2, ATP5B, B3GNT2, BSG, C1QBP, CALR, CCDC88A, CDC42, CDK1, CDK5, COL18A1, COPG1, DCTN1, DNAAF5, DNAJA1, DSG2, DSP, DST, FN1, GJA1, GPC6, HSP90AA1, HSP90AB1, HSPA5, HSPA8, HSPB1, IGF1R, IL17RA, JAGN1, JUP, KCNQ2, KIF11, KIF5A, KPNB1, LMNA, LMNB2, LRPPRC, MBOAT7, MYL6, MYO1B, MYO1C, NCSTN, NEFL, PIK3R2, PLTP, PML, PPIA, PRKCSH, PSMA1, PSMA2,…	GO_BiologicalProcess-GOA_09.02.2016_16h18	0.26	1	N/A	N/A	[3]	None	5.6686
GO:0006520	cellular amino acid metabolic process	115	[ABHD12, ALDH18A1, ARG1, ASNS, ATIC, CAD, CBS, CRTAP, CTPS1, DARS, DLST, EARS2, EPRS, FAM3A, FARSA, FAU, GCDH, GGH, GLUD1, HSD17B10, IARS, KARS, MARS, MCCC1, MRPS12, MTHFD2, P4HA1, P4HA2, P4HB, PHGDH, PLOD1, PRDX4, PSMA1, PSMA2, PSMA3, PSMA4, PSMA5, PSMA6, PSMA7, PSMB1, PSMB2, PSMB3, PSMB4, PSMB5, PSMC1, PSMC2, PSMC3, PSMC4, PSMC5, PSMC6, PSMD1, PSMD11, PSMD12, PSMD13, PSMD14, PSMD2, PSMD3, PSMD4…	GO_BiologicalProcess-GOA_09.02.2016_16h18	5.2e-39	8e-36	N/A	N/A	[3, 4, 6, 7]	None	20.6093
GO:0051247	positive regulation of protein metabolic process	114	[ACSL1, ADRM1, AIFM1, ASPH, ATP6AP1, BAG6, C1QBP, CCDC88A, CDC42, CDC6, CDK1, CDK5, CHP1, CLN6, CYCS, DDX3X, DNAJA3, DNAJB2, DNAJC3, EEF2, ELAVL1, EPRS, ERP29, ETFA, FAM162A, FANCI, FASN, FN1, GDF15, GJA1, HACD3, HAX1, HDAC2, HSP90AB1, HSPA2, HSPA5, HSPB1, HSPD1, HSPH1, HTRA2, IGF1R, IL27, INHBE, IQGAP1, IRAK1, KRT17, LPCAT1, LTF, MAGED1, MAP2K7, MARCKS, MAVS, MYO1C, NDUFA13, NEFL, PHB, PHB2, PML…	GO_BiologicalProcess-GOA_09.02.2016_16h18	0.0016	1	N/A	N/A	[4, 5, 6]	None	6.83453
GO:0055085	transmembrane transport	114	[AAAS, ABCB7, ABCD3, ACACA, AFG3L2, ALB, ASPH, ATP13A1, ATP1A1, ATP1B3, ATP2A2, ATP5A1, ATP5B, ATP5C1, ATP5E, ATP5EP2, ATP5F1, ATP5H, ATP5I, ATP5J2, ATP5L, ATP5O, ATP6AP1, CHP1, CLCC1, COX15, COX6C, COX7B, CPT1A, EBP, GJA1, GNAS, GPR89A, GPR89B, HK2, HMOX2, HSP90AA1, HSPA2, HSPA8, KCNQ2, MAGT1, MARCKSL1, MCL1, MCU, MFSD9, MMGT1, MPC1, NDC1, NDUFA13, NDUFA4, NUP205, NUP210, NUP93, PAM16, POM121, P…	GO_BiologicalProcess-GOA_09.02.2016_16h18	7.4e-06	0.0086	N/A	N/A	[3, 4, 5]	None	7.80822
GO:0031399	regulation of protein modification process	113	[ACSL1, ATP6AP1, BAG5, CCAR2, CCDC8, CCDC88A, CDC37, CDC42, CDC6, CDK1, CDK5, CHP1, CRTAP, DNAJA1, DNAJA3, DNAJB2, DNAJC10, DNAJC3, ERP29, ETFA, FANCI, FASN, FN1, GDF15, HACD3, HAX1, HDAC2, HSP90AA1, HSP90AB1, HSP90B1, HSPA1A, HSPA2, HSPA5, HSPB1, HSPH1, IGF1R, INHBE, IQGAP1, IRAK1, LEMD2, LTF, MAD2L1, MAGED1, MAP2K7, MARCKS, MAVS, MYO1C, MYO1D, NEFL, P3H1, PHB, PHB2, PML, PPIB, PPP2R1A, PPP2R2A,…	GO_BiologicalProcess-GOA_09.02.2016_16h18	0.086	1	N/A	N/A	[5, 6, 7]	None	5.99788
GO:0051049	regulation of transport	112	[AAAS, ACSL3, ARG1, ASPH, ATP1A1, ATP1B3, ATP2A2, ATP6AP1, B3GAT3, C2CD2L, CALR, CDC42, CDK1, CDK5, CHP1, CPT1A, DERL2, DNAJA1, DTWD2, EMD, ERLEC1, ERP29, FLNA, FLNB, FN1, GJA1, GLUD1, GNAS, GOSR1, GPR89A, GPR89B, HADHA, HAX1, HK2, HLA-E, HNRNPM, HSP90AB1, HSPA1A, HSPA2, HSPA8, HTRA2, HUWE1, IL17RA, IQGAP1, JUP, KCNQ2, LMAN2, MARCKS, MAVS, MCU, MFGE8, MYO1C, NCL, NDC1, NUP205, NUP210, NUP93, OS9,…	GO_BiologicalProcess-GOA_09.02.2016_16h18	0.096	1	N/A	N/A	[3, 4]	None	5.9861
GO:0034622	cellular macromolecular complex assembly	111	[ACAD9, ADRM1, AIFM1, ATXN2L, BCS1L, C1QBP, CALR, CCT2, CDC42EP1, CDC45, CLNS1A, COX15, DDX3X, DDX6, DNAAF5, DNAJB11, EIF3D, EIF3F, EIF3H, EIF3I, EIF3K, EIF3M, ERAL1, FOXRED1, GTF2F2, HAT1, HAX1, HIST1H2BD, HIST1H3A, HIST1H4A, HSP90AA1, HSPD1, IQGAP2, KPNB1, LMOD2, MAP7D3, MCM7, MRPL11, MRPS7, NAP1L1, NDC1, NDUFA13, NDUFA6, NDUFA8, NDUFA9, NDUFAF3, NDUFB10, NDUFB4, NDUFS1, NDUFS3, NDUFS7, NDUFV1,…	GO_BiologicalProcess-GOA_09.02.2016_16h18	9.3e-17	1.3e-13	N/A	N/A	[5]	None	11.8717
GO:1902531	regulation of intracellular signal transduction	111	[AMOT, ARFGEF2, ASPH, ATP6AP1, BAG5, C1QBP, C3orf58, CAT, CCAR2, CDC42, CDK1, CDK5, CHP1, DDX3X, DNAJA1, DNAJA3, EEF1D, ERP29, ETFA, FASN, FLNA, FN1, GDF15, GJA1, GNAS, GPR89A, HACD3, HAX1, HDAC2, HSPA1A, HSPB1, HSPH1, HTRA2, HYOU1, IGF1R, INHBE, IRAK1, ITSN2, LEMD2, LTF, MAGED1, MAP2K7, MAVS, MCL1, NDUFA13, NDUFS3, NEFL, P4HB, PHB, PHB2, PIK3R2, PISD, PPM1B, PPP2R1A, PRDX1, PRMT5, PSMA1, PSMA2, …	GO_BiologicalProcess-GOA_09.02.2016_16h18	0.026	1	N/A	N/A	[4, 5, 6]	None	6.29252
GO:0051174	regulation of phosphorus metabolic process	111	[ACSL1, ACSL3, AMBRA1, ATP6AP1, CCDC8, CCDC88A, CDC37, CDC42, CDC6, CDK1, CDK5, CHP1, DNAJA1, DNAJA3, DNAJC10, DNAJC3, ERP29, ETFA, FAM3A, FASN, FLNB, FN1, GDF15, GNAI3, GNAS, HACD3, HAX1, HDAC2, HSP90AB1, HSP90B1, HSPA2, HSPA5, HSPB1, HSPH1, IGF1R, INHBE, IQGAP1, IRAK1, LEMD2, LPCAT1, LTF, MAGED1, MAP2K7, MARCKS, MAVS, MCM7, MYO1D, NEFL, NME2, PHB, PHB2, PIK3R2, PML, PPP2R1A, PPP2R2A, PRDX1, PRK…	GO_BiologicalProcess-GOA_09.02.2016_16h18	0.083	1	N/A	N/A	[4, 5]	None	6.03261
GO:0022402	cell cycle process	110	[AAAS, ACTR1A, AURKB, BAG6, CALR, CCAR2, CCDC8, CDC42, CDC45, CDC6, CDC7, CDK1, CDK5, CKAP5, CUL2, CUL7, DCTN1, DCTN2, DDB1, DDX3X, DHCR24, DST, EIF4E, EMD, FANCI, FBXO6, FLNA, GIGYF2, GTSE1, HSP90AA1, HSPA2, IGF1R, KIF11, KPNB1, LMNA, MAD2L1, MAPRE2, MCM3, MCM5, MCM7, NDC1, NUBP2, NUP205, NUP210, NUP93, P3H4, PCNA, PHB2, PHGDH, PML, POM121, POM121C, PPP2R1A, PPP2R2A, PRKDC, PRMT5, PSMA1, PSMA2, …	GO_BiologicalProcess-GOA_09.02.2016_16h18	4.4e-06	0.0051	N/A	N/A	[3, 4]	None	7.94798
GO:0022411	cellular component disassembly	110	[AAAS, AIFM1, AMBRA1, ASPH, AURKB, BSG, CDC37, CDK1, CISD2, COL18A1, CTSD, DSG1, DSG2, DSP, DSTN, EMD, FAU, FN1, HAX1, HK2, HSPA2, HSPA8, HTRA2, KPNB1, KRT15, LMNA, LMOD2, MRPL11, MRPL14, MRPL30, MRPL37, MRPL4, MRPL43, MRPS12, MRPS14, MRPS16, MRPS2, MRPS22, MRPS26, MRPS27, MRPS28, MRPS7, NCSTN, NDC1, NME2, NUP205, NUP210, NUP93, PFKP, PLOD2, POM121, POM121C, RANBP2, RPL10, RPL10A, RPL11, RPL13, R…	GO_BiologicalProcess-GOA_09.02.2016_16h18	4.2e-21	6.1e-18	N/A	N/A	[3]	None	13.5468
GO:0043085	positive regulation of catalytic activity	110	[ACSL1, ADRM1, AIFM1, AMBRA1, APH1A, ARF4, ARFGEF2, ARL1, ASPH, ATP1B3, AURKB, B3GAT3, CCDC88A, CCT2, CCT4, CDC42, CDC42EP1, CDC6, CDK1, CDK5, CYB5B, CYCS, DDX3X, DNAJA3, DNAJB1, DNAJB11, DNAJB6, DNAJC10, ERP29, ETFA, FAM162A, FASN, FN1, GNAS, HACD3, HNRNPU, HSP90AB1, HSPA1A, HSPA2, HSPA5, HSPD1, HSPH1, HTRA2, IQGAP1, IQGAP2, IRAK1, ITSN2, LTF, MAGED1, MAP2K7, MARCKS, NCSTN, NDUFA13, NEFL, PCNA, …	GO_BiologicalProcess-GOA_09.02.2016_16h18	0.0031	1	N/A	N/A	[3, 4, 5]	None	6.76507
GO:0019220	regulation of phosphate metabolic process	110	[ACSL1, ACSL3, AMBRA1, ATP6AP1, CCDC8, CCDC88A, CDC37, CDC42, CDC6, CDK1, CDK5, CHP1, DNAJA1, DNAJA3, DNAJC10, DNAJC3, ERP29, ETFA, FASN, FLNB, FN1, GDF15, GNAI3, GNAS, HACD3, HAX1, HDAC2, HSP90AB1, HSP90B1, HSPA2, HSPA5, HSPB1, HSPH1, IGF1R, INHBE, IQGAP1, IRAK1, LEMD2, LPCAT1, LTF, MAGED1, MAP2K7, MARCKS, MAVS, MCM7, MYO1D, NEFL, NME2, PHB, PHB2, PIK3R2, PML, PPP2R1A, PPP2R2A, PRDX1, PRKDC, PRM…	GO_BiologicalProcess-GOA_09.02.2016_16h18	0.082	1	N/A	N/A	[5, 6]	None	6.0307
GO:0007005	mitochondrion organization	109	[ACAD9, AFG3L2, AIFM1, AMBRA1, APOO, ATP5B, BCS1L, C19orf70, C1QBP, CCAR2, CDC37, CHCHD3, CISD2, CNP, CYCS, DNAJA3, DNAJB11, DNAJC19, DTWD2, EARS2, FAM162A, FASTKD5, FOXRED1, GDAP1, GTPBP3, HAX1, HK2, HSD17B10, HSP90AA1, HSPA1A, HSPA9, HTRA2, HUWE1, IMMT, KRT15, LMNA, LRPPRC, MCL1, MRPL11, MRPL14, MRPL30, MRPL37, MRPL4, MRPL43, MRPS12, MRPS14, MRPS16, MRPS2, MRPS22, MRPS26, MRPS27, MRPS28, MRPS7,…	GO_BiologicalProcess-GOA_09.02.2016_16h18	2.5e-21	3.6e-18	N/A	N/A	[4]	None	13.7107
GO:0010647	positive regulation of cell communication	109	[AGPAT1, AGPAT2, AMBRA1, ASPH, ATP6AP1, C1QBP, C2CD2L, CAT, CCAR2, CDC42, CDK1, EEF1D, ERP29, ETFA, FAM162A, FASN, FKBP8, FLNA, FLNB, GDF15, GJA1, GLUD1, GNAS, GPR89A, HACD3, HAX1, HDAC2, HSPA1A, HTRA2, IGF1R, INHBE, IRAK1, IRS4, ITM2C, ITSN2, JUP, LTF, MAGED1, MAP2K7, MAVS, MCL1, MCU, MYO1C, NEFL, PARP1, PDIA3, PHB, PHB2, PML, PPP2R1A, PSMA1, PSMA2, PSMA3, PSMA4, PSMA5, PSMA6, PSMA7, PSMB1, PSMB…	GO_BiologicalProcess-GOA_09.02.2016_16h18	0.024	1	N/A	N/A	[3, 4, 5]	None	6.33721
GO:1901137	carbohydrate derivative biosynthetic process	108	[ACACA, ALG1, ALG10, ALG3, ALG6, ARCN1, ARF4, ATIC, ATP5A1, ATP5B, ATP5C1, ATP5E, ATP5EP2, ATP5F1, ATP5H, ATP5I, ATP5J2, ATP5L, ATP5O, B3GAT3, B3GNT2, B4GALT5, CAD, CALR, CANX, CHP1, CHPF, CHPF2, CHST14, COPA, COPB2, COPG1, CTPS1, DAD1, DCTN1, DCTN2, DDOST, DERL2, DPM1, EXTL3, FLNB, GALNT1, GALNT2, GANAB, GNAI3, GNAS, GOSR1, GPAA1, GPC6, GXYLT1, ITM2B, KDELR1, LMAN1, MAGT1, MAN1B1, MANEA, MGAT2, …	GO_BiologicalProcess-GOA_09.02.2016_16h18	2.3e-15	3.2e-12	N/A	N/A	[4]	None	11.465
GO:0006952	defense response	107	[ACTB, C1QBP, CDC37, CDC42, CHID1, COCH, DCD, DDOST, DDX3X, DNAJA3, DNAJC3, EIF4E, EIF4G1, EPRS, FASN, FAU, FN1, GAPDH, GJA1, HIST1H3A, HLA-A, HLA-B, HLA-C, HLA-E, HSP90AA1, HSP90AB1, HSP90B1, HSPA1A, HSPD1, IL17RA, IL27, IRAK1, JAGN1, LTF, MAP2K7, MAVS, MRPS2, MYO1C, NEFL, NUP93, PHB, PHB2, PIK3R2, PML, PNKD, POLR2H, PPM1B, PRDX1, PRKCSH, PRKDC, PSMA1, PSMA2, PSMA3, PSMA4, PSMA5, PSMA6, PSMA7, P…	GO_BiologicalProcess-GOA_09.02.2016_16h18	0.62	1	N/A	N/A	[3]	None	5.39315
GO:0023056	positive regulation of signaling	106	[AGPAT1, AGPAT2, ASPH, ATP6AP1, C1QBP, C2CD2L, CAT, CCAR2, CDC42, CDK1, EEF1D, ERP29, ETFA, FAM162A, FASN, FKBP8, FLNA, FLNB, GDF15, GJA1, GLUD1, GNAS, GPR89A, HACD3, HAX1, HDAC2, HSPA1A, HTRA2, IGF1R, INHBE, IRAK1, IRS4, ITM2C, ITSN2, JUP, LTF, MAGED1, MAP2K7, MAVS, MCL1, MCU, MYO1C, NEFL, PARP1, PDIA3, PHB, PHB2, PML, PPP2R1A, PSMA1, PSMA2, PSMA3, PSMA4, PSMA5, PSMA6, PSMA7, PSMB1, PSMB2, PSMB3…	GO_BiologicalProcess-GOA_09.02.2016_16h18	0.037	1	N/A	N/A	[2, 3, 4]	None	6.23529
GO:0032270	positive regulation of cellular protein metabolic process	105	[ACSL1, ADRM1, AIFM1, ASPH, ATP6AP1, C1QBP, CCDC88A, CDC42, CDC6, CDK1, CDK5, CHP1, CLN6, CYCS, DDX3X, DNAJA3, DNAJB2, DNAJC3, EEF2, ELAVL1, EPRS, ERP29, ETFA, FAM162A, FANCI, FASN, FN1, GDF15, HACD3, HAX1, HDAC2, HSP90AB1, HSPA2, HSPA5, HSPD1, HSPH1, HTRA2, IGF1R, INHBE, IQGAP1, IRAK1, KRT17, LTF, MAGED1, MAP2K7, MARCKS, MAVS, MYO1C, NDUFA13, NEFL, PHB, PHB2, PML, POLDIP3, PSMA1, PSMA2, PSMA3, P…	GO_BiologicalProcess-GOA_09.02.2016_16h18	0.0046	1	N/A	N/A	[4, 5, 6, 7]	None	6.73077
GO:0022008	neurogenesis	104	[ACTB, ADAMTS1, AFG3L2, AIFM1, APH1A, ARF4, ATXN10, B3GNT2, BAG5, CALR, CALU, CCDC88A, CDC42, CDK1, CDK5, CNP, CUL7, DDX6, DST, EEF2, EIF4E, EIF4G1, FASN, FN1, GIGYF2, GJA1, HDAC2, HSP90AA1, HSP90AB1, HSPA8, HTRA2, IQGAP1, ITM2C, ITSN2, KCNQ2, KIF5A, LEMD2, LMNB2, MAPRE2, MARCKS, MBOAT7, MYL6, NCSTN, NEFL, NME2, PHGDH, PIGT, PISD, PRKCSH, PRMT5, PSMA1, PSMA2, PSMA3, PSMA4, PSMA5, PSMA6, PSMA7, PS…	GO_BiologicalProcess-GOA_09.02.2016_16h18	0.28	1	N/A	N/A	[5, 6]	None	5.68306
GO:0060548	negative regulation of cell death	103	[ALB, AMBRA1, ARF4, ASNS, ATAD3A, AURKB, BAG5, BAG6, CAT, CCAR2, CDK1, CDK5, DAD1, DDB1, DDX3X, DHCR24, DNAJA1, DNAJA3, DNAJB6, DNAJC3, ETFA, FASN, FKBP8, FLNA, FLNB, FN1, HAX1, HDAC2, HIGD1A, HSP90AB1, HSP90B1, HSPA1A, HSPA5, HSPA9, HSPB1, HSPD1, HSPH1, HTRA2, HYOU1, IGF1R, IRAK1, LMNA, LTF, MAD2L1, MCL1, NCL, NDUFA13, NDUFS3, NEFL, NME2, PHB2, PRDX2, PRKDC, PSMA1, PSMA2, PSMA3, PSMA4, PSMA5, PS…	GO_BiologicalProcess-GOA_09.02.2016_16h18	3.9e-11	5.3e-08	N/A	N/A	[3, 4, 5]	None	10.098
GO:0006629	lipid metabolic process	102	[ABCD3, ABHD12, ACACA, ACAD9, ACSL1, ACSL3, AGK, AGPAT1, AGPAT2, AGPAT4, ALB, ALDH3A2, ALG1, ALG10, ALG3, ALG6, AMBRA1, ARF3, ATP1A1, ATP5A1, ATP5B, CAT, CDC42, CDIPT, CDS2, CEPT1, CERS1, CERS2, CLN6, CPT1A, CYP51A1, DECR2, DGAT1, DGKE, DHCR24, DHCR7, DPM1, EBP, ELOVL1, ERLIN2, ETFA, FABP5, FAM3A, FAR1, FASN, GCDH, GGT7, GPAA1, GPAT4, GPC6, HACD2, HACD3, HADHA, HDLBP, HSD17B10, HSD17B11, HSD17B12…	GO_BiologicalProcess-GOA_09.02.2016_16h18	0.00091	0.9	N/A	N/A	[3]	None	7.11297
GO:0005975	carbohydrate metabolic process	101	[AAAS, ALG1, ALG10, ALG3, ALG6, ARCN1, ARF4, B3GAT3, B3GNT2, B4GALT5, CALR, CANX, CHID1, CHP1, CHPF, CHPF2, CHST14, COPA, COPB2, COPG1, CPT1A, DAD1, DCTN1, DCTN2, DDOST, DERL2, DPM1, FABP5, FUCA2, GALNT1, GALNT2, GANAB, GAPDH, GLT8D1, GOSR1, GPC6, GUSB, GXYLT1, HK2, KDELR1, KRT17, LDHB, LMAN1, MAGT1, MAN1B1, MANEA, MGAT2, MLEC, MOGS, NDC1, NUP205, NUP210, NUP93, OS9, PARP1, PCK2, PDIA3, PFKP, PHG…	GO_BiologicalProcess-GOA_09.02.2016_16h18	3.2e-09	4.1e-06	N/A	N/A	[3]	None	9.41286
GO:0048699	generation of neurons	101	[ACTB, ADAMTS1, AFG3L2, AIFM1, APH1A, ARF4, ATXN10, B3GNT2, BAG5, CALR, CALU, CCDC88A, CDC42, CDK1, CDK5, CNP, CUL7, DDX6, DST, EIF4E, EIF4G1, FASN, FN1, GIGYF2, GJA1, HDAC2, HSP90AA1, HSP90AB1, HSPA8, HTRA2, IQGAP1, ITM2C, ITSN2, KCNQ2, KIF5A, LMNB2, MAPRE2, MARCKS, MYL6, NCSTN, NEFL, NME2, PHGDH, PIGT, PISD, PRKCSH, PRMT5, PSMA1, PSMA2, PSMA3, PSMA4, PSMA5, PSMA6, PSMA7, PSMB1, PSMB2, PSMB3, PS…	GO_BiologicalProcess-GOA_09.02.2016_16h18	0.23	1	N/A	N/A	[6, 7]	None	5.78134
GO:0000278	mitotic cell cycle	101	[AAAS, ACTR1A, ASNS, AURKB, CCDC8, CDC42, CDC45, CDC6, CDC7, CDK1, CKAP5, CUL2, CUL7, DCTN1, DCTN2, DDB1, DDX3X, EIF4E, EMD, FANCI, FLNA, GIGYF2, GTSE1, HIST1H4A, HSP90AA1, HSPA2, IGF1R, KIF11, KPNB1, LMNA, MAD2L1, MAP2K7, MAPRE2, MCM3, MCM5, MCM7, NDC1, NUP205, NUP210, NUP93, PCNA, PHB2, PML, POM121, POM121C, PPP2R1A, PPP2R2A, PRKDC, PRMT5, PSMA1, PSMA2, PSMA3, PSMA4, PSMA5, PSMA6, PSMA7, PSMB1,…	GO_BiologicalProcess-GOA_09.02.2016_16h18	6e-09	7.8e-06	N/A	N/A	[4]	None	9.30876
GO:0009967	positive regulation of signal transduction	99	[AGPAT1, AGPAT2, ASPH, ATP6AP1, C1QBP, CAT, CCAR2, CDC42, CDK1, EEF1D, ERP29, ETFA, FAM162A, FASN, FKBP8, FLNA, GDF15, GJA1, GNAS, GPR89A, HACD3, HAX1, HDAC2, HSPA1A, HTRA2, IGF1R, INHBE, IRAK1, IRS4, ITM2C, ITSN2, JUP, LTF, MAGED1, MAP2K7, MAVS, MCL1, MYO1C, NEFL, PARP1, PDIA3, PHB, PHB2, PML, PPP2R1A, PSMA1, PSMA2, PSMA3, PSMA4, PSMA5, PSMA6, PSMA7, PSMB1, PSMB2, PSMB3, PSMB4, PSMB5, PSMC1, PSM…	GO_BiologicalProcess-GOA_09.02.2016_16h18	0.026	1	N/A	N/A	[3, 4, 5, 6]	None	6.37066
GO:0006468	protein phosphorylation	98	[ACSL1, ATP6AP1, AURKB, CAD, CCDC88A, CDC37, CDC42, CDC6, CDC7, CDK1, CDK17, CDK5, CHP1, DNAJA1, DNAJA3, DNAJC10, DNAJC3, ERP29, ETFA, FASN, FASTKD5, FN1, GDF15, HACD3, HAX1, HDAC2, HSP90AB1, HSPA2, HSPA5, HSPB1, HSPH1, IGF1R, INHBE, IQGAP1, IRAK1, LEMD2, LTF, MAGED1, MAP2K7, MARCKS, MAVS, NEFL, NME2, PHB, PHB2, PML, PPP2R1A, PRDX1, PRDX4, PRKDC, PRMT5, PSMA1, PSMA2, PSMA3, PSMA4, PSMA5, PSMA6, P…	GO_BiologicalProcess-GOA_09.02.2016_16h18	0.95	1	N/A	N/A	[6, 7]	None	5.10417
GO:0044712	single-organism catabolic process	98	[ABCD3, ABHD12, ACAD9, AMBRA1, AMFR, ARG1, AUP1, BAG6, CAT, CBS, CCDC47, CDC37, CHP1, CISD2, CNP, COL18A1, CPT1A, CTSD, DERL2, DLST, DNAJB2, DNAJC10, ERLEC1, ERLIN2, ETFA, FABP5, FAF2, FAM3A, FBXO6, FOXRED2, FUCA2, GAPDH, GCDH, GLUD1, GUSB, HADHA, HAX1, HBA1, HK2, HM13, HMOX2, HSD17B10, HSD17B11, HSP90B1, HSPA5, HTRA2, KRT15, MAN1B1, MCCC1, MRPS2, NME2, NUP93, OS9, PCCB, PFKP, PKM, PLOD2, PNKD, P…	GO_BiologicalProcess-GOA_09.02.2016_16h18	3.2e-06	0.0037	N/A	N/A	[3]	None	8.25611
GO:0043069	negative regulation of programmed cell death	96	[ALB, AMBRA1, ARF4, ASNS, ATAD3A, AURKB, BAG5, BAG6, CAT, CCAR2, CDK1, DAD1, DDB1, DDX3X, DHCR24, DNAJA1, DNAJA3, DNAJB6, DNAJC3, ETFA, FASN, FKBP8, FLNA, FLNB, FN1, HAX1, HDAC2, HIGD1A, HSP90AB1, HSP90B1, HSPA1A, HSPA5, HSPA9, HSPB1, HSPD1, HSPH1, HTRA2, HYOU1, IGF1R, IRAK1, LMNA, LTF, MAD2L1, MCL1, NCL, NDUFA13, NDUFS3, NEFL, NME2, PHB2, PRDX2, PRKDC, PSMA1, PSMA2, PSMA3, PSMA4, PSMA5, PSMA6, P…	GO_BiologicalProcess-GOA_09.02.2016_16h18	1.6e-10	2.1e-07	N/A	N/A	[4, 5, 6]	None	10.1695
GO:0009891	positive regulation of biosynthetic process	96	[ACSL3, ARF4, ASPH, AURKB, C1QBP, CALR, CAT, CCT2, CCT3, CCT4, CCT5, CCT6A, CCT7, CCT8, CDC42, CDC7, CDK1, CHP1, DDX3X, DNAJC3, EEF2, ELAVL1, EPRS, ERLIN2, FLNB, GCN1, GNAS, GTF2F2, H2AFZ, HAX1, HDAC2, HSP90AA1, HSP90AB1, HSPA1A, HSPA5, HSPB1, HSPH1, IGF1R, IL27, IRAK1, JUP, KRT17, KRT6B, LMNA, LTF, MAGED1, MAP2K7, MAVS, NCL, NME2, PARP1, PCNA, PHB, PHB2, PIK3R2, POLDIP3, POLR2H, PRKDC, PRPF6, PS…	GO_BiologicalProcess-GOA_09.02.2016_16h18	0.7	1	N/A	N/A	[3, 4, 5]	None	4.94081
GO:0031328	positive regulation of cellular biosynthetic process	96	[ACSL3, ARF4, ASPH, AURKB, C1QBP, CALR, CAT, CCT2, CCT3, CCT4, CCT5, CCT6A, CCT7, CCT8, CDC42, CDC7, CDK1, CHP1, DDX3X, DNAJC3, EEF2, ELAVL1, EPRS, ERLIN2, FLNB, GCN1, GNAS, GTF2F2, H2AFZ, HAX1, HDAC2, HSP90AA1, HSP90AB1, HSPA1A, HSPA5, HSPB1, HSPH1, IGF1R, IL27, IRAK1, JUP, KRT17, KRT6B, LMNA, LTF, MAGED1, MAP2K7, MAVS, NCL, NME2, PARP1, PCNA, PHB, PHB2, PIK3R2, POLDIP3, POLR2H, PRKDC, PRPF6, PS…	GO_BiologicalProcess-GOA_09.02.2016_16h18	0.82	1	N/A	N/A	[4, 5, 6]	None	5.02092
GO:0051173	positive regulation of nitrogen compound metabolic process	96	[ACSL3, ARF4, ASPH, AURKB, C1QBP, CALR, CAT, CCT2, CCT3, CCT4, CCT5, CCT6A, CCT7, CCT8, CDC42, CDC7, CDK1, DDX3X, DNAJC3, EEF2, ELAVL1, EPRS, ERLIN2, FLNB, GCN1, GNAS, GTF2F2, H2AFZ, HAX1, HDAC2, HSP90AA1, HSP90AB1, HSPA1A, HSPA5, HSPA8, HSPH1, IGF1R, IRAK1, JUP, KRT17, KRT6B, LMNA, LRIF1, LTF, MAGED1, MAP2K7, MAVS, NCL, NME2, PARP1, PCNA, PHB, PHB2, PIK3R2, PML, POLDIP3, POLR2H, PRKDC, PRPF6, PS…	GO_BiologicalProcess-GOA_09.02.2016_16h18	0.78	1	N/A	N/A	[3, 4, 5]	None	5.00521
GO:0043066	negative regulation of apoptotic process	95	[ALB, AMBRA1, ARF4, ASNS, ATAD3A, AURKB, BAG5, BAG6, CAT, CCAR2, CDK1, DAD1, DDB1, DDX3X, DHCR24, DNAJA1, DNAJA3, DNAJB6, DNAJC3, ETFA, FASN, FKBP8, FLNA, FLNB, FN1, HAX1, HDAC2, HIGD1A, HSP90AB1, HSP90B1, HSPA1A, HSPA5, HSPA9, HSPB1, HSPD1, HSPH1, HTRA2, HYOU1, IGF1R, IRAK1, LMNA, LTF, MAD2L1, MCL1, NCL, NDUFA13, NDUFS3, NEFL, NME2, PHB2, PRDX2, PRKDC, PSMA1, PSMA2, PSMA3, PSMA4, PSMA5, PSMA6, P…	GO_BiologicalProcess-GOA_09.02.2016_16h18	1.3e-10	1.8e-07	N/A	N/A	[5, 6, 7]	None	10.1822
GO:0048585	negative regulation of response to stimulus	95	[BAG5, C1QBP, CALR, CCAR2, CDC42, CHID1, CHP1, DDX3X, DERL2, DNAJA1, DNAJA3, DNAJC3, ERLEC1, ETFA, G3BP1, GJA1, HLA-A, HLA-B, HLA-E, HSPA1A, HSPA5, HSPB1, HSPH1, HTRA2, HYOU1, IGF1R, LEMD2, LMNA, LTBP1, LTF, MCL1, MYO1C, NDUFA13, NDUFS3, OS9, PHB, PHB2, PPM1B, PPP2R1A, PRKDC, PSMA1, PSMA2, PSMA3, PSMA4, PSMA5, PSMA6, PSMA7, PSMB1, PSMB2, PSMB3, PSMB4, PSMB5, PSMC1, PSMC2, PSMC3, PSMC4, PSMC5, PSM…	GO_BiologicalProcess-GOA_09.02.2016_16h18	0.026	1	N/A	N/A	[2, 3, 4]	None	6.40162
GO:0030182	neuron differentiation	95	[ACTB, ADAMTS1, AFG3L2, AIFM1, APH1A, ARF4, ATXN10, B3GNT2, BAG5, CALR, CALU, CCDC88A, CDC42, CDK5, CNP, CUL7, DDX6, DST, EIF4E, EIF4G1, FASN, FN1, GIGYF2, GJA1, HDAC2, HSP90AA1, HSP90AB1, HSPA8, HTRA2, IQGAP1, ITM2C, ITSN2, KCNQ2, KIF5A, LMNB2, MAPRE2, MARCKS, MYL6, NCSTN, NEFL, NME2, PHGDH, PIGT, PISD, PRKCSH, PSMA1, PSMA2, PSMA3, PSMA4, PSMA5, PSMA6, PSMA7, PSMB1, PSMB2, PSMB3, PSMB4, PSMB5, P…	GO_BiologicalProcess-GOA_09.02.2016_16h18	0.19	1	N/A	N/A	[5, 7, 8]	None	5.84256
GO:0019637	organophosphate metabolic process	95	[ABHD12, ACACA, ACSL3, AGPAT1, AGPAT2, AGPAT4, AMBRA1, ARF3, ATIC, ATP5A1, ATP5B, ATP5C1, ATP5E, ATP5EP2, ATP5F1, ATP5H, ATP5I, ATP5J2, ATP5L, ATP5O, CAD, CAT, CDC42, CDIPT, CDS2, CEPT1, CNP, COX15, CTPS1, CYCS, DGAT1, DGKE, DLST, DPM1, FABP5, FAM3A, FAR1, FLNB, GAPDH, GNAI3, GNAS, GPAA1, GPAT4, HADHA, HK2, HSPA1A, HSPA8, KARS, LDHB, LPCAT1, LPCAT2, LPGAT1, MBOAT7, NDUFA4, NDUFA6, NDUFA8, NDUFA9,…	GO_BiologicalProcess-GOA_09.02.2016_16h18	4.4e-06	0.0051	N/A	N/A	[3, 4]	None	8.26806
GO:0002682	regulation of immune system process	95	[ACTB, ATP6AP1, C1QBP, CALR, CDC37, CDC42, CLPTM1, COCH, DNAJA3, FASN, GNAS, HAX1, HIST1H3A, HIST1H4A, HLA-A, HLA-B, HLA-C, HLA-E, HSP90AA1, HSP90AB1, HSP90B1, HSPA1A, HSPD1, HSPH1, IL27, IRAK1, LTF, MAP2K7, MARCH7, MAVS, MRPS2, MYO1C, NEFL, NME2, NUP93, PHB, PHB2, PIK3R2, PML, PPM1B, PRKDC, PSMA1, PSMA2, PSMA3, PSMA4, PSMA5, PSMA6, PSMA7, PSMB1, PSMB2, PSMB3, PSMB4, PSMB5, PSMC1, PSMC2, PSMC3, P…	GO_BiologicalProcess-GOA_09.02.2016_16h18	0.26	1	N/A	N/A	[2, 3]	None	5.74018
GO:0042325	regulation of phosphorylation	95	[ACSL1, AMBRA1, ATP6AP1, CCDC88A, CDC37, CDC42, CDC6, CDK1, CDK5, CHP1, DNAJA1, DNAJA3, DNAJC10, DNAJC3, ERP29, ETFA, FASN, FN1, GDF15, HACD3, HAX1, HDAC2, HSP90AB1, HSPA2, HSPA5, HSPB1, HSPH1, IGF1R, INHBE, IQGAP1, IRAK1, LEMD2, LTF, MAGED1, MAP2K7, MARCKS, MAVS, MCM7, NEFL, PHB, PHB2, PIK3R2, PML, PPP2R1A, PRDX1, PRKDC, PRMT5, PRPSAP1, PSMA1, PSMA2, PSMA3, PSMA4, PSMA5, PSMA6, PSMA7, PSMB1, PSM…	GO_BiologicalProcess-GOA_09.02.2016_16h18	0.093	1	N/A	N/A	[6, 7]	None	6.06641
GO:0030030	cell projection organization	94	[ACTB, ADAMTS1, AFG3L2, APH1A, ARF4, ATXN10, B3GNT2, BAG5, CALU, CCDC88A, CDC42, CDC42EP1, CDK5, CNP, CUL7, DNAAF5, DST, FASN, FBF1, FLNA, FN1, GJA1, HDAC2, HSP90AA1, HSP90AB1, HSPA8, IQCB1, IQGAP1, ITM2C, ITSN2, KCNQ2, KIF5A, LMNB2, MAPRE2, MARCKS, MYL6, NCSTN, NEFL, NME2, NUBP2, PHGDH, PRKCSH, PSMA1, PSMA2, PSMA3, PSMA4, PSMA5, PSMA6, PSMA7, PSMB1, PSMB2, PSMB3, PSMB4, PSMB5, PSMC1, PSMC2, PSMC…	GO_BiologicalProcess-GOA_09.02.2016_16h18	0.29	1	N/A	N/A	[3]	None	5.72473
GO:0071495	cellular response to endogenous stimulus	94	[ACACA, ACSL1, ADAMTS1, AIFM1, ARG1, ASNS, ATP1A1, ATP6AP1, CAD, CBX3, CDC6, EEF1A1, EEF2, EIF4E, EIF4G1, FASN, FKBP8, FN1, GDF15, GNAS, GNB1, GNB2, H2AFZ, HDAC2, HNRNPU, HSP90B1, HSPA5, IGF1R, IQGAP1, IRS4, JUP, LTBP1, MARCKS, MCM7, NEFL, PARP1, PIK3R2, PLOD1, PLOD2, PLOD3, PML, PPP2R1A, PRKDC, PSMA1, PSMA2, PSMA3, PSMA4, PSMA5, PSMA6, PSMA7, PSMB1, PSMB2, PSMB3, PSMB4, PSMB5, PSMC1, PSMC2, PSMC…	GO_BiologicalProcess-GOA_09.02.2016_16h18	0.004	1	N/A	N/A	[3]	None	6.86633
GO:1903047	mitotic cell cycle process	94	[AAAS, ACTR1A, AURKB, CCDC8, CDC42, CDC45, CDC6, CDC7, CDK1, CKAP5, CUL2, CUL7, DCTN1, DCTN2, DDB1, DDX3X, EIF4E, EMD, FANCI, FLNA, GIGYF2, GTSE1, HSP90AA1, HSPA2, IGF1R, KIF11, KPNB1, LMNA, MAD2L1, MAPRE2, MCM3, MCM5, MCM7, NDC1, NUP205, NUP210, NUP93, PCNA, PHB2, PML, POM121, POM121C, PPP2R1A, PPP2R2A, PRKDC, PRMT5, PSMA1, PSMA2, PSMA3, PSMA4, PSMA5, PSMA6, PSMA7, PSMB1, PSMB2, PSMB3, PSMB4, PS…	GO_BiologicalProcess-GOA_09.02.2016_16h18	9.2e-11	1.2e-07	N/A	N/A	[4, 5]	None	10.2957
GO:0009725	response to hormone	94	[ACACA, ACSL1, ADAMTS1, AIFM1, ARG1, ASNS, ATP1A1, ATP2A2, ATP6AP1, BSG, CAD, CALR, CAT, CBX3, CDC6, CYC1, DHCR24, DSG1, DSG2, EEF2, EIF4E, EIF4G1, FASN, FN1, GGH, GJA1, GNAS, GNB1, GNB2, H2AFZ, HADHA, HNRNPU, HSPD1, IGF1R, IRS4, MARCKS, MFGE8, NEFL, NME2, PARP1, PIK3R2, PKM, PLOD1, PLOD2, PLOD3, PRKDC, PSMA1, PSMA2, PSMA3, PSMA4, PSMA5, PSMA6, PSMA7, PSMB1, PSMB2, PSMB3, PSMB4, PSMB5, PSMC1, PSM…	GO_BiologicalProcess-GOA_09.02.2016_16h18	5.6e-06	0.0065	N/A	N/A	[3, 4]	None	8.25285
GO:0051248	negative regulation of protein metabolic process	93	[BAG5, BAG6, CALR, CCAR2, CCDC8, CDK5, CHP1, CRTAP, DDX3X, DERL2, DHCR24, DNAJA1, DNAJA3, DNAJB2, DNAJB6, DNAJC10, DNAJC3, EIF4E, EPRS, ERLEC1, FASN, FLNA, GAPDH, GIGYF2, HDAC2, HSP90AB1, HSPA1A, HSPB1, HSPH1, IGF1R, ITM2B, LEMD2, MAD2L1, MYO1C, MYO1D, OS9, P3H1, PHB, PML, PPP2R1A, PRKDC, PSMA1, PSMA2, PSMA3, PSMA4, PSMA5, PSMA6, PSMA7, PSMB1, PSMB2, PSMB3, PSMB4, PSMB5, PSMC1, PSMC2, PSMC3, PSMC…	GO_BiologicalProcess-GOA_09.02.2016_16h18	1.8e-05	0.021	N/A	N/A	[4, 5, 6]	None	8.01034
GO:0030163	protein catabolic process	93	[AMFR, AUP1, AURKB, BAG5, BAG6, CCAR2, CCDC47, CDC42, CDK1, CLN6, CTSD, CUL2, CUL7, DDB1, DERL2, DNAJB2, DNAJC10, DNAJC3, ERLEC1, ERLIN2, FAF2, FBXO6, FLNA, FOXRED2, GJA1, HM13, HSP90AB1, HSP90B1, HSPA5, HTRA2, HUWE1, LPCAT1, MAD2L1, MAN1B1, NDUFA13, NGLY1, OS9, PHB, PML, PSMA1, PSMA2, PSMA3, PSMA4, PSMA5, PSMA6, PSMA7, PSMB1, PSMB2, PSMB3, PSMB4, PSMB5, PSMC1, PSMC2, PSMC3, PSMC4, PSMC5, PSMC6, …	GO_BiologicalProcess-GOA_09.02.2016_16h18	1.5e-12	2.1e-09	N/A	N/A	[4, 5]	None	11.1511
GO:0006811	ion transport	91	[ABCD3, ACACA, ACSL1, ACSL3, ALB, ARG1, ASPH, ATP13A1, ATP1A1, ATP1B3, ATP2A2, ATP5A1, ATP5B, ATP5C1, ATP5E, ATP5EP2, ATP5F1, ATP5H, ATP5I, ATP5J2, ATP5L, ATP5O, ATP6AP1, CDK5, CHP1, CLCC1, CLNS1A, CNNM3, COX15, COX6C, COX7B, CPT1A, GJA1, GPR89A, GPR89B, HBA1, HSPA2, KCNQ2, LTF, MAGT1, MCU, MMGT1, MPC1, NDUFA4, NDUFA9, PML, RAF1, SCO2, SFXN1, SFXN2, SFXN4, SLC16A1, SLC19A2, SLC1A3, SLC1A5, SLC25A…	GO_BiologicalProcess-GOA_09.02.2016_16h18	0.31	1	N/A	N/A	[4, 5]	None	5.70533
GO:0060341	regulation of cellular localization	91	[AAAS, ACSL3, ASPH, ATP2A2, ATP6AP1, B3GAT3, C2CD2L, CCT2, CCT3, CCT4, CCT5, CCT6A, CCT7, CCT8, CDC42, CDK1, CDK5, CHP1, CPT1A, DERL2, DTWD2, EMD, ERLEC1, ERP29, FLNA, FLNB, FN1, GJA1, GLUD1, GNAS, GOSR1, HADHA, HAX1, HLA-E, HNRNPM, HSP90AB1, HSPA1A, HSPH1, HTRA2, HUWE1, IL17RA, IQGAP1, JUP, LMNA, MARCKS, MAVS, MCU, MYO1C, NCL, OS9, P3H1, PARP1, PIK3R2, PML, PNKD, PPIA, PPM1B, PRDX1, PSMD8, PTPN1…	GO_BiologicalProcess-GOA_09.02.2016_16h18	0.0085	1	N/A	N/A	[3, 4]	None	6.73077
GO:1901701	cellular response to oxygen-containing compound	89	[ACACA, ADAMTS1, AIFM1, ARG1, ATP6AP1, C2CD2L, CBX3, CDC6, CDK1, CERS1, CPT1A, EIF4E, EIF4G1, FASN, FN1, GNAS, GNB1, GNB2, H2AFZ, HDAC2, HNRNPM, HNRNPU, HSP90B1, HSPH1, HTRA2, IGF1R, IRAK1, IRS4, JUP, LTF, MAP2K7, MARCKS, NCL, NDUFA13, NEFL, NME2, PARP1, PIK3R2, PRDX1, PRDX2, PRKDC, PSMA1, PSMA2, PSMA3, PSMA4, PSMA5, PSMA6, PSMA7, PSMB1, PSMB2, PSMB3, PSMB4, PSMB5, PSMC1, PSMC2, PSMC3, PSMC4, PSM…	GO_BiologicalProcess-GOA_09.02.2016_16h18	0.00014	0.15	N/A	N/A	[4]	None	7.68567
GO:0072657	protein localization to membrane	89	[ACSL3, ATP1B3, BAG6, BSG, CDK5, CHP1, DDOST, DNAJA3, FAU, FLNA, HSP90AA1, JUP, MAP7, MRPS12, MYO1C, NDUFA13, OXA1L, PSMD2, RAB13, RAB34, RACK1, RER1, RPL10, RPL10A, RPL11, RPL13, RPL17, RPL19, RPL21, RPL22, RPL23, RPL24, RPL28, RPL31, RPL34, RPL38, RPL5, RPL7A, RPL8, RPLP0, RPN1, RPN2, RPS10, RPS11, RPS12, RPS14, RPS15, RPS15A, RPS16, RPS17, RPS18, RPS19, RPS2, RPS20, RPS21, RPS23, RPS25, RPS27,…	GO_BiologicalProcess-GOA_09.02.2016_16h18	4.8e-24	7.2e-21	N/A	N/A	[4, 5]	None	17.0825
GO:0032880	regulation of protein localization	88	[ACSL3, ASPH, B3GAT3, C2CD2L, CCT2, CCT3, CCT4, CCT5, CCT6A, CCT7, CCT8, CDC42, CDK1, CDK5, CHP1, CPT1A, DERL2, DNAJA1, DNAJB2, DNAJB6, DTWD2, EMD, ERLEC1, ERP29, FLNA, FN1, GJA1, GLUD1, GNAS, HADHA, HAX1, HLA-E, HNRNPM, HSP90AB1, HSPA8, HSPH1, HTRA2, HUWE1, IL17RA, IQGAP1, JUP, LMNA, MARCKS, MAVS, MCU, MYO1C, NCL, OS9, P3H1, PARP1, PIK3R2, PML, PPIA, PPM1B, PRDX1, PSMD8, PTPN1, RACK1, RER1, RPL1…	GO_BiologicalProcess-GOA_09.02.2016_16h18	4.2e-06	0.0049	N/A	N/A	[3, 4]	None	8.47784
GO:0001932	regulation of protein phosphorylation	88	[ACSL1, ATP6AP1, CCDC88A, CDC37, CDC42, CDC6, CDK1, CDK5, CHP1, DNAJA1, DNAJA3, DNAJC10, DNAJC3, ERP29, ETFA, FASN, FN1, GDF15, HACD3, HAX1, HDAC2, HSP90AB1, HSPA2, HSPA5, HSPB1, HSPH1, IGF1R, INHBE, IQGAP1, IRAK1, LEMD2, LTF, MAGED1, MAP2K7, MARCKS, MAVS, NEFL, PHB, PHB2, PML, PPP2R1A, PRDX1, PRKDC, PRMT5, PSMA1, PSMA2, PSMA3, PSMA4, PSMA5, PSMA6, PSMA7, PSMB1, PSMB2, PSMB3, PSMB4, PSMB5, PSMC1,…	GO_BiologicalProcess-GOA_09.02.2016_16h18	0.13	1	N/A	N/A	[6, 7, 8]	None	5.97826
GO:0034097	response to cytokine	88	[AAAS, ACSL1, AGPAT1, AGPAT2, ARG1, CDC37, DDOST, DNAJA3, EIF4A1, EIF4E, EIF4G1, EPRS, ETFA, ETV3, FASN, FLNB, FN1, GAPDH, HAX1, HLA-A, HLA-B, HLA-C, HLA-E, HSP90AB1, HSPA1A, HSPA5, HSPA9, HTRA2, IL17RA, IRAK1, JAGN1, KPNA2, KPNB1, MAP2K7, MAVS, MCL1, MCM7, NDC1, NDUFA13, NUP205, NUP210, NUP93, PHB, PML, POM121, POM121C, PPM1B, PSMA1, PSMA2, PSMA3, PSMA4, PSMA5, PSMA6, PSMA7, PSMB1, PSMB2, PSMB3,…	GO_BiologicalProcess-GOA_09.02.2016_16h18	6.5e-09	8.3e-06	N/A	N/A	[4]	None	9.7561
GO:0010557	positive regulation of macromolecule biosynthetic process	87	[ARF4, ASPH, AURKB, C1QBP, CALR, CAT, CCT2, CCT3, CCT4, CCT5, CCT6A, CCT7, CCT8, CDC42, CDC7, CDK1, CHP1, DDX3X, DNAJC3, EEF2, ELAVL1, EPRS, ERLIN2, GCN1, GTF2F2, H2AFZ, HAX1, HDAC2, HSPA1A, HSPA5, HSPB1, HSPH1, IGF1R, IL27, IRAK1, JUP, KRT17, KRT6B, LMNA, LTF, MAGED1, MAP2K7, MAVS, NCL, NME2, PARP1, PCNA, PHB, PHB2, PIK3R2, POLDIP3, POLR2H, PRKDC, PRPF6, PSMA6, PSMC1, PSMC2, PSMC3, PSMC4, PSMC5,…	GO_BiologicalProcess-GOA_09.02.2016_16h18	0.65	1	N/A	N/A	[4, 5, 6]	None	4.90417
GO:0032989	cellular component morphogenesis	86	[ACTB, AFG3L2, APH1A, ATXN10, B3GNT2, C1QBP, CALR, CDC42, CDC42EP1, CDK5, CNP, COCH, COL18A1, CUL7, DNAAF5, DST, FBF1, FLNA, FLNB, FN1, GJA1, HDAC2, HSP90AA1, HSP90AB1, HSPA8, IQCB1, IQGAP1, ITSN2, KCNQ2, KIF5A, LMNB2, LMOD2, MAPRE2, MARCKS, MYL6, NCSTN, NEFL, PLOD3, PSMA1, PSMA2, PSMA3, PSMA4, PSMA5, PSMA6, PSMA7, PSMB1, PSMB2, PSMB3, PSMB4, PSMB5, PSMC1, PSMC2, PSMC3, PSMC4, PSMC5, PSMC6, PSMD1…	GO_BiologicalProcess-GOA_09.02.2016_16h18	0.95	1	N/A	N/A	[3, 4]	None	5.09177
GO:0048666	neuron development	86	[ACTB, ADAMTS1, AFG3L2, APH1A, ARF4, ATXN10, B3GNT2, BAG5, CALU, CCDC88A, CDC42, CDK5, CNP, CUL7, DST, FASN, FN1, GJA1, HDAC2, HSP90AA1, HSP90AB1, HSPA8, HTRA2, IQGAP1, ITM2C, ITSN2, KCNQ2, KIF5A, LMNB2, MAPRE2, MARCKS, MYL6, NCSTN, NEFL, NME2, PHGDH, PRKCSH, PSMA1, PSMA2, PSMA3, PSMA4, PSMA5, PSMA6, PSMA7, PSMB1, PSMB2, PSMB3, PSMB4, PSMB5, PSMC1, PSMC2, PSMC3, PSMC4, PSMC5, PSMC6, PSMD1, PSMD11…	GO_BiologicalProcess-GOA_09.02.2016_16h18	0.04	1	N/A	N/A	[4, 5, 6, 8, 9]	None	6.37037
GO:0044723	single-organism carbohydrate metabolic process	86	[ALG1, ALG10, ALG3, ALG6, ARCN1, ARF4, B3GAT3, B3GNT2, B4GALT5, CALR, CANX, CHP1, CHST14, COPA, COPB2, COPG1, CPT1A, DAD1, DCTN1, DCTN2, DDOST, DERL2, DPM1, FABP5, FUCA2, GALNT1, GALNT2, GANAB, GAPDH, GLT8D1, GOSR1, GXYLT1, HK2, KDELR1, KRT17, LMAN1, MAGT1, MAN1B1, MANEA, MGAT2, MLEC, MOGS, OS9, PARP1, PCK2, PDIA3, PFKP, PHGDH, PKM, POMT2, PREB, PRKCSH, PSMD2, PTRH2, RANBP2, RFT1, RPN1, RPN2, SCF…	GO_BiologicalProcess-GOA_09.02.2016_16h18	1.2e-08	1.6e-05	N/A	N/A	[3, 4]	None	9.70655
GO:0016192	vesicle-mediated transport	86	[ACSL3, ACTB, ACTR1A, ALB, ARCN1, ARF3, ARF4, ARFGEF2, ARL1, ATP2A2, ATP6AP1, CALR, CALU, CANX, CDC42, CDC7, CDK5, CHP1, COPA, COPB2, COPG1, DCTN1, DCTN2, ERGIC1, ESYT2, FLNA, FN1, GNAI3, GOSR1, HBA1, HSP90AA1, HSP90AB1, HSP90B1, HSPA5, HSPA8, HSPH1, HYOU1, IGF2R, ITSN2, JAGN1, KDELR1, LAMP2, LMAN1, LMAN2, LMAN2L, MFGE8, MYO1B, MYO1C, MYO1D, NCL, PIK3R2, PPIA, PREB, PRKCSH, PTPN1, RAB13, RAB34, R…	GO_BiologicalProcess-GOA_09.02.2016_16h18	0.26	1	N/A	N/A	[4]	None	5.77569
GO:0019058	viral life cycle	86	[AAAS, DDB1, DDX3X, DDX6, FAU, GTF2F2, HACD3, HSP90AB1, HSPA1A, KPNA2, KPNB1, KRT17, LTF, MAVS, MRPS12, NDC1, NUP205, NUP210, NUP93, P4HB, PML, POLR2H, POM121, POM121C, PPIA, PPIB, PVRL2, RAN, RANBP2, RPL10, RPL10A, RPL11, RPL13, RPL17, RPL19, RPL21, RPL22, RPL23, RPL24, RPL28, RPL31, RPL34, RPL38, RPL5, RPL7A, RPL8, RPLP0, RPS10, RPS11, RPS12, RPS14, RPS15, RPS15A, RPS16, RPS17, RPS18, RPS19, RP…	GO_BiologicalProcess-GOA_09.02.2016_16h18	3.6e-25	5.3e-22	N/A	N/A	[4, 5]	None	18.1818
GO:0032269	negative regulation of cellular protein metabolic process	85	[BAG5, BAG6, CALR, CCAR2, CCDC8, CDK5, CHP1, CRTAP, DDX3X, DHCR24, DNAJA1, DNAJA3, DNAJB2, DNAJB6, DNAJC10, DNAJC3, EIF4E, EPRS, FASN, GAPDH, GIGYF2, HDAC2, HSP90AB1, HSPA1A, HSPB1, HSPH1, IGF1R, LEMD2, MAD2L1, MYO1D, P3H1, PHB, PML, PPP2R1A, PRKDC, PSMA1, PSMA2, PSMA3, PSMA4, PSMA5, PSMA6, PSMA7, PSMB1, PSMB2, PSMB3, PSMB4, PSMB5, PSMC1, PSMC2, PSMC3, PSMC4, PSMC5, PSMC6, PSMD1, PSMD11, PSMD12, …	GO_BiologicalProcess-GOA_09.02.2016_16h18	0.00012	0.13	N/A	N/A	[4, 5, 6, 7]	None	7.80533
GO:0044092	negative regulation of molecular function	85	[AMOT, AURKB, BAG5, CALU, CAT, CCAR2, CCDC8, CERS1, CHP1, DDX3X, DHCR24, DNAJA1, DNAJA3, DNAJB6, DNAJC3, FAF2, FASN, FLNA, GNAI3, HDAC2, HSPA5, HSPB1, IGF1R, IQGAP1, IQGAP2, IRAK1, LTF, MAD2L1, MYO1D, OXA1L, PAM16, PHB2, PML, PNKD, PPP2R1A, PRPSAP1, PSMA1, PSMA2, PSMA3, PSMA4, PSMA5, PSMA6, PSMA7, PSMB1, PSMB2, PSMB3, PSMB4, PSMB5, PSMC1, PSMC2, PSMC3, PSMC4, PSMC5, PSMC6, PSMD1, PSMD11, PSMD12, …	GO_BiologicalProcess-GOA_09.02.2016_16h18	0.0016	1	N/A	N/A	[3]	None	7.18512
GO:1901698	response to nitrogen compound	85	[AIFM1, ARG1, ASNS, ASPH, ATP2A2, ATP6AP1, BSG, CAD, CAT, CDC6, CDK1, CDK5, CYC1, EEF2, EIF4E, EIF4G1, FASN, GGH, GJA1, GNAS, GNB1, GNB2, HADHA, HDAC2, HSP90B1, HSPD1, IGF1R, IRAK1, IRS4, JUP, MARC1, MARCKS, MAVS, NEFL, NME2, PARP1, PIK3R2, PKM, PPP2R2A, PRKDC, PSMA1, PSMA2, PSMA3, PSMA4, PSMA5, PSMA6, PSMA7, PSMB1, PSMB2, PSMB3, PSMB4, PSMB5, PSMC1, PSMC2, PSMC3, PSMC4, PSMC5, PSMC6, PSMD1, PSMD…	GO_BiologicalProcess-GOA_09.02.2016_16h18	0.00049	0.5	N/A	N/A	[3]	None	7.48239
GO:0000902	cell morphogenesis	84	[ACTB, AFG3L2, APH1A, ATXN10, B3GNT2, C1QBP, CALR, CDC42, CDC42EP1, CDK5, CNP, COCH, COL18A1, CUL7, DNAAF5, DST, FBF1, FLNA, FLNB, FN1, GJA1, HDAC2, HSP90AA1, HSP90AB1, HSPA8, IQCB1, IQGAP1, ITSN2, KCNQ2, KIF5A, LMNB2, MAPRE2, MARCKS, MYL6, NCSTN, NEFL, PLOD3, PSMA1, PSMA2, PSMA3, PSMA4, PSMA5, PSMA6, PSMA7, PSMB1, PSMB2, PSMB3, PSMB4, PSMB5, PSMC1, PSMC2, PSMC3, PSMC4, PSMC5, PSMC6, PSMD1, PSMD1…	GO_BiologicalProcess-GOA_09.02.2016_16h18	0.9	1	N/A	N/A	[4, 5]	None	5.22388
GO:0044255	cellular lipid metabolic process	84	[ABCD3, ABHD12, ACACA, ACAD9, ACSL1, ACSL3, AGK, AGPAT1, AGPAT2, AGPAT4, ALDH3A2, ALG1, ALG10, ALG3, ALG6, AMBRA1, ARF3, CAT, CDC42, CDIPT, CDS2, CEPT1, CERS1, CERS2, CLN6, CPT1A, DECR2, DGAT1, DGKE, DPM1, ELOVL1, ERLIN2, ETFA, FABP5, FAM3A, FAR1, FASN, GCDH, GGT7, GPAA1, GPAT4, GPC6, HACD2, HACD3, HADHA, HSD17B12, HTRA2, KDELC1, KDELC2, KDSR, LPCAT1, LPCAT2, LPGAT1, MBOAT7, PCCB, PGAP1, PIGK, PI…	GO_BiologicalProcess-GOA_09.02.2016_16h18	0.00059	0.6	N/A	N/A	[3, 4]	None	7.47331
GO:0071345	cellular response to cytokine stimulus	84	[AAAS, ACSL1, AGPAT1, AGPAT2, ARG1, CDC37, DNAJA3, EIF4A1, EIF4E, EIF4G1, EPRS, ETFA, ETV3, FASN, FLNB, FN1, GAPDH, HAX1, HLA-A, HLA-B, HLA-C, HLA-E, HSP90AB1, HSPA1A, HSPA5, HSPA9, HTRA2, IL17RA, IRAK1, JAGN1, KPNA2, KPNB1, MAVS, MCM7, NDC1, NDUFA13, NUP205, NUP210, NUP93, PHB, PML, POM121, POM121C, PPM1B, PSMA1, PSMA2, PSMA3, PSMA4, PSMA5, PSMA6, PSMA7, PSMB1, PSMB2, PSMB3, PSMB4, PSMB5, PSMC1,…	GO_BiologicalProcess-GOA_09.02.2016_16h18	3.1e-10	4.2e-07	N/A	N/A	[5]	None	10.5927
GO:0090150	establishment of protein localization to membrane	84	[ACSL3, BAG6, BSG, CDK5, CHP1, DDOST, FAU, HSP90AA1, JUP, MRPS12, MYO1C, NDUFA13, OXA1L, PSMD2, RAB13, RAB34, RACK1, RER1, RPL10, RPL10A, RPL11, RPL13, RPL17, RPL19, RPL21, RPL22, RPL23, RPL24, RPL28, RPL31, RPL34, RPL38, RPL5, RPL7A, RPL8, RPLP0, RPN1, RPN2, RPS10, RPS11, RPS12, RPS14, RPS15, RPS15A, RPS16, RPS17, RPS18, RPS19, RPS2, RPS20, RPS21, RPS23, RPS25, RPS27, RPS3, RPS3A, RPS4X, RPS5, R…	GO_BiologicalProcess-GOA_09.02.2016_16h18	5.7e-30	8.6e-27	N/A	N/A	[4, 5, 6]	None	21.5385
GO:0007167	enzyme linked receptor protein signaling pathway	83	[ACTB, APH1A, ARF4, ATP6AP1, CDC42, EIF4E, EIF4G1, FKBP8, GDF15, GIGYF2, HDAC2, HSP90AA1, HSPA5, HSPB1, IGF1R, IGF2R, INHBE, IQGAP1, IRAK1, IRS4, JUP, KRT6B, LTBP1, MAGED1, MYL6, MYO1C, NCSTN, NEFL, PARP1, PIK3R2, PML, PPP2R1A, PSMA1, PSMA2, PSMA3, PSMA4, PSMA5, PSMA6, PSMA7, PSMB1, PSMB2, PSMB3, PSMB4, PSMB5, PSMC1, PSMC2, PSMC3, PSMC4, PSMC5, PSMC6, PSMD1, PSMD11, PSMD12, PSMD13, PSMD14, PSMD2,…	GO_BiologicalProcess-GOA_09.02.2016_16h18	0.07	1	N/A	N/A	[5, 6]	None	6.2453
GO:0045087	innate immune response	82	[ACTB, C1QBP, CDC37, CDC42, CHID1, COCH, DDOST, DDX3X, DNAJA3, EPRS, FAU, GAPDH, HLA-A, HLA-B, HLA-C, HLA-E, HSP90AA1, HSP90AB1, HSP90B1, HSPA1A, HSPD1, IL27, IRAK1, LTF, MAP2K7, MAVS, MYO1C, NEFL, PIK3R2, PML, PNKD, POLR2H, PRDX1, PRKCSH, PRKDC, PSMA1, PSMA2, PSMA3, PSMA4, PSMA5, PSMA6, PSMA7, PSMB1, PSMB2, PSMB3, PSMB4, PSMB5, PSMC1, PSMC2, PSMC3, PSMC4, PSMC5, PSMC6, PSMD1, PSMD11, PSMD12, PSM…	GO_BiologicalProcess-GOA_09.02.2016_16h18	0.01	1	N/A	N/A	[3, 4]	None	6.77126
GO:0016071	mRNA metabolic process	82	[C1QBP, CCAR2, CLNS1A, DDX6, EIF4A1, EIF4E, EIF4G1, FASTKD5, FAU, GTF2F2, HNRNPA3, HNRNPF, HNRNPH1, HNRNPM, HNRNPU, HSPA1A, HSPA8, MRPS12, PCBP1, PELO, POLR2H, PPIL1, PPP2R1A, PPP2R2A, PRMT5, PRPF31, PRPF6, RBFOX2, RBM10, RBM39, RNGTT, RPL10, RPL10A, RPL11, RPL13, RPL17, RPL19, RPL21, RPL22, RPL23, RPL24, RPL28, RPL31, RPL34, RPL38, RPL5, RPL7A, RPL8, RPLP0, RPS10, RPS11, RPS12, RPS14, RPS15, RPS…	GO_BiologicalProcess-GOA_09.02.2016_16h18	7.2e-14	1e-10	N/A	N/A	[5, 6, 7]	None	12.5382
GO:0031401	positive regulation of protein modification process	82	[ACSL1, ATP6AP1, CCDC88A, CDC42, CDC6, CDK1, CDK5, CHP1, DNAJA3, DNAJB2, ERP29, ETFA, FANCI, FASN, GDF15, HACD3, HAX1, HDAC2, HSP90AB1, HSPA2, HSPA5, HSPH1, IGF1R, INHBE, IQGAP1, IRAK1, LTF, MAGED1, MAP2K7, MARCKS, MAVS, MYO1C, NEFL, PHB, PHB2, PML, PSMA1, PSMA2, PSMA3, PSMA4, PSMA5, PSMA6, PSMA7, PSMB1, PSMB2, PSMB3, PSMB4, PSMB5, PSMC1, PSMC2, PSMC3, PSMC4, PSMC5, PSMC6, PSMD1, PSMD11, PSMD12, …	GO_BiologicalProcess-GOA_09.02.2016_16h18	0.049	1	N/A	N/A	[5, 6, 7, 8]	None	6.35167
GO:0051338	regulation of transferase activity	82	[ACSL1, AMBRA1, AURKB, BAG5, CCDC88A, CCT2, CCT4, CDC37, CDC42, CDC6, CDK1, CDK5, CERS1, CHP1, DNAJA1, DNAJA3, DNAJC3, ERP29, ETFA, HACD3, HSP90AB1, HSPA2, HSPA5, HSPB1, HSPH1, IGF1R, IQGAP1, IRAK1, LTF, MAD2L1, MAGED1, MAP2K7, MARCKS, NEFL, PIK3R2, PML, PPP2R1A, PRPSAP1, PSMA1, PSMA2, PSMA3, PSMA4, PSMA5, PSMA6, PSMA7, PSMB1, PSMB2, PSMB3, PSMB4, PSMB5, PSMC1, PSMC2, PSMC3, PSMC4, PSMC5, PSMC6, …	GO_BiologicalProcess-GOA_09.02.2016_16h18	0.00068	0.68	N/A	N/A	[4, 5]	None	7.46133
GO:0010243	response to organonitrogen compound	82	[AIFM1, ARG1, ASNS, ASPH, ATP2A2, ATP6AP1, BSG, CAD, CAT, CDC6, CDK1, CDK5, CYC1, EEF2, EIF4E, EIF4G1, FASN, GGH, GJA1, GNAS, GNB1, GNB2, HADHA, HDAC2, HSP90B1, HSPD1, IGF1R, IRAK1, IRS4, JUP, MARCKS, NEFL, NME2, PARP1, PIK3R2, PKM, PPP2R2A, PRKDC, PSMA1, PSMA2, PSMA3, PSMA4, PSMA5, PSMA6, PSMA7, PSMB1, PSMB2, PSMB3, PSMB4, PSMB5, PSMC1, PSMC2, PSMC3, PSMC4, PSMC5, PSMC6, PSMD1, PSMD11, PSMD12, P…	GO_BiologicalProcess-GOA_09.02.2016_16h18	0.00012	0.13	N/A	N/A	[3, 4]	None	7.84689
GO:0031175	neuron projection development	81	[ACTB, ADAMTS1, AFG3L2, APH1A, ARF4, ATXN10, B3GNT2, BAG5, CALU, CCDC88A, CDC42, CDK5, CNP, CUL7, DST, FASN, FN1, GJA1, HDAC2, HSP90AA1, HSP90AB1, HSPA8, IQGAP1, ITM2C, ITSN2, KCNQ2, KIF5A, LMNB2, MARCKS, MYL6, NCSTN, NEFL, NME2, PHGDH, PRKCSH, PSMA1, PSMA2, PSMA3, PSMA4, PSMA5, PSMA6, PSMA7, PSMB1, PSMB2, PSMB3, PSMB4, PSMB5, PSMC1, PSMC2, PSMC3, PSMC4, PSMC5, PSMC6, PSMD1, PSMD11, PSMD12, PSMD1…	GO_BiologicalProcess-GOA_09.02.2016_16h18	0.011	1	N/A	N/A	[4, 5, 6, 7, 9, 10]	None	6.76692
GO:0045935	positive regulation of nucleobase-containing compound metabolic process	81	[ARF4, ASPH, AURKB, CALR, CAT, CCT2, CCT3, CCT4, CCT5, CCT6A, CCT7, CCT8, CDC42, CDC7, CDK1, DDX3X, ERLIN2, FLNB, GCN1, GNAS, GTF2F2, H2AFZ, HAX1, HDAC2, HSPA1A, HSPA5, HSPA8, HSPH1, IGF1R, IRAK1, JUP, KRT6B, LMNA, LRIF1, LTF, MAGED1, MAP2K7, MAVS, NCL, NME2, PARP1, PCNA, PHB, PHB2, PIK3R2, PML, POLR2H, PRKDC, PRPF6, PSMA6, PSMC1, PSMC2, PSMC3, PSMC4, PSMC5, PSMC6, PTPN1, PTRH2, RACK1, RAF1, RAN,…	GO_BiologicalProcess-GOA_09.02.2016_16h18	0.16	1	N/A	N/A	[4, 5, 6]	None	4.453
GO:0070647	protein modification by small protein conjugation or removal	81	[AAAS, AMFR, AURKB, BAG5, CDC42, CDK1, CDK5, CHP1, CUL2, CUL7, DDB1, DNAJA1, DNAJA3, DNAJB2, EIF3F, FANCI, FBXO6, HSP90AA1, HSP90AB1, HSPA1A, HSPA5, HUWE1, IRAK1, MAD2L1, MARCH7, MYO1C, NDC1, NUP205, NUP210, NUP93, OS9, PARP1, PCNA, PML, POM121, POM121C, PSMA1, PSMA2, PSMA3, PSMA4, PSMA5, PSMA6, PSMA7, PSMB1, PSMB2, PSMB3, PSMB4, PSMB5, PSMC1, PSMC2, PSMC3, PSMC4, PSMC5, PSMC6, PSMD1, PSMD11, PSM…	GO_BiologicalProcess-GOA_09.02.2016_16h18	0.00021	0.22	N/A	N/A	[6, 7]	None	7.76606
GO:0051726	regulation of cell cycle	81	[ASNS, AURKB, CALR, CCAR2, CCDC8, CDC37, CDC42, CDC45, CDC6, CDC7, CDK1, CDK17, CDK5, CHP1, CUL2, CUL7, DDB1, DDX3X, DHCR24, DNAJC3, DST, EIF4E, ETFA, FANCI, GIGYF2, GTSE1, HDAC2, HSPA2, HSPA8, HTRA2, IGF1R, KIF11, MAD2L1, MAP2K7, NUBP2, PHB2, PML, PPP2R1A, PRKDC, PRMT5, PSMA1, PSMA2, PSMA3, PSMA4, PSMA5, PSMA6, PSMA7, PSMB1, PSMB2, PSMB3, PSMB4, PSMB5, PSMC1, PSMC2, PSMC3, PSMC4, PSMC5, PSMC6, P…	GO_BiologicalProcess-GOA_09.02.2016_16h18	0.0011	1	N/A	N/A	[3, 4]	None	7.37034
GO:0070201	regulation of establishment of protein localization	81	[ACSL3, ASPH, B3GAT3, C2CD2L, CCT2, CCT4, CCT5, CCT6A, CCT7, CCT8, CDC42, CDK1, CDK5, CHP1, CPT1A, DERL2, DNAJA1, DTWD2, EMD, ERLEC1, ERP29, FLNA, FN1, GJA1, GLUD1, GNAS, HADHA, HAX1, HLA-E, HNRNPM, HSP90AB1, HSPA8, HSPH1, HTRA2, HUWE1, IL17RA, IQGAP1, JUP, MARCKS, MAVS, MCU, MYO1C, NCL, OS9, P3H1, PARP1, PIK3R2, PML, PPIA, PPM1B, PRDX1, PSMD8, PTPN1, RACK1, RER1, RPL10, RPL28, RUVBL1, SCFD1, SEC…	GO_BiologicalProcess-GOA_09.02.2016_16h18	5e-07	0.00062	N/A	N/A	[4, 5]	None	9.10112
GO:0051130	positive regulation of cellular component organization	80	[ACSL3, ADAMTS1, ADGRL2, AMBRA1, AMOT, AURKB, C1QBP, CALR, CCT2, CCT3, CCT4, CCT5, CCT6A, CCT7, CCT8, CDC42, CDC42EP1, CDK5, CHP1, CUL7, DSTN, DTWD2, FAM162A, FASN, FLNA, FN1, GDF15, GTF2F2, HAX1, HDAC2, HTRA2, HUWE1, IGF1R, IQGAP2, ITSN2, LMAN1, LMAN2, MAP2K7, MARCKS, MFGE8, MYO1C, NEFL, NME2, PHB2, PML, PSMC1, PSMC2, PSMC3, PSMC4, PSMC5, PSMC6, PSMD8, RACK1, RANBP1, RER1, RICTOR, RPL28, RPS3, R…	GO_BiologicalProcess-GOA_09.02.2016_16h18	0.026	1	N/A	N/A	[3, 4, 5]	None	6.57895
GO:0045937	positive regulation of phosphate metabolic process	80	[ACSL1, ACSL3, AMBRA1, ATP6AP1, CCDC88A, CDC42, CDC6, CDK1, CDK5, ERP29, ETFA, FASN, FLNB, GDF15, GNAS, HACD3, HAX1, HDAC2, HSP90AB1, HSPA2, HSPA5, HSPH1, IGF1R, INHBE, IQGAP1, IRAK1, LTF, MAGED1, MAP2K7, MARCKS, MAVS, NEFL, NME2, PHB, PHB2, PSMA1, PSMA2, PSMA3, PSMA4, PSMA5, PSMA6, PSMA7, PSMB1, PSMB2, PSMB3, PSMB4, PSMB5, PSMC1, PSMC2, PSMC3, PSMC4, PSMC5, PSMC6, PSMD1, PSMD11, PSMD12, PSMD13, …	GO_BiologicalProcess-GOA_09.02.2016_16h18	0.038	1	N/A	N/A	[5, 6, 7]	None	6.44122
GO:0010562	positive regulation of phosphorus metabolic process	80	[ACSL1, ACSL3, AMBRA1, ATP6AP1, CCDC88A, CDC42, CDC6, CDK1, CDK5, ERP29, ETFA, FASN, FLNB, GDF15, GNAS, HACD3, HAX1, HDAC2, HSP90AB1, HSPA2, HSPA5, HSPH1, IGF1R, INHBE, IQGAP1, IRAK1, LTF, MAGED1, MAP2K7, MARCKS, MAVS, NEFL, NME2, PHB, PHB2, PSMA1, PSMA2, PSMA3, PSMA4, PSMA5, PSMA6, PSMA7, PSMB1, PSMB2, PSMB3, PSMB4, PSMB5, PSMC1, PSMC2, PSMC3, PSMC4, PSMC5, PSMC6, PSMD1, PSMD11, PSMD12, PSMD13, …	GO_BiologicalProcess-GOA_09.02.2016_16h18	0.038	1	N/A	N/A	[4, 5, 6]	None	6.44122
GO:0010608	posttranscriptional regulation of gene expression	80	[C1QBP, CALR, CDC37, DDX3X, DDX6, DNAJC3, EEF2, EIF3D, EIF3F, EIF3H, EIF3I, EIF3K, EIF3M, EIF4A1, EIF4E, EIF4G1, ELAVL1, EPRS, GAPDH, GCN1, GIGYF2, HNRNPU, HSPA1A, HSPA8, HSPB1, IARS, KRT17, LRPPRC, PML, POLDIP3, PSMA1, PSMA2, PSMA3, PSMA4, PSMA5, PSMA6, PSMA7, PSMB1, PSMB2, PSMB3, PSMB4, PSMB5, PSMC1, PSMC2, PSMC3, PSMC4, PSMC5, PSMC6, PSMD1, PSMD11, PSMD12, PSMD13, PSMD14, PSMD2, PSMD3, PSMD4, …	GO_BiologicalProcess-GOA_09.02.2016_16h18	5.3e-22	7.8e-19	N/A	N/A	[5, 6]	None	17.2786
GO:0032446	protein modification by small protein conjugation	80	[AAAS, AMFR, AURKB, BAG5, CDC42, CDK1, CDK5, CHP1, CUL2, CUL7, DDB1, DNAJA1, DNAJA3, DNAJB2, FANCI, FBXO6, HSP90AA1, HSP90AB1, HSPA1A, HSPA5, HUWE1, IRAK1, MAD2L1, MARCH7, MYO1C, NDC1, NUP205, NUP210, NUP93, OS9, PARP1, PCNA, PML, POM121, POM121C, PSMA1, PSMA2, PSMA3, PSMA4, PSMA5, PSMA6, PSMA7, PSMB1, PSMB2, PSMB3, PSMB4, PSMB5, PSMC1, PSMC2, PSMC3, PSMC4, PSMC5, PSMC6, PSMD1, PSMD11, PSMD12, PS…	GO_BiologicalProcess-GOA_09.02.2016_16h18	3.4e-06	0.004	N/A	N/A	[7, 8]	None	8.73362
GO:0009888	tissue development	80	[AGPAT2, ALDH3A2, AMBRA1, ATP2A2, BSG, C3orf58, CALR, CAT, CDC42, CDK1, CDK5, COL18A1, CPT1A, CUL7, DHCR24, DSG2, DSP, EEF2, EMD, FABP5, FKBP8, FLG, FLNA, FLNB, FN1, GJA1, GNAS, GPAT4, GPC6, HDAC2, HRNR, IGF1R, IQGAP1, KRT15, KRT17, KRT6B, LEMD2, LMNA, LMNB2, LTF, MAGED1, MAPRE2, MARCKS, MESDC2, MYL6, NME2, PCNA, PHB2, PHGDH, PKM, PLOD1, PLOD3, PML, PRKDC, PTRH2, RAB13, RP1, RPL10, RPL38, RPSA, R…	GO_BiologicalProcess-GOA_09.02.2016_16h18	0.037	1	N/A	N/A	[3]	None	4.16233
GO:0010628	positive regulation of gene expression	79	[ACTB, ARF4, ASPH, C1QBP, CALR, CAT, CDC42, CDK1, DDX3X, DNAJC3, EEF2, ELAVL1, EPRS, ERLIN2, ERP29, FN1, GCN1, GJA1, GTF2F2, H2AFZ, HAX1, HDAC2, HIST1H3A, HIST1H4A, HNRNPU, HSPA1A, HSPA5, HSPA8, HSPH1, IRAK1, JUP, KRT17, KRT6B, LMNA, LTF, MAGED1, MAVS, MYO1C, NCL, NME2, PARP1, PHB, PHB2, PIK3R2, POLDIP3, POLR2H, PRKDC, PRPF6, PSMA6, PSMA7, PSMC1, PSMC2, PSMC3, PSMC4, PSMC5, PSMC6, PTRH2, QARS, RA…	GO_BiologicalProcess-GOA_09.02.2016_16h18	0.066	1	N/A	N/A	[4, 5, 6]	None	4.25417
GO:0010648	negative regulation of cell communication	78	[BAG5, C1QBP, CALR, CCAR2, CDC42, CHP1, DDX3X, DNAJA1, DNAJA3, ETFA, G3BP1, HADHA, HSPA1A, HSPA5, HSPB1, HSPH1, HTRA2, HYOU1, IGF1R, LEMD2, LMNA, LTBP1, LTF, MCL1, NDUFA13, NDUFS3, PHB, PHB2, PNKD, PPM1B, PPP2R1A, PSMA1, PSMA2, PSMA3, PSMA4, PSMA5, PSMA6, PSMA7, PSMB1, PSMB2, PSMB3, PSMB4, PSMB5, PSMC1, PSMC2, PSMC3, PSMC4, PSMC5, PSMC6, PSMD1, PSMD11, PSMD12, PSMD13, PSMD14, PSMD2, PSMD3, PSMD4,…	GO_BiologicalProcess-GOA_09.02.2016_16h18	0.17	1	N/A	N/A	[3, 4, 5]	None	5.97701
GO:0044257	cellular protein catabolic process	77	[AMFR, AUP1, AURKB, BAG5, BAG6, CCAR2, CCDC47, CDK1, CUL2, CUL7, DDB1, DERL2, DNAJB2, DNAJC10, DNAJC3, ERLEC1, ERLIN2, FAF2, FBXO6, FOXRED2, HSP90AB1, HSP90B1, HSPA5, HTRA2, HUWE1, MAD2L1, MAN1B1, OS9, PML, PSMA1, PSMA2, PSMA3, PSMA4, PSMA5, PSMA6, PSMA7, PSMB1, PSMB2, PSMB3, PSMB4, PSMB5, PSMC1, PSMC2, PSMC3, PSMC4, PSMC5, PSMC6, PSMD1, PSMD11, PSMD12, PSMD13, PSMD14, PSMD2, PSMD3, PSMD4, PSMD6,…	GO_BiologicalProcess-GOA_09.02.2016_16h18	7.9e-11	1e-07	N/A	N/A	[5, 6]	None	11.2738
GO:0023057	negative regulation of signaling	77	[BAG5, C1QBP, CALR, CCAR2, CDC42, CHP1, DDX3X, DNAJA1, DNAJA3, ETFA, G3BP1, HADHA, HSPA1A, HSPA5, HSPB1, HSPH1, HTRA2, HYOU1, IGF1R, LEMD2, LMNA, LTBP1, LTF, MCL1, NDUFA13, NDUFS3, PHB, PHB2, PNKD, PPM1B, PPP2R1A, PSMA1, PSMA2, PSMA3, PSMA4, PSMA5, PSMA6, PSMA7, PSMB1, PSMB2, PSMB3, PSMB4, PSMB5, PSMC1, PSMC2, PSMC3, PSMC4, PSMC5, PSMC6, PSMD1, PSMD11, PSMD12, PSMD13, PSMD14, PSMD2, PSMD3, PSMD4,…	GO_BiologicalProcess-GOA_09.02.2016_16h18	0.19	1	N/A	N/A	[2, 3, 4]	None	5.95514
GO:0043687	post-translational protein modification	77	[AAAS, ALG1, ALG10, ALG3, ALG6, ARCN1, ARF4, AURKB, B3GNT2, B4GALT5, CALR, CANX, COPA, COPB2, COPG1, CRTAP, DAD1, DCTN1, DCTN2, DDOST, DERL2, DPM1, EEF2, GALNT1, GALNT2, GANAB, GGCX, GOSR1, GPAA1, KDELR1, LMAN1, MAGT1, MAN1B1, MANEA, MGAT2, MLEC, MOGS, NDC1, NUP205, NUP210, NUP93, OS9, P3H1, PARP1, PCNA, PDIA3, PGAP1, PIGK, PIGS, PIGT, PML, POM121, POM121C, PPIB, PREB, PRKCSH, PSMD2, RANBP2, RFT1…	GO_BiologicalProcess-GOA_09.02.2016_16h18	3.6e-18	5.2e-15	N/A	N/A	[6, 7]	None	15.4
GO:0034976	response to endoplasmic reticulum stress	77	[AIFM1, AMFR, ASNS, ATP2A2, AUP1, BAG6, CALR, CCDC47, CUL7, DCTN1, DERL2, DNAJB11, DNAJB2, DNAJC10, DNAJC3, EEF2, ERLEC1, ERLIN2, ERP29, ERP44, EXTL3, FAF2, FBXO6, FKBP14, FOXRED2, HM13, HSP90B1, HSPA1A, HSPA5, HYOU1, LMNA, MAN1B1, OS9, P4HB, PDIA3, PDIA4, PDIA5, PDIA6, PIK3R2, PML, POMT2, PREB, PSMC1, PSMC2, PSMC3, PSMC4, PSMC5, PSMC6, PTPN1, RACK1, RNF5, SDF2, SDF2L1, SEC61A1, SEC61B, SEC62, SE…	GO_BiologicalProcess-GOA_09.02.2016_16h18	5.7e-37	8.7e-34	N/A	N/A	[4]	None	28.9474
GO:0007264	small GTPase mediated signal transduction	77	[ACTB, AMOT, ARF3, ARF4, ARFGEF2, ARL1, ARL5B, AURKB, CDC42, CDC42EP1, CHP1, CKAP5, DHCR24, DNAJA3, ETFA, FLNA, G3BP1, GNB1, HACD3, HIST1H3A, HIST1H4A, IQGAP1, IQGAP2, ITSN2, KIF5A, KPNB1, MAD2L1, MYL6, NEFL, PIK3R2, PISD, PRKCSH, PSMA1, PSMA2, PSMA3, PSMA4, PSMA5, PSMA6, PSMA7, PSMB1, PSMB2, PSMB3, PSMB4, PSMB5, PSMC1, PSMC2, PSMC3, PSMC4, PSMC5, PSMC6, PSMD1, PSMD11, PSMD12, PSMD13, PSMD14, PSM…	GO_BiologicalProcess-GOA_09.02.2016_16h18	0.00011	0.12	N/A	N/A	[5, 6]	None	8.03758
GO:0051603	proteolysis involved in cellular protein catabolic process	76	[AMFR, AUP1, AURKB, BAG5, BAG6, CCAR2, CCDC47, CDK1, CUL2, CUL7, DDB1, DERL2, DNAJB2, DNAJC10, DNAJC3, ERLEC1, ERLIN2, FAF2, FBXO6, FOXRED2, HSP90AB1, HSP90B1, HSPA5, HUWE1, MAD2L1, MAN1B1, OS9, PML, PSMA1, PSMA2, PSMA3, PSMA4, PSMA5, PSMA6, PSMA7, PSMB1, PSMB2, PSMB3, PSMB4, PSMB5, PSMC1, PSMC2, PSMC3, PSMC4, PSMC5, PSMC6, PSMD1, PSMD11, PSMD12, PSMD13, PSMD14, PSMD2, PSMD3, PSMD4, PSMD6, PSMD7,…	GO_BiologicalProcess-GOA_09.02.2016_16h18	2.2e-11	3e-08	N/A	N/A	[5, 6, 7]	None	11.6743
GO:0009894	regulation of catabolic process	76	[AIFM1, AMBRA1, BAG5, BAG6, CCAR2, CDC42, CDK1, CISD2, CPT1A, DERL2, DNAJB2, EEF1A1, ERLEC1, FLNA, GJA1, HAX1, HSP90AB1, HTRA2, LPCAT1, LRPPRC, MAD2L1, NDUFA13, OS9, PHB, PIK3R2, PML, PSMA1, PSMA2, PSMA3, PSMA4, PSMA5, PSMA6, PSMA7, PSMB1, PSMB2, PSMB3, PSMB4, PSMB5, PSMC1, PSMC2, PSMC3, PSMC4, PSMC5, PSMC6, PSMD1, PSMD11, PSMD12, PSMD13, PSMD14, PSMD2, PSMD3, PSMD4, PSMD6, PSMD7, PSMD8, PTPN1, R…	GO_BiologicalProcess-GOA_09.02.2016_16h18	2.2e-09	2.8e-06	N/A	N/A	[3, 4]	None	10.5997
GO:0031347	regulation of defense response	76	[C1QBP, CDC37, CHID1, COCH, DNAJA3, GJA1, HIST1H3A, HLA-A, HLA-B, HLA-E, HSP90AB1, HSP90B1, HSPA1A, HSPD1, IL17RA, IL27, IRAK1, LTF, MAP2K7, MAVS, MRPS2, MYO1C, NUP93, PHB, PHB2, PML, PPM1B, PSMA1, PSMA2, PSMA3, PSMA4, PSMA5, PSMA6, PSMA7, PSMB1, PSMB2, PSMB3, PSMB4, PSMB5, PSMC1, PSMC2, PSMC3, PSMC4, PSMC5, PSMC6, PSMD1, PSMD11, PSMD12, PSMD13, PSMD14, PSMD2, PSMD3, PSMD4, PSMD6, PSMD7, PSMD8, P…	GO_BiologicalProcess-GOA_09.02.2016_16h18	1e-06	0.0013	N/A	N/A	[4, 5]	None	9.14561
GO:0070848	response to growth factor	76	[APH1A, ARG1, CAD, CAT, EEF1A1, EEF2, EMD, FASN, FKBP8, FN1, GDF15, HDAC2, HSPA5, HSPB1, HTRA2, IQGAP1, IRAK1, LTBP1, MAGED1, MCM7, MYO1C, NCSTN, NEFL, PARP1, PIK3R2, PML, PPP2R1A, PSMA1, PSMA2, PSMA3, PSMA4, PSMA5, PSMA6, PSMA7, PSMB1, PSMB2, PSMB3, PSMB4, PSMB5, PSMC1, PSMC2, PSMC3, PSMC4, PSMC5, PSMC6, PSMD1, PSMD11, PSMD12, PSMD13, PSMD14, PSMD2, PSMD3, PSMD4, PSMD6, PSMD7, PSMD8, PTPN1, PTRH…	GO_BiologicalProcess-GOA_09.02.2016_16h18	0.00091	0.91	N/A	N/A	[4]	None	7.52475
GO:0009968	negative regulation of signal transduction	75	[BAG5, C1QBP, CALR, CCAR2, CDC42, CHP1, DDX3X, DNAJA1, DNAJA3, ETFA, G3BP1, HSPA1A, HSPA5, HSPB1, HSPH1, HTRA2, HYOU1, IGF1R, LEMD2, LMNA, LTBP1, LTF, MCL1, NDUFA13, NDUFS3, PHB, PHB2, PPM1B, PPP2R1A, PSMA1, PSMA2, PSMA3, PSMA4, PSMA5, PSMA6, PSMA7, PSMB1, PSMB2, PSMB3, PSMB4, PSMB5, PSMC1, PSMC2, PSMC3, PSMC4, PSMC5, PSMC6, PSMD1, PSMD11, PSMD12, PSMD13, PSMD14, PSMD2, PSMD3, PSMD4, PSMD6, PSMD7…	GO_BiologicalProcess-GOA_09.02.2016_16h18	0.054	1	N/A	N/A	[3, 4, 5, 6]	None	6.41026
GO:0043632	modification-dependent macromolecule catabolic process	74	[AMFR, AUP1, AURKB, BAG5, BAG6, CCAR2, CCDC47, CDK1, CUL2, CUL7, DDB1, DERL2, DNAJB2, DNAJC10, ERLEC1, ERLIN2, FAF2, FBXO6, FOXRED2, HSP90AB1, HSP90B1, HSPA5, HUWE1, MAD2L1, MAN1B1, OS9, PML, PSMA1, PSMA2, PSMA3, PSMA4, PSMA5, PSMA6, PSMA7, PSMB1, PSMB2, PSMB3, PSMB4, PSMB5, PSMC1, PSMC2, PSMC3, PSMC4, PSMC5, PSMC6, PSMD1, PSMD11, PSMD12, PSMD13, PSMD14, PSMD2, PSMD3, PSMD4, PSMD6, PSMD7, PSMD8, …	GO_BiologicalProcess-GOA_09.02.2016_16h18	2.1e-12	2.9e-09	N/A	N/A	[5, 6]	None	12.3953
GO:0019941	modification-dependent protein catabolic process	74	[AMFR, AUP1, AURKB, BAG5, BAG6, CCAR2, CCDC47, CDK1, CUL2, CUL7, DDB1, DERL2, DNAJB2, DNAJC10, ERLEC1, ERLIN2, FAF2, FBXO6, FOXRED2, HSP90AB1, HSP90B1, HSPA5, HUWE1, MAD2L1, MAN1B1, OS9, PML, PSMA1, PSMA2, PSMA3, PSMA4, PSMA5, PSMA6, PSMA7, PSMB1, PSMB2, PSMB3, PSMB4, PSMB5, PSMC1, PSMC2, PSMC3, PSMC4, PSMC5, PSMC6, PSMD1, PSMD11, PSMD12, PSMD13, PSMD14, PSMD2, PSMD3, PSMD4, PSMD6, PSMD7, PSMD8, …	GO_BiologicalProcess-GOA_09.02.2016_16h18	1.4e-12	2e-09	N/A	N/A	[6, 7, 8]	None	12.5637
GO:1902533	positive regulation of intracellular signal transduction	74	[ASPH, ATP6AP1, C1QBP, CAT, CDC42, CDK1, EEF1D, ERP29, ETFA, FASN, FLNA, GJA1, GNAS, GPR89A, HACD3, HAX1, HDAC2, HSPA1A, IGF1R, IRAK1, LTF, MAGED1, MAP2K7, MAVS, MCL1, NEFL, PHB, PHB2, PSMA1, PSMA2, PSMA3, PSMA4, PSMA5, PSMA6, PSMA7, PSMB1, PSMB2, PSMB3, PSMB4, PSMB5, PSMC1, PSMC2, PSMC3, PSMC4, PSMC5, PSMC6, PSMD1, PSMD11, PSMD12, PSMD13, PSMD14, PSMD2, PSMD3, PSMD4, PSMD6, PSMD7, PSMD8, PTPN1, …	GO_BiologicalProcess-GOA_09.02.2016_16h18	0.0077	1	N/A	N/A	[4, 5, 6, 7]	None	7.00095
GO:0033043	regulation of organelle organization	74	[AMBRA1, AMOT, ATXN2L, AURKB, C1QBP, CALR, CCDC8, CCDC88A, CCT2, CCT3, CCT4, CCT5, CCT6A, CCT7, CCT8, CDC42, CDC42EP1, CDC45, CDC6, CDK5, CUL7, DSTN, DTWD2, FAM162A, HAX1, HNRNPU, HSPA1A, HTRA2, HUWE1, IGF1R, IQGAP2, KIF11, LMAN1, LMNA, LMOD2, LRPPRC, MAD2L1, MAP2K7, MAVS, NUBP2, PARP1, PHB2, PML, PRMT5, PSMD8, RANBP1, RBM14, RICTOR, RNF5, RPL28, RPS3, RTEL1, RUVBL1, RUVBL2, SCFD1, SEC22B, SEPT7,…	GO_BiologicalProcess-GOA_09.02.2016_16h18	0.063	1	N/A	N/A	[4, 5]	None	6.34105
GO:0071363	cellular response to growth factor stimulus	73	[APH1A, ARG1, CAD, CAT, EEF1A1, EEF2, EMD, FKBP8, FN1, GDF15, HDAC2, HSPA5, HSPB1, HTRA2, IQGAP1, IRAK1, LTBP1, MAGED1, MCM7, MYO1C, NCSTN, NEFL, PARP1, PIK3R2, PML, PPP2R1A, PSMA1, PSMA2, PSMA3, PSMA4, PSMA5, PSMA6, PSMA7, PSMB1, PSMB2, PSMB3, PSMB4, PSMB5, PSMC1, PSMC2, PSMC3, PSMC4, PSMC5, PSMC6, PSMD1, PSMD11, PSMD12, PSMD13, PSMD14, PSMD2, PSMD3, PSMD4, PSMD6, PSMD7, PSMD8, PTPN1, RACK1, RAF…	GO_BiologicalProcess-GOA_09.02.2016_16h18	0.0017	1	N/A	N/A	[5]	None	7.43381
GO:0009100	glycoprotein metabolic process	73	[ALG1, ALG10, ALG3, ALG6, ARCN1, ARF4, B3GAT3, B3GNT2, B4GALT5, CALR, CANX, CHP1, CHPF, CHPF2, CHST14, COPA, COPB2, COPG1, DAD1, DCTN1, DCTN2, DDOST, DERL2, DPM1, ERP44, EXTL3, FBXO6, GALNT1, GALNT2, GANAB, GOSR1, GPC6, GXYLT1, ITM2B, KDELR1, LMAN1, MAGT1, MAN1B1, MANEA, MGAT2, MLEC, MOGS, NGLY1, OS9, PARP1, PDIA3, POMT2, PREB, PRKCSH, PSMD2, RFT1, RPN1, RPN2, SCFD1, SDF2, SDF2L1, SEC22B, SEL1L, …	GO_BiologicalProcess-GOA_09.02.2016_16h18	7e-13	9.6e-10	N/A	N/A	[4, 5]	None	12.74
GO:0043086	negative regulation of catalytic activity	73	[AMOT, BAG5, CALU, CCAR2, CCDC8, CERS1, CHP1, DDX3X, DHCR24, DNAJA1, DNAJA3, DNAJB6, DNAJC3, FAF2, FASN, GNAI3, HSPB1, IGF1R, IQGAP1, IQGAP2, LTF, MAD2L1, MYO1D, OXA1L, PAM16, PML, PNKD, PPP2R1A, PRPSAP1, PSMA1, PSMA2, PSMA3, PSMA4, PSMA5, PSMA6, PSMA7, PSMB1, PSMB2, PSMB3, PSMB4, PSMB5, PSMC1, PSMC2, PSMC3, PSMC4, PSMC5, PSMC6, PSMD1, PSMD11, PSMD12, PSMD13, PSMD14, PSMD2, PSMD3, PSMD4, PSMD6, P…	GO_BiologicalProcess-GOA_09.02.2016_16h18	0.00021	0.22	N/A	N/A	[3, 4, 5]	None	7.95207
GO:0042327	positive regulation of phosphorylation	73	[ACSL1, AMBRA1, ATP6AP1, CCDC88A, CDC42, CDC6, CDK1, CDK5, ERP29, ETFA, FASN, GDF15, HACD3, HAX1, HDAC2, HSP90AB1, HSPA2, HSPA5, HSPH1, IGF1R, INHBE, IQGAP1, IRAK1, LTF, MAGED1, MAP2K7, MARCKS, MAVS, NEFL, PHB, PHB2, PSMA1, PSMA2, PSMA3, PSMA4, PSMA5, PSMA6, PSMA7, PSMB1, PSMB2, PSMB3, PSMB4, PSMB5, PSMC1, PSMC2, PSMC3, PSMC4, PSMC5, PSMC6, PSMD1, PSMD11, PSMD12, PSMD13, PSMD14, PSMD2, PSMD3, PSM…	GO_BiologicalProcess-GOA_09.02.2016_16h18	0.029	1	N/A	N/A	[6, 7, 8]	None	6.5944
GO:0006511	ubiquitin-dependent protein catabolic process	73	[AMFR, AUP1, AURKB, BAG5, BAG6, CCAR2, CCDC47, CDK1, CUL2, CUL7, DDB1, DERL2, DNAJB2, DNAJC10, ERLEC1, ERLIN2, FAF2, FBXO6, FOXRED2, HSP90AB1, HSP90B1, HSPA5, HUWE1, MAD2L1, MAN1B1, OS9, PML, PSMA1, PSMA2, PSMA3, PSMA4, PSMA5, PSMA6, PSMA7, PSMB1, PSMB2, PSMB3, PSMB4, PSMB5, PSMC1, PSMC2, PSMC3, PSMC4, PSMC5, PSMC6, PSMD1, PSMD11, PSMD12, PSMD13, PSMD14, PSMD2, PSMD3, PSMD4, PSMD6, PSMD7, PSMD8, …	GO_BiologicalProcess-GOA_09.02.2016_16h18	2.1e-12	2.9e-09	N/A	N/A	[7, 8, 9]	None	12.5645
GO:1901605	alpha-amino acid metabolic process	72	[ABHD12, ALDH18A1, ARG1, ASNS, ATIC, CAD, CBS, CRTAP, CTPS1, DLST, FAM3A, FAU, GCDH, GGH, GLUD1, MCCC1, MRPS12, MTHFD2, P4HA1, P4HA2, P4HB, PHGDH, PLOD1, PRDX4, PTDSS1, PTDSS2, PYCR1, PYCR2, RPL10, RPL10A, RPL11, RPL13, RPL17, RPL19, RPL21, RPL22, RPL23, RPL24, RPL28, RPL31, RPL34, RPL38, RPL5, RPL7A, RPL8, RPLP0, RPS10, RPS11, RPS12, RPS14, RPS15, RPS15A, RPS16, RPS17, RPS18, RPS19, RPS2, RPS20,…	GO_BiologicalProcess-GOA_09.02.2016_16h18	7.1e-22	1e-18	N/A	N/A	[4, 5, 7, 8]	None	18.6528
GO:0032990	cell part morphogenesis	72	[ACTB, AFG3L2, APH1A, ATXN10, B3GNT2, CDC42, CDK5, CNP, CUL7, DNAAF5, DST, FBF1, FLNA, FN1, GJA1, HSP90AA1, HSP90AB1, HSPA8, IQCB1, IQGAP1, ITSN2, KCNQ2, KIF5A, LMNB2, MAPRE2, MARCKS, MYL6, NCSTN, NEFL, PSMA1, PSMA2, PSMA3, PSMA4, PSMA5, PSMA6, PSMA7, PSMB1, PSMB2, PSMB3, PSMB4, PSMB5, PSMC1, PSMC2, PSMC3, PSMC4, PSMC5, PSMC6, PSMD1, PSMD11, PSMD12, PSMD13, PSMD14, PSMD2, PSMD3, PSMD4, PSMD6, PSM…	GO_BiologicalProcess-GOA_09.02.2016_16h18	0.25	1	N/A	N/A	[4, 5]	None	5.87276
GO:0010629	negative regulation of gene expression	72	[AAAS, AURKB, C1QBP, CALR, CAT, CBX3, CCAR2, CDC42, CDC45, CDK5, CHCHD3, CHP1, DDX3X, DNAJA3, DNAJB6, EIF4E, EPRS, ERP29, ETV3, FLNA, FOXG1, GAPDH, GIGYF2, GJA1, H2AFZ, HAT1, HDAC2, HIST1H3A, HIST1H4A, HSPA8, IGF1R, IRAK1, KRT17, MAGED1, NDC1, NDUFA13, NFXL1, NUP205, NUP210, NUP93, PARP1, PHB, PHB2, PML, POLR2H, POM121, POM121C, PSMC5, PTRH2, RACK1, RAN, RANBP2, RBBP7, RBFOX2, RBM10, RPS14, RPS3,…	GO_BiologicalProcess-GOA_09.02.2016_16h18	0.23	1	N/A	N/A	[4, 5, 6]	None	4.51694
GO:0002684	positive regulation of immune system process	72	[ACTB, ATP6AP1, C1QBP, CALR, CDC42, COCH, DNAJA3, GNAS, HAX1, HLA-A, HLA-B, HLA-E, HSP90AA1, HSP90AB1, HSP90B1, HSPA1A, HSPD1, HSPH1, IRAK1, LTF, MAP2K7, MAVS, MYO1C, PHB, PHB2, PIK3R2, PRKDC, PSMA1, PSMA2, PSMA3, PSMA4, PSMA5, PSMA6, PSMA7, PSMB1, PSMB2, PSMB3, PSMB4, PSMB5, PSMC1, PSMC2, PSMC3, PSMC4, PSMC5, PSMC6, PSMD1, PSMD11, PSMD12, PSMD13, PSMD14, PSMD2, PSMD3, PSMD4, PSMD6, PSMD7, PSMD8,…	GO_BiologicalProcess-GOA_09.02.2016_16h18	0.01	1	N/A	N/A	[2, 3, 4]	None	6.94311
GO:0043549	regulation of kinase activity	72	[ACSL1, AMBRA1, CCDC88A, CDC37, CDC42, CDC6, CDK1, CDK5, CHP1, DNAJA1, DNAJA3, DNAJC3, ERP29, ETFA, HACD3, HSP90AB1, HSPA2, HSPA5, HSPB1, HSPH1, IGF1R, IQGAP1, IRAK1, LTF, MAGED1, MAP2K7, MARCKS, NEFL, PIK3R2, PPP2R1A, PRPSAP1, PSMA1, PSMA2, PSMA3, PSMA4, PSMA5, PSMA6, PSMA7, PSMB1, PSMB2, PSMB3, PSMB4, PSMB5, PSMC1, PSMC2, PSMC3, PSMC4, PSMC5, PSMC6, PSMD1, PSMD11, PSMD12, PSMD13, PSMD14, PSMD2,…	GO_BiologicalProcess-GOA_09.02.2016_16h18	0.0016	1	N/A	N/A	[5, 6, 7, 8]	None	7.43034
GO:0030162	regulation of proteolysis	72	[ADRM1, AIFM1, ASPH, BAG5, BAG6, C1QBP, CCAR2, CDK1, CDK5, CLN6, CYCS, DDX3X, DHCR24, DNAJA3, DNAJB2, DNAJB6, FAM162A, FASN, FN1, HDAC2, HSP90AB1, HSPD1, HTRA2, MAD2L1, NDUFA13, PHB, PHB2, PML, PSMA1, PSMA2, PSMA3, PSMA4, PSMA5, PSMA6, PSMA7, PSMB1, PSMB2, PSMB3, PSMB4, PSMB5, PSMC1, PSMC2, PSMC3, PSMC4, PSMC5, PSMC6, PSMD1, PSMD11, PSMD12, PSMD13, PSMD14, PSMD2, PSMD3, PSMD4, PSMD6, PSMD7, PSMD8…	GO_BiologicalProcess-GOA_09.02.2016_16h18	4.8e-07	0.00059	N/A	N/A	[5, 6]	None	9.53642
GO:0006413	translational initiation	72	[DDX3X, DNAJC3, EIF3D, EIF3F, EIF3H, EIF3I, EIF3K, EIF3M, EIF4A1, EIF4E, EIF4G1, FAU, HSPB1, MRPL11, MRPL14, MRPL30, MRPL37, MRPL4, MRPL43, MRPS12, MRPS14, MRPS16, MRPS22, MRPS26, MRPS27, MRPS28, MRPS7, RPL10, RPL10A, RPL11, RPL13, RPL17, RPL19, RPL21, RPL22, RPL23, RPL24, RPL28, RPL31, RPL34, RPL38, RPL5, RPL7A, RPL8, RPLP0, RPS10, RPS11, RPS12, RPS14, RPS15, RPS15A, RPS16, RPS17, RPS18, RPS19, …	GO_BiologicalProcess-GOA_09.02.2016_16h18	7.6e-31	1.1e-27	N/A	N/A	[3, 6, 7, 8]	None	25.6228
GO:0048858	cell projection morphogenesis	71	[ACTB, AFG3L2, APH1A, ATXN10, B3GNT2, CDC42, CDK5, CNP, CUL7, DNAAF5, DST, FBF1, FLNA, FN1, GJA1, HSP90AA1, HSP90AB1, HSPA8, IQCB1, IQGAP1, ITSN2, KCNQ2, KIF5A, LMNB2, MAPRE2, MARCKS, MYL6, NCSTN, NEFL, PSMA1, PSMA2, PSMA3, PSMA4, PSMA5, PSMA6, PSMA7, PSMB1, PSMB2, PSMB3, PSMB4, PSMB5, PSMC1, PSMC2, PSMC3, PSMC4, PSMC5, PSMC6, PSMD1, PSMD11, PSMD12, PSMD13, PSMD14, PSMD2, PSMD3, PSMD4, PSMD6, PSM…	GO_BiologicalProcess-GOA_09.02.2016_16h18	0.25	1	N/A	N/A	[4, 5, 6]	None	5.88723
GO:0001934	positive regulation of protein phosphorylation	71	[ACSL1, ATP6AP1, CCDC88A, CDC42, CDC6, CDK1, CDK5, ERP29, ETFA, FASN, GDF15, HACD3, HAX1, HDAC2, HSP90AB1, HSPA2, HSPA5, HSPH1, IGF1R, INHBE, IQGAP1, IRAK1, LTF, MAGED1, MAP2K7, MARCKS, MAVS, NEFL, PHB, PHB2, PSMA1, PSMA2, PSMA3, PSMA4, PSMA5, PSMA6, PSMA7, PSMB1, PSMB2, PSMB3, PSMB4, PSMB5, PSMC1, PSMC2, PSMC3, PSMC4, PSMC5, PSMC6, PSMD1, PSMD11, PSMD12, PSMD13, PSMD14, PSMD2, PSMD3, PSMD4, PSMD…	GO_BiologicalProcess-GOA_09.02.2016_16h18	0.026	1	N/A	N/A	[6, 7, 8, 9]	None	6.65417
GO:0050776	regulation of immune response	71	[ACTB, C1QBP, CDC37, CDC42, COCH, DNAJA3, HLA-A, HLA-B, HLA-C, HLA-E, HSP90AA1, HSP90AB1, HSP90B1, HSPA1A, HSPD1, IL27, IRAK1, LTF, MAP2K7, MAVS, MYO1C, NEFL, PHB, PHB2, PIK3R2, PSMA1, PSMA2, PSMA3, PSMA4, PSMA5, PSMA6, PSMA7, PSMB1, PSMB2, PSMB3, PSMB4, PSMB5, PSMC1, PSMC2, PSMC3, PSMC4, PSMC5, PSMC6, PSMD1, PSMD11, PSMD12, PSMD13, PSMD14, PSMD2, PSMD3, PSMD4, PSMD6, PSMD7, PSMD8, PTPN1, PVRL2, …	GO_BiologicalProcess-GOA_09.02.2016_16h18	0.067	1	N/A	N/A	[3, 4]	None	6.37916
GO:0032870	cellular response to hormone stimulus	70	[ACACA, ACSL1, ADAMTS1, AIFM1, ARG1, ASNS, ATP1A1, ATP6AP1, CBX3, CDC6, EIF4E, EIF4G1, FASN, FN1, GNAS, GNB1, GNB2, H2AFZ, HNRNPU, IGF1R, IRS4, MARCKS, NEFL, PARP1, PIK3R2, PLOD1, PLOD2, PLOD3, PRKDC, PSMA1, PSMA2, PSMA3, PSMA4, PSMA5, PSMA6, PSMA7, PSMB1, PSMB2, PSMB3, PSMB4, PSMB5, PSMC1, PSMC2, PSMC3, PSMC4, PSMC5, PSMC6, PSMD1, PSMD11, PSMD12, PSMD13, PSMD14, PSMD2, PSMD3, PSMD4, PSMD6, PSMD7…	GO_BiologicalProcess-GOA_09.02.2016_16h18	5.9e-06	0.0069	N/A	N/A	[4, 5]	None	8.99743
GO:0019221	cytokine-mediated signaling pathway	70	[AAAS, ACSL1, AGPAT1, AGPAT2, CDC37, DNAJA3, EIF4A1, EIF4E, EIF4G1, ETFA, FASN, FLNB, HLA-A, HLA-B, HLA-C, HLA-E, HSP90AB1, HSPA1A, IL17RA, IRAK1, JAGN1, KPNA2, KPNB1, MAVS, NDC1, NUP205, NUP210, NUP93, PML, POM121, POM121C, PPM1B, PSMA1, PSMA2, PSMA3, PSMA4, PSMA5, PSMA6, PSMA7, PSMB1, PSMB2, PSMB3, PSMB4, PSMB5, PSMC1, PSMC2, PSMC3, PSMC4, PSMC5, PSMC6, PSMD1, PSMD11, PSMD12, PSMD13, PSMD14, PS…	GO_BiologicalProcess-GOA_09.02.2016_16h18	2.1e-09	2.7e-06	N/A	N/A	[5, 6]	None	11.0236
GO:0070972	protein localization to endoplasmic reticulum	70	[DDOST, FAU, GPAA1, HSPA5, KDELR1, MRPS12, OS9, PDIA3, PSMD2, RPL10, RPL10A, RPL11, RPL13, RPL17, RPL19, RPL21, RPL22, RPL23, RPL24, RPL28, RPL31, RPL34, RPL38, RPL5, RPL7A, RPL8, RPLP0, RPN1, RPN2, RPS10, RPS11, RPS12, RPS14, RPS15, RPS15A, RPS16, RPS17, RPS18, RPS19, RPS2, RPS20, RPS21, RPS23, RPS25, RPS27, RPS3, RPS3A, RPS4X, RPS5, RPS6, RPS7, RPS8, RPS9, RPSA, SEC11A, SEC61A1, SEC61B, SEC62, …	GO_BiologicalProcess-GOA_09.02.2016_16h18	3.8e-51	5.9e-48	N/A	N/A	[6]	None	48.2759
GO:0080135	regulation of cellular response to stress	70	[AAAS, AMBRA1, BAG2, BAG5, BAG6, CCAR2, CDC42, DERL2, DNAJA1, DNAJB1, DNAJB6, DNAJC3, DNAJC7, ERLEC1, ERP29, HACD3, HAX1, HSP90AA1, HSP90AB1, HSPA1A, HSPA5, HSPA8, HSPB1, HSPH1, HTRA2, HYOU1, IGF1R, LRIF1, MAP2K7, MCL1, NDC1, NUP205, NUP210, NUP93, OS9, P4HB, PARP1, PCNA, PML, POM121, POM121C, POMT2, PRDX1, PRKDC, PTPN1, PTPRF, PYCR1, RACK1, RANBP2, RNF5, RPL28, RPS3, RTEL1, RUVBL1, SCFD1, SDF2, …	GO_BiologicalProcess-GOA_09.02.2016_16h18	6e-08	7.7e-05	N/A	N/A	[3, 4, 5]	None	10.101
GO:0051336	regulation of hydrolase activity	70	[ADRM1, AIFM1, AMOT, ARF4, ARFGEF2, ARL1, ASPH, ATP1B3, CCDC8, CDC42EP1, CHP1, CYCS, DDX3X, DHCR24, DNAJA3, DNAJB1, DNAJB11, DNAJB6, DNAJC10, ETFA, FAM162A, FASN, FN1, GNAS, HACD3, HNRNPU, HSP90B1, HSPA1A, HSPA2, HSPA5, HSPD1, HTRA2, IQGAP1, IQGAP2, ITSN2, LTF, MARCKS, MYO1D, NDUFA13, OXA1L, PAM16, PCNA, PGAM5, PISD, PML, PPP2R1A, PPP2R2A, PSMA3, PSMD14, PTPN1, RACK1, RAF1, RANBP1, RICTOR, RPS27L…	GO_BiologicalProcess-GOA_09.02.2016_16h18	0.89	1	N/A	N/A	[4, 5]	None	5.22778
GO:0051223	regulation of protein transport	70	[ACSL3, ASPH, B3GAT3, C2CD2L, CDC42, CDK1, CDK5, CHP1, CPT1A, DERL2, DNAJA1, DTWD2, EMD, ERLEC1, ERP29, FLNA, FN1, GJA1, GLUD1, GNAS, HADHA, HAX1, HLA-E, HNRNPM, HSP90AB1, HSPA8, HTRA2, HUWE1, IL17RA, IQGAP1, JUP, MARCKS, MAVS, MCU, MYO1C, NCL, OS9, P3H1, PARP1, PIK3R2, PML, PPIA, PPM1B, PRDX1, PSMD8, PTPN1, RACK1, RPL10, RPL28, RUVBL1, SCFD1, SEC11A, SLC16A1, SLC25A4, SLC25A5, SLC25A6, SPCS1, SP…	GO_BiologicalProcess-GOA_09.02.2016_16h18	2.9e-05	0.033	N/A	N/A	[4, 5, 6]	None	8.59951
GO:0006396	RNA processing	70	[AAAS, C1QBP, CCAR2, CLNS1A, EPRS, FASTKD5, FBLL1, GTF2F2, GTPBP3, HNRNPA3, HNRNPF, HNRNPH1, HNRNPM, HNRNPU, HSD17B10, HSPA1A, HSPA8, INTS6, KARS, NCL, NDC1, NOP56, NUP205, NUP210, NUP93, OSGEP, PABPC4, PCBP1, POLR2H, POM121, POM121C, PPIL1, PPP2R1A, PRMT5, PRPF31, PRPF6, RAN, RANBP2, RBFOX2, RBM10, RBM39, RNGTT, RPL11, RPL5, RPS14, RPS15, RPS16, RPS17, RPS19, RPS21, RPS6, RPS7, RPS8, RPSA, RPUSD…	GO_BiologicalProcess-GOA_09.02.2016_16h18	0.00012	0.12	N/A	N/A	[5, 6, 7]	None	8.23529
GO:0000904	cell morphogenesis involved in differentiation	69	[ACTB, AFG3L2, APH1A, B3GNT2, C1QBP, CALR, CDC42, CDK5, CNP, COL18A1, CUL7, DST, FLNA, FLNB, FN1, HDAC2, HSP90AA1, HSP90AB1, HSPA8, KCNQ2, KIF5A, LMNB2, MARCKS, MYL6, NCSTN, NEFL, PLOD3, PSMA1, PSMA2, PSMA3, PSMA4, PSMA5, PSMA6, PSMA7, PSMB1, PSMB2, PSMB3, PSMB4, PSMB5, PSMC1, PSMC2, PSMC3, PSMC4, PSMC5, PSMC6, PSMD1, PSMD11, PSMD12, PSMD13, PSMD14, PSMD2, PSMD3, PSMD4, PSMD6, PSMD7, PSMD8, RAF1,…	GO_BiologicalProcess-GOA_09.02.2016_16h18	0.14	1	N/A	N/A	[4, 5, 6]	None	6.0793
GO:0006974	cellular response to DNA damage stimulus	69	[BAG6, CCAR2, CDC45, CDC7, CDK1, DDB1, DNAJA1, FANCI, FBXO6, GIGYF2, GTSE1, HIST1H4A, HTRA2, HUWE1, KPNA2, LRIF1, MCL1, MCM7, MRPS26, MRPS28, PARP1, PCNA, PML, POLR2H, PRKDC, PSMA1, PSMA2, PSMA3, PSMA4, PSMA5, PSMA6, PSMA7, PSMB1, PSMB2, PSMB3, PSMB4, PSMB5, PSMC1, PSMC2, PSMC3, PSMC4, PSMC5, PSMC6, PSMD1, PSMD11, PSMD12, PSMD13, PSMD14, PSMD2, PSMD3, PSMD4, PSMD6, PSMD7, PSMD8, RBM14, RFC3, RPS2…	GO_BiologicalProcess-GOA_09.02.2016_16h18	0.0001	0.1	N/A	N/A	[4]	None	8.30325
GO:0006259	DNA metabolic process	69	[AIFM1, AURKB, CALR, CBS, CCDC88A, CCT2, CCT3, CCT4, CCT5, CCT6A, CCT7, CCT8, CDC42, CDC45, CDC6, CDC7, CDK1, CERS1, DDB1, DNAJA3, FANCI, FBXO6, GJA1, GNAS, HIST1H3A, HIST1H4A, HNRNPU, HSPD1, HUWE1, IGF1R, KPNA2, KPNB1, LRIF1, MAP2K7, MCM3, MCM5, MCM7, NAP1L1, PARP1, PCNA, PHB, PML, POLR2H, PPIA, PPP2R1A, PRKDC, PRMT5, PSMD14, RAN, RBBP7, RBM14, RFC3, RPS27L, RPS3, RTEL1, RUVBL1, RUVBL2, SET, SLC…	GO_BiologicalProcess-GOA_09.02.2016_16h18	0.015	1	N/A	N/A	[4, 5, 6]	None	6.85204
GO:0009101	glycoprotein biosynthetic process	69	[ALG1, ALG10, ALG3, ALG6, ARCN1, ARF4, B3GAT3, B3GNT2, B4GALT5, CALR, CANX, CHP1, CHPF, CHPF2, CHST14, COPA, COPB2, COPG1, DAD1, DCTN1, DCTN2, DDOST, DERL2, DPM1, EXTL3, GALNT1, GALNT2, GANAB, GOSR1, GXYLT1, ITM2B, KDELR1, LMAN1, MAGT1, MAN1B1, MANEA, MGAT2, MLEC, MOGS, OS9, PARP1, PDIA3, POMT2, PREB, PRKCSH, PSMD2, RFT1, RPN1, RPN2, SCFD1, SDF2, SDF2L1, SEC22B, SEL1L, SOAT1, STT3A, STT3B, STX5, …	GO_BiologicalProcess-GOA_09.02.2016_16h18	3.5e-13	4.8e-10	N/A	N/A	[5, 6]	None	13.3205
GO:0008610	lipid biosynthetic process	69	[ABCD3, ACACA, ACSL1, ACSL3, AGK, AGPAT1, AGPAT2, AGPAT4, ALDH3A2, ALG1, ARF3, ATP1A1, CDIPT, CDS2, CEPT1, CERS1, CERS2, CYP51A1, DECR2, DGAT1, DGKE, DHCR24, DHCR7, DPM1, EBP, ELOVL1, ERLIN2, FABP5, FAR1, FASN, GGT7, GPAA1, GPAT4, HACD2, HACD3, HADHA, HSD17B11, HSD17B12, KDSR, LBR, LMBR1, LPCAT1, LPCAT2, LPGAT1, MBOAT7, PCCB, PGAP1, PIGK, PIGS, PIGT, PIK3R2, PISD, PRKCSH, PTDSS1, PTDSS2, PTPMT1, …	GO_BiologicalProcess-GOA_09.02.2016_16h18	1.3e-07	0.00016	N/A	N/A	[4]	None	10.0145
GO:0009890	negative regulation of biosynthetic process	69	[ATP1A1, AURKB, C1QBP, CALR, CAT, CBX3, CCAR2, CDC45, CDC6, CDK5, CERS1, CHCHD3, CHP1, DDX3X, DNAJA3, DNAJB6, EIF4E, EPRS, ERLIN2, ETV3, FLNA, FOXG1, GAPDH, GIGYF2, GJA1, GNAI3, H2AFZ, HAT1, HDAC2, HIST1H3A, HIST1H4A, HNRNPU, HSPA8, IGF1R, IRAK1, ITM2B, LPCAT1, MAGED1, MYO1C, NDUFA13, NFXL1, PARP1, PHB, PHB2, PML, PRMT5, PSMC3, PSMC5, PTRH2, RACK1, RAN, RBBP7, RBFOX2, RBM10, RPS14, RPS3, SET, SNW…	GO_BiologicalProcess-GOA_09.02.2016_16h18	0.12	1	N/A	N/A	[3, 4, 5]	None	4.33962
GO:0031327	negative regulation of cellular biosynthetic process	69	[ATP1A1, AURKB, C1QBP, CALR, CAT, CBX3, CCAR2, CDC45, CDC6, CDK5, CERS1, CHCHD3, CHP1, DDX3X, DNAJA3, DNAJB6, EIF4E, EPRS, ERLIN2, ETV3, FLNA, FOXG1, GAPDH, GIGYF2, GJA1, GNAI3, H2AFZ, HAT1, HDAC2, HIST1H3A, HIST1H4A, HNRNPU, HSPA8, IGF1R, IRAK1, ITM2B, LPCAT1, MAGED1, MYO1C, NDUFA13, NFXL1, PARP1, PHB, PHB2, PML, PRMT5, PSMC3, PSMC5, PTRH2, RACK1, RAN, RBBP7, RBFOX2, RBM10, RPS14, RPS3, SET, SNW…	GO_BiologicalProcess-GOA_09.02.2016_16h18	0.16	1	N/A	N/A	[4, 5, 6]	None	4.41741
GO:0006612	protein targeting to membrane	69	[BSG, CDK5, CHP1, DDOST, FAU, MRPS12, MYO1C, PSMD2, RPL10, RPL10A, RPL11, RPL13, RPL17, RPL19, RPL21, RPL22, RPL23, RPL24, RPL28, RPL31, RPL34, RPL38, RPL5, RPL7A, RPL8, RPLP0, RPN1, RPN2, RPS10, RPS11, RPS12, RPS14, RPS15, RPS15A, RPS16, RPS17, RPS18, RPS19, RPS2, RPS20, RPS21, RPS23, RPS25, RPS27, RPS3, RPS3A, RPS4X, RPS5, RPS6, RPS7, RPS8, RPS9, RPSA, SEC11A, SEC61A1, SEC61B, SEC62, SEC63, SPC…	GO_BiologicalProcess-GOA_09.02.2016_16h18	3.9e-37	6e-34	N/A	N/A	[5, 6, 7, 8]	None	32.8571
GO:0016567	protein ubiquitination	69	[AMFR, BAG5, CDC42, CDK1, CDK5, CHP1, CUL2, CUL7, DDB1, DNAJA1, DNAJA3, DNAJB2, FANCI, FBXO6, HSP90AA1, HSP90AB1, HSPA1A, HSPA5, HUWE1, IRAK1, MAD2L1, MARCH7, MYO1C, OS9, PML, PSMA1, PSMA2, PSMA3, PSMA4, PSMA5, PSMA6, PSMA7, PSMB1, PSMB2, PSMB3, PSMB4, PSMB5, PSMC1, PSMC2, PSMC3, PSMC4, PSMC5, PSMC6, PSMD1, PSMD11, PSMD12, PSMD13, PSMD14, PSMD2, PSMD3, PSMD4, PSMD6, PSMD7, PSMD8, RNF5, RPS3, TCEB…	GO_BiologicalProcess-GOA_09.02.2016_16h18	2.4e-05	0.028	N/A	N/A	[8, 9]	None	8.64662
GO:0019725	cellular homeostasis	68	[ABCB7, AIFM1, ASPH, ATP13A1, ATP1A1, ATP1B3, ATP2A2, ATP5B, ATP6AP1, C2CD2L, CALR, CHP1, CLN6, CLNS1A, DNAJC10, ERP44, FAM3A, FASN, FN1, GJA1, GNB1, GPR89A, HK2, HMOX2, HSP90B1, IGF1R, IMMT, LTF, MAGT1, MCL1, MCU, NME2, NUBP2, P4HB, PCNA, PDIA3, PDIA4, PDIA5, PDIA6, PIK3R2, PML, PRDX4, PTRH2, QSOX2, RACK1, RAF1, RANBP2, RFC3, RTEL1, SCO2, SERPINF1, SLC30A7, SLC39A7, STC2, STOML2, STX4, TFRC, TME…	GO_BiologicalProcess-GOA_09.02.2016_16h18	0.00047	0.48	N/A	N/A	[3, 4]	None	7.87949
GO:0042127	regulation of cell proliferation	68	[ADAMTS1, AMBRA1, ARG1, ASPH, ATP5A1, BAG6, CALR, CCDC88A, CDC42, CDC6, CDC7, CDK1, COL18A1, CUL2, DERL2, DHCR24, DHCR7, DNAJA2, DNAJA3, EMD, ETV3, FASN, FN1, GDF15, GJA1, HDAC2, HLA-A, HLA-E, IGF1R, IL27, IRAK1, JUP, LTF, MAGED1, MARCH7, MARCKSL1, MFGE8, NAP1L1, NME2, P3H1, PHB, PHB2, PML, PRDX4, PRKDC, PTRH2, RAF1, RBFOX2, RBM10, RICTOR, RPL10, RPS15A, RPS4X, RPS9, SERPINF1, SLC25A33, SLC25A5, …	GO_BiologicalProcess-GOA_09.02.2016_16h18	0.04	1	N/A	N/A	[3, 4]	None	4.11125
GO:0045859	regulation of protein kinase activity	68	[ACSL1, CCDC88A, CDC37, CDC42, CDC6, CDK1, CDK5, CHP1, DNAJA1, DNAJA3, DNAJC3, ERP29, ETFA, HACD3, HSP90AB1, HSPA2, HSPA5, HSPB1, HSPH1, IGF1R, IQGAP1, IRAK1, LTF, MAGED1, MAP2K7, MARCKS, NEFL, PPP2R1A, PSMA1, PSMA2, PSMA3, PSMA4, PSMA5, PSMA6, PSMA7, PSMB1, PSMB2, PSMB3, PSMB4, PSMB5, PSMC1, PSMC2, PSMC3, PSMC4, PSMC5, PSMC6, PSMD1, PSMD11, PSMD12, PSMD13, PSMD14, PSMD2, PSMD3, PSMD4, PSMD6, PSM…	GO_BiologicalProcess-GOA_09.02.2016_16h18	0.0026	1	N/A	N/A	[6, 7, 8, 9]	None	7.40741
GO:0006414	translational elongation	68	[EEF1A1, EEF1B2, EEF1D, EEF1G, EEF2, FAU, IARS, MRPL11, MRPL14, MRPL30, MRPL37, MRPL4, MRPL43, MRPS12, MRPS14, MRPS16, MRPS22, MRPS26, MRPS27, MRPS28, MRPS7, RPL10, RPL10A, RPL11, RPL13, RPL17, RPL19, RPL21, RPL22, RPL23, RPL24, RPL28, RPL31, RPL34, RPL38, RPL5, RPL7A, RPL8, RPLP0, RPS10, RPS11, RPS12, RPS14, RPS15, RPS15A, RPS16, RPS17, RPS18, RPS19, RPS2, RPS20, RPS21, RPS23, RPS25, RPS27, RPS3…	GO_BiologicalProcess-GOA_09.02.2016_16h18	4.2e-33	6.4e-30	N/A	N/A	[5, 6, 7, 8]	None	29.3103
GO:0010498	proteasomal protein catabolic process	67	[AMFR, AUP1, AURKB, BAG5, BAG6, CCAR2, CCDC47, CDK1, DDB1, DERL2, DNAJB2, DNAJC10, ERLEC1, ERLIN2, FAF2, FBXO6, FOXRED2, HSP90AB1, HSP90B1, HSPA5, MAD2L1, MAN1B1, OS9, PML, PSMA1, PSMA2, PSMA3, PSMA4, PSMA5, PSMA6, PSMA7, PSMB1, PSMB2, PSMB3, PSMB4, PSMB5, PSMC1, PSMC2, PSMC3, PSMC4, PSMC5, PSMC6, PSMD1, PSMD11, PSMD12, PSMD13, PSMD14, PSMD2, PSMD3, PSMD4, PSMD6, PSMD7, PSMD8, RACK1, RNF5, SDF2L1…	GO_BiologicalProcess-GOA_09.02.2016_16h18	2.4e-17	3.5e-14	N/A	N/A	[5, 6, 7, 8]	None	16.3814
GO:0043161	proteasome-mediated ubiquitin-dependent protein catabolic process	67	[AMFR, AUP1, AURKB, BAG5, BAG6, CCAR2, CCDC47, CDK1, DDB1, DERL2, DNAJB2, DNAJC10, ERLEC1, ERLIN2, FAF2, FBXO6, FOXRED2, HSP90AB1, HSP90B1, HSPA5, MAD2L1, MAN1B1, OS9, PML, PSMA1, PSMA2, PSMA3, PSMA4, PSMA5, PSMA6, PSMA7, PSMB1, PSMB2, PSMB3, PSMB4, PSMB5, PSMC1, PSMC2, PSMC3, PSMC4, PSMC5, PSMC6, PSMD1, PSMD11, PSMD12, PSMD13, PSMD14, PSMD2, PSMD3, PSMD4, PSMD6, PSMD7, PSMD8, RACK1, RNF5, SDF2L1…	GO_BiologicalProcess-GOA_09.02.2016_16h18	8.3e-19	1.2e-15	N/A	N/A	[6, 7, 8, 9, 10]	None	17.4479
GO:0006091	generation of precursor metabolites and energy	66	[ACACA, ACAD9, AGPAT1, ATP5A1, ATP5B, ATP5C1, ATP5E, ATP5F1, ATP5H, ATP5I, ATP5J2, ATP5L, ATP5O, CAT, CISD1, COX15, COX6C, COX7B, CYC1, CYCS, DLST, ETFA, FAM3A, FASN, FASTKD5, GAPDH, GNAS, GNB1, GNB2, HK2, IQGAP1, MARCKS, MTFR1, NDUFA13, NDUFA4, NDUFA6, NDUFA8, NDUFA9, NDUFAF3, NDUFB10, NDUFB4, NDUFS1, NDUFS3, NDUFS7, NDUFV1, OXA1L, PFKP, PKM, PTRH2, SCO2, SLC1A3, SLC25A12, SLC25A13, SLC25A3, SLC…	GO_BiologicalProcess-GOA_09.02.2016_16h18	1.1e-11	1.5e-08	N/A	N/A	[3]	None	12.6923
GO:0051172	negative regulation of nitrogen compound metabolic process	66	[AURKB, C1QBP, CALR, CAT, CBX3, CCAR2, CDC45, CDC6, CDK5, CERS1, CHCHD3, CHP1, DDX3X, DNAJA3, DNAJB6, EIF4E, EPRS, ETV3, FLNA, FOXG1, GAPDH, GIGYF2, GJA1, GNAI3, H2AFZ, HAT1, HDAC2, HIST1H3A, HIST1H4A, HNRNPU, HSPA8, IGF1R, IRAK1, LPCAT1, LRPPRC, MAGED1, NDUFA13, NFXL1, PARP1, PHB, PHB2, PML, PRMT5, PSMC3, PSMC5, PTRH2, RACK1, RAN, RBBP7, RBFOX2, RBM10, RPS14, RPS3, RTEL1, SET, SNW1, SRP9, STRAP,…	GO_BiologicalProcess-GOA_09.02.2016_16h18	0.056	1	N/A	N/A	[3, 4, 5]	None	4.14833
GO:0009611	response to wounding	66	[ABHD12, ACTB, ALB, ARF4, ARG1, ATP1B3, ATP2A2, BSG, C1QBP, CALU, CDC42, CDK1, CDK5, CHID1, DGKE, DSP, DST, FLNA, FN1, GGCX, GJA1, GNAI3, GNAS, GNB1, HDAC2, HIST1H3A, HSPA5, HSPB1, HSPD1, IL17RA, KIF11, KIF5A, LAMP2, LMAN1, LMNB2, MAP2K7, NEFL, PABPC4, PHB, PHB2, PIK3R2, PKM, PPIA, PSMA6, PSMA7, PSMB4, PTPN1, PTPRF, RAF1, RICTOR, RPL10, RPS19, RPSA, SERPINF1, SLC16A1, SLC1A3, SLC3A2, SLC7A5, SLIT…	GO_BiologicalProcess-GOA_09.02.2016_16h18	0.29	1	N/A	N/A	[3]	None	5.83039
GO:0006575	cellular modified amino acid metabolic process	65	[ABHD12, ALDH18A1, ATIC, CBS, CRTAP, EEF1G, FASN, FAU, GDAP1, GGH, GGT7, MRPS12, MTHFD2, P4HA1, P4HA2, P4HB, PLOD1, PRDX4, PTDSS1, PTDSS2, RPL10, RPL10A, RPL11, RPL13, RPL17, RPL19, RPL21, RPL22, RPL23, RPL24, RPL28, RPL31, RPL34, RPL38, RPL5, RPL7A, RPL8, RPLP0, RPS10, RPS11, RPS12, RPS14, RPS15, RPS15A, RPS16, RPS17, RPS18, RPS19, RPS2, RPS20, RPS21, RPS23, RPS25, RPS27, RPS3, RPS3A, RPS4X, RPS…	GO_BiologicalProcess-GOA_09.02.2016_16h18	7.1e-20	1e-16	N/A	N/A	[3, 4]	None	18.6782
GO:0051276	chromosome organization	65	[ACTB, AIFM1, AURKB, BAG6, CBX3, CCT2, CCT3, CCT4, CCT5, CCT6A, CCT7, CCT8, CDC45, CDC6, CDK1, DDB1, DDX3X, EIF4E, FBLL1, G3BP1, H2AFZ, HAT1, HDAC2, HIST1H2BD, HIST1H3A, HIST1H4A, HNRNPU, HSPA2, HUWE1, KPNB1, MAD2L1, MAP2K7, MCM3, MCM5, MCM7, NAP1L1, NDC1, P3H4, PARP1, PCNA, PELO, PHB, PHB2, PML, PPP2R1A, PRKDC, PRMT5, RBBP7, RBM14, RFC3, RTEL1, RUVBL1, RUVBL2, SET, SMC2, SMC4, SNW1, SPNS1, TAF6L…	GO_BiologicalProcess-GOA_09.02.2016_16h18	0.44	1	N/A	N/A	[4]	None	5.65217
GO:0032984	macromolecular complex disassembly	65	[ASPH, AURKB, DSTN, FAU, HSPA8, LMOD2, MRPL11, MRPL14, MRPL30, MRPL37, MRPL4, MRPL43, MRPS12, MRPS14, MRPS16, MRPS22, MRPS26, MRPS27, MRPS28, MRPS7, RPL10, RPL10A, RPL11, RPL13, RPL17, RPL19, RPL21, RPL22, RPL23, RPL24, RPL28, RPL31, RPL34, RPL38, RPL5, RPL7A, RPL8, RPLP0, RPS10, RPS11, RPS12, RPS14, RPS15, RPS15A, RPS16, RPS17, RPS18, RPS19, RPS2, RPS20, RPS21, RPS23, RPS25, RPS27, RPS3, RPS3A, …	GO_BiologicalProcess-GOA_09.02.2016_16h18	3.2e-20	4.6e-17	N/A	N/A	[4]	None	18.9504
GO:0051347	positive regulation of transferase activity	65	[ACSL1, AMBRA1, AURKB, CCDC88A, CCT2, CCT4, CDC42, CDC6, CDK1, CDK5, ERP29, ETFA, HACD3, HSP90AB1, HSPA2, HSPA5, HSPH1, IQGAP1, IRAK1, LTF, MAGED1, MAP2K7, MARCKS, NEFL, PSMA1, PSMA2, PSMA3, PSMA4, PSMA5, PSMA6, PSMA7, PSMB1, PSMB2, PSMB3, PSMB4, PSMB5, PSMC1, PSMC2, PSMC3, PSMC4, PSMC5, PSMC6, PSMD1, PSMD11, PSMD12, PSMD13, PSMD14, PSMD2, PSMD3, PSMD4, PSMD6, PSMD7, PSMD8, PTPN1, RAF1, RPS2, RPS…	GO_BiologicalProcess-GOA_09.02.2016_16h18	6.9e-05	0.076	N/A	N/A	[4, 5, 6]	None	8.55263
GO:0043241	protein complex disassembly	65	[ASPH, AURKB, DSTN, FAU, HSPA8, LMOD2, MRPL11, MRPL14, MRPL30, MRPL37, MRPL4, MRPL43, MRPS12, MRPS14, MRPS16, MRPS22, MRPS26, MRPS27, MRPS28, MRPS7, RPL10, RPL10A, RPL11, RPL13, RPL17, RPL19, RPL21, RPL22, RPL23, RPL24, RPL28, RPL31, RPL34, RPL38, RPL5, RPL7A, RPL8, RPLP0, RPS10, RPS11, RPS12, RPS14, RPS15, RPS15A, RPS16, RPS17, RPS18, RPS19, RPS2, RPS20, RPS21, RPS23, RPS25, RPS27, RPS3, RPS3A, …	GO_BiologicalProcess-GOA_09.02.2016_16h18	5.2e-21	7.7e-18	N/A	N/A	[5]	None	19.5783
GO:0044770	cell cycle phase transition	64	[ACTR1A, CDC45, CDC6, CDC7, CDK1, CKAP5, CUL2, DCTN1, DCTN2, DDB1, DDX3X, EIF4E, FANCI, GIGYF2, GTSE1, HSP90AA1, HSPA2, MAD2L1, MCM3, MCM5, MCM7, PCNA, PHB2, PML, PPP2R1A, PPP2R2A, PRKDC, PSMA1, PSMA2, PSMA3, PSMA4, PSMA5, PSMA6, PSMA7, PSMB1, PSMB2, PSMB3, PSMB4, PSMB5, PSMC1, PSMC2, PSMC3, PSMC4, PSMC5, PSMC6, PSMD1, PSMD11, PSMD12, PSMD13, PSMD14, PSMD2, PSMD3, PSMD4, PSMD6, PSMD7, PSMD8, RPL2…	GO_BiologicalProcess-GOA_09.02.2016_16h18	1.8e-10	2.4e-07	N/A	N/A	[4, 5]	None	12.0983
GO:0044270	cellular nitrogen compound catabolic process	64	[AIFM1, CAT, CNP, DDX6, EIF4A1, EIF4E, EIF4G1, FAU, HMOX2, KPNB1, LRPPRC, MRPS12, PABPC4, PELO, PPP2R1A, PPP2R2A, RACK1, RPL10, RPL10A, RPL11, RPL13, RPL17, RPL19, RPL21, RPL22, RPL23, RPL24, RPL28, RPL31, RPL34, RPL38, RPL5, RPL7A, RPL8, RPLP0, RPS10, RPS11, RPS12, RPS14, RPS15, RPS15A, RPS16, RPS17, RPS18, RPS19, RPS2, RPS20, RPS21, RPS23, RPS25, RPS27, RPS3, RPS3A, RPS4X, RPS5, RPS6, RPS7, RPS…	GO_BiologicalProcess-GOA_09.02.2016_16h18	9.6e-13	1.3e-09	N/A	N/A	[4]	None	13.617
GO:0043624	cellular protein complex disassembly	64	[ASPH, AURKB, DSTN, FAU, HSPA8, LMOD2, MRPL11, MRPL14, MRPL30, MRPL37, MRPL4, MRPL43, MRPS12, MRPS14, MRPS16, MRPS22, MRPS26, MRPS27, MRPS28, MRPS7, RPL10, RPL10A, RPL11, RPL13, RPL17, RPL19, RPL21, RPL22, RPL23, RPL24, RPL28, RPL31, RPL34, RPL38, RPL5, RPL7A, RPL8, RPLP0, RPS10, RPS11, RPS12, RPS14, RPS15, RPS15A, RPS16, RPS17, RPS18, RPS19, RPS2, RPS20, RPS21, RPS23, RPS25, RPS27, RPS3, RPS3A, …	GO_BiologicalProcess-GOA_09.02.2016_16h18	8.6e-23	1.2e-19	N/A	N/A	[6]	None	21.3333
GO:0044772	mitotic cell cycle phase transition	64	[ACTR1A, CDC45, CDC6, CDC7, CDK1, CKAP5, CUL2, DCTN1, DCTN2, DDB1, DDX3X, EIF4E, FANCI, GIGYF2, GTSE1, HSP90AA1, HSPA2, MAD2L1, MCM3, MCM5, MCM7, PCNA, PHB2, PML, PPP2R1A, PPP2R2A, PRKDC, PSMA1, PSMA2, PSMA3, PSMA4, PSMA5, PSMA6, PSMA7, PSMB1, PSMB2, PSMB3, PSMB4, PSMB5, PSMC1, PSMC2, PSMC3, PSMC4, PSMC5, PSMC6, PSMD1, PSMD11, PSMD12, PSMD13, PSMD14, PSMD2, PSMD3, PSMD4, PSMD6, PSMD7, PSMD8, RPL2…	GO_BiologicalProcess-GOA_09.02.2016_16h18	2.3e-11	3.1e-08	N/A	N/A	[5, 6]	None	12.6984
GO:0010558	negative regulation of macromolecule biosynthetic process	64	[AURKB, C1QBP, CALR, CAT, CBX3, CCAR2, CDC45, CDC6, CDK5, CERS1, CHCHD3, CHP1, DDX3X, DNAJA3, DNAJB6, EIF4E, EPRS, ETV3, FLNA, FOXG1, GAPDH, GIGYF2, GJA1, H2AFZ, HAT1, HDAC2, HIST1H3A, HIST1H4A, HNRNPU, HSPA8, IGF1R, IRAK1, ITM2B, MAGED1, MYO1C, NDUFA13, NFXL1, PARP1, PHB, PHB2, PML, PRMT5, PSMC3, PSMC5, PTRH2, RACK1, RAN, RBBP7, RBFOX2, RBM10, RPS14, RPS3, SET, SNW1, SRP9, STRAP, TPR, TRIM28, TX…	GO_BiologicalProcess-GOA_09.02.2016_16h18	0.11	1	N/A	N/A	[4, 5, 6]	None	4.27236
GO:0031400	negative regulation of protein modification process	64	[BAG5, CCDC8, CDK5, CHP1, CRTAP, DNAJA1, DNAJA3, DNAJB2, DNAJC10, DNAJC3, HDAC2, HSPA1A, HSPB1, HSPH1, IGF1R, LEMD2, MAD2L1, MYO1D, P3H1, PHB, PML, PPP2R1A, PRKDC, PSMA1, PSMA2, PSMA3, PSMA4, PSMA5, PSMA6, PSMA7, PSMB1, PSMB2, PSMB3, PSMB4, PSMB5, PSMC1, PSMC2, PSMC3, PSMC4, PSMC5, PSMC6, PSMD1, PSMD11, PSMD12, PSMD13, PSMD14, PSMD2, PSMD3, PSMD4, PSMD6, PSMD7, PSMD8, PTPN1, RACK1, RPS3, SET, SLI…	GO_BiologicalProcess-GOA_09.02.2016_16h18	8.3e-07	0.001	N/A	N/A	[5, 6, 7, 8]	None	9.77099
GO:1901361	organic cyclic compound catabolic process	64	[AIFM1, CAT, CNP, DDX6, EIF4A1, EIF4E, EIF4G1, FAU, HMOX2, HSD17B11, KPNB1, LRPPRC, MRPS12, PABPC4, PELO, PPP2R1A, PPP2R2A, RACK1, RPL10, RPL10A, RPL11, RPL13, RPL17, RPL19, RPL21, RPL22, RPL23, RPL24, RPL28, RPL31, RPL34, RPL38, RPL5, RPL7A, RPL8, RPLP0, RPS10, RPS11, RPS12, RPS14, RPS15, RPS15A, RPS16, RPS17, RPS18, RPS19, RPS2, RPS20, RPS21, RPS23, RPS25, RPS27, RPS3, RPS3A, RPS4X, RPS5, RPS6,…	GO_BiologicalProcess-GOA_09.02.2016_16h18	7.9e-11	1e-07	N/A	N/A	[4]	None	12.4514
GO:0090407	organophosphate biosynthetic process	64	[ACACA, ACSL3, AGPAT1, AGPAT2, AGPAT4, ARF3, ATIC, ATP5A1, ATP5B, ATP5C1, ATP5E, ATP5EP2, ATP5F1, ATP5H, ATP5I, ATP5J2, ATP5L, ATP5O, CAD, CDIPT, CDS2, CEPT1, CTPS1, DGAT1, DGKE, DPM1, FABP5, FAR1, FLNB, GNAI3, GNAS, GPAA1, GPAT4, HADHA, KARS, LPCAT1, LPCAT2, LPGAT1, MBOAT7, NME2, NME2P1, NME3, PGAP1, PIGK, PIGS, PIGT, PIK3R2, PISD, PKM, PRKCSH, PRPSAP1, PTDSS1, PTDSS2, PTPMT1, PTRH2, RAF1, SACM1…	GO_BiologicalProcess-GOA_09.02.2016_16h18	3.3e-07	0.00041	N/A	N/A	[4, 5]	None	10.0471
GO:1901652	response to peptide	64	[ARG1, ATP2A2, ATP6AP1, BSG, CAT, CDC6, CYC1, EIF4E, EIF4G1, FASN, GGH, GJA1, GNAS, GNB1, GNB2, HADHA, IGF1R, IRS4, MARCKS, NEFL, NME2, PARP1, PIK3R2, PKM, PRKDC, PSMA1, PSMA2, PSMA3, PSMA4, PSMA5, PSMA6, PSMA7, PSMB1, PSMB2, PSMB3, PSMB4, PSMB5, PSMC1, PSMC2, PSMC3, PSMC4, PSMC5, PSMC6, PSMD1, PSMD11, PSMD12, PSMD13, PSMD14, PSMD2, PSMD3, PSMD4, PSMD6, PSMD7, PSMD8, PTPN1, RAB13, RAF1, RPS6, SLC…	GO_BiologicalProcess-GOA_09.02.2016_16h18	3e-06	0.0035	N/A	N/A	[4, 5]	None	9.45347
GO:0043434	response to peptide hormone	64	[ARG1, ATP2A2, ATP6AP1, BSG, CAT, CDC6, CYC1, EIF4E, EIF4G1, FASN, GGH, GJA1, GNAS, GNB1, GNB2, HADHA, IGF1R, IRS4, MARCKS, NEFL, NME2, PARP1, PIK3R2, PKM, PRKDC, PSMA1, PSMA2, PSMA3, PSMA4, PSMA5, PSMA6, PSMA7, PSMB1, PSMB2, PSMB3, PSMB4, PSMB5, PSMC1, PSMC2, PSMC3, PSMC4, PSMC5, PSMC6, PSMD1, PSMD11, PSMD12, PSMD13, PSMD14, PSMD2, PSMD3, PSMD4, PSMD6, PSMD7, PSMD8, PTPN1, RAB13, RAF1, RPS6, SLC…	GO_BiologicalProcess-GOA_09.02.2016_16h18	3.5e-07	0.00044	N/A	N/A	[4, 5, 6]	None	10.0156
GO:0019439	aromatic compound catabolic process	63	[AIFM1, CAT, CNP, DDX6, EIF4A1, EIF4E, EIF4G1, FAU, HMOX2, KPNB1, LRPPRC, MRPS12, PABPC4, PELO, PPP2R1A, PPP2R2A, RACK1, RPL10, RPL10A, RPL11, RPL13, RPL17, RPL19, RPL21, RPL22, RPL23, RPL24, RPL28, RPL31, RPL34, RPL38, RPL5, RPL7A, RPL8, RPLP0, RPS10, RPS11, RPS12, RPS14, RPS15, RPS15A, RPS16, RPS17, RPS18, RPS19, RPS2, RPS20, RPS21, RPS23, RPS25, RPS27, RPS3, RPS3A, RPS4X, RPS5, RPS6, RPS7, RPS…	GO_BiologicalProcess-GOA_09.02.2016_16h18	1.4e-11	1.9e-08	N/A	N/A	[4]	None	13.0705
GO:0006613	cotranslational protein targeting to membrane	63	[DDOST, FAU, MRPS12, PSMD2, RPL10, RPL10A, RPL11, RPL13, RPL17, RPL19, RPL21, RPL22, RPL23, RPL24, RPL28, RPL31, RPL34, RPL38, RPL5, RPL7A, RPL8, RPLP0, RPN1, RPN2, RPS10, RPS11, RPS12, RPS14, RPS15, RPS15A, RPS16, RPS17, RPS18, RPS19, RPS2, RPS20, RPS21, RPS23, RPS25, RPS27, RPS3, RPS3A, RPS4X, RPS5, RPS6, RPS7, RPS8, RPS9, RPSA, SEC11A, SEC61A1, SEC61B, SEC62, SEC63, SPCS1, SPCS2, SPCS3, SRP9, …	GO_BiologicalProcess-GOA_09.02.2016_16h18	2.4e-49	3.7e-46	N/A	N/A	[6, 7, 8, 9]	None	52.9412
GO:0007010	cytoskeleton organization	63	[AMOT, AURKB, CALR, CCDC8, CCDC88A, CDC42, CDC42EP1, CDK1, CDK5, CHP1, CKAP5, CNP, CUL7, DCTN2, DNAAF5, DNAJB6, DSP, DST, DSTN, FLNA, FLNB, GAPDH, HAX1, HSP90B1, IQGAP2, JUP, KIF11, KPNB1, KRT17, KRT6C, KRT74, LMNA, LMOD2, MAP7, MAP7D1, MAP7D2, MAP7D3, MAPRE2, MARCKS, MYO1B, NEFL, NUBP2, PPP2R1A, PTPN1, PVRL2, RAB13, RAF1, RAN, RANBP1, RBM14, RICTOR, RP1, RPS3, SLC16A1, SLIT2, TLN1, TPR, TTC17, T…	GO_BiologicalProcess-GOA_09.02.2016_16h18	0.58	1	N/A	N/A	[4]	None	5.48303
GO:0072599	establishment of protein localization to endoplasmic reticulum	63	[DDOST, FAU, MRPS12, PSMD2, RPL10, RPL10A, RPL11, RPL13, RPL17, RPL19, RPL21, RPL22, RPL23, RPL24, RPL28, RPL31, RPL34, RPL38, RPL5, RPL7A, RPL8, RPLP0, RPN1, RPN2, RPS10, RPS11, RPS12, RPS14, RPS15, RPS15A, RPS16, RPS17, RPS18, RPS19, RPS2, RPS20, RPS21, RPS23, RPS25, RPS27, RPS3, RPS3A, RPS4X, RPS5, RPS6, RPS7, RPS8, RPS9, RPSA, SEC11A, SEC61A1, SEC61B, SEC62, SEC63, SPCS1, SPCS2, SPCS3, SRP9, …	GO_BiologicalProcess-GOA_09.02.2016_16h18	1.3e-47	2.1e-44	N/A	N/A	[5, 6, 7]	None	50.4
GO:0070085	glycosylation	63	[ALG1, ALG10, ALG3, ALG6, ARCN1, ARF4, B3GAT3, B3GNT2, B4GALT5, CALR, CANX, CHP1, COPA, COPB2, COPG1, DAD1, DCTN1, DCTN2, DDOST, DERL2, DPM1, GALNT1, GALNT2, GANAB, GOSR1, GXYLT1, KDELR1, LMAN1, MAGT1, MAN1B1, MANEA, MGAT2, MLEC, MOGS, OS9, PARP1, PDIA3, POMT2, PREB, PRKCSH, PSMD2, RFT1, RPN1, RPN2, SCFD1, SDF2, SDF2L1, SEC22B, SEL1L, STT3A, STT3B, STX5, TFG, TMED10, TMED2, TMED3, TMED7, TMED9, T…	GO_BiologicalProcess-GOA_09.02.2016_16h18	3.4e-13	4.7e-10	N/A	N/A	[4, 5]	None	14.0625
GO:0046700	heterocycle catabolic process	63	[AIFM1, CAT, CNP, DDX6, EIF4A1, EIF4E, EIF4G1, FAU, HMOX2, KPNB1, LRPPRC, MRPS12, PABPC4, PELO, PPP2R1A, PPP2R2A, RACK1, RPL10, RPL10A, RPL11, RPL13, RPL17, RPL19, RPL21, RPL22, RPL23, RPL24, RPL28, RPL31, RPL34, RPL38, RPL5, RPL7A, RPL8, RPLP0, RPS10, RPS11, RPS12, RPS14, RPS15, RPS15A, RPS16, RPS17, RPS18, RPS19, RPS2, RPS20, RPS21, RPS23, RPS25, RPS27, RPS3, RPS3A, RPS4X, RPS5, RPS6, RPS7, RPS…	GO_BiologicalProcess-GOA_09.02.2016_16h18	2.9e-12	4e-09	N/A	N/A	[4]	None	13.4043
GO:0043413	macromolecule glycosylation	63	[ALG1, ALG10, ALG3, ALG6, ARCN1, ARF4, B3GAT3, B3GNT2, B4GALT5, CALR, CANX, CHP1, COPA, COPB2, COPG1, DAD1, DCTN1, DCTN2, DDOST, DERL2, DPM1, GALNT1, GALNT2, GANAB, GOSR1, GXYLT1, KDELR1, LMAN1, MAGT1, MAN1B1, MANEA, MGAT2, MLEC, MOGS, OS9, PARP1, PDIA3, POMT2, PREB, PRKCSH, PSMD2, RFT1, RPN1, RPN2, SCFD1, SDF2, SDF2L1, SEC22B, SEL1L, STT3A, STT3B, STX5, TFG, TMED10, TMED2, TMED3, TMED7, TMED9, T…	GO_BiologicalProcess-GOA_09.02.2016_16h18	2e-13	2.8e-10	N/A	N/A	[5, 6]	None	14.2212
GO:0050778	positive regulation of immune response	63	[ACTB, C1QBP, CDC42, COCH, HLA-A, HLA-B, HLA-E, HSP90AA1, HSP90AB1, HSP90B1, HSPA1A, HSPD1, IRAK1, LTF, MAP2K7, MAVS, MYO1C, PHB, PHB2, PIK3R2, PSMA1, PSMA2, PSMA3, PSMA4, PSMA5, PSMA6, PSMA7, PSMB1, PSMB2, PSMB3, PSMB4, PSMB5, PSMC1, PSMC2, PSMC3, PSMC4, PSMC5, PSMC6, PSMD1, PSMD11, PSMD12, PSMD13, PSMD14, PSMD2, PSMD3, PSMD4, PSMD6, PSMD7, PSMD8, PVRL2, RAF1, RPS19, RPSA, SLC25A3, SPNS1, STOML2…	GO_BiologicalProcess-GOA_09.02.2016_16h18	0.00018	0.19	N/A	N/A	[3, 4, 5]	None	8.35544
GO:0051240	positive regulation of multicellular organismal process	63	[AAMP, ADAMTS1, ADGRL2, AGPAT1, AGPAT2, ALB, AMOT, ARFGEF2, ATP1A1, ATP2A2, ATP6AP1, C1QBP, CDC42, CDK1, CUL7, DDX3X, EIF4G1, FLNB, FN1, GJA1, GNAS, HAX1, HDAC2, HLA-A, HLA-E, HSPA1A, HSPB1, HSPD1, IL17RA, IL27, IRAK1, ITSN2, KRT17, LMNA, LTF, MAGED1, MARCKS, MAVS, NCL, NEFL, NME2, PARP1, PML, POLR2H, PPIB, PRKDC, PRMT5, PSMA7, PTRH2, RACK1, RANBP1, RPS19, RPSA, SERPINF1, SLIT2, SNW1, TFRC, TMEM3…	GO_BiologicalProcess-GOA_09.02.2016_16h18	0.052	1	N/A	N/A	[2, 3, 4]	None	4.12034
GO:0006486	protein glycosylation	63	[ALG1, ALG10, ALG3, ALG6, ARCN1, ARF4, B3GAT3, B3GNT2, B4GALT5, CALR, CANX, CHP1, COPA, COPB2, COPG1, DAD1, DCTN1, DCTN2, DDOST, DERL2, DPM1, GALNT1, GALNT2, GANAB, GOSR1, GXYLT1, KDELR1, LMAN1, MAGT1, MAN1B1, MANEA, MGAT2, MLEC, MOGS, OS9, PARP1, PDIA3, POMT2, PREB, PRKCSH, PSMD2, RFT1, RPN1, RPN2, SCFD1, SDF2, SDF2L1, SEC22B, SEL1L, STT3A, STT3B, STX5, TFG, TMED10, TMED2, TMED3, TMED7, TMED9, T…	GO_BiologicalProcess-GOA_09.02.2016_16h18	2e-13	2.8e-10	N/A	N/A	[3, 6, 7]	None	14.2212
GO:0045047	protein targeting to ER	63	[DDOST, FAU, MRPS12, PSMD2, RPL10, RPL10A, RPL11, RPL13, RPL17, RPL19, RPL21, RPL22, RPL23, RPL24, RPL28, RPL31, RPL34, RPL38, RPL5, RPL7A, RPL8, RPLP0, RPN1, RPN2, RPS10, RPS11, RPS12, RPS14, RPS15, RPS15A, RPS16, RPS17, RPS18, RPS19, RPS2, RPS20, RPS21, RPS23, RPS25, RPS27, RPS3, RPS3A, RPS4X, RPS5, RPS6, RPS7, RPS8, RPS9, RPSA, SEC11A, SEC61A1, SEC61B, SEC62, SEC63, SPCS1, SPCS2, SPCS3, SRP9, …	GO_BiologicalProcess-GOA_09.02.2016_16h18	9.6e-49	1.4e-45	N/A	N/A	[4, 6, 7, 8]	None	52.0661
GO:0010564	regulation of cell cycle process	63	[AURKB, CALR, CCAR2, CCDC8, CDC42, CDC45, CDC6, CDC7, CDK1, CDK5, CUL7, DDB1, DDX3X, FANCI, GIGYF2, GTSE1, HSPA2, IGF1R, KIF11, MAD2L1, NUBP2, PHB2, PML, PPP2R1A, PRKDC, PRMT5, PSMA1, PSMA2, PSMA3, PSMA4, PSMA5, PSMA6, PSMA7, PSMB1, PSMB2, PSMB3, PSMB4, PSMB5, PSMC1, PSMC2, PSMC3, PSMC4, PSMC5, PSMC6, PSMD1, PSMD11, PSMD12, PSMD13, PSMD14, PSMD2, PSMD3, PSMD4, PSMD6, PSMD7, PSMD8, RANBP1, RBM14, …	GO_BiologicalProcess-GOA_09.02.2016_16h18	6.9e-08	8.8e-05	N/A	N/A	[4, 5]	None	10.6061
GO:0007169	transmembrane receptor protein tyrosine kinase signaling pathway	63	[ACTB, APH1A, ARF4, ATP6AP1, CDC42, EIF4E, EIF4G1, GIGYF2, HDAC2, HSP90AA1, HSPB1, IGF1R, IGF2R, IQGAP1, IRAK1, IRS4, JUP, MAGED1, MYL6, MYO1C, NCSTN, NEFL, PIK3R2, PPP2R1A, PSMA1, PSMA2, PSMA3, PSMA4, PSMA5, PSMA6, PSMA7, PSMB1, PSMB2, PSMB3, PSMB4, PSMB5, PSMC1, PSMC2, PSMC3, PSMC4, PSMC5, PSMC6, PSMD1, PSMD11, PSMD12, PSMD13, PSMD14, PSMD2, PSMD3, PSMD4, PSMD6, PSMD7, PSMD8, PTPN1, RAF1, RICTO…	GO_BiologicalProcess-GOA_09.02.2016_16h18	0.087	1	N/A	N/A	[6, 7]	None	6.37007
GO:0000165	MAPK cascade	62	[ATP6AP1, CDC42, CDK1, DNAJA1, ERP29, ETFA, FASN, FN1, GDF15, HACD3, HSPH1, IGF1R, INHBE, IRAK1, LEMD2, MAGED1, MAP2K7, NEFL, PHB, PHB2, PPP2R1A, PRDX1, PRMT5, PSMA1, PSMA2, PSMA3, PSMA4, PSMA5, PSMA6, PSMA7, PSMB1, PSMB2, PSMB3, PSMB4, PSMB5, PSMC1, PSMC2, PSMC3, PSMC4, PSMC5, PSMC6, PSMD1, PSMD11, PSMD12, PSMD13, PSMD14, PSMD2, PSMD3, PSMD4, PSMD6, PSMD7, PSMD8, PTPN1, RAF1, RPS3, SPNS1, SYNJ2B…	GO_BiologicalProcess-GOA_09.02.2016_16h18	0.031	1	N/A	N/A	[4, 5, 6, 8, 9]	None	6.72451
GO:0048812	neuron projection morphogenesis	62	[ACTB, AFG3L2, APH1A, B3GNT2, CDC42, CDK5, CNP, CUL7, DST, FN1, GJA1, HSP90AA1, HSP90AB1, HSPA8, IQGAP1, ITSN2, KCNQ2, KIF5A, LMNB2, MARCKS, MYL6, NCSTN, NEFL, PSMA1, PSMA2, PSMA3, PSMA4, PSMA5, PSMA6, PSMA7, PSMB1, PSMB2, PSMB3, PSMB4, PSMB5, PSMC1, PSMC2, PSMC3, PSMC4, PSMC5, PSMC6, PSMD1, PSMD11, PSMD12, PSMD13, PSMD14, PSMD2, PSMD3, PSMD4, PSMD6, PSMD7, PSMD8, RAF1, RBFOX2, RPL24, RTN4, SLIT2…	GO_BiologicalProcess-GOA_09.02.2016_16h18	0.039	1	N/A	N/A	[5, 6, 7, 8, 10, 11]	None	6.65236
GO:0071705	nitrogen compound transport	62	[AAAS, ABCB7, ACACA, ARG1, C2CD2L, CKAP5, CPT1A, EIF4E, FLNB, GJA1, GLUD1, GNAS, HADHA, HNRNPA3, IQGAP1, LRPPRC, MARCKS, MCU, MYO1C, NDC1, NUP205, NUP210, NUP93, POLDIP3, POM121, POM121C, PPM1B, PRDX1, RAF1, RAN, RANBP2, RPL10, RPSA, SEC11A, SLC16A1, SLC19A2, SLC1A3, SLC1A5, SLC25A12, SLC25A13, SLC25A19, SLC25A22, SLC25A24, SLC25A33, SLC25A4, SLC25A5, SLC25A6, SLC38A1, SLC3A2, SLC7A1, SLC7A5, SPC…	GO_BiologicalProcess-GOA_09.02.2016_16h18	0.0066	1	N/A	N/A	[4]	None	7.29412
GO:0034655	nucleobase-containing compound catabolic process	62	[AIFM1, CAT, CNP, DDX6, EIF4A1, EIF4E, EIF4G1, FAU, KPNB1, LRPPRC, MRPS12, PABPC4, PELO, PPP2R1A, PPP2R2A, RACK1, RPL10, RPL10A, RPL11, RPL13, RPL17, RPL19, RPL21, RPL22, RPL23, RPL24, RPL28, RPL31, RPL34, RPL38, RPL5, RPL7A, RPL8, RPLP0, RPS10, RPS11, RPS12, RPS14, RPS15, RPS15A, RPS16, RPS17, RPS18, RPS19, RPS2, RPS20, RPS21, RPS23, RPS25, RPS27, RPS3, RPS3A, RPS4X, RPS5, RPS6, RPS7, RPS8, RPS9…	GO_BiologicalProcess-GOA_09.02.2016_16h18	8e-14	1.1e-10	N/A	N/A	[4, 5]	None	14.6572
GO:0055086	nucleobase-containing small molecule metabolic process	62	[ACACA, ATIC, ATP5A1, ATP5B, ATP5C1, ATP5E, ATP5EP2, ATP5F1, ATP5H, ATP5I, ATP5J2, ATP5L, ATP5O, CAD, CAT, CNP, COX15, CTPS1, CYCS, DLST, FAM3A, FLNB, GAPDH, GNAI3, GNAS, HK2, HSPA1A, HSPA8, KARS, LDHB, NDUFA4, NDUFA6, NDUFA8, NDUFA9, NDUFB10, NDUFB4, NDUFS1, NDUFS3, NDUFS7, NDUFV1, NME2, NME2P1, NME3, PFKP, PHGDH, PKM, PNKD, PRPSAP1, PTRH2, RACK1, RAF1, SLC25A13, SLC25A16, SLC25A33, STOML2, TXN,…	GO_BiologicalProcess-GOA_09.02.2016_16h18	0.00042	0.43	N/A	N/A	[3, 4, 5]	None	8.08344
GO:0023014	signal transduction by protein phosphorylation	62	[ATP6AP1, CDC42, CDK1, DNAJA1, ERP29, ETFA, FASN, FN1, GDF15, HACD3, HSPH1, IGF1R, INHBE, IRAK1, LEMD2, MAGED1, MAP2K7, NEFL, PHB, PHB2, PPP2R1A, PRDX1, PRMT5, PSMA1, PSMA2, PSMA3, PSMA4, PSMA5, PSMA6, PSMA7, PSMB1, PSMB2, PSMB3, PSMB4, PSMB5, PSMC1, PSMC2, PSMC3, PSMC4, PSMC5, PSMC6, PSMD1, PSMD11, PSMD12, PSMD13, PSMD14, PSMD2, PSMD3, PSMD4, PSMD6, PSMD7, PSMD8, PTPN1, RAF1, RPS3, SPNS1, SYNJ2B…	GO_BiologicalProcess-GOA_09.02.2016_16h18	0.058	1	N/A	N/A	[3, 4, 5, 7, 8]	None	6.52632
GO:0006614	SRP-dependent cotranslational protein targeting to membrane	62	[DDOST, FAU, MRPS12, PSMD2, RPL10, RPL10A, RPL11, RPL13, RPL17, RPL19, RPL21, RPL22, RPL23, RPL24, RPL28, RPL31, RPL34, RPL38, RPL5, RPL7A, RPL8, RPLP0, RPN1, RPN2, RPS10, RPS11, RPS12, RPS14, RPS15, RPS15A, RPS16, RPS17, RPS18, RPS19, RPS2, RPS20, RPS21, RPS23, RPS25, RPS27, RPS3, RPS3A, RPS4X, RPS5, RPS6, RPS7, RPS8, RPS9, RPSA, SEC11A, SEC61A1, SEC61B, SEC63, SPCS1, SPCS2, SPCS3, SRP9, SRPRB, …	GO_BiologicalProcess-GOA_09.02.2016_16h18	1.3e-48	2e-45	N/A	N/A	[5, 7, 8, 9, 10]	None	52.9915
GO:0048878	chemical homeostasis	61	[ABCB7, ACACA, ACAD9, ASPH, ATP13A1, ATP1A1, ATP1B3, ATP2A2, ATP5B, ATP6AP1, C2CD2L, CALR, CCDC47, CHP1, CLN6, DDB1, DGAT1, ETFA, FASN, FLG, FLG2, FN1, GCDH, GJA1, GNAS, GNB1, GPR89A, HACD3, HK2, HMOX2, HRNR, HSP90B1, IGF1R, IMMT, LPCAT1, LTF, MCU, NME2, NUBP2, PIK3R2, PML, PTRH2, RACK1, RAF1, RANBP2, RPS6, SCO2, SERPINF1, SFXN1, SFXN2, SFXN4, SLC16A1, SLC30A7, SLC39A7, SOAT1, STC2, STOML2, STX4,…	GO_BiologicalProcess-GOA_09.02.2016_16h18	0.47	1	N/A	N/A	[4]	None	5.60147
GO:0006935	chemotaxis	61	[ACTB, AMOT, APH1A, B3GNT2, C1QBP, CALR, CDC42, CDK5, FN1, HSP90AA1, HSP90AB1, HSPA8, HSPB1, IL17RA, KCNQ2, KIF5A, LMNB2, MYL6, NCSTN, NEFL, PRKCSH, PSMA1, PSMA2, PSMA3, PSMA4, PSMA5, PSMA6, PSMA7, PSMB1, PSMB2, PSMB3, PSMB4, PSMB5, PSMC1, PSMC2, PSMC3, PSMC4, PSMC5, PSMC6, PSMD1, PSMD11, PSMD12, PSMD13, PSMD14, PSMD2, PSMD3, PSMD4, PSMD6, PSMD7, PSMD8, RAB13, RAF1, RPL10, RPL24, RPS19, RPSA, SLI…	GO_BiologicalProcess-GOA_09.02.2016_16h18	0.046	1	N/A	N/A	[3, 4]	None	6.60888
GO:0034220	ion transmembrane transport	61	[ACACA, ASPH, ATP13A1, ATP1A1, ATP1B3, ATP2A2, ATP5A1, ATP5B, ATP5C1, ATP5E, ATP5EP2, ATP5F1, ATP5H, ATP5I, ATP5J2, ATP5L, ATP5O, ATP6AP1, CHP1, CLCC1, COX15, COX6C, COX7B, CPT1A, GJA1, GPR89A, GPR89B, HSPA2, KCNQ2, MCU, MPC1, NDUFA4, RAF1, SFXN1, SFXN2, SFXN4, SLC16A1, SLC1A3, SLC25A12, SLC25A13, SLC25A22, SLC25A3, SLC30A7, SLC30A9, SLC38A1, SLC39A7, SLC3A2, SLC7A1, SLC7A5, STOML2, TMEM109, TNPO…	GO_BiologicalProcess-GOA_09.02.2016_16h18	0.27	1	N/A	N/A	[4, 5, 6]	None	5.91085
GO:2000113	negative regulation of cellular macromolecule biosynthetic process	61	[AURKB, C1QBP, CALR, CAT, CBX3, CCAR2, CDC45, CDC6, CDK5, CERS1, CHCHD3, CHP1, DDX3X, DNAJA3, DNAJB6, EIF4E, EPRS, ETV3, FLNA, FOXG1, GAPDH, GIGYF2, GJA1, H2AFZ, HAT1, HDAC2, HIST1H3A, HIST1H4A, HNRNPU, HSPA8, IGF1R, IRAK1, ITM2B, MAGED1, NDUFA13, NFXL1, PARP1, PHB, PHB2, PML, PSMC5, PTRH2, RACK1, RAN, RBBP7, RBFOX2, RBM10, RPS14, RPS3, SET, SNW1, SRP9, STRAP, TPR, TRIM28, TXN, UBB, UFL1, WFS1, X…	GO_BiologicalProcess-GOA_09.02.2016_16h18	0.16	1	N/A	N/A	[5, 6, 7]	None	4.34164
GO:0031329	regulation of cellular catabolic process	61	[AIFM1, AMBRA1, BAG5, BAG6, CCAR2, CDK1, CISD2, CPT1A, DNAJB2, EEF1A1, HAX1, HSP90AB1, HTRA2, LRPPRC, MAD2L1, PIK3R2, PML, PSMA1, PSMA2, PSMA3, PSMA4, PSMA5, PSMA6, PSMA7, PSMB1, PSMB2, PSMB3, PSMB4, PSMB5, PSMC1, PSMC2, PSMC3, PSMC4, PSMC5, PSMC6, PSMD1, PSMD11, PSMD12, PSMD13, PSMD14, PSMD2, PSMD3, PSMD4, PSMD6, PSMD7, PSMD8, PTPN1, RACK1, RNF5, RPL28, RUVBL1, SCFD1, SPTLC1, SPTLC2, TIMP3, TPR,…	GO_BiologicalProcess-GOA_09.02.2016_16h18	3.8e-07	0.00048	N/A	N/A	[4, 5]	None	10.2007
GO:0043408	regulation of MAPK cascade	61	[ATP6AP1, CDC42, CDK1, DNAJA1, ERP29, ETFA, FASN, FN1, GDF15, HACD3, HSPH1, IGF1R, INHBE, IRAK1, LEMD2, MAGED1, MAP2K7, NEFL, PHB, PHB2, PPP2R1A, PRDX1, PRMT5, PSMA1, PSMA2, PSMA3, PSMA4, PSMA5, PSMA6, PSMA7, PSMB1, PSMB2, PSMB3, PSMB4, PSMB5, PSMC1, PSMC2, PSMC3, PSMC4, PSMC5, PSMC6, PSMD1, PSMD11, PSMD12, PSMD13, PSMD14, PSMD2, PSMD3, PSMD4, PSMD6, PSMD7, PSMD8, PTPN1, RAF1, RPS3, SPNS1, SYNJ2B…	GO_BiologicalProcess-GOA_09.02.2016_16h18	0.0081	1	N/A	N/A	[5, 6, 7, 8, 9, 10]	None	7.23606
GO:0046903	secretion	61	[ACSL3, ALB, ARFGEF2, ATP2A2, ATP6AP1, C2CD2L, CAD, CALU, CANX, CDK5, CHP1, COPA, CPT1A, ERP29, FLNA, FLNB, FN1, GJA1, GLUD1, GNAS, GPAT4, HADHA, HK2, HLA-E, HSPA5, HSPA8, IL17RA, IQGAP1, JAGN1, LAMP2, MARCKS, MCU, NCL, P3H1, PDIA4, PML, PNKD, PPIA, RAB13, RAF1, RPL10, SCFD1, SDF4, SEC11A, SLC16A1, SLC1A3, SLC25A4, SLC25A5, SLC25A6, SPCS1, SPCS2, SPCS3, SPNS1, STX4, TLN1, TMED10, TNPO1, UMPS, VAM…	GO_BiologicalProcess-GOA_09.02.2016_16h18	1	1	N/A	N/A	[4, 5]	None	5.16074
GO:0042330	taxis	61	[ACTB, AMOT, APH1A, B3GNT2, C1QBP, CALR, CDC42, CDK5, FN1, HSP90AA1, HSP90AB1, HSPA8, HSPB1, IL17RA, KCNQ2, KIF5A, LMNB2, MYL6, NCSTN, NEFL, PRKCSH, PSMA1, PSMA2, PSMA3, PSMA4, PSMA5, PSMA6, PSMA7, PSMB1, PSMB2, PSMB3, PSMB4, PSMB5, PSMC1, PSMC2, PSMC3, PSMC4, PSMC5, PSMC6, PSMD1, PSMD11, PSMD12, PSMD13, PSMD14, PSMD2, PSMD3, PSMD4, PSMD6, PSMD7, PSMD8, RAB13, RAF1, RPL10, RPL24, RPS19, RPSA, SLI…	GO_BiologicalProcess-GOA_09.02.2016_16h18	0.046	1	N/A	N/A	[2, 3]	None	6.60888
GO:0015980	energy derivation by oxidation of organic compounds	60	[ACACA, ACAD9, AGPAT1, ATP5A1, ATP5B, ATP5C1, ATP5E, ATP5F1, ATP5H, ATP5I, ATP5J2, ATP5L, ATP5O, CAT, CISD1, COX15, COX6C, COX7B, CYC1, CYCS, DLST, ETFA, FAM3A, FASN, FASTKD5, GNAS, GNB1, GNB2, IQGAP1, MARCKS, MTFR1, NDUFA13, NDUFA4, NDUFA6, NDUFA8, NDUFA9, NDUFAF3, NDUFB10, NDUFB4, NDUFS1, NDUFS3, NDUFS7, NDUFV1, OXA1L, PTRH2, SCO2, SLC1A3, SLC25A12, SLC25A13, SLC25A4, SLC25A5, SLC25A6, SUCLA2, …	GO_BiologicalProcess-GOA_09.02.2016_16h18	2.7e-13	3.7e-10	N/A	N/A	[3, 4]	None	14.5631
GO:0006753	nucleoside phosphate metabolic process	60	[ACACA, ATIC, ATP5A1, ATP5B, ATP5C1, ATP5E, ATP5EP2, ATP5F1, ATP5H, ATP5I, ATP5J2, ATP5L, ATP5O, CAD, CAT, CNP, COX15, CTPS1, CYCS, DLST, FAM3A, FLNB, GAPDH, GNAI3, GNAS, HK2, HSPA1A, HSPA8, KARS, LDHB, NDUFA4, NDUFA6, NDUFA8, NDUFA9, NDUFB10, NDUFB4, NDUFS1, NDUFS3, NDUFS7, NDUFV1, NME2, NME2P1, NME3, PFKP, PHGDH, PKM, PRPSAP1, PTRH2, RACK1, RAF1, SLC25A13, SLC25A16, SLC25A33, STOML2, UBL4A, UMP…	GO_BiologicalProcess-GOA_09.02.2016_16h18	0.00011	0.12	N/A	N/A	[4, 5, 6]	None	8.53485
GO:0009117	nucleotide metabolic process	60	[ACACA, ATIC, ATP5A1, ATP5B, ATP5C1, ATP5E, ATP5EP2, ATP5F1, ATP5H, ATP5I, ATP5J2, ATP5L, ATP5O, CAD, CAT, CNP, COX15, CTPS1, CYCS, DLST, FAM3A, FLNB, GAPDH, GNAI3, GNAS, HK2, HSPA1A, HSPA8, KARS, LDHB, NDUFA4, NDUFA6, NDUFA8, NDUFA9, NDUFB10, NDUFB4, NDUFS1, NDUFS3, NDUFS7, NDUFV1, NME2, NME2P1, NME3, PFKP, PHGDH, PKM, PRPSAP1, PTRH2, RACK1, RAF1, SLC25A13, SLC25A16, SLC25A33, STOML2, UBL4A, UMP…	GO_BiologicalProcess-GOA_09.02.2016_16h18	0.0001	0.11	N/A	N/A	[5, 6, 7]	None	8.62069
GO:0033674	positive regulation of kinase activity	60	[ACSL1, AMBRA1, CCDC88A, CDC42, CDC6, CDK1, CDK5, ERP29, ETFA, HACD3, HSP90AB1, HSPA2, HSPA5, HSPH1, IQGAP1, IRAK1, LTF, MAGED1, MAP2K7, MARCKS, NEFL, PSMA1, PSMA2, PSMA3, PSMA4, PSMA5, PSMA6, PSMA7, PSMB1, PSMB2, PSMB3, PSMB4, PSMB5, PSMC1, PSMC2, PSMC3, PSMC4, PSMC5, PSMC6, PSMD1, PSMD11, PSMD12, PSMD13, PSMD14, PSMD2, PSMD3, PSMD4, PSMD6, PSMD7, PSMD8, PTPN1, RAF1, RPS3, SPNS1, TAB1, TAB2, TEL…	GO_BiologicalProcess-GOA_09.02.2016_16h18	5.8e-05	0.065	N/A	N/A	[5, 6, 7, 8, 9]	None	8.81057
GO:0044283	small molecule biosynthetic process	60	[ABCD3, ACACA, ACSL3, ADCK3, ALDH18A1, ASNS, ATIC, CAD, CBS, CEPT1, CHST14, COQ5, CYP51A1, DECR2, DHCR24, DHCR7, EBP, ELOVL1, ERLIN2, FABP5, FASN, GAPDH, GGT7, GLUD1, GPAT4, HACD2, HACD3, HSD17B12, KRT17, LBR, LMBR1, LPCAT1, LPCAT2, MTHFD2, NDUFA9, PCCB, PCK2, PHGDH, PKM, PLOD1, PLTP, PYCR1, PYCR2, RANBP2, SCD, SCD5, SLC1A3, SLC25A1, SLC25A10, SLC25A11, SLC25A12, SLC25A13, SOAT1, SPTLC1, SPTLC2, …	GO_BiologicalProcess-GOA_09.02.2016_16h18	1.3e-06	0.0016	N/A	N/A	[4]	None	9.88468
GO:0019080	viral gene expression	60	[AAAS, FAU, GTF2F2, MRPS12, NDC1, NUP205, NUP210, NUP93, POLR2H, POM121, POM121C, RANBP2, RPL10, RPL10A, RPL11, RPL13, RPL17, RPL19, RPL21, RPL22, RPL23, RPL24, RPL28, RPL31, RPL34, RPL38, RPL5, RPL7A, RPL8, RPLP0, RPS10, RPS11, RPS12, RPS14, RPS15, RPS15A, RPS16, RPS17, RPS18, RPS19, RPS2, RPS20, RPS21, RPS23, RPS25, RPS27, RPS3, RPS3A, RPS4X, RPS5, RPS6, RPS7, RPS8, RPS9, RPSA, SNW1, TCEB1, TCE…	GO_BiologicalProcess-GOA_09.02.2016_16h18	3.7e-28	5.6e-25	N/A	N/A	[3, 4, 5, 6]	None	28.0374
GO:0048667	cell morphogenesis involved in neuron differentiation	59	[ACTB, AFG3L2, APH1A, B3GNT2, CDC42, CDK5, CNP, CUL7, DST, FN1, HSP90AA1, HSP90AB1, HSPA8, KCNQ2, KIF5A, LMNB2, MARCKS, MYL6, NCSTN, NEFL, PSMA1, PSMA2, PSMA3, PSMA4, PSMA5, PSMA6, PSMA7, PSMB1, PSMB2, PSMB3, PSMB4, PSMB5, PSMC1, PSMC2, PSMC3, PSMC4, PSMC5, PSMC6, PSMD1, PSMD11, PSMD12, PSMD13, PSMD14, PSMD2, PSMD3, PSMD4, PSMD6, PSMD7, PSMD8, RAF1, RBFOX2, RPL24, RTN4, SLC1A3, SLIT2, SPNS1, TLN1…	GO_BiologicalProcess-GOA_09.02.2016_16h18	0.063	1	N/A	N/A	[5, 6, 7, 8, 9, 10]	None	6.52655
GO:1901699	cellular response to nitrogen compound	59	[AIFM1, ARG1, ATP6AP1, CDC6, EIF4E, EIF4G1, FASN, GNAS, GNB1, GNB2, HDAC2, HSP90B1, IGF1R, IRS4, JUP, MARCKS, MAVS, NEFL, PARP1, PIK3R2, PRKDC, PSMA1, PSMA2, PSMA3, PSMA4, PSMA5, PSMA6, PSMA7, PSMB1, PSMB2, PSMB3, PSMB4, PSMB5, PSMC1, PSMC2, PSMC3, PSMC4, PSMC5, PSMC6, PSMD1, PSMD11, PSMD12, PSMD13, PSMD14, PSMD2, PSMD3, PSMD4, PSMD6, PSMD7, PSMD8, PTPN1, RAB13, RAF1, RPS6, SLC25A33, SLIT2, SPNS1…	GO_BiologicalProcess-GOA_09.02.2016_16h18	0.0017	1	N/A	N/A	[4]	None	7.78364
GO:0042176	regulation of protein catabolic process	59	[BAG5, BAG6, CCAR2, CDC42, CDK1, DERL2, DNAJB2, ERLEC1, FLNA, GJA1, HSP90AB1, LPCAT1, MAD2L1, NDUFA13, OS9, PHB, PML, PSMA1, PSMA2, PSMA3, PSMA4, PSMA5, PSMA6, PSMA7, PSMB1, PSMB2, PSMB3, PSMB4, PSMB5, PSMC1, PSMC2, PSMC3, PSMC4, PSMC5, PSMC6, PSMD1, PSMD11, PSMD12, PSMD13, PSMD14, PSMD2, PSMD3, PSMD4, PSMD6, PSMD7, PSMD8, RACK1, SEC22B, SERPINB12, STX5, TIMP3, TPR, UBAC2, UBB, UBE2G2, UBQLN1, UF…	GO_BiologicalProcess-GOA_09.02.2016_16h18	7.3e-13	1e-09	N/A	N/A	[4, 5, 6]	None	14.3902
GO:0019083	viral transcription	59	[AAAS, FAU, GTF2F2, MRPS12, NDC1, NUP205, NUP210, NUP93, POLR2H, POM121, POM121C, RANBP2, RPL10, RPL10A, RPL11, RPL13, RPL17, RPL19, RPL21, RPL22, RPL23, RPL24, RPL28, RPL31, RPL34, RPL38, RPL5, RPL7A, RPL8, RPLP0, RPS10, RPS11, RPS12, RPS14, RPS15, RPS15A, RPS16, RPS17, RPS18, RPS19, RPS2, RPS20, RPS21, RPS23, RPS25, RPS27, RPS3, RPS3A, RPS4X, RPS5, RPS6, RPS7, RPS8, RPS9, RPSA, SNW1, TCEB1, TCE…	GO_BiologicalProcess-GOA_09.02.2016_16h18	1.2e-28	1.9e-25	N/A	N/A	[4, 5, 6, 7, 8]	None	29.064
GO:0043623	cellular protein complex assembly	58	[ACAD9, ADRM1, AIFM1, BCS1L, CALR, CCT2, CDC42EP1, COX15, DNAAF5, DNAJB11, FOXRED1, HAX1, HSP90AA1, HSPD1, IQGAP2, KPNB1, LMOD2, MAP7D3, NDC1, NDUFA13, NDUFA6, NDUFA8, NDUFA9, NDUFAF3, NDUFB10, NDUFB4, NDUFS1, NDUFS3, NDUFS7, NDUFV1, NEFL, NUP205, NUP93, OXA1L, PSMD11, PSMD13, PSMD4, PSMD8, RICTOR, RPS3, SCO2, SLC25A33, SLIT2, STX4, TCP1, TFAM, TIMM21, TIMMDC1, TMED10, TMED2, TMEM33, TMEM70, TNPO…	GO_BiologicalProcess-GOA_09.02.2016_16h18	5e-07	0.00061	N/A	N/A	[5, 6]	None	10.302
GO:0045860	positive regulation of protein kinase activity	58	[ACSL1, CCDC88A, CDC6, CDK1, CDK5, ERP29, ETFA, HACD3, HSP90AB1, HSPA2, HSPA5, HSPH1, IQGAP1, IRAK1, LTF, MAGED1, MAP2K7, MARCKS, NEFL, PSMA1, PSMA2, PSMA3, PSMA4, PSMA5, PSMA6, PSMA7, PSMB1, PSMB2, PSMB3, PSMB4, PSMB5, PSMC1, PSMC2, PSMC3, PSMC4, PSMC5, PSMC6, PSMD1, PSMD11, PSMD12, PSMD13, PSMD14, PSMD2, PSMD3, PSMD4, PSMD6, PSMD7, PSMD8, PTPN1, RAF1, RPS3, SPNS1, TAB1, TAB2, TELO2, TGFBR1, TXN…	GO_BiologicalProcess-GOA_09.02.2016_16h18	6e-05	0.066	N/A	N/A	[6, 7, 8, 9, 10]	None	8.89571
GO:0071900	regulation of protein serine/threonine kinase activity	58	[ACSL1, CDC37, CDC6, CDK1, DNAJA1, ERP29, ETFA, HACD3, HSP90AB1, HSPA2, HSPB1, IGF1R, IQGAP1, IRAK1, LTF, MAGED1, MAP2K7, MARCKS, NEFL, PPP2R1A, PSMA1, PSMA2, PSMA3, PSMA4, PSMA5, PSMA6, PSMA7, PSMB1, PSMB2, PSMB3, PSMB4, PSMB5, PSMC1, PSMC2, PSMC3, PSMC4, PSMC5, PSMC6, PSMD1, PSMD11, PSMD12, PSMD13, PSMD14, PSMD2, PSMD3, PSMD4, PSMD6, PSMD7, PSMD8, PTPN1, RAF1, RPS3, SPNS1, TAB1, TAB2, TELO2, TG…	GO_BiologicalProcess-GOA_09.02.2016_16h18	4.2e-05	0.047	N/A	N/A	[7, 8, 9, 10]	None	8.92308
GO:0044702	single organism reproductive process	58	[AAAS, ADAMTS1, ARG1, BAG6, BSG, C1QBP, CALR, CCT2, CCT3, CCT4, CCT5, CCT7, CCT8, CDK1, CLGN, CRTAP, CUL7, DHCR24, DNAJA1, DNAJB6, DNAJC19, DSG1, DSG2, FAM3A, FASN, HSD17B10, HSP90AB1, HSPA2, IGF1R, IGF2R, LMNA, MFGE8, NCL, NDC1, P3H4, PHB2, PPP2R1A, PRDX4, PRKDC, PSMD13, PVRL2, RAB13, RUVBL1, SERPINF1, SGPL1, SLIT2, SMC2, SMC4, SPNS1, STC2, TCP1, TGFBR1, TMED2, TRIM28, TRIP13, UBAP2L, UBB, WDR77]	GO_BiologicalProcess-GOA_09.02.2016_16h18	0.17	1	N/A	N/A	[2, 3]	None	4.35763
GO:0006415	translational termination	58	[FAU, MRPL11, MRPL14, MRPL30, MRPL37, MRPL4, MRPL43, MRPS12, MRPS14, MRPS16, MRPS22, MRPS26, MRPS27, MRPS28, MRPS7, RPL10, RPL10A, RPL11, RPL13, RPL17, RPL19, RPL21, RPL22, RPL23, RPL24, RPL28, RPL31, RPL34, RPL38, RPL5, RPL7A, RPL8, RPLP0, RPS10, RPS11, RPS12, RPS14, RPS15, RPS15A, RPS16, RPS17, RPS18, RPS19, RPS2, RPS20, RPS21, RPS23, RPS25, RPS27, RPS3, RPS3A, RPS4X, RPS5, RPS6, RPS7, RPS8, RP…	GO_BiologicalProcess-GOA_09.02.2016_16h18	2.9e-30	4.5e-27	N/A	N/A	[6, 7, 8]	None	31.5217
GO:0071417	cellular response to organonitrogen compound	57	[ARG1, ATP6AP1, CDC6, EIF4E, EIF4G1, FASN, GNAS, GNB1, GNB2, HDAC2, HSP90B1, IGF1R, IRS4, JUP, MARCKS, NEFL, PARP1, PIK3R2, PRKDC, PSMA1, PSMA2, PSMA3, PSMA4, PSMA5, PSMA6, PSMA7, PSMB1, PSMB2, PSMB3, PSMB4, PSMB5, PSMC1, PSMC2, PSMC3, PSMC4, PSMC5, PSMC6, PSMD1, PSMD11, PSMD12, PSMD13, PSMD14, PSMD2, PSMD3, PSMD4, PSMD6, PSMD7, PSMD8, PTPN1, RAB13, RAF1, RPS6, SLC25A33, SLIT2, SPNS1, UBB, VDAC2]	GO_BiologicalProcess-GOA_09.02.2016_16h18	0.00062	0.62	N/A	N/A	[4, 5]	None	8.14286
GO:0010256	endomembrane system organization	57	[AAAS, ACSL3, ARFGEF2, ARL1, ATP1B3, ATP2A2, BAG5, BAG6, BSG, CCDC47, CDC42, CDK1, CUL7, EMD, JAGN1, JUP, LEMD2, LMAN1, LMNA, MAP7, NDC1, NUP205, NUP210, NUP93, POM121, POM121C, PPP2R1A, PPP2R2A, PRMT5, PVRL2, RAB13, RAB34, RACK1, RANBP2, REEP4, RER1, RTN3, RTN4, SEC61A1, STX4, STX5, SURF4, TMED10, TMED2, TMED5, TMED9, TMEM33, TMEM43, TOR1AIP1, TOR1AIP2, TPR, UBL4A, VAMP7, VAPA, VPS4A, YWHAZ, ZMP…	GO_BiologicalProcess-GOA_09.02.2016_16h18	1.3e-06	0.0016	N/A	N/A	[3]	None	10.1423
GO:1903827	regulation of cellular protein localization	57	[ACSL3, ASPH, B3GAT3, CCT2, CCT3, CCT4, CCT5, CCT6A, CCT7, CCT8, CDC42, CDK1, CDK5, CHP1, DERL2, DTWD2, EMD, ERLEC1, FLNA, HAX1, HNRNPM, HSP90AB1, HSPH1, HTRA2, HUWE1, JUP, LMNA, MAVS, MYO1C, OS9, PARP1, PIK3R2, PML, PPM1B, PRDX1, PSMD8, PTPN1, RACK1, RER1, RPL10, RPL28, RUVBL1, STX4, SYNJ2BP, TCP1, TGFBR1, TMEM30A, TPR, TRIM28, TXN, UBAC2, UBE2G2, VAMP7, VPS4A, XPO1, YWHAE, YWHAZ]	GO_BiologicalProcess-GOA_09.02.2016_16h18	3.3e-06	0.0039	N/A	N/A	[4, 5]	None	9.81067
GO:0007346	regulation of mitotic cell cycle	57	[ASNS, CCDC8, CDC42, CDC45, CDC6, CDC7, CDK1, CUL7, DDB1, DDX3X, EIF4E, FANCI, GIGYF2, GTSE1, HSPA2, IGF1R, KIF11, MAD2L1, MAP2K7, PHB2, PML, PRKDC, PRMT5, PSMA1, PSMA2, PSMA3, PSMA4, PSMA5, PSMA6, PSMA7, PSMB1, PSMB2, PSMB3, PSMB4, PSMB5, PSMC1, PSMC2, PSMC3, PSMC4, PSMC5, PSMC6, PSMD1, PSMD11, PSMD12, PSMD13, PSMD14, PSMD2, PSMD3, PSMD4, PSMD6, PSMD7, PSMD8, RANBP1, RPL24, RPS27L, TPR, UBB]	GO_BiologicalProcess-GOA_09.02.2016_16h18	9.2e-08	0.00011	N/A	N/A	[4, 5]	None	10.9195
GO:0061564	axon development	56	[ACTB, AFG3L2, APH1A, B3GNT2, CALU, CDC42, CDK5, CNP, DST, FN1, HSP90AA1, HSP90AB1, HSPA8, KCNQ2, KIF5A, LMNB2, MYL6, NCSTN, NEFL, PSMA1, PSMA2, PSMA3, PSMA4, PSMA5, PSMA6, PSMA7, PSMB1, PSMB2, PSMB3, PSMB4, PSMB5, PSMC1, PSMC2, PSMC3, PSMC4, PSMC5, PSMC6, PSMD1, PSMD11, PSMD12, PSMD13, PSMD14, PSMD2, PSMD3, PSMD4, PSMD6, PSMD7, PSMD8, PTPRF, RAF1, RPL24, RTN4, SLIT2, SPNS1, TLN1, UBB]	GO_BiologicalProcess-GOA_09.02.2016_16h18	0.054	1	N/A	N/A	[5, 6, 7, 8, 10, 11]	None	6.64294
GO:0002253	activation of immune response	55	[ACTB, C1QBP, CDC42, HSP90AA1, HSP90AB1, HSP90B1, HSPA1A, HSPD1, IRAK1, LTF, MAP2K7, MAVS, MYO1C, PHB, PHB2, PIK3R2, PSMA1, PSMA2, PSMA3, PSMA4, PSMA5, PSMA6, PSMA7, PSMB1, PSMB2, PSMB3, PSMB4, PSMB5, PSMC1, PSMC2, PSMC3, PSMC4, PSMC5, PSMC6, PSMD1, PSMD11, PSMD12, PSMD13, PSMD14, PSMD2, PSMD3, PSMD4, PSMD6, PSMD7, PSMD8, RAF1, RPSA, SLC25A3, SPNS1, STOML2, TAB1, TAB2, UBB, UBE2M, UBQLN1]	GO_BiologicalProcess-GOA_09.02.2016_16h18	5e-05	0.056	N/A	N/A	[2, 4, 5, 6]	None	9.04605
GO:0006812	cation transport	55	[ACACA, ARG1, ASPH, ATP13A1, ATP1A1, ATP1B3, ATP2A2, ATP5A1, ATP5B, ATP5C1, ATP5E, ATP5EP2, ATP5F1, ATP5H, ATP5I, ATP5J2, ATP5L, ATP5O, ATP6AP1, CDK5, CHP1, COX15, COX6C, COX7B, CPT1A, GJA1, HSPA2, KCNQ2, MAGT1, MCU, MMGT1, NDUFA4, NDUFA9, PML, SCO2, SLC1A5, SLC30A7, SLC30A9, SLC33A1, SLC38A1, SLC39A7, SLC3A2, SLC7A1, STC2, STOML2, TFRC, TMEM165, UBQLN1, UQCR10, UQCRFS1, UQCRQ, VAMP7, VDAC1, WFS1…	GO_BiologicalProcess-GOA_09.02.2016_16h18	1	1	N/A	N/A	[5, 6]	None	5.11628
GO:0002764	immune response-regulating signaling pathway	55	[ACTB, C1QBP, CDC42, HSP90AA1, HSP90AB1, HSP90B1, HSPA1A, HSPD1, IRAK1, LTF, MAP2K7, MAVS, MYO1C, NEFL, PIK3R2, PSMA1, PSMA2, PSMA3, PSMA4, PSMA5, PSMA6, PSMA7, PSMB1, PSMB2, PSMB3, PSMB4, PSMB5, PSMC1, PSMC2, PSMC3, PSMC4, PSMC5, PSMC6, PSMD1, PSMD11, PSMD12, PSMD13, PSMD14, PSMD2, PSMD3, PSMD4, PSMD6, PSMD7, PSMD8, RAF1, RICTOR, RPSA, SLC25A3, SPNS1, STOML2, TAB1, TAB2, UBB, UBE2M, UBQLN1]	GO_BiologicalProcess-GOA_09.02.2016_16h18	0.0047	1	N/A	N/A	[4, 5]	None	7.51366
GO:0045088	regulation of innate immune response	55	[C1QBP, CDC37, COCH, DNAJA3, HLA-A, HLA-B, HLA-E, HSP90AB1, HSP90B1, HSPA1A, HSPD1, IRAK1, LTF, MAP2K7, MAVS, MYO1C, PSMA1, PSMA2, PSMA3, PSMA4, PSMA5, PSMA6, PSMA7, PSMB1, PSMB2, PSMB3, PSMB4, PSMB5, PSMC1, PSMC2, PSMC3, PSMC4, PSMC5, PSMC6, PSMD1, PSMD11, PSMD12, PSMD13, PSMD14, PSMD2, PSMD3, PSMD4, PSMD6, PSMD7, PSMD8, PTPN1, PVRL2, RAF1, RPS19, RPSA, TAB1, TAB2, UBB, UBE2M, UBQLN1]	GO_BiologicalProcess-GOA_09.02.2016_16h18	1.3e-10	1.8e-07	N/A	N/A	[4, 5, 6]	None	13.1894
GO:0007409	axonogenesis	54	[ACTB, AFG3L2, APH1A, B3GNT2, CDC42, CDK5, CNP, DST, FN1, HSP90AA1, HSP90AB1, HSPA8, KCNQ2, KIF5A, LMNB2, MYL6, NCSTN, NEFL, PSMA1, PSMA2, PSMA3, PSMA4, PSMA5, PSMA6, PSMA7, PSMB1, PSMB2, PSMB3, PSMB4, PSMB5, PSMC1, PSMC2, PSMC3, PSMC4, PSMC5, PSMC6, PSMD1, PSMD11, PSMD12, PSMD13, PSMD14, PSMD2, PSMD3, PSMD4, PSMD6, PSMD7, PSMD8, RAF1, RPL24, RTN4, SLIT2, SPNS1, TLN1, UBB]	GO_BiologicalProcess-GOA_09.02.2016_16h18	0.05	1	N/A	N/A	[6, 7, 8, 9, 10, 11, 12]	None	6.66667
GO:0034660	ncRNA metabolic process	54	[AAAS, CLNS1A, DARS, EARS2, EPRS, FARSA, FBLL1, GTPBP3, HSD17B10, IARS, INTS6, KARS, MARS, NCL, NDC1, NOP56, NUP205, NUP210, NUP93, OSGEP, POLR2H, POM121, POM121C, PRMT5, QARS, RAN, RANBP2, RARS2, RPL11, RPL5, RPS14, RPS15, RPS16, RPS17, RPS19, RPS21, RPS6, RPS7, RPS8, RPSA, RPUSD3, SNRPB, SNRPD2, SNRPD3, SNRPG, SPNS1, TARS2, TCOF1, TFB2M, TPR, TRMT10C, TRMT61B, WDR77, XPOT]	GO_BiologicalProcess-GOA_09.02.2016_16h18	2.7e-07	0.00034	N/A	N/A	[5, 6, 7]	None	10.8216
GO:0051050	positive regulation of transport	54	[ACSL3, ASPH, ATP1B3, ATP6AP1, B3GAT3, C2CD2L, CALR, CDC42, CDK1, CDK5, CHP1, DTWD2, EMD, FLNA, FLNB, GJA1, GLUD1, HLA-E, HNRNPM, HSP90AB1, HSPA2, HTRA2, HUWE1, IL17RA, JUP, LMAN2, MARCKS, MAVS, MCU, MFGE8, MYO1C, NCL, PARP1, PIK3R2, PLTP, PPIA, PSMD8, PTRH2, RACK1, RPL28, RPSA, RUVBL1, STX4, SYNJ2BP, TGFBR1, TMEM30A, TPR, TRIM28, VAMP7, VPS4A, WFS1, WLS, YWHAE, YWHAZ]	GO_BiologicalProcess-GOA_09.02.2016_16h18	0.65	1	N/A	N/A	[2, 3, 4, 5]	None	5.47112
GO:0006401	RNA catabolic process	54	[DDX6, EIF4A1, EIF4E, EIF4G1, FAU, LRPPRC, MRPS12, PABPC4, PELO, PPP2R1A, PPP2R2A, RPL10, RPL10A, RPL11, RPL13, RPL17, RPL19, RPL21, RPL22, RPL23, RPL24, RPL28, RPL31, RPL34, RPL38, RPL5, RPL7A, RPL8, RPLP0, RPS10, RPS11, RPS12, RPS14, RPS15, RPS15A, RPS16, RPS17, RPS18, RPS19, RPS2, RPS20, RPS21, RPS23, RPS25, RPS27, RPS3, RPS3A, RPS4X, RPS5, RPS6, RPS7, RPS8, RPS9, RPSA]	GO_BiologicalProcess-GOA_09.02.2016_16h18	3e-19	4.3e-16	N/A	N/A	[5, 6, 7]	None	21.1765
GO:0032940	secretion by cell	54	[ALB, ARFGEF2, ATP2A2, ATP6AP1, C2CD2L, CALU, CANX, CDK5, CHP1, CPT1A, ERP29, FLNA, FLNB, FN1, GJA1, GLUD1, GNAS, HADHA, HLA-E, HSPA5, HSPA8, IL17RA, IQGAP1, JAGN1, LAMP2, MARCKS, MCU, NCL, P3H1, PDIA4, PML, PNKD, PPIA, RAB13, RAF1, RPL10, SCFD1, SDF4, SEC11A, SLC16A1, SLC1A3, SLC25A4, SLC25A5, SLC25A6, SPCS1, SPCS2, SPCS3, SPNS1, STX4, TLN1, TMED10, VAMP7, VPS4A, WLS]	GO_BiologicalProcess-GOA_09.02.2016_16h18	0.94	1	N/A	N/A	[3, 4, 5, 6]	None	5.21739
GO:0097190	apoptotic signaling pathway	53	[AIFM1, APH1A, BAG5, BAG6, CCAR2, CUL2, CYCS, DDX3X, DNAJC10, ERP29, ETFA, FAM162A, FASN, HSPA1A, HSPB1, HSPH1, HTRA2, HYOU1, ITM2C, LMNA, MAGED1, MCL1, NCSTN, NDUFA13, NDUFS3, P4HB, PDIA3, PML, PPP2R1A, PRKDC, PTPN1, PTRH2, RACK1, RAF1, RPS27L, RPS3, SGPL1, SLC25A5, SNW1, SORT1, STX4, TGFBR1, TIMM50, TIMP3, TMEM109, TMEM161A, TXNDC12, UBB, UBQLN1, VDAC2, WFS1, YWHAE, YWHAZ]	GO_BiologicalProcess-GOA_09.02.2016_16h18	0.0048	1	N/A	N/A	[4, 5, 6]	None	7.6259
GO:0002757	immune response-activating signal transduction	53	[ACTB, C1QBP, CDC42, HSP90AA1, HSP90AB1, HSP90B1, HSPA1A, HSPD1, IRAK1, LTF, MAP2K7, MAVS, MYO1C, PIK3R2, PSMA1, PSMA2, PSMA3, PSMA4, PSMA5, PSMA6, PSMA7, PSMB1, PSMB2, PSMB3, PSMB4, PSMB5, PSMC1, PSMC2, PSMC3, PSMC4, PSMC5, PSMC6, PSMD1, PSMD11, PSMD12, PSMD13, PSMD14, PSMD2, PSMD3, PSMD4, PSMD6, PSMD7, PSMD8, RAF1, RPSA, SLC25A3, SPNS1, STOML2, TAB1, TAB2, UBB, UBE2M, UBQLN1]	GO_BiologicalProcess-GOA_09.02.2016_16h18	1.3e-05	0.015	N/A	N/A	[3, 5, 6, 7]	None	9.60145
GO:0045786	negative regulation of cell cycle	53	[AURKB, CALR, CDK1, CDK5, CUL2, DHCR24, DST, FANCI, GIGYF2, GTSE1, HDAC2, HTRA2, MAD2L1, NUBP2, PML, PRKDC, PSMA1, PSMA2, PSMA3, PSMA4, PSMA5, PSMA6, PSMA7, PSMB1, PSMB2, PSMB3, PSMB4, PSMB5, PSMC1, PSMC2, PSMC3, PSMC4, PSMC5, PSMC6, PSMD1, PSMD11, PSMD12, PSMD13, PSMD14, PSMD2, PSMD3, PSMD4, PSMD6, PSMD7, PSMD8, RBM14, RPL24, RPS27L, SLC25A33, TGFBR1, TPR, UBB, VPS4A]	GO_BiologicalProcess-GOA_09.02.2016_16h18	5.6e-06	0.0066	N/A	N/A	[3, 4, 5]	None	9.90654
GO:0045862	positive regulation of proteolysis	53	[ADRM1, AIFM1, ASPH, CDK1, CLN6, CYCS, DDX3X, DNAJA3, DNAJB2, FAM162A, FASN, FN1, HDAC2, HSPD1, HTRA2, NDUFA13, PHB, PML, PSMA1, PSMA2, PSMA3, PSMA4, PSMA5, PSMA6, PSMA7, PSMB1, PSMB2, PSMB3, PSMB4, PSMB5, PSMC1, PSMC2, PSMC3, PSMC4, PSMC5, PSMC6, PSMD1, PSMD11, PSMD12, PSMD13, PSMD14, PSMD2, PSMD3, PSMD4, PSMD6, PSMD7, PSMD8, RACK1, RPS27L, RPS3, UBB, UBQLN1, VCP]	GO_BiologicalProcess-GOA_09.02.2016_16h18	1.4e-11	2e-08	N/A	N/A	[5, 6, 7, 8]	None	14.2857
GO:0006487	protein N-linked glycosylation	53	[ALG1, ALG10, ALG3, ALG6, ARCN1, ARF4, B4GALT5, CALR, CANX, COPA, COPB2, COPG1, DAD1, DCTN1, DCTN2, DDOST, DERL2, DPM1, GANAB, GOSR1, KDELR1, LMAN1, MAGT1, MAN1B1, MANEA, MGAT2, MLEC, MOGS, OS9, PDIA3, PREB, PRKCSH, PSMD2, RFT1, RPN1, RPN2, SCFD1, SEC22B, SEL1L, STT3A, STT3B, STX5, TFG, TMED10, TMED2, TMED3, TMED7, TMED9, TMEM165, UBE2G2, UGGT1, UGGT2, VCP]	GO_BiologicalProcess-GOA_09.02.2016_16h18	1.8e-17	2.6e-14	N/A	N/A	[4, 7, 8]	None	19.7026
GO:0019693	ribose phosphate metabolic process	53	[ACACA, ATIC, ATP5A1, ATP5B, ATP5C1, ATP5E, ATP5EP2, ATP5F1, ATP5H, ATP5I, ATP5J2, ATP5L, ATP5O, CAD, COX15, CTPS1, CYCS, FAM3A, FLNB, GAPDH, GNAI3, GNAS, HK2, HSPA1A, HSPA8, NDUFA4, NDUFA6, NDUFA8, NDUFA9, NDUFB10, NDUFB4, NDUFS1, NDUFS3, NDUFS7, NDUFV1, NME2, NME2P1, NME3, PFKP, PHGDH, PKM, PTRH2, RACK1, RAF1, SLC25A13, SLC25A33, STOML2, UBL4A, UMPS, UQCR10, UQCRC2, VCP, WFS1]	GO_BiologicalProcess-GOA_09.02.2016_16h18	4.6e-05	0.052	N/A	N/A	[4, 5]	None	9.20139
GO:1901653	cellular response to peptide	52	[ARG1, ATP6AP1, CDC6, EIF4E, EIF4G1, GNAS, GNB1, GNB2, IGF1R, IRS4, MARCKS, NEFL, PARP1, PIK3R2, PRKDC, PSMA1, PSMA2, PSMA3, PSMA4, PSMA5, PSMA6, PSMA7, PSMB1, PSMB2, PSMB3, PSMB4, PSMB5, PSMC1, PSMC2, PSMC3, PSMC4, PSMC5, PSMC6, PSMD1, PSMD11, PSMD12, PSMD13, PSMD14, PSMD2, PSMD3, PSMD4, PSMD6, PSMD7, PSMD8, PTPN1, RAB13, RAF1, RPS6, SLC25A33, SPNS1, UBB, VDAC2]	GO_BiologicalProcess-GOA_09.02.2016_16h18	1.7e-05	0.019	N/A	N/A	[5, 6]	None	9.5941
GO:0071375	cellular response to peptide hormone stimulus	52	[ARG1, ATP6AP1, CDC6, EIF4E, EIF4G1, GNAS, GNB1, GNB2, IGF1R, IRS4, MARCKS, NEFL, PARP1, PIK3R2, PRKDC, PSMA1, PSMA2, PSMA3, PSMA4, PSMA5, PSMA6, PSMA7, PSMB1, PSMB2, PSMB3, PSMB4, PSMB5, PSMC1, PSMC2, PSMC3, PSMC4, PSMC5, PSMC6, PSMD1, PSMD11, PSMD12, PSMD13, PSMD14, PSMD2, PSMD3, PSMD4, PSMD6, PSMD7, PSMD8, PTPN1, RAB13, RAF1, RPS6, SLC25A33, SPNS1, UBB, VDAC2]	GO_BiologicalProcess-GOA_09.02.2016_16h18	7.3e-06	0.0084	N/A	N/A	[5, 6, 7]	None	9.92366
GO:0006839	mitochondrial transport	52	[ACACA, AFG3L2, ATP5A1, ATP5B, ATP5C1, ATP5E, ATP5F1, ATP5H, ATP5I, ATP5J2, ATP5L, ATP5O, CNP, CPT1A, DNAJC19, DTWD2, GDAP1, HAX1, HK2, HSP90AA1, HSPA1A, HSPA9, HTRA2, HUWE1, MCU, MPC1, MTCH2, NDUFA13, PAM16, PSMD8, RPL28, RUVBL1, SLC1A3, SLC25A10, SLC25A12, SLC25A13, SLC25A24, SLC25A33, SLC25A5, SLC25A6, STOML2, TIMM17B, TIMM21, TIMM23, TIMM44, TIMM50, TOMM20, TOMM22, TOMM70A, VDAC1, YWHAE, YWHA…	GO_BiologicalProcess-GOA_09.02.2016_16h18	9.8e-15	1.3e-11	N/A	N/A	[5, 6]	None	17.3333
GO:0006402	mRNA catabolic process	52	[DDX6, EIF4A1, EIF4E, EIF4G1, FAU, MRPS12, PELO, PPP2R1A, PPP2R2A, RPL10, RPL10A, RPL11, RPL13, RPL17, RPL19, RPL21, RPL22, RPL23, RPL24, RPL28, RPL31, RPL34, RPL38, RPL5, RPL7A, RPL8, RPLP0, RPS10, RPS11, RPS12, RPS14, RPS15, RPS15A, RPS16, RPS17, RPS18, RPS19, RPS2, RPS20, RPS21, RPS23, RPS25, RPS27, RPS3, RPS3A, RPS4X, RPS5, RPS6, RPS7, RPS8, RPS9, RPSA]	GO_BiologicalProcess-GOA_09.02.2016_16h18	2.8e-20	4.1e-17	N/A	N/A	[6, 7, 8]	None	23.0089
GO:0000956	nuclear-transcribed mRNA catabolic process	52	[DDX6, EIF4A1, EIF4E, EIF4G1, FAU, MRPS12, PELO, PPP2R1A, PPP2R2A, RPL10, RPL10A, RPL11, RPL13, RPL17, RPL19, RPL21, RPL22, RPL23, RPL24, RPL28, RPL31, RPL34, RPL38, RPL5, RPL7A, RPL8, RPLP0, RPS10, RPS11, RPS12, RPS14, RPS15, RPS15A, RPS16, RPS17, RPS18, RPS19, RPS2, RPS20, RPS21, RPS23, RPS25, RPS27, RPS3, RPS3A, RPS4X, RPS5, RPS6, RPS7, RPS8, RPS9, RPSA]	GO_BiologicalProcess-GOA_09.02.2016_16h18	5e-22	7.4e-19	N/A	N/A	[7, 8, 9]	None	25
GO:0018196	peptidyl-asparagine modification	52	[ALG1, ALG10, ALG3, ALG6, ARCN1, ARF4, B4GALT5, CALR, CANX, COPA, COPB2, COPG1, DAD1, DCTN1, DCTN2, DDOST, DERL2, DPM1, GANAB, GOSR1, KDELR1, LMAN1, MAGT1, MAN1B1, MANEA, MGAT2, MLEC, MOGS, OS9, PDIA3, PREB, PRKCSH, PSMD2, RFT1, RPN1, RPN2, SCFD1, SEC22B, SEL1L, STT3A, STT3B, STX5, TFG, TMED10, TMED2, TMED3, TMED7, TMED9, UBE2G2, UGGT1, UGGT2, VCP]	GO_BiologicalProcess-GOA_09.02.2016_16h18	1.6e-17	2.3e-14	N/A	N/A	[7, 8]	None	20.0772
GO:0031349	positive regulation of defense response	52	[C1QBP, COCH, GJA1, HLA-E, HSP90B1, HSPA1A, HSPD1, IL17RA, IRAK1, LTF, MAP2K7, MAVS, PSMA1, PSMA2, PSMA3, PSMA4, PSMA5, PSMA6, PSMA7, PSMB1, PSMB2, PSMB3, PSMB4, PSMB5, PSMC1, PSMC2, PSMC3, PSMC4, PSMC5, PSMC6, PSMD1, PSMD11, PSMD12, PSMD13, PSMD14, PSMD2, PSMD3, PSMD4, PSMD6, PSMD7, PSMD8, PVRL2, RAF1, RPS19, RPSA, SLC25A6, TAB1, TAB2, UBB, UBE2M, UBQLN1, VAMP7]	GO_BiologicalProcess-GOA_09.02.2016_16h18	7.9e-08	0.0001	N/A	N/A	[3, 4, 5, 6]	None	11.3786
GO:0018279	protein N-linked glycosylation via asparagine	52	[ALG1, ALG10, ALG3, ALG6, ARCN1, ARF4, B4GALT5, CALR, CANX, COPA, COPB2, COPG1, DAD1, DCTN1, DCTN2, DDOST, DERL2, DPM1, GANAB, GOSR1, KDELR1, LMAN1, MAGT1, MAN1B1, MANEA, MGAT2, MLEC, MOGS, OS9, PDIA3, PREB, PRKCSH, PSMD2, RFT1, RPN1, RPN2, SCFD1, SEC22B, SEL1L, STT3A, STT3B, STX5, TFG, TMED10, TMED2, TMED3, TMED7, TMED9, UBE2G2, UGGT1, UGGT2, VCP]	GO_BiologicalProcess-GOA_09.02.2016_16h18	1.3e-17	1.9e-14	N/A	N/A	[5, 8, 9]	None	20.155
GO:1903320	regulation of protein modification by small protein conjugation or removal	52	[BAG5, CDK1, CDK5, CHP1, DNAJA1, DNAJA3, DNAJB2, FANCI, HSP90AA1, HSP90AB1, HSPA1A, HSPA5, MAD2L1, MYO1C, PML, PSMA1, PSMA2, PSMA3, PSMA4, PSMA5, PSMA6, PSMA7, PSMB1, PSMB2, PSMB3, PSMB4, PSMB5, PSMC1, PSMC2, PSMC3, PSMC4, PSMC5, PSMC6, PSMD1, PSMD11, PSMD12, PSMD13, PSMD14, PSMD2, PSMD3, PSMD4, PSMD6, PSMD7, PSMD8, RPS3, TGFBR1, TPR, UBB, UBQLN1, UFL1, VCP, WFS1]	GO_BiologicalProcess-GOA_09.02.2016_16h18	4.4e-14	6.2e-11	N/A	N/A	[6, 7, 8]	None	16.7203
GO:0033993	response to lipid	52	[ACACA, ACSL1, ADAMTS1, AIFM1, ARG1, ATP1A1, CAD, CALR, CAT, CBX3, CNP, CPT1A, DSG1, DSG2, EEF2, FASN, FN1, GDAP1, GNAS, GNB1, H2AFZ, HDAC2, HNRNPM, HNRNPU, HSPD1, HTRA2, IGF2R, IRAK1, LTF, MFGE8, NCL, NDUFA13, NEFL, NME2, PCNA, PTRH2, RANBP1, RBBP7, RPSA, RUVBL2, SCAMP3, SERPINF1, SLIT2, SNW1, SPTLC1, SPTLC2, STC2, TELO2, TFRC, TGFBR1, TIMP3, TMEM161A]	GO_BiologicalProcess-GOA_09.02.2016_16h18	0.59	1	N/A	N/A	[4]	None	5.50847
GO:0014070	response to organic cyclic compound	52	[ABCD3, ACSL1, ACSL3, ADAMTS1, AIFM1, ARG1, ASNS, ASPH, ATP1A1, BSG, CAD, CALR, CALU, CAT, CBX3, CDK1, CDK5, CPT1A, DSG1, DSG2, EEF2, FASN, FN1, GNAS, GNB1, H2AFZ, HDAC2, HNRNPU, HSP90AB1, HSP90B1, HSPD1, JUP, MAVS, MFGE8, NEFL, PARP1, PPP2R2A, PSMB2, PTRH2, RANBP1, RBBP7, RUVBL2, SERPINF1, SLC16A1, SLC3A2, SLIT2, SNW1, SOAT1, STC2, TGFBR1, TIMP3, UBL4A]	GO_BiologicalProcess-GOA_09.02.2016_16h18	0.65	1	N/A	N/A	[4]	None	5.44503
GO:0035966	response to topologically incorrect protein	52	[AMFR, ASNS, CALR, CUL7, DCTN1, DERL2, DNAJA1, DNAJB1, DNAJB11, DNAJB2, DNAJC3, ERP44, EXTL3, FAF2, FBXO6, FKBP14, HSP90AA1, HSP90AB1, HSP90B1, HSPA1A, HSPA2, HSPA4L, HSPA5, HSPA8, HSPB1, HSPD1, HSPH1, HYOU1, LMNA, MANF, PDIA5, PDIA6, POMT2, PREB, PTPN1, RACK1, RNF5, SDF2, SDF2L1, SEC61A1, SEC61B, SEC62, SEC63, SERPINH1, SRPRB, SSR1, STC2, STT3B, TBL2, TLN1, VCP, WFS1]	GO_BiologicalProcess-GOA_09.02.2016_16h18	1e-24	1.5e-21	N/A	N/A	[3, 4]	None	28.2609
GO:0001887	selenium compound metabolic process	52	[CBS, DARS, EPRS, FAU, IARS, KARS, MARS, MRPS12, QARS, RPL10, RPL10A, RPL11, RPL13, RPL17, RPL19, RPL21, RPL22, RPL23, RPL24, RPL28, RPL31, RPL34, RPL38, RPL5, RPL7A, RPL8, RPLP0, RPS10, RPS11, RPS12, RPS14, RPS15, RPS15A, RPS16, RPS17, RPS18, RPS19, RPS2, RPS20, RPS21, RPS23, RPS25, RPS27, RPS3, RPS3A, RPS4X, RPS5, RPS6, RPS7, RPS8, RPS9, RPSA]	GO_BiologicalProcess-GOA_09.02.2016_16h18	6.3e-34	9.6e-31	N/A	N/A	[3]	None	41.2698
GO:0043410	positive regulation of MAPK cascade	51	[ATP6AP1, CDC42, CDK1, ERP29, ETFA, FASN, HACD3, IGF1R, IRAK1, MAGED1, MAP2K7, NEFL, PHB, PHB2, PSMA1, PSMA2, PSMA3, PSMA4, PSMA5, PSMA6, PSMA7, PSMB1, PSMB2, PSMB3, PSMB4, PSMB5, PSMC1, PSMC2, PSMC3, PSMC4, PSMC5, PSMC6, PSMD1, PSMD11, PSMD12, PSMD13, PSMD14, PSMD2, PSMD3, PSMD4, PSMD6, PSMD7, PSMD8, PTPN1, RAF1, RPS3, SPNS1, TAB1, TAB2, TGFBR1, UBB]	GO_BiologicalProcess-GOA_09.02.2016_16h18	0.0026	1	N/A	N/A	[5, 6, 7, 8, 9, 10, 11]	None	7.89474
GO:0031396	regulation of protein ubiquitination	51	[BAG5, CDK1, CDK5, CHP1, DNAJA1, DNAJA3, DNAJB2, FANCI, HSP90AA1, HSP90AB1, HSPA1A, HSPA5, MAD2L1, MYO1C, PML, PSMA1, PSMA2, PSMA3, PSMA4, PSMA5, PSMA6, PSMA7, PSMB1, PSMB2, PSMB3, PSMB4, PSMB5, PSMC1, PSMC2, PSMC3, PSMC4, PSMC5, PSMC6, PSMD1, PSMD11, PSMD12, PSMD13, PSMD14, PSMD2, PSMD3, PSMD4, PSMD6, PSMD7, PSMD8, RPS3, TGFBR1, TPR, UBB, UBQLN1, UFL1, WFS1]	GO_BiologicalProcess-GOA_09.02.2016_16h18	9.8e-15	1.3e-11	N/A	N/A	[7, 8, 9, 10]	None	17.5862
GO:0032868	response to insulin	51	[ATP6AP1, CAT, EIF4E, EIF4G1, GGH, HADHA, IGF1R, IRS4, MARCKS, NEFL, PARP1, PIK3R2, PKM, PRKDC, PSMA1, PSMA2, PSMA3, PSMA4, PSMA5, PSMA6, PSMA7, PSMB1, PSMB2, PSMB3, PSMB4, PSMB5, PSMC1, PSMC2, PSMC3, PSMC4, PSMC5, PSMC6, PSMD1, PSMD11, PSMD12, PSMD13, PSMD14, PSMD2, PSMD3, PSMD4, PSMD6, PSMD7, PSMD8, PTPN1, RAB13, RAF1, RPS6, SLC25A33, SORT1, SPNS1, UBB]	GO_BiologicalProcess-GOA_09.02.2016_16h18	8.7e-07	0.001	N/A	N/A	[5, 6, 7]	None	10.6695
GO:0006986	response to unfolded protein	51	[AMFR, ASNS, CALR, CUL7, DCTN1, DERL2, DNAJA1, DNAJB1, DNAJB11, DNAJB2, DNAJC3, ERP44, EXTL3, FAF2, FBXO6, FKBP14, HSP90AA1, HSP90AB1, HSP90B1, HSPA1A, HSPA2, HSPA4L, HSPA5, HSPA8, HSPB1, HSPD1, HSPH1, HYOU1, LMNA, MANF, PDIA5, PDIA6, POMT2, PREB, PTPN1, RACK1, SDF2, SDF2L1, SEC61A1, SEC61B, SEC62, SEC63, SERPINH1, SRPRB, SSR1, STC2, STT3B, TBL2, TLN1, VCP, WFS1]	GO_BiologicalProcess-GOA_09.02.2016_16h18	2.4e-25	3.6e-22	N/A	N/A	[4, 5]	None	29.6512
GO:0022613	ribonucleoprotein complex biogenesis	51	[ATXN2L, C1QBP, CLNS1A, DDX3X, DDX6, EIF3D, EIF3F, EIF3H, EIF3I, EIF3K, EIF3M, ERAL1, FBLL1, MRPL11, MRPS7, NCL, NOP56, PRMT5, PRPF31, PRPF6, RAN, RPL10, RPL11, RPL24, RPL34, RPL38, RPL5, RPL7A, RPLP0, RPS10, RPS14, RPS15, RPS16, RPS17, RPS19, RPS21, RPS27, RPS27L, RPS5, RPS6, RPS7, RPS8, RPSA, SNRPB, SNRPD2, SNRPD3, SNRPG, STRAP, TFB2M, WDR77, XPO1]	GO_BiologicalProcess-GOA_09.02.2016_16h18	3.7e-09	4.7e-06	N/A	N/A	[3]	None	12.5926
GO:0009259	ribonucleotide metabolic process	51	[ACACA, ATIC, ATP5A1, ATP5B, ATP5C1, ATP5E, ATP5EP2, ATP5F1, ATP5H, ATP5I, ATP5J2, ATP5L, ATP5O, CAD, COX15, CTPS1, CYCS, FAM3A, FLNB, GAPDH, GNAI3, GNAS, HK2, HSPA1A, HSPA8, NDUFA4, NDUFA6, NDUFA8, NDUFA9, NDUFB10, NDUFB4, NDUFS1, NDUFS3, NDUFS7, NDUFV1, NME2, NME2P1, NME3, PFKP, PKM, PTRH2, RACK1, RAF1, SLC25A13, SLC25A33, STOML2, UMPS, UQCR10, UQCRC2, VCP, WFS1]	GO_BiologicalProcess-GOA_09.02.2016_16h18	8.4e-05	0.091	N/A	N/A	[5, 6, 7, 8]	None	9.12344
GO:0045787	positive regulation of cell cycle	50	[ASNS, AURKB, CALR, CCAR2, CDC42, CDC45, CDC6, CDC7, CDK1, DDX3X, EIF4E, GTSE1, HSPA2, IGF1R, MAD2L1, PHB2, PML, PSMA1, PSMA2, PSMA3, PSMA4, PSMA5, PSMA6, PSMA7, PSMB1, PSMB2, PSMB3, PSMB4, PSMB5, PSMC1, PSMC2, PSMC3, PSMC4, PSMC5, PSMC6, PSMD1, PSMD11, PSMD12, PSMD13, PSMD14, PSMD2, PSMD3, PSMD4, PSMD6, PSMD7, PSMD8, RANBP1, RPS15A, TPR, UBB]	GO_BiologicalProcess-GOA_09.02.2016_16h18	1.5e-10	2e-07	N/A	N/A	[3, 4, 5]	None	13.8889
GO:0006163	purine nucleotide metabolic process	50	[ACACA, ATIC, ATP5A1, ATP5B, ATP5C1, ATP5E, ATP5EP2, ATP5F1, ATP5H, ATP5I, ATP5J2, ATP5L, ATP5O, CAT, COX15, CYCS, FAM3A, FLNB, GAPDH, GNAI3, GNAS, HK2, HSPA1A, HSPA8, NDUFA4, NDUFA6, NDUFA8, NDUFA9, NDUFB10, NDUFB4, NDUFS1, NDUFS3, NDUFS7, NDUFV1, NME2, NME2P1, NME3, PFKP, PKM, PTRH2, RACK1, RAF1, SLC25A13, SLC25A16, SLC25A33, STOML2, UQCR10, UQCRC2, VCP, WFS1]	GO_BiologicalProcess-GOA_09.02.2016_16h18	0.00021	0.22	N/A	N/A	[5, 6, 7, 8]	None	8.81834
GO:0072521	purine-containing compound metabolic process	50	[ACACA, ATIC, ATP5A1, ATP5B, ATP5C1, ATP5E, ATP5EP2, ATP5F1, ATP5H, ATP5I, ATP5J2, ATP5L, ATP5O, CAT, COX15, CYCS, FAM3A, FLNB, GAPDH, GNAI3, GNAS, HK2, HSPA1A, HSPA8, NDUFA4, NDUFA6, NDUFA8, NDUFA9, NDUFB10, NDUFB4, NDUFS1, NDUFS3, NDUFS7, NDUFV1, NME2, NME2P1, NME3, PFKP, PKM, PTRH2, RACK1, RAF1, SLC25A13, SLC25A16, SLC25A33, STOML2, UQCR10, UQCRC2, VCP, WFS1]	GO_BiologicalProcess-GOA_09.02.2016_16h18	0.0015	1	N/A	N/A	[4]	None	8.10373
GO:0007411	axon guidance	49	[ACTB, APH1A, B3GNT2, CDC42, CDK5, HSP90AA1, HSP90AB1, HSPA8, KCNQ2, KIF5A, LMNB2, MYL6, NCSTN, NEFL, PSMA1, PSMA2, PSMA3, PSMA4, PSMA5, PSMA6, PSMA7, PSMB1, PSMB2, PSMB3, PSMB4, PSMB5, PSMC1, PSMC2, PSMC3, PSMC4, PSMC5, PSMC6, PSMD1, PSMD11, PSMD12, PSMD13, PSMD14, PSMD2, PSMD3, PSMD4, PSMD6, PSMD7, PSMD8, RAF1, RPL24, SLIT2, SPNS1, TLN1, UBB]	GO_BiologicalProcess-GOA_09.02.2016_16h18	0.0027	1	N/A	N/A	[5, 6, 7, 8, 9, 10, 11, 12, 13]	None	7.98046
GO:0032787	monocarboxylic acid metabolic process	49	[ABCD3, ACACA, ACAD9, ACSL1, ACSL3, ALB, BSG, CHST14, CPT1A, CRTAP, DECR2, DLST, ELOVL1, ERLIN2, ETFA, FAM3A, FASN, GAPDH, GCDH, GGT7, GPAT4, HACD2, HACD3, HADHA, HK2, HSD17B12, KRT17, LDHB, MCCC1, MPC1, P4HA1, P4HA2, P4HB, PCCB, PFKP, PHGDH, PKM, PNKD, PRDX4, SCD, SCD5, SGPL1, SLC16A1, SLC1A3, SLC25A16, SLC27A4, TECR, UGT8, VDAC2]	GO_BiologicalProcess-GOA_09.02.2016_16h18	0.0086	1	N/A	N/A	[6, 7]	None	7.50383
GO:0097485	neuron projection guidance	49	[ACTB, APH1A, B3GNT2, CDC42, CDK5, HSP90AA1, HSP90AB1, HSPA8, KCNQ2, KIF5A, LMNB2, MYL6, NCSTN, NEFL, PSMA1, PSMA2, PSMA3, PSMA4, PSMA5, PSMA6, PSMA7, PSMB1, PSMB2, PSMB3, PSMB4, PSMB5, PSMC1, PSMC2, PSMC3, PSMC4, PSMC5, PSMC6, PSMD1, PSMD11, PSMD12, PSMD13, PSMD14, PSMD2, PSMD3, PSMD4, PSMD6, PSMD7, PSMD8, RAF1, RPL24, SLIT2, SPNS1, TLN1, UBB]	GO_BiologicalProcess-GOA_09.02.2016_16h18	0.0027	1	N/A	N/A	[4, 5, 6, 7, 8, 9, 11, 12]	None	7.98046
GO:0032386	regulation of intracellular transport	49	[AAAS, ACSL3, ASPH, ATP2A2, B3GAT3, CDC42, CDK1, CDK5, CHP1, DERL2, DTWD2, EMD, ERLEC1, FLNA, GOSR1, HAX1, HSP90AB1, HSPA1A, HTRA2, HUWE1, JUP, MAVS, MYO1C, OS9, PARP1, PIK3R2, PML, PPM1B, PRDX1, PSMD8, PTPN1, RACK1, REEP6, RPL10, RPL28, RUVBL1, SCFD1, SLC25A5, TGFBR1, TMEM30A, TPR, TRIM28, TXN, UBAC2, UBE2G2, VAMP7, XPO1, YWHAE, YWHAZ]	GO_BiologicalProcess-GOA_09.02.2016_16h18	0.011	1	N/A	N/A	[4, 5]	None	7.42424
GO:0000184	nuclear-transcribed mRNA catabolic process, nonsense-mediated decay	48	[EIF4G1, FAU, MRPS12, PPP2R1A, PPP2R2A, RPL10, RPL10A, RPL11, RPL13, RPL17, RPL19, RPL21, RPL22, RPL23, RPL24, RPL28, RPL31, RPL34, RPL38, RPL5, RPL7A, RPL8, RPLP0, RPS10, RPS11, RPS12, RPS14, RPS15, RPS15A, RPS16, RPS17, RPS18, RPS19, RPS2, RPS20, RPS21, RPS23, RPS25, RPS27, RPS3, RPS3A, RPS4X, RPS5, RPS6, RPS7, RPS8, RPS9, RPSA]	GO_BiologicalProcess-GOA_09.02.2016_16h18	6e-29	9.1e-26	N/A	N/A	[8, 9, 10]	None	37.2093
GO:0045089	positive regulation of innate immune response	48	[C1QBP, COCH, HLA-E, HSP90B1, HSPA1A, HSPD1, IRAK1, LTF, MAP2K7, MAVS, PSMA1, PSMA2, PSMA3, PSMA4, PSMA5, PSMA6, PSMA7, PSMB1, PSMB2, PSMB3, PSMB4, PSMB5, PSMC1, PSMC2, PSMC3, PSMC4, PSMC5, PSMC6, PSMD1, PSMD11, PSMD12, PSMD13, PSMD14, PSMD2, PSMD3, PSMD4, PSMD6, PSMD7, PSMD8, PVRL2, RAF1, RPS19, RPSA, TAB1, TAB2, UBB, UBE2M, UBQLN1]	GO_BiologicalProcess-GOA_09.02.2016_16h18	5.6e-10	7.4e-07	N/A	N/A	[4, 5, 6, 7]	None	13.7143
GO:0009150	purine ribonucleotide metabolic process	48	[ACACA, ATIC, ATP5A1, ATP5B, ATP5C1, ATP5E, ATP5EP2, ATP5F1, ATP5H, ATP5I, ATP5J2, ATP5L, ATP5O, COX15, CYCS, FAM3A, FLNB, GAPDH, GNAI3, GNAS, HK2, HSPA1A, HSPA8, NDUFA4, NDUFA6, NDUFA8, NDUFA9, NDUFB10, NDUFB4, NDUFS1, NDUFS3, NDUFS7, NDUFV1, NME2, NME2P1, NME3, PFKP, PKM, PTRH2, RACK1, RAF1, SLC25A13, SLC25A33, STOML2, UQCR10, UQCRC2, VCP, WFS1]	GO_BiologicalProcess-GOA_09.02.2016_16h18	0.00023	0.25	N/A	N/A	[6, 7, 8, 9]	None	8.85609
GO:0050878	regulation of body fluid levels	48	[ABHD12, ACTB, ALB, ATP1B3, ATP2A2, BSG, C1QBP, CAD, CALU, CDC42, CDK5, COPA, DGKE, FLG, FLG2, FLNA, FLNB, FN1, GGCX, GJA1, GNAI3, GNAS, GNB1, GPAT4, HDAC2, HIST1H3A, HK2, HRNR, HSPA5, HSPB1, KIF11, KIF5A, LAMP2, LMAN1, PABPC4, PIK3R2, PPIA, PTPN1, RAF1, SLC16A1, SLC3A2, SLC7A5, SPNS1, STX4, TLN1, UMPS, WFS1, YWHAZ]	GO_BiologicalProcess-GOA_09.02.2016_16h18	0.18	1	N/A	N/A	[3]	None	6.20155
GO:0044087	regulation of cellular component biogenesis	48	[ADGRL2, AMBRA1, AMOT, ATXN2L, BAG5, CDC42, CDC42EP1, DDX3X, DNAJB1, DNAJB2, DNAJB6, FASN, GJA1, GTF2F2, HAX1, HSP90AA1, HSPA1A, HSPA2, HSPA8, IQGAP2, LMOD2, MYO1C, NCL, NCLN, PRKCSH, PSMC1, PSMC2, PSMC3, PSMC4, PSMC5, PSMC6, PTRH2, RACK1, RAF1, RBM14, RICTOR, RNF5, RPS3, SCFD1, SEPT7, SLIT2, TGFBR1, TPR, UBQLN1, VCP, VDAC2, VDAC3, VPS4A]	GO_BiologicalProcess-GOA_09.02.2016_16h18	0.32	1	N/A	N/A	[2, 3]	None	5.90406
GO:0043405	regulation of MAP kinase activity	48	[CDK1, DNAJA1, ERP29, ETFA, HACD3, IGF1R, IRAK1, MAGED1, MAP2K7, NEFL, PPP2R1A, PSMA1, PSMA2, PSMA3, PSMA4, PSMA5, PSMA6, PSMA7, PSMB1, PSMB2, PSMB3, PSMB4, PSMB5, PSMC1, PSMC2, PSMC3, PSMC4, PSMC5, PSMC6, PSMD1, PSMD11, PSMD12, PSMD13, PSMD14, PSMD2, PSMD3, PSMD4, PSMD6, PSMD7, PSMD8, PTPN1, RAF1, RPS3, SPNS1, TAB1, TAB2, TGFBR1, UBB]	GO_BiologicalProcess-GOA_09.02.2016_16h18	3.2e-05	0.036	N/A	N/A	[6, 7, 8, 9, 10, 11]	None	9.61924
GO:0032101	regulation of response to external stimulus	48	[AMBRA1, C1QBP, CALR, CHID1, FN1, GJA1, GNB1, HAX1, HIST1H3A, HLA-A, HSPB1, HSPD1, HTRA2, IL17RA, IL27, LTF, MAVS, MRPS2, NUP93, PHB, PHB2, PML, PPM1B, PSMA6, PSMA7, PSMB4, PTPRF, RICTOR, RNF5, RPL10, RPL28, RPS19, RPSA, RUVBL1, SCFD1, SERPINF1, SLC1A3, SLC25A19, SLIT2, SNRPB, SNRPD2, SNW1, SPTLC1, SPTLC2, STX4, UBQLN1, VAMP7, VDAC1]	GO_BiologicalProcess-GOA_09.02.2016_16h18	1	1	N/A	N/A	[3, 4]	None	5.08475
GO:0044843	cell cycle G1/S phase transition	47	[CDC45, CDC6, CDC7, CDK1, CUL2, DDX3X, EIF4E, GIGYF2, GTSE1, MCM3, MCM5, MCM7, PCNA, PHB2, PML, PRKDC, PSMA1, PSMA2, PSMA3, PSMA4, PSMA5, PSMA6, PSMA7, PSMB1, PSMB2, PSMB3, PSMB4, PSMB5, PSMC1, PSMC2, PSMC3, PSMC4, PSMC5, PSMC6, PSMD1, PSMD11, PSMD12, PSMD13, PSMD14, PSMD2, PSMD3, PSMD4, PSMD6, PSMD7, PSMD8, RPS27L, UBB]	GO_BiologicalProcess-GOA_09.02.2016_16h18	2.2e-13	3e-10	N/A	N/A	[5, 6]	None	17.2794
GO:0045333	cellular respiration	47	[ACAD9, ATP5A1, ATP5B, ATP5C1, ATP5E, ATP5F1, ATP5H, ATP5I, ATP5J2, ATP5L, ATP5O, CAT, CISD1, COX15, COX6C, COX7B, CYC1, CYCS, DLST, ETFA, FAM3A, FASTKD5, MTFR1, NDUFA13, NDUFA4, NDUFA6, NDUFA8, NDUFA9, NDUFAF3, NDUFB10, NDUFB4, NDUFS1, NDUFS3, NDUFS7, NDUFV1, OXA1L, SCO2, SLC1A3, SLC25A12, SLC25A13, SUCLA2, TIMMDC1, UQCR10, UQCRC2, UQCRFS1, UQCRQ, VCP]	GO_BiologicalProcess-GOA_09.02.2016_16h18	2.1e-17	3e-14	N/A	N/A	[4, 5]	None	21.7593
GO:1901657	glycosyl compound metabolic process	47	[ACACA, ATIC, ATP5A1, ATP5B, ATP5C1, ATP5E, ATP5EP2, ATP5F1, ATP5H, ATP5I, ATP5J2, ATP5L, ATP5O, CAD, COX15, CTPS1, CYCS, FAM3A, FUCA2, GAPDH, GNAI3, HK2, HSPA1A, HSPA8, NDUFA4, NDUFA6, NDUFA8, NDUFA9, NDUFB10, NDUFB4, NDUFS1, NDUFS3, NDUFS7, NDUFV1, NME2, NME2P1, NME3, PFKP, PKM, PNKD, SLC25A13, SLC25A33, STOML2, UMPS, UQCR10, UQCRC2, VCP]	GO_BiologicalProcess-GOA_09.02.2016_16h18	1.4e-06	0.0016	N/A	N/A	[3, 4]	None	10.8545
GO:1904951	positive regulation of establishment of protein localization	47	[ACSL3, ASPH, B3GAT3, C2CD2L, CCT2, CCT4, CCT5, CCT6A, CCT7, CCT8, CDC42, CDK1, CDK5, CHP1, DTWD2, EMD, FLNA, GJA1, GLUD1, HLA-E, HNRNPM, HSP90AB1, HTRA2, HUWE1, IL17RA, JUP, MAVS, MCU, MYO1C, NCL, PARP1, PIK3R2, PPIA, PSMD8, RACK1, RER1, RPL28, RUVBL1, STX4, TCP1, TGFBR1, TMEM30A, TPR, TRIM28, WLS, YWHAE, YWHAZ]	GO_BiologicalProcess-GOA_09.02.2016_16h18	0.00046	0.47	N/A	N/A	[2, 3, 4, 5, 6]	None	8.73606
GO:0034504	protein localization to nucleus	47	[CALR, CCT2, CCT3, CCT4, CCT5, CCT6A, CCT7, CCT8, CDK1, CHP1, CSE1L, DNAJB6, EMD, FLNA, HNRNPM, HSP90AB1, IPO9, JUP, KPNA2, KPNB1, LMNA, MAVS, NUP205, NUP93, PARP1, PDIA3, PHB2, PIK3R2, PML, PPM1B, PRDX1, RAN, RANBP2, RPL10, RPL11, RPL17, RPL23, SEC61B, TCP1, TGFBR1, TNPO1, TOR1AIP1, TOR1AIP2, TPR, TRIM28, TXN, XPO1]	GO_BiologicalProcess-GOA_09.02.2016_16h18	1.8e-08	2.2e-05	N/A	N/A	[6]	None	12.5333
GO:0009069	serine family amino acid metabolic process	47	[CBS, FAU, MRPS12, PHGDH, RPL10, RPL10A, RPL11, RPL13, RPL17, RPL19, RPL21, RPL22, RPL23, RPL24, RPL28, RPL31, RPL34, RPL38, RPL5, RPL7A, RPL8, RPLP0, RPS10, RPS11, RPS12, RPS14, RPS15, RPS15A, RPS16, RPS17, RPS18, RPS19, RPS2, RPS20, RPS21, RPS23, RPS25, RPS27, RPS3, RPS3A, RPS4X, RPS5, RPS6, RPS7, RPS8, RPS9, RPSA]	GO_BiologicalProcess-GOA_09.02.2016_16h18	3.1e-26	4.6e-23	N/A	N/A	[5, 6, 8, 9]	None	33.813
GO:0048002	antigen processing and presentation of peptide antigen	46	[ACTR1A, CALR, CANX, CTSD, DCTN1, DCTN2, HLA-A, HLA-B, HLA-C, HLA-E, KIF11, KIF5A, PDIA3, PNKD, PSMA1, PSMA2, PSMA3, PSMA4, PSMA5, PSMA6, PSMA7, PSMB1, PSMB2, PSMB3, PSMB4, PSMB5, PSMC1, PSMC2, PSMC3, PSMC4, PSMC5, PSMC6, PSMD1, PSMD11, PSMD12, PSMD13, PSMD14, PSMD2, PSMD3, PSMD4, PSMD6, PSMD7, PSMD8, SEC61A1, SEC61B, UBB]	GO_BiologicalProcess-GOA_09.02.2016_16h18	5.6e-18	8.1e-15	N/A	N/A	[3]	None	22.8856
GO:0032869	cellular response to insulin stimulus	46	[ATP6AP1, EIF4E, EIF4G1, IGF1R, IRS4, MARCKS, NEFL, PARP1, PIK3R2, PRKDC, PSMA1, PSMA2, PSMA3, PSMA4, PSMA5, PSMA6, PSMA7, PSMB1, PSMB2, PSMB3, PSMB4, PSMB5, PSMC1, PSMC2, PSMC3, PSMC4, PSMC5, PSMC6, PSMD1, PSMD11, PSMD12, PSMD13, PSMD14, PSMD2, PSMD3, PSMD4, PSMD6, PSMD7, PSMD8, PTPN1, RAB13, RAF1, RPS6, SLC25A33, SPNS1, UBB]	GO_BiologicalProcess-GOA_09.02.2016_16h18	1.7e-06	0.002	N/A	N/A	[6, 7, 8]	None	10.9005
GO:0000082	G1/S transition of mitotic cell cycle	46	[CDC45, CDC6, CDC7, CDK1, CUL2, DDX3X, EIF4E, GIGYF2, GTSE1, MCM3, MCM5, MCM7, PCNA, PML, PRKDC, PSMA1, PSMA2, PSMA3, PSMA4, PSMA5, PSMA6, PSMA7, PSMB1, PSMB2, PSMB3, PSMB4, PSMB5, PSMC1, PSMC2, PSMC3, PSMC4, PSMC5, PSMC6, PSMD1, PSMD11, PSMD12, PSMD13, PSMD14, PSMD2, PSMD3, PSMD4, PSMD6, PSMD7, PSMD8, RPS27L, UBB]	GO_BiologicalProcess-GOA_09.02.2016_16h18	2.5e-13	3.4e-10	N/A	N/A	[6, 7]	None	17.4905
GO:0002768	immune response-regulating cell surface receptor signaling pathway	46	[ACTB, CDC42, HSP90AA1, HSP90AB1, MAP2K7, MYO1C, NEFL, PIK3R2, PSMA1, PSMA2, PSMA3, PSMA4, PSMA5, PSMA6, PSMA7, PSMB1, PSMB2, PSMB3, PSMB4, PSMB5, PSMC1, PSMC2, PSMC3, PSMC4, PSMC5, PSMC6, PSMD1, PSMD11, PSMD12, PSMD13, PSMD14, PSMD2, PSMD3, PSMD4, PSMD6, PSMD7, PSMD8, RAF1, RICTOR, SLC25A3, SPNS1, STOML2, TAB1, TAB2, UBB, UBE2M]	GO_BiologicalProcess-GOA_09.02.2016_16h18	0.0041	1	N/A	N/A	[5, 6]	None	7.87671
GO:0007017	microtubule-based process	46	[AURKB, CCDC8, CDC42, CDK1, CHP1, CKAP5, CNP, COPG1, CUL7, DCTN1, DCTN2, DNAAF5, DST, FLNA, GAPDH, GTSE1, KIF11, KIF5A, KPNB1, LMNA, LRPPRC, MAP7, MAP7D1, MAP7D2, MAP7D3, MAPRE2, NEFL, NUBP2, PPP2R1A, RAN, RANBP1, RBM14, RP1, RPS3, SLC16A1, TPR, TUBA1B, TUBA1C, TUBB, TUBB2B, TUBB4A, TUBB4B, TUBB6, UBB, VAMP7, XPO1]	GO_BiologicalProcess-GOA_09.02.2016_16h18	0.021	1	N/A	N/A	[3]	None	7.25552
GO:0051348	negative regulation of transferase activity	46	[BAG5, CERS1, CHP1, DNAJA1, DNAJA3, DNAJC3, HSPB1, IGF1R, MAD2L1, PML, PPP2R1A, PRPSAP1, PSMA1, PSMA2, PSMA3, PSMA4, PSMA5, PSMA6, PSMA7, PSMB1, PSMB2, PSMB3, PSMB4, PSMB5, PSMC1, PSMC2, PSMC3, PSMC4, PSMC5, PSMC6, PSMD1, PSMD11, PSMD12, PSMD13, PSMD14, PSMD2, PSMD3, PSMD4, PSMD6, PSMD7, PSMD8, PTPN1, RACK1, RANBP2, TPR, UBB]	GO_BiologicalProcess-GOA_09.02.2016_16h18	1.1e-07	0.00014	N/A	N/A	[4, 5, 6]	None	11.9792
GO:0009116	nucleoside metabolic process	46	[ACACA, ATIC, ATP5A1, ATP5B, ATP5C1, ATP5E, ATP5EP2, ATP5F1, ATP5H, ATP5I, ATP5J2, ATP5L, ATP5O, CAD, COX15, CTPS1, CYCS, FAM3A, GAPDH, GNAI3, HK2, HSPA1A, HSPA8, NDUFA4, NDUFA6, NDUFA8, NDUFA9, NDUFB10, NDUFB4, NDUFS1, NDUFS3, NDUFS7, NDUFV1, NME2, NME2P1, NME3, PFKP, PKM, PNKD, SLC25A13, SLC25A33, STOML2, UMPS, UQCR10, UQCRC2, VCP]	GO_BiologicalProcess-GOA_09.02.2016_16h18	1.3e-06	0.0016	N/A	N/A	[4, 5, 6]	None	11.0843
GO:0009896	positive regulation of catabolic process	46	[AMBRA1, BAG6, CDK1, CPT1A, DNAJB2, GJA1, LPCAT1, NDUFA13, PSMA1, PSMA2, PSMA3, PSMA4, PSMA5, PSMA6, PSMA7, PSMB1, PSMB2, PSMB3, PSMB4, PSMB5, PSMC1, PSMC2, PSMC3, PSMC4, PSMC5, PSMC6, PSMD1, PSMD11, PSMD12, PSMD13, PSMD14, PSMD2, PSMD3, PSMD4, PSMD6, PSMD7, PSMD8, PTPN1, RACK1, SEC22B, SPTLC1, SPTLC2, STX5, UBB, UBQLN1, VCP]	GO_BiologicalProcess-GOA_09.02.2016_16h18	4.1e-07	0.00051	N/A	N/A	[3, 4, 5]	None	11.5288
GO:0051345	positive regulation of hydrolase activity	46	[ADRM1, AIFM1, ARF4, ARFGEF2, ARL1, ASPH, ATP1B3, CDC42EP1, CYCS, DDX3X, DNAJA3, DNAJB1, DNAJB11, DNAJB6, DNAJC10, ETFA, FAM162A, FASN, FN1, GNAS, HACD3, HNRNPU, HSPA1A, HSPA2, HSPA5, HSPD1, HTRA2, IQGAP1, IQGAP2, ITSN2, MARCKS, NDUFA13, PCNA, PGAM5, PISD, PML, PSMD14, PTPN1, RACK1, RANBP1, RPS27L, RPS3, TOR1AIP1, TOR1AIP2, UNC45A, VCP]	GO_BiologicalProcess-GOA_09.02.2016_16h18	0.93	1	N/A	N/A	[4, 5, 6]	None	5.21542
GO:0017038	protein import	46	[AFG3L2, CDK1, CHP1, CSE1L, EMD, FLNA, HNRNPM, HSP90AA1, HSP90AB1, HSPA8, IPO9, JUP, KPNA2, KPNB1, LAMP2, LMNA, MAVS, NDUFA13, NUP205, NUP93, PAM16, PARP1, PDIA3, PHB2, PIK3R2, PML, PPM1B, PRDX1, RAN, RANBP2, RPL10, RPL17, RPL23, SEC61B, TGFBR1, TIMM17B, TIMM21, TIMM23, TIMM44, TIMM50, TNPO1, TOMM20, TOMM22, TPR, TRIM28, TXN]	GO_BiologicalProcess-GOA_09.02.2016_16h18	2.9e-09	3.8e-06	N/A	N/A	[4, 5, 6]	None	13.3721
GO:0007265	Ras protein signal transduction	46	[ARFGEF2, CDC42EP1, DHCR24, ETFA, G3BP1, GNB1, HACD3, ITSN2, KPNB1, NEFL, PISD, PRKCSH, PSMA1, PSMA2, PSMA3, PSMA4, PSMA5, PSMA6, PSMA7, PSMB1, PSMB2, PSMB3, PSMB4, PSMB5, PSMC1, PSMC2, PSMC3, PSMC4, PSMC5, PSMC6, PSMD1, PSMD11, PSMD12, PSMD13, PSMD14, PSMD2, PSMD3, PSMD4, PSMD6, PSMD7, PSMD8, PTRH2, RAF1, SPNS1, SYNJ2BP, UBB]	GO_BiologicalProcess-GOA_09.02.2016_16h18	0.0002	0.21	N/A	N/A	[6, 7]	None	9.07298
GO:1901987	regulation of cell cycle phase transition	46	[CDC45, CDC6, CDC7, CDK1, DDB1, DDX3X, FANCI, GIGYF2, GTSE1, HSPA2, MAD2L1, PHB2, PML, PRKDC, PSMA1, PSMA2, PSMA3, PSMA4, PSMA5, PSMA6, PSMA7, PSMB1, PSMB2, PSMB3, PSMB4, PSMB5, PSMC1, PSMC2, PSMC3, PSMC4, PSMC5, PSMC6, PSMD1, PSMD11, PSMD12, PSMD13, PSMD14, PSMD2, PSMD3, PSMD4, PSMD6, PSMD7, PSMD8, RPS27L, TPR, UBB]	GO_BiologicalProcess-GOA_09.02.2016_16h18	5.9e-11	7.9e-08	N/A	N/A	[5, 6]	None	15.0327
GO:1901990	regulation of mitotic cell cycle phase transition	46	[CDC45, CDC6, CDC7, CDK1, DDB1, DDX3X, FANCI, GIGYF2, GTSE1, HSPA2, MAD2L1, PHB2, PML, PRKDC, PSMA1, PSMA2, PSMA3, PSMA4, PSMA5, PSMA6, PSMA7, PSMB1, PSMB2, PSMB3, PSMB4, PSMB5, PSMC1, PSMC2, PSMC3, PSMC4, PSMC5, PSMC6, PSMD1, PSMD11, PSMD12, PSMD13, PSMD14, PSMD2, PSMD3, PSMD4, PSMD6, PSMD7, PSMD8, RPS27L, TPR, UBB]	GO_BiologicalProcess-GOA_09.02.2016_16h18	4.2e-12	5.7e-09	N/A	N/A	[5, 6, 7]	None	16.1972
GO:0032147	activation of protein kinase activity	45	[CCDC88A, CDK1, ERP29, ETFA, HACD3, IRAK1, MAP2K7, NEFL, PSMA1, PSMA2, PSMA3, PSMA4, PSMA5, PSMA6, PSMA7, PSMB1, PSMB2, PSMB3, PSMB4, PSMB5, PSMC1, PSMC2, PSMC3, PSMC4, PSMC5, PSMC6, PSMD1, PSMD11, PSMD12, PSMD13, PSMD14, PSMD2, PSMD3, PSMD4, PSMD6, PSMD7, PSMD8, PTPN1, RAF1, SPNS1, TAB1, TAB2, TGFBR1, TXN, UBB]	GO_BiologicalProcess-GOA_09.02.2016_16h18	0.00017	0.18	N/A	N/A	[7, 8, 9, 10, 11]	None	9.14634
GO:0019884	antigen processing and presentation of exogenous antigen	45	[ACTR1A, CALR, CANX, CTSD, DCTN1, DCTN2, HLA-A, HLA-B, HLA-C, HLA-E, KIF11, KIF5A, PDIA3, PSMA1, PSMA2, PSMA3, PSMA4, PSMA5, PSMA6, PSMA7, PSMB1, PSMB2, PSMB3, PSMB4, PSMB5, PSMC1, PSMC2, PSMC3, PSMC4, PSMC5, PSMC6, PSMD1, PSMD11, PSMD12, PSMD13, PSMD14, PSMD2, PSMD3, PSMD4, PSMD6, PSMD7, PSMD8, SEC61A1, SEC61B, UBB]	GO_BiologicalProcess-GOA_09.02.2016_16h18	1.6e-18	2.3e-15	N/A	N/A	[3]	None	24.0642
GO:0002478	antigen processing and presentation of exogenous peptide antigen	45	[ACTR1A, CALR, CANX, CTSD, DCTN1, DCTN2, HLA-A, HLA-B, HLA-C, HLA-E, KIF11, KIF5A, PDIA3, PSMA1, PSMA2, PSMA3, PSMA4, PSMA5, PSMA6, PSMA7, PSMB1, PSMB2, PSMB3, PSMB4, PSMB5, PSMC1, PSMC2, PSMC3, PSMC4, PSMC5, PSMC6, PSMD1, PSMD11, PSMD12, PSMD13, PSMD14, PSMD2, PSMD3, PSMD4, PSMD6, PSMD7, PSMD8, SEC61A1, SEC61B, UBB]	GO_BiologicalProcess-GOA_09.02.2016_16h18	3.2e-19	4.6e-16	N/A	N/A	[4]	None	25
GO:0000075	cell cycle checkpoint	45	[AURKB, CCAR2, CDC45, CDC6, CDK1, FANCI, FBXO6, GIGYF2, GTSE1, MAD2L1, PML, PRKDC, PSMA1, PSMA2, PSMA3, PSMA4, PSMA5, PSMA6, PSMA7, PSMB1, PSMB2, PSMB3, PSMB4, PSMB5, PSMC1, PSMC2, PSMC3, PSMC4, PSMC5, PSMC6, PSMD1, PSMD11, PSMD12, PSMD13, PSMD14, PSMD2, PSMD3, PSMD4, PSMD6, PSMD7, PSMD8, RPL24, RPS27L, TPR, UBB]	GO_BiologicalProcess-GOA_09.02.2016_16h18	1.3e-12	1.8e-09	N/A	N/A	[4, 5]	None	16.9811
GO:0007417	central nervous system development	45	[ACSL3, ACTB, ALDH3A2, ARCN1, ARF4, ATIC, ATP5F1, BAG6, CDC42, CDK5, CNP, COX7B, EPRS, FASN, FLNB, FOXG1, GIGYF2, GLUD1, HDAC2, HSPA5, HTRA2, IGF1R, LMNB2, MARCKS, MBOAT7, NDUFS3, NEFL, PGAP1, PHGDH, PRKDC, PRMT5, QARS, RBFOX2, RTN4, SDF4, SLIT2, SOAT1, TIMP3, UBB, UBL4A, UGT8, UQCRQ, VIM, WLS, YWHAE]	GO_BiologicalProcess-GOA_09.02.2016_16h18	0.27	1	N/A	N/A	[4, 5, 6]	None	4.40313
GO:0046486	glycerolipid metabolic process	45	[ABHD12, ACACA, ACSL1, ACSL3, AGK, AGPAT1, AGPAT2, AGPAT4, ARF3, CAT, CDIPT, CDS2, CEPT1, CPT1A, DGAT1, DPM1, ELOVL1, FABP5, FAR1, FASN, GPAA1, GPAT4, HACD2, HADHA, HSD17B12, LPCAT1, LPCAT2, LPGAT1, MBOAT7, PGAP1, PIGK, PIGS, PIGT, PIK3R2, PISD, PRKCSH, PTDSS1, PTDSS2, PTPMT1, PTRH2, SACM1L, SCD, SLC25A1, STOML2, TECR]	GO_BiologicalProcess-GOA_09.02.2016_16h18	2.5e-06	0.003	N/A	N/A	[4, 5]	None	10.8434
GO:0051169	nuclear transport	45	[AAAS, CALR, CDK1, CDK5, CHP1, CSE1L, EIF4E, EMD, FLNA, HSP90AB1, HSPA9, IPO9, JUP, KPNA2, KPNB1, LMNA, MAVS, NUP205, NUP93, PARP1, PDIA3, PHB2, PIK3R2, PML, POLDIP3, PPM1B, PRDX1, RAB34, RAN, RANBP2, RPL10, RPL17, RPL23, RPS15, RPSA, SEC61B, SET, TGFBR1, TNPO1, TPR, TRIM28, TXN, XPO1, XPO5, XPOT]	GO_BiologicalProcess-GOA_09.02.2016_16h18	4.4e-05	0.049	N/A	N/A	[5]	None	9.69828
GO:0006913	nucleocytoplasmic transport	45	[AAAS, CALR, CDK1, CDK5, CHP1, CSE1L, EIF4E, EMD, FLNA, HSP90AB1, HSPA9, IPO9, JUP, KPNA2, KPNB1, LMNA, MAVS, NUP205, NUP93, PARP1, PDIA3, PHB2, PIK3R2, PML, POLDIP3, PPM1B, PRDX1, RAB34, RAN, RANBP2, RPL10, RPL17, RPL23, RPS15, RPSA, SEC61B, SET, TGFBR1, TNPO1, TPR, TRIM28, TXN, XPO1, XPO5, XPOT]	GO_BiologicalProcess-GOA_09.02.2016_16h18	3.7e-05	0.041	N/A	N/A	[6]	None	9.80392
GO:0009119	ribonucleoside metabolic process	45	[ACACA, ATP5A1, ATP5B, ATP5C1, ATP5E, ATP5EP2, ATP5F1, ATP5H, ATP5I, ATP5J2, ATP5L, ATP5O, CAD, COX15, CTPS1, CYCS, FAM3A, GAPDH, GNAI3, HK2, HSPA1A, HSPA8, NDUFA4, NDUFA6, NDUFA8, NDUFA9, NDUFB10, NDUFB4, NDUFS1, NDUFS3, NDUFS7, NDUFV1, NME2, NME2P1, NME3, PFKP, PKM, PNKD, SLC25A13, SLC25A33, STOML2, UMPS, UQCR10, UQCRC2, VCP]	GO_BiologicalProcess-GOA_09.02.2016_16h18	5.9e-07	0.00073	N/A	N/A	[5, 6, 7]	None	11.509
GO:0016259	selenocysteine metabolic process	45	[FAU, MRPS12, RPL10, RPL10A, RPL11, RPL13, RPL17, RPL19, RPL21, RPL22, RPL23, RPL24, RPL28, RPL31, RPL34, RPL38, RPL5, RPL7A, RPL8, RPLP0, RPS10, RPS11, RPS12, RPS14, RPS15, RPS15A, RPS16, RPS17, RPS18, RPS19, RPS2, RPS20, RPS21, RPS23, RPS25, RPS27, RPS3, RPS3A, RPS4X, RPS5, RPS6, RPS7, RPS8, RPS9, RPSA]	GO_BiologicalProcess-GOA_09.02.2016_16h18	5.4e-32	8.1e-29	N/A	N/A	[4, 5, 6, 7, 9, 10]	None	45.9184
GO:0002218	activation of innate immune response	44	[C1QBP, HSP90B1, HSPA1A, HSPD1, IRAK1, LTF, MAP2K7, MAVS, PSMA1, PSMA2, PSMA3, PSMA4, PSMA5, PSMA6, PSMA7, PSMB1, PSMB2, PSMB3, PSMB4, PSMB5, PSMC1, PSMC2, PSMC3, PSMC4, PSMC5, PSMC6, PSMD1, PSMD11, PSMD12, PSMD13, PSMD14, PSMD2, PSMD3, PSMD4, PSMD6, PSMD7, PSMD8, RAF1, RPSA, TAB1, TAB2, UBB, UBE2M, UBQLN1]	GO_BiologicalProcess-GOA_09.02.2016_16h18	4.8e-10	6.3e-07	N/A	N/A	[3, 5, 6, 7, 8]	None	14.5215
GO:0002758	innate immune response-activating signal transduction	44	[C1QBP, HSP90B1, HSPA1A, HSPD1, IRAK1, LTF, MAP2K7, MAVS, PSMA1, PSMA2, PSMA3, PSMA4, PSMA5, PSMA6, PSMA7, PSMB1, PSMB2, PSMB3, PSMB4, PSMB5, PSMC1, PSMC2, PSMC3, PSMC4, PSMC5, PSMC6, PSMD1, PSMD11, PSMD12, PSMD13, PSMD14, PSMD2, PSMD3, PSMD4, PSMD6, PSMD7, PSMD8, RAF1, RPSA, TAB1, TAB2, UBB, UBE2M, UBQLN1]	GO_BiologicalProcess-GOA_09.02.2016_16h18	2.5e-10	3.3e-07	N/A	N/A	[4, 6, 7, 8, 9]	None	14.8148
GO:0044703	multi-organism reproductive process	44	[AAAS, ADAMTS1, ARG1, BAG6, BSG, C1QBP, CAD, CALR, CCT2, CCT3, CCT4, CCT5, CCT7, CCT8, CDK1, CLGN, CRTAP, DNAJA1, DSG1, DSG2, FAM3A, FASN, GNAS, HSPA2, IGF2R, LMNA, MFGE8, NCL, NDC1, PPP2R1A, PRDX4, PVRL2, RUVBL1, SGPL1, SLC38A1, SPNS1, STC2, TCP1, TGFBR1, TMED2, TRIM28, TRIP13, UBAP2L, UMPS]	GO_BiologicalProcess-GOA_09.02.2016_16h18	0.21	1	N/A	N/A	[2, 3]	None	4.30528
GO:0070925	organelle assembly	44	[AMBRA1, ATXN10, ATXN2L, AURKB, C1QBP, DDX3X, DDX6, DNAAF5, ERAL1, FBF1, FLNA, IQCB1, KIF11, KPNB1, LMOD2, MAPRE2, MRPL11, MRPS7, PVRL2, RAB34, RBM14, RNF5, RP1, RPL10, RPL11, RPL24, RPL38, RPL5, RPS10, RPS14, RPS17, RPS19, RPS27, RPS27L, RPS3, RPS5, RPSA, SCFD1, SEPT7, TPR, TUBB, UBQLN1, VDAC3, VPS4A]	GO_BiologicalProcess-GOA_09.02.2016_16h18	0.055	1	N/A	N/A	[4]	None	6.875
GO:0090068	positive regulation of cell cycle process	44	[AURKB, CCAR2, CDC42, CDC45, CDC6, CDC7, DDX3X, GTSE1, IGF1R, MAD2L1, PHB2, PML, PSMA1, PSMA2, PSMA3, PSMA4, PSMA5, PSMA6, PSMA7, PSMB1, PSMB2, PSMB3, PSMB4, PSMB5, PSMC1, PSMC2, PSMC3, PSMC4, PSMC5, PSMC6, PSMD1, PSMD11, PSMD12, PSMD13, PSMD14, PSMD2, PSMD3, PSMD4, PSMD6, PSMD7, PSMD8, RANBP1, TPR, UBB]	GO_BiologicalProcess-GOA_09.02.2016_16h18	5.3e-12	7.2e-09	N/A	N/A	[4, 5, 6]	None	16.6038
GO:0016055	Wnt signaling pathway	44	[CCAR2, CDC42, DDB1, DDX3X, DST, EMD, G3BP1, GPC6, JUP, MESDC2, PPP2R1A, PSMA1, PSMA2, PSMA3, PSMA4, PSMA5, PSMA6, PSMA7, PSMB1, PSMB2, PSMB3, PSMB4, PSMB5, PSMC1, PSMC2, PSMC3, PSMC4, PSMC5, PSMC6, PSMD1, PSMD11, PSMD12, PSMD13, PSMD14, PSMD2, PSMD3, PSMD4, PSMD6, PSMD7, PSMD8, RACK1, SPNS1, UBB, WLS]	GO_BiologicalProcess-GOA_09.02.2016_16h18	0.00018	0.19	N/A	N/A	[5, 6]	None	9.32203
GO:0001775	cell activation	43	[ABHD12, ACTB, ALB, CALU, CDC42, CLPTM1, CTPS1, DDOST, DGKE, DNAJA3, FASN, FLNA, FN1, GNAI3, GNAS, GNB1, HLA-A, HLA-E, HSPA5, HSPB1, HSPD1, HSPH1, IL17RA, IL27, LAMP2, MARCH7, NCSTN, PPIA, PRKDC, PRMT5, PTPN1, PVRL2, RAF1, RICTOR, RPL22, RPSA, SPNS1, STOML2, STX4, TGFBR1, TLN1, VAMP7, YWHAZ]	GO_BiologicalProcess-GOA_09.02.2016_16h18	0.099	1	N/A	N/A	[3]	None	4.04135
GO:0038093	Fc receptor signaling pathway	43	[ACTB, CDC42, HSP90AA1, HSP90AB1, MAP2K7, MYO1C, NEFL, PIK3R2, PSMA1, PSMA2, PSMA3, PSMA4, PSMA5, PSMA6, PSMA7, PSMB1, PSMB2, PSMB3, PSMB4, PSMB5, PSMC1, PSMC2, PSMC3, PSMC4, PSMC5, PSMC6, PSMD1, PSMD11, PSMD12, PSMD13, PSMD14, PSMD2, PSMD3, PSMD4, PSMD6, PSMD7, PSMD8, RAF1, RICTOR, SPNS1, TAB1, TAB2, UBB]	GO_BiologicalProcess-GOA_09.02.2016_16h18	1.4e-05	0.016	N/A	N/A	[6, 7]	None	10.3365
GO:0002429	immune response-activating cell surface receptor signaling pathway	43	[ACTB, CDC42, HSP90AA1, HSP90AB1, MYO1C, PIK3R2, PSMA1, PSMA2, PSMA3, PSMA4, PSMA5, PSMA6, PSMA7, PSMB1, PSMB2, PSMB3, PSMB4, PSMB5, PSMC1, PSMC2, PSMC3, PSMC4, PSMC5, PSMC6, PSMD1, PSMD11, PSMD12, PSMD13, PSMD14, PSMD2, PSMD3, PSMD4, PSMD6, PSMD7, PSMD8, RAF1, SLC25A3, SPNS1, STOML2, TAB1, TAB2, UBB, UBE2M]	GO_BiologicalProcess-GOA_09.02.2016_16h18	4e-06	0.0047	N/A	N/A	[4, 6, 7, 8]	None	10.9694
GO:0010948	negative regulation of cell cycle process	43	[AURKB, CDK1, FANCI, GIGYF2, GTSE1, MAD2L1, NUBP2, PML, PRKDC, PSMA1, PSMA2, PSMA3, PSMA4, PSMA5, PSMA6, PSMA7, PSMB1, PSMB2, PSMB3, PSMB4, PSMB5, PSMC1, PSMC2, PSMC3, PSMC4, PSMC5, PSMC6, PSMD1, PSMD11, PSMD12, PSMD13, PSMD14, PSMD2, PSMD3, PSMD4, PSMD6, PSMD7, PSMD8, RBM14, RPS27L, TPR, UBB, VPS4A]	GO_BiologicalProcess-GOA_09.02.2016_16h18	1.2e-10	1.6e-07	N/A	N/A	[4, 5, 6]	None	15.3571
GO:0038179	neurotrophin signaling pathway	43	[APH1A, HDAC2, IRAK1, MAGED1, NCSTN, NEFL, PIK3R2, PSMA1, PSMA2, PSMA3, PSMA4, PSMA5, PSMA6, PSMA7, PSMB1, PSMB2, PSMB3, PSMB4, PSMB5, PSMC1, PSMC2, PSMC3, PSMC4, PSMC5, PSMC6, PSMD1, PSMD11, PSMD12, PSMD13, PSMD14, PSMD2, PSMD3, PSMD4, PSMD6, PSMD7, PSMD8, RAF1, RICTOR, RTN4, SORT1, SPNS1, UBB, YWHAE]	GO_BiologicalProcess-GOA_09.02.2016_16h18	2.9e-05	0.033	N/A	N/A	[5, 6]	None	10.0939
GO:0048011	neurotrophin TRK receptor signaling pathway	43	[APH1A, HDAC2, IRAK1, MAGED1, NCSTN, NEFL, PIK3R2, PSMA1, PSMA2, PSMA3, PSMA4, PSMA5, PSMA6, PSMA7, PSMB1, PSMB2, PSMB3, PSMB4, PSMB5, PSMC1, PSMC2, PSMC3, PSMC4, PSMC5, PSMC6, PSMD1, PSMD11, PSMD12, PSMD13, PSMD14, PSMD2, PSMD3, PSMD4, PSMD6, PSMD7, PSMD8, RAF1, RICTOR, RTN4, SORT1, SPNS1, UBB, YWHAE]	GO_BiologicalProcess-GOA_09.02.2016_16h18	2.7e-05	0.031	N/A	N/A	[6, 7, 8]	None	10.1655
GO:0010638	positive regulation of organelle organization	43	[AMBRA1, AMOT, AURKB, C1QBP, CCT2, CCT3, CCT4, CCT5, CCT6A, CCT7, CCT8, CDC42EP1, CDK5, DSTN, DTWD2, FAM162A, HAX1, HTRA2, HUWE1, IGF1R, IQGAP2, LMAN1, MAP2K7, PHB2, PML, PSMD8, RANBP1, RICTOR, RPL28, RPS3, RTEL1, RUVBL1, RUVBL2, SEPT7, SNW1, STOML2, SURF4, TCP1, TMED9, TPR, VPS4A, YWHAE, YWHAZ]	GO_BiologicalProcess-GOA_09.02.2016_16h18	0.05	1	N/A	N/A	[4, 5, 6]	None	6.96921
GO:1903362	regulation of cellular protein catabolic process	43	[BAG5, BAG6, CCAR2, CDK1, DNAJB2, HSP90AB1, MAD2L1, PML, PSMA1, PSMA2, PSMA3, PSMA4, PSMA5, PSMA6, PSMA7, PSMB1, PSMB2, PSMB3, PSMB4, PSMB5, PSMC1, PSMC2, PSMC3, PSMC4, PSMC5, PSMC6, PSMD1, PSMD11, PSMD12, PSMD13, PSMD14, PSMD2, PSMD3, PSMD4, PSMD6, PSMD7, PSMD8, RACK1, TPR, UBB, UBQLN1, UFL1, VCP]	GO_BiologicalProcess-GOA_09.02.2016_16h18	1.2e-10	1.6e-07	N/A	N/A	[5, 6, 7]	None	15.3571
GO:0043488	regulation of mRNA stability	43	[EIF4G1, ELAVL1, HNRNPU, HSPA1A, HSPA8, HSPB1, PSMA1, PSMA2, PSMA3, PSMA4, PSMA5, PSMA6, PSMA7, PSMB1, PSMB2, PSMB3, PSMB4, PSMB5, PSMC1, PSMC2, PSMC3, PSMC4, PSMC5, PSMC6, PSMD1, PSMD11, PSMD12, PSMD13, PSMD14, PSMD2, PSMD3, PSMD4, PSMD6, PSMD7, PSMD8, RBM10, SERBP1, SET, TNPO1, UBB, XPO1, YTHDF2, YWHAZ]	GO_BiologicalProcess-GOA_09.02.2016_16h18	2.3e-22	3.4e-19	N/A	N/A	[4, 7, 8]	None	30.9353
GO:1903050	regulation of proteolysis involved in cellular protein catabolic process	43	[BAG5, BAG6, CCAR2, CDK1, DNAJB2, HSP90AB1, MAD2L1, PML, PSMA1, PSMA2, PSMA3, PSMA4, PSMA5, PSMA6, PSMA7, PSMB1, PSMB2, PSMB3, PSMB4, PSMB5, PSMC1, PSMC2, PSMC3, PSMC4, PSMC5, PSMC6, PSMD1, PSMD11, PSMD12, PSMD13, PSMD14, PSMD2, PSMD3, PSMD4, PSMD6, PSMD7, PSMD8, RACK1, TPR, UBB, UBQLN1, UFL1, VCP]	GO_BiologicalProcess-GOA_09.02.2016_16h18	9.3e-12	1.2e-08	N/A	N/A	[6, 7, 8]	None	16.6023
GO:0043487	regulation of RNA stability	43	[EIF4G1, ELAVL1, HNRNPU, HSPA1A, HSPA8, HSPB1, PSMA1, PSMA2, PSMA3, PSMA4, PSMA5, PSMA6, PSMA7, PSMB1, PSMB2, PSMB3, PSMB4, PSMB5, PSMC1, PSMC2, PSMC3, PSMC4, PSMC5, PSMC6, PSMD1, PSMD11, PSMD12, PSMD13, PSMD14, PSMD2, PSMD3, PSMD4, PSMD6, PSMD7, PSMD8, RBM10, SERBP1, SET, TNPO1, UBB, XPO1, YTHDF2, YWHAZ]	GO_BiologicalProcess-GOA_09.02.2016_16h18	8.1e-22	1.1e-18	N/A	N/A	[3, 6, 7]	None	30.0699
GO:0043207	response to external biotic stimulus	43	[ARG1, C1QBP, CCT5, CNP, COCH, DCD, DDX3X, DNAJC3, EEF1G, FASN, FAU, FN1, FUCA2, HDAC2, HIST1H3A, HLA-A, HLA-B, HLA-E, HNRNPM, HSPB1, HSPD1, IL17RA, IL27, IRAK1, JAGN1, LTF, MAVS, MRPS2, NCL, NUP93, PML, PNKD, PPM1B, PRKCSH, PSMA2, RNF5, RPS15A, RPSA, SLC1A3, SLC25A19, SLC25A6, SNRPB, SNRPD2]	GO_BiologicalProcess-GOA_09.02.2016_16h18	0.26	1	N/A	N/A	[3]	None	4.34343
GO:0051707	response to other organism	43	[ARG1, C1QBP, CCT5, CNP, COCH, DCD, DDX3X, DNAJC3, EEF1G, FASN, FAU, FN1, FUCA2, HDAC2, HIST1H3A, HLA-A, HLA-B, HLA-E, HNRNPM, HSPB1, HSPD1, IL17RA, IL27, IRAK1, JAGN1, LTF, MAVS, MRPS2, NCL, NUP93, PML, PNKD, PPM1B, PRKCSH, PSMA2, RNF5, RPS15A, RPSA, SLC1A3, SLC25A19, SLC25A6, SNRPB, SNRPD2]	GO_BiologicalProcess-GOA_09.02.2016_16h18	0.26	1	N/A	N/A	[2, 4]	None	4.34343
GO:0006979	response to oxidative stress	43	[AIFM1, ALDH3A2, ARG1, ATP2A2, BAG5, CAT, CDK1, CYCS, DHCR24, EEF2, FASN, FN1, GPX8, HBA1, HDAC2, HMOX2, HSPA1A, HSPB1, HSPD1, HSPH1, HTRA2, MCL1, NDUFA6, NDUFB4, NME2, P4HB, PARP1, PML, PRDX1, PRDX2, PSMB5, PYCR1, PYCR2, RACK1, RPS3, SLC25A24, STC2, STX4, TMEM161A, TXN, UBL4A, UBQLN1, VKORC1L1]	GO_BiologicalProcess-GOA_09.02.2016_16h18	6.9e-05	0.076	N/A	N/A	[3]	None	9.72851
GO:0042060	wound healing	43	[ABHD12, ACTB, ALB, ATP1B3, ATP2A2, BSG, C1QBP, CALU, CDC42, CDK5, DGKE, DSP, FLNA, FN1, GGCX, GJA1, GNAI3, GNAS, GNB1, HDAC2, HIST1H3A, HSPA5, HSPB1, KIF11, KIF5A, LAMP2, LMAN1, PABPC4, PIK3R2, PKM, PPIA, PTPN1, RAF1, RPL10, SLC16A1, SLC3A2, SLC7A5, SPNS1, STX4, TGFBR1, TIMP3, TLN1, YWHAZ]	GO_BiologicalProcess-GOA_09.02.2016_16h18	0.61	1	N/A	N/A	[4]	None	5.5199
GO:0055082	cellular chemical homeostasis	42	[ABCB7, ASPH, ATP13A1, ATP1A1, ATP1B3, ATP2A2, ATP5B, ATP6AP1, C2CD2L, CALR, CHP1, CLN6, FASN, FN1, GJA1, GNB1, GPR89A, HK2, HMOX2, HSP90B1, IGF1R, IMMT, LTF, MCU, NME2, NUBP2, PIK3R2, PML, PTRH2, RACK1, RAF1, RANBP2, SCO2, SERPINF1, SLC30A7, SLC39A7, STC2, STOML2, STX4, TFRC, TMEM165, WFS1]	GO_BiologicalProcess-GOA_09.02.2016_16h18	0.38	1	N/A	N/A	[4, 5]	None	5.84958
GO:0009141	nucleoside triphosphate metabolic process	42	[ATP5A1, ATP5B, ATP5C1, ATP5E, ATP5EP2, ATP5F1, ATP5H, ATP5I, ATP5J2, ATP5L, ATP5O, CAD, COX15, CTPS1, CYCS, FAM3A, GAPDH, GNAI3, HK2, HSPA1A, HSPA8, NDUFA4, NDUFA6, NDUFA8, NDUFA9, NDUFB10, NDUFB4, NDUFS1, NDUFS3, NDUFS7, NDUFV1, NME2, NME2P1, NME3, PFKP, PKM, SLC25A13, SLC25A33, STOML2, UQCR10, UQCRC2, VCP]	GO_BiologicalProcess-GOA_09.02.2016_16h18	6.8e-10	8.9e-07	N/A	N/A	[5, 6, 7]	None	14.7887
GO:0009199	ribonucleoside triphosphate metabolic process	42	[ATP5A1, ATP5B, ATP5C1, ATP5E, ATP5EP2, ATP5F1, ATP5H, ATP5I, ATP5J2, ATP5L, ATP5O, CAD, COX15, CTPS1, CYCS, FAM3A, GAPDH, GNAI3, HK2, HSPA1A, HSPA8, NDUFA4, NDUFA6, NDUFA8, NDUFA9, NDUFB10, NDUFB4, NDUFS1, NDUFS3, NDUFS7, NDUFV1, NME2, NME2P1, NME3, PFKP, PKM, SLC25A13, SLC25A33, STOML2, UQCR10, UQCRC2, VCP]	GO_BiologicalProcess-GOA_09.02.2016_16h18	5.1e-11	6.9e-08	N/A	N/A	[6, 7, 8]	None	16.0305
GO:0031570	DNA integrity checkpoint	41	[CCAR2, CDC45, CDC6, CDK1, FANCI, FBXO6, GIGYF2, GTSE1, PML, PRKDC, PSMA1, PSMA2, PSMA3, PSMA4, PSMA5, PSMA6, PSMA7, PSMB1, PSMB2, PSMB3, PSMB4, PSMB5, PSMC1, PSMC2, PSMC3, PSMC4, PSMC5, PSMC6, PSMD1, PSMD11, PSMD12, PSMD13, PSMD14, PSMD2, PSMD3, PSMD4, PSMD6, PSMD7, PSMD8, RPS27L, UBB]	GO_BiologicalProcess-GOA_09.02.2016_16h18	3.5e-16	5e-13	N/A	N/A	[5, 6]	None	22.905
GO:0048193	Golgi vesicle transport	41	[ACSL3, ARCN1, ARF4, ARFGEF2, ARL1, COPA, COPB2, COPG1, DCTN1, DCTN2, ERGIC1, GOSR1, HSPA8, HYOU1, KDELR1, LMAN1, LMAN2, LMAN2L, MYO1B, PREB, RAB34, RACK1, RER1, SCAMP2, SCAMP3, SCFD1, SEC22B, SORT1, STX4, STX5, SURF4, TFG, TMED10, TMED2, TMED3, TMED7, TMED9, TXNDC5, VAMP7, VAPA, VCP]	GO_BiologicalProcess-GOA_09.02.2016_16h18	1e-06	0.0012	N/A	N/A	[5, 6]	None	11.6809
GO:0008286	insulin receptor signaling pathway	41	[ATP6AP1, EIF4E, EIF4G1, IGF1R, IRS4, NEFL, PIK3R2, PSMA1, PSMA2, PSMA3, PSMA4, PSMA5, PSMA6, PSMA7, PSMB1, PSMB2, PSMB3, PSMB4, PSMB5, PSMC1, PSMC2, PSMC3, PSMC4, PSMC5, PSMC6, PSMD1, PSMD11, PSMD12, PSMD13, PSMD14, PSMD2, PSMD3, PSMD4, PSMD6, PSMD7, PSMD8, PTPN1, RAF1, RPS6, SPNS1, UBB]	GO_BiologicalProcess-GOA_09.02.2016_16h18	8.2e-07	0.001	N/A	N/A	[7, 8, 9]	None	11.8156
GO:1903321	negative regulation of protein modification by small protein conjugation or removal	41	[BAG5, CDK5, CHP1, DNAJA1, DNAJB2, HSPA1A, MAD2L1, PML, PSMA1, PSMA2, PSMA3, PSMA4, PSMA5, PSMA6, PSMA7, PSMB1, PSMB2, PSMB3, PSMB4, PSMB5, PSMC1, PSMC2, PSMC3, PSMC4, PSMC5, PSMC6, PSMD1, PSMD11, PSMD12, PSMD13, PSMD14, PSMD2, PSMD3, PSMD4, PSMD6, PSMD7, PSMD8, RPS3, TPR, UBB, UFL1]	GO_BiologicalProcess-GOA_09.02.2016_16h18	1.6e-17	2.2e-14	N/A	N/A	[6, 7, 8, 9]	None	24.8485
GO:0010942	positive regulation of cell death	41	[AIFM1, APH1A, C1QBP, CCAR2, CDC42, CDK5, COL18A1, CYCS, DDX3X, DNAJA1, DNAJA3, FAM162A, FASN, HBA1, HSPD1, HTRA2, IGF2R, ITM2C, MAGED1, MAP2K7, MCL1, NCSTN, NDUFA13, PDIA3, PML, PPP2R1A, PRKDC, PTRH2, RACK1, RBM10, RPS27L, RPS3, RPS6, SLIT2, SORT1, TGFBR1, UBB, UBE2M, VCP, YWHAE, YWHAZ]	GO_BiologicalProcess-GOA_09.02.2016_16h18	0.28	1	N/A	N/A	[3, 4, 5]	None	6.07407
GO:1903829	positive regulation of cellular protein localization	41	[ACSL3, ASPH, B3GAT3, CCT2, CCT3, CCT4, CCT5, CCT6A, CCT7, CCT8, CDC42, CDK1, CDK5, CHP1, DTWD2, EMD, FLNA, HNRNPM, HSP90AB1, HTRA2, HUWE1, JUP, MAVS, MYO1C, PARP1, PIK3R2, PML, PSMD8, RACK1, RER1, RPL28, RUVBL1, STX4, SYNJ2BP, TCP1, TGFBR1, TMEM30A, TPR, TRIM28, YWHAE, YWHAZ]	GO_BiologicalProcess-GOA_09.02.2016_16h18	3.2e-06	0.0038	N/A	N/A	[2, 3, 4, 5, 6]	None	11.2022
GO:0045732	positive regulation of protein catabolic process	41	[BAG6, CDK1, DNAJB2, GJA1, LPCAT1, NDUFA13, PSMA1, PSMA2, PSMA3, PSMA4, PSMA5, PSMA6, PSMA7, PSMB1, PSMB2, PSMB3, PSMB4, PSMB5, PSMC1, PSMC2, PSMC3, PSMC4, PSMC5, PSMC6, PSMD1, PSMD11, PSMD12, PSMD13, PSMD14, PSMD2, PSMD3, PSMD4, PSMD6, PSMD7, PSMD8, RACK1, SEC22B, STX5, UBB, UBQLN1, VCP]	GO_BiologicalProcess-GOA_09.02.2016_16h18	4.3e-10	5.6e-07	N/A	N/A	[4, 5, 6, 7]	None	15.2416
GO:0042278	purine nucleoside metabolic process	41	[ACACA, ATP5A1, ATP5B, ATP5C1, ATP5E, ATP5EP2, ATP5F1, ATP5H, ATP5I, ATP5J2, ATP5L, ATP5O, COX15, CYCS, FAM3A, GAPDH, GNAI3, HK2, HSPA1A, HSPA8, NDUFA4, NDUFA6, NDUFA8, NDUFA9, NDUFB10, NDUFB4, NDUFS1, NDUFS3, NDUFS7, NDUFV1, NME2, NME2P1, NME3, PFKP, PKM, SLC25A13, SLC25A33, STOML2, UQCR10, UQCRC2, VCP]	GO_BiologicalProcess-GOA_09.02.2016_16h18	2.8e-06	0.0033	N/A	N/A	[5, 6, 7]	None	11.326
GO:0046128	purine ribonucleoside metabolic process	41	[ACACA, ATP5A1, ATP5B, ATP5C1, ATP5E, ATP5EP2, ATP5F1, ATP5H, ATP5I, ATP5J2, ATP5L, ATP5O, COX15, CYCS, FAM3A, GAPDH, GNAI3, HK2, HSPA1A, HSPA8, NDUFA4, NDUFA6, NDUFA8, NDUFA9, NDUFB10, NDUFB4, NDUFS1, NDUFS3, NDUFS7, NDUFV1, NME2, NME2P1, NME3, PFKP, PKM, SLC25A13, SLC25A33, STOML2, UQCR10, UQCRC2, VCP]	GO_BiologicalProcess-GOA_09.02.2016_16h18	2.5e-06	0.003	N/A	N/A	[6, 7, 8]	None	11.4206
GO:0034248	regulation of cellular amide metabolic process	41	[C1QBP, CALR, DDX3X, DDX6, DNAJC3, EEF2, EIF3D, EIF3F, EIF3H, EIF3I, EIF3K, EIF3M, EIF4A1, EIF4E, EIF4G1, ELAVL1, EPRS, GAPDH, GCN1, GIGYF2, HSPB1, IARS, KRT17, LRPPRC, PML, POLDIP3, QARS, RACK1, RAN, RPL38, RPS14, RPS27L, RPS3, RPS4X, RPS5, RPS9, SRP9, TMED10, TPR, XPO5, YTHDF2]	GO_BiologicalProcess-GOA_09.02.2016_16h18	2.9e-06	0.0034	N/A	N/A	[4, 5]	None	11.2948
GO:0048010	vascular endothelial growth factor receptor signaling pathway	41	[ACTB, CDC42, HSP90AA1, HSPB1, JUP, NEFL, PIK3R2, PSMA1, PSMA2, PSMA3, PSMA4, PSMA5, PSMA6, PSMA7, PSMB1, PSMB2, PSMB3, PSMB4, PSMB5, PSMC1, PSMC2, PSMC3, PSMC4, PSMC5, PSMC6, PSMD1, PSMD11, PSMD12, PSMD13, PSMD14, PSMD2, PSMD3, PSMD4, PSMD6, PSMD7, PSMD8, PTPN1, RAF1, RICTOR, SPNS1, UBB]	GO_BiologicalProcess-GOA_09.02.2016_16h18	4.2e-08	5.4e-05	N/A	N/A	[7, 8]	None	13.0573
GO:0009308	amine metabolic process	40	[ACSL3, ARG1, CEPT1, FABP5, GCDH, GPAT4, LPCAT1, LPCAT2, PNKD, PSMA1, PSMA2, PSMA3, PSMA4, PSMA5, PSMA6, PSMA7, PSMB1, PSMB2, PSMB3, PSMB4, PSMB5, PSMC1, PSMC2, PSMC3, PSMC4, PSMC5, PSMC6, PSMD1, PSMD11, PSMD12, PSMD13, PSMD14, PSMD2, PSMD3, PSMD4, PSMD6, PSMD7, PSMD8, SLC38A1, SPTLC2]	GO_BiologicalProcess-GOA_09.02.2016_16h18	4.1e-10	5.5e-07	N/A	N/A	[4]	None	15.5039
GO:0002474	antigen processing and presentation of peptide antigen via MHC class I	40	[CALR, CANX, HLA-A, HLA-B, HLA-C, HLA-E, PDIA3, PNKD, PSMA1, PSMA2, PSMA3, PSMA4, PSMA5, PSMA6, PSMA7, PSMB1, PSMB2, PSMB3, PSMB4, PSMB5, PSMC1, PSMC2, PSMC3, PSMC4, PSMC5, PSMC6, PSMD1, PSMD11, PSMD12, PSMD13, PSMD14, PSMD2, PSMD3, PSMD4, PSMD6, PSMD7, PSMD8, SEC61A1, SEC61B, UBB]	GO_BiologicalProcess-GOA_09.02.2016_16h18	2.2e-23	3.3e-20	N/A	N/A	[4]	None	35.3982
GO:0044106	cellular amine metabolic process	40	[ACSL3, ARG1, CEPT1, FABP5, GCDH, GPAT4, LPCAT1, LPCAT2, PNKD, PSMA1, PSMA2, PSMA3, PSMA4, PSMA5, PSMA6, PSMA7, PSMB1, PSMB2, PSMB3, PSMB4, PSMB5, PSMC1, PSMC2, PSMC3, PSMC4, PSMC5, PSMC6, PSMD1, PSMD11, PSMD12, PSMD13, PSMD14, PSMD2, PSMD3, PSMD4, PSMD6, PSMD7, PSMD8, SLC38A1, SPTLC2]	GO_BiologicalProcess-GOA_09.02.2016_16h18	1e-10	1.4e-07	N/A	N/A	[4, 5]	None	16.1943
GO:0042180	cellular ketone metabolic process	40	[ADCK3, COQ5, CPT1A, ERLIN2, FAM3A, KDSR, NDUFA9, PNKD, PSMA1, PSMA2, PSMA3, PSMA4, PSMA5, PSMA6, PSMA7, PSMB1, PSMB2, PSMB3, PSMB4, PSMB5, PSMC1, PSMC2, PSMC3, PSMC4, PSMC5, PSMC6, PSMD1, PSMD11, PSMD12, PSMD13, PSMD14, PSMD2, PSMD3, PSMD4, PSMD6, PSMD7, PSMD8, RANBP2, TELO2, VKORC1L1]	GO_BiologicalProcess-GOA_09.02.2016_16h18	1.3e-08	1.7e-05	N/A	N/A	[3, 4]	None	13.7931
GO:0045017	glycerolipid biosynthetic process	40	[ACACA, ACSL1, ACSL3, AGK, AGPAT1, AGPAT2, AGPAT4, ARF3, CDIPT, CDS2, CEPT1, DGAT1, DPM1, ELOVL1, FABP5, FAR1, FASN, GPAA1, GPAT4, HACD2, HADHA, HSD17B12, LPCAT1, LPCAT2, LPGAT1, MBOAT7, PGAP1, PIGK, PIGS, PIGT, PIK3R2, PISD, PRKCSH, PTDSS1, PTDSS2, PTPMT1, SACM1L, SCD, SLC25A1, TECR]	GO_BiologicalProcess-GOA_09.02.2016_16h18	1.2e-08	1.5e-05	N/A	N/A	[4, 5, 6]	None	13.8408
GO:0007093	mitotic cell cycle checkpoint	40	[CDK1, FANCI, GIGYF2, GTSE1, MAD2L1, PML, PRKDC, PSMA1, PSMA2, PSMA3, PSMA4, PSMA5, PSMA6, PSMA7, PSMB1, PSMB2, PSMB3, PSMB4, PSMB5, PSMC1, PSMC2, PSMC3, PSMC4, PSMC5, PSMC6, PSMD1, PSMD11, PSMD12, PSMD13, PSMD14, PSMD2, PSMD3, PSMD4, PSMD6, PSMD7, PSMD8, RPL24, RPS27L, TPR, UBB]	GO_BiologicalProcess-GOA_09.02.2016_16h18	8e-15	1.1e-11	N/A	N/A	[5, 6, 7]	None	21.5054
GO:0045930	negative regulation of mitotic cell cycle	40	[CDK1, FANCI, GIGYF2, GTSE1, MAD2L1, PML, PRKDC, PSMA1, PSMA2, PSMA3, PSMA4, PSMA5, PSMA6, PSMA7, PSMB1, PSMB2, PSMB3, PSMB4, PSMB5, PSMC1, PSMC2, PSMC3, PSMC4, PSMC5, PSMC6, PSMD1, PSMD11, PSMD12, PSMD13, PSMD14, PSMD2, PSMD3, PSMD4, PSMD6, PSMD7, PSMD8, RPL24, RPS27L, TPR, UBB]	GO_BiologicalProcess-GOA_09.02.2016_16h18	2.5e-10	3.4e-07	N/A	N/A	[4, 5, 6]	None	15.748
GO:0031397	negative regulation of protein ubiquitination	40	[BAG5, CDK5, CHP1, DNAJA1, HSPA1A, MAD2L1, PML, PSMA1, PSMA2, PSMA3, PSMA4, PSMA5, PSMA6, PSMA7, PSMB1, PSMB2, PSMB3, PSMB4, PSMB5, PSMC1, PSMC2, PSMC3, PSMC4, PSMC5, PSMC6, PSMD1, PSMD11, PSMD12, PSMD13, PSMD14, PSMD2, PSMD3, PSMD4, PSMD6, PSMD7, PSMD8, RPS3, TPR, UBB, UFL1]	GO_BiologicalProcess-GOA_09.02.2016_16h18	9.4e-18	1.3e-14	N/A	N/A	[7, 8, 9, 10, 11]	None	25.8065
GO:0048285	organelle fission	40	[AURKB, BAG6, CALR, CCAR2, CCDC8, CDC42, CDC6, CDK1, CKAP5, CUL7, DCTN1, DCTN2, FLNA, GDAP1, HSPA2, IGF1R, KIF11, KPNB1, MAD2L1, MAPRE2, MTFR1, NDC1, P3H4, PHB2, PPP2R1A, PRMT5, PSMD13, RAN, RANBP1, REEP4, RPL24, RPS3, RUVBL1, SEPT7, SMC2, SMC4, TPR, TRIP13, UBB, VPS4A]	GO_BiologicalProcess-GOA_09.02.2016_16h18	0.16	1	N/A	N/A	[4]	None	6.36943
GO:0043065	positive regulation of apoptotic process	40	[AIFM1, APH1A, C1QBP, CCAR2, CDC42, CDK5, COL18A1, CYCS, DDX3X, DNAJA1, DNAJA3, FAM162A, FASN, HSPD1, HTRA2, IGF2R, ITM2C, MAGED1, MAP2K7, MCL1, NCSTN, NDUFA13, PDIA3, PML, PPP2R1A, PRKDC, PTRH2, RACK1, RBM10, RPS27L, RPS3, RPS6, SLIT2, SORT1, TGFBR1, UBB, UBE2M, VCP, YWHAE, YWHAZ]	GO_BiologicalProcess-GOA_09.02.2016_16h18	0.16	1	N/A	N/A	[5, 6, 7]	None	6.33914
GO:0031331	positive regulation of cellular catabolic process	40	[AMBRA1, CDK1, CPT1A, DNAJB2, PSMA1, PSMA2, PSMA3, PSMA4, PSMA5, PSMA6, PSMA7, PSMB1, PSMB2, PSMB3, PSMB4, PSMB5, PSMC1, PSMC2, PSMC3, PSMC4, PSMC5, PSMC6, PSMD1, PSMD11, PSMD12, PSMD13, PSMD14, PSMD2, PSMD3, PSMD4, PSMD6, PSMD7, PSMD8, PTPN1, RACK1, SPTLC1, SPTLC2, UBB, UBQLN1, VCP]	GO_BiologicalProcess-GOA_09.02.2016_16h18	5.5e-07	0.00068	N/A	N/A	[4, 5, 6]	None	12.0482
GO:0043068	positive regulation of programmed cell death	40	[AIFM1, APH1A, C1QBP, CCAR2, CDC42, CDK5, COL18A1, CYCS, DDX3X, DNAJA1, DNAJA3, FAM162A, FASN, HSPD1, HTRA2, IGF2R, ITM2C, MAGED1, MAP2K7, MCL1, NCSTN, NDUFA13, PDIA3, PML, PPP2R1A, PRKDC, PTRH2, RACK1, RBM10, RPS27L, RPS3, RPS6, SLIT2, SORT1, TGFBR1, UBB, UBE2M, VCP, YWHAE, YWHAZ]	GO_BiologicalProcess-GOA_09.02.2016_16h18	0.2	1	N/A	N/A	[4, 5, 6]	None	6.28931
GO:0009144	purine nucleoside triphosphate metabolic process	40	[ATP5A1, ATP5B, ATP5C1, ATP5E, ATP5EP2, ATP5F1, ATP5H, ATP5I, ATP5J2, ATP5L, ATP5O, COX15, CYCS, FAM3A, GAPDH, GNAI3, HK2, HSPA1A, HSPA8, NDUFA4, NDUFA6, NDUFA8, NDUFA9, NDUFB10, NDUFB4, NDUFS1, NDUFS3, NDUFS7, NDUFV1, NME2, NME2P1, NME3, PFKP, PKM, SLC25A13, SLC25A33, STOML2, UQCR10, UQCRC2, VCP]	GO_BiologicalProcess-GOA_09.02.2016_16h18	5.9e-10	7.7e-07	N/A	N/A	[6, 7, 8]	None	15.3257
GO:0009205	purine ribonucleoside triphosphate metabolic process	40	[ATP5A1, ATP5B, ATP5C1, ATP5E, ATP5EP2, ATP5F1, ATP5H, ATP5I, ATP5J2, ATP5L, ATP5O, COX15, CYCS, FAM3A, GAPDH, GNAI3, HK2, HSPA1A, HSPA8, NDUFA4, NDUFA6, NDUFA8, NDUFA9, NDUFB10, NDUFB4, NDUFS1, NDUFS3, NDUFS7, NDUFV1, NME2, NME2P1, NME3, PFKP, PKM, SLC25A13, SLC25A33, STOML2, UQCR10, UQCRC2, VCP]	GO_BiologicalProcess-GOA_09.02.2016_16h18	2.5e-10	3.4e-07	N/A	N/A	[7, 8, 9]	None	15.748
GO:0060284	regulation of cell development	40	[ADAMTS1, ATP6AP1, BAG5, C1QBP, CALR, CCDC88A, CDC42, CDK1, CDK5, CUL7, DDX6, EIF4E, EIF4G1, ELAVL1, FLNA, FN1, HDAC2, ITM2C, ITSN2, LTF, MARCKS, NEFL, NME2, PML, PPP2R1A, PRKCSH, PRMT5, PTPRF, RANBP1, RPS19, RTN4, SERPINF1, SLIT2, SNW1, STRAP, TGFBR1, TMEM30A, UFL1, VAMP7, VIM]	GO_BiologicalProcess-GOA_09.02.2016_16h18	0.35	1	N/A	N/A	[4, 5, 6]	None	4.41989
GO:0031647	regulation of protein stability	40	[ASPH, ATP1B3, BAG6, CALR, CCAR2, CCT2, CCT3, CCT4, CCT5, CCT6A, CCT7, CCT8, CDC37, CDC42, CHP1, CRTAP, DNAJA3, DSG1, FLNA, GAPDH, HSPA1A, HSPA8, HSPD1, LAMP2, LMBR1, NCLN, P3H1, PHB, PHB2, PML, PPIB, PRKDC, PSMD8, PTRH2, RNF5, SEL1L, TCP1, TELO2, TPR, WFS1]	GO_BiologicalProcess-GOA_09.02.2016_16h18	2.5e-11	3.4e-08	N/A	N/A	[3]	None	16.9492
GO:0006417	regulation of translation	40	[C1QBP, CALR, DDX3X, DDX6, DNAJC3, EEF2, EIF3D, EIF3F, EIF3H, EIF3I, EIF3K, EIF3M, EIF4A1, EIF4E, EIF4G1, ELAVL1, EPRS, GAPDH, GCN1, GIGYF2, HSPB1, IARS, KRT17, LRPPRC, PML, POLDIP3, QARS, RACK1, RAN, RPL38, RPS14, RPS27L, RPS3, RPS4X, RPS5, RPS9, SRP9, TPR, XPO5, YTHDF2]	GO_BiologicalProcess-GOA_09.02.2016_16h18	1e-06	0.0012	N/A	N/A	[5, 6, 7, 8]	None	11.9048
GO:0009991	response to extracellular stimulus	40	[ACSL1, ACSL3, ADAMTS1, AIFM1, ALB, AMBRA1, ARG1, ASNS, CAT, CBS, DAD1, EEF2, GCN1, HAT1, HAX1, HSPA5, HSPA8, HTRA2, PKM, PTRH2, RNF5, RPL28, RPS19, RUVBL1, SCFD1, SLC16A1, SLC27A4, SLIT2, SNW1, SOAT1, SPTLC1, SPTLC2, STC2, TBL2, TFRC, TIMP3, UBL4A, UBQLN1, VDAC1, VDAC2]	GO_BiologicalProcess-GOA_09.02.2016_16h18	0.071	1	N/A	N/A	[3]	None	6.79117
GO:0098655	cation transmembrane transport	39	[ACACA, ASPH, ATP13A1, ATP1A1, ATP1B3, ATP2A2, ATP5A1, ATP5B, ATP5C1, ATP5E, ATP5EP2, ATP5F1, ATP5H, ATP5I, ATP5J2, ATP5L, ATP5O, ATP6AP1, CHP1, COX15, COX6C, COX7B, CPT1A, HSPA2, KCNQ2, MCU, NDUFA4, SLC30A7, SLC30A9, SLC38A1, SLC39A7, SLC3A2, SLC7A1, STOML2, UBQLN1, UQCR10, UQCRFS1, UQCRQ, YWHAE]	GO_BiologicalProcess-GOA_09.02.2016_16h18	0.86	1	N/A	N/A	[5, 6, 7]	None	5.29172
GO:0007050	cell cycle arrest	39	[CALR, CDK5, CUL2, DHCR24, DST, GTSE1, PML, PSMA1, PSMA2, PSMA3, PSMA4, PSMA5, PSMA6, PSMA7, PSMB1, PSMB2, PSMB3, PSMB4, PSMB5, PSMC1, PSMC2, PSMC3, PSMC4, PSMC5, PSMC6, PSMD1, PSMD11, PSMD12, PSMD13, PSMD14, PSMD2, PSMD3, PSMD4, PSMD6, PSMD7, PSMD8, SLC25A33, TGFBR1, UBB]	GO_BiologicalProcess-GOA_09.02.2016_16h18	6.1e-09	7.8e-06	N/A	N/A	[4, 5, 6]	None	14.3911
GO:0006576	cellular biogenic amine metabolic process	39	[ACSL3, ARG1, CEPT1, FABP5, GCDH, GPAT4, LPCAT1, LPCAT2, PSMA1, PSMA2, PSMA3, PSMA4, PSMA5, PSMA6, PSMA7, PSMB1, PSMB2, PSMB3, PSMB4, PSMB5, PSMC1, PSMC2, PSMC3, PSMC4, PSMC5, PSMC6, PSMD1, PSMD11, PSMD12, PSMD13, PSMD14, PSMD2, PSMD3, PSMD4, PSMD6, PSMD7, PSMD8, SLC38A1, SPTLC2]	GO_BiologicalProcess-GOA_09.02.2016_16h18	4.5e-12	6.2e-09	N/A	N/A	[5, 6]	None	18.2243
GO:0051186	cofactor metabolic process	39	[ACACA, ACSL1, ACSL3, ADCK3, AGK, ATIC, COQ5, COX15, DGAT1, DLST, ELOVL1, FAM3A, FAR1, FASN, GAPDH, GCDH, GGH, GPAT4, HACD2, HK2, HMOX2, HSD17B12, KRT17, LDHB, MCCC1, MTHFD2, NDUFA9, PCCB, PFKP, PHGDH, PKM, SCD, SLC25A1, SLC25A16, SUCLA2, TECR, UBL4A, VCP, VKORC1L1]	GO_BiologicalProcess-GOA_09.02.2016_16h18	0.00012	0.13	N/A	N/A	[3]	None	9.77444
GO:0000077	DNA damage checkpoint	39	[CCAR2, CDK1, FANCI, FBXO6, GIGYF2, GTSE1, PML, PRKDC, PSMA1, PSMA2, PSMA3, PSMA4, PSMA5, PSMA6, PSMA7, PSMB1, PSMB2, PSMB3, PSMB4, PSMB5, PSMC1, PSMC2, PSMC3, PSMC4, PSMC5, PSMC6, PSMD1, PSMD11, PSMD12, PSMD13, PSMD14, PSMD2, PSMD3, PSMD4, PSMD6, PSMD7, PSMD8, RPS27L, UBB]	GO_BiologicalProcess-GOA_09.02.2016_16h18	1.4e-15	2e-12	N/A	N/A	[5, 6, 7]	None	23.0769
GO:0022900	electron transport chain	39	[ACAD9, ATP5A1, ATP5B, ATP5C1, ATP5E, ATP5F1, ATP5H, ATP5I, ATP5J2, ATP5L, ATP5O, COX15, COX6C, COX7B, CYC1, CYCS, ETFA, FAM3A, NDUFA13, NDUFA4, NDUFA6, NDUFA8, NDUFA9, NDUFAF3, NDUFB10, NDUFB4, NDUFS1, NDUFS3, NDUFS7, NDUFV1, SCO2, SLC1A3, SLC25A12, SLC25A13, TIMMDC1, UQCR10, UQCRC2, UQCRFS1, UQCRQ]	GO_BiologicalProcess-GOA_09.02.2016_16h18	3.9e-18	5.6e-15	N/A	N/A	[3, 4]	None	27.0833
GO:0060322	head development	39	[ACSL3, ACTB, ARCN1, ARF4, ASPH, ATIC, ATP5F1, BAG6, CDC42, CDK5, CNP, EPRS, FASN, FLNB, FOXG1, GLUD1, HSPA5, HTRA2, IGF1R, MARCKS, MBOAT7, NDUFS3, NEFL, PGAP1, PHGDH, PRKDC, QARS, RAF1, RBFOX2, RTN4, SDF4, SGPL1, SLIT2, SOAT1, UBB, UBL4A, UQCRQ, WLS, YWHAE]	GO_BiologicalProcess-GOA_09.02.2016_16h18	0.68	1	N/A	N/A	[3]	None	4.7561
GO:1901988	negative regulation of cell cycle phase transition	39	[CDK1, FANCI, GIGYF2, GTSE1, MAD2L1, PML, PRKDC, PSMA1, PSMA2, PSMA3, PSMA4, PSMA5, PSMA6, PSMA7, PSMB1, PSMB2, PSMB3, PSMB4, PSMB5, PSMC1, PSMC2, PSMC3, PSMC4, PSMC5, PSMC6, PSMD1, PSMD11, PSMD12, PSMD13, PSMD14, PSMD2, PSMD3, PSMD4, PSMD6, PSMD7, PSMD8, RPS27L, TPR, UBB]	GO_BiologicalProcess-GOA_09.02.2016_16h18	2.1e-13	2.9e-10	N/A	N/A	[5, 6, 7]	None	20
GO:1901991	negative regulation of mitotic cell cycle phase transition	39	[CDK1, FANCI, GIGYF2, GTSE1, MAD2L1, PML, PRKDC, PSMA1, PSMA2, PSMA3, PSMA4, PSMA5, PSMA6, PSMA7, PSMB1, PSMB2, PSMB3, PSMB4, PSMB5, PSMC1, PSMC2, PSMC3, PSMC4, PSMC5, PSMC6, PSMD1, PSMD11, PSMD12, PSMD13, PSMD14, PSMD2, PSMD3, PSMD4, PSMD6, PSMD7, PSMD8, RPS27L, TPR, UBB]	GO_BiologicalProcess-GOA_09.02.2016_16h18	1.9e-14	2.7e-11	N/A	N/A	[5, 6, 7, 8]	None	21.4286
GO:0009123	nucleoside monophosphate metabolic process	39	[ATIC, ATP5A1, ATP5B, ATP5C1, ATP5E, ATP5EP2, ATP5F1, ATP5H, ATP5I, ATP5J2, ATP5L, ATP5O, CAD, COX15, CYCS, FAM3A, GAPDH, HK2, HSPA1A, HSPA8, NDUFA4, NDUFA6, NDUFA8, NDUFA9, NDUFB10, NDUFB4, NDUFS1, NDUFS3, NDUFS7, NDUFV1, PFKP, PKM, SLC25A13, SLC25A33, STOML2, UMPS, UQCR10, UQCRC2, VCP]	GO_BiologicalProcess-GOA_09.02.2016_16h18	2.5e-07	0.00031	N/A	N/A	[5, 6, 7]	None	12.7451
GO:0051640	organelle localization	39	[ALB, ARCN1, ATP2A2, ATP6AP1, CANX, CDC42, CDK5, COPA, COPB2, COPG1, DCTN1, DCTN2, GOSR1, KPNB1, LMAN1, LRPPRC, NEFL, NUBP2, PREB, PVRL2, RAB34, RAN, RPS15, SCFD1, SEC22B, SPNS1, STX4, STX5, SYNJ2BP, TFG, TMED10, TMED2, TMED9, TMEM201, UBB, VAMP7, VPS4A, XPO1, YWHAZ]	GO_BiologicalProcess-GOA_09.02.2016_16h18	0.0093	1	N/A	N/A	[3]	None	7.89474
GO:1903322	positive regulation of protein modification by small protein conjugation or removal	39	[CDK1, DNAJA3, DNAJB2, FANCI, HSPA5, MYO1C, PSMA1, PSMA2, PSMA3, PSMA4, PSMA5, PSMA6, PSMA7, PSMB1, PSMB2, PSMB3, PSMB4, PSMB5, PSMC1, PSMC2, PSMC3, PSMC4, PSMC5, PSMC6, PSMD1, PSMD11, PSMD12, PSMD13, PSMD14, PSMD2, PSMD3, PSMD4, PSMD6, PSMD7, PSMD8, UBB, UBQLN1, VCP, WFS1]	GO_BiologicalProcess-GOA_09.02.2016_16h18	8e-13	1.1e-09	N/A	N/A	[6, 7, 8, 9]	None	19.2118
GO:0042787	protein ubiquitination involved in ubiquitin-dependent protein catabolic process	39	[AMFR, CDK1, CUL2, DDB1, HUWE1, OS9, PML, PSMA1, PSMA2, PSMA3, PSMA4, PSMA5, PSMA6, PSMA7, PSMB1, PSMB2, PSMB3, PSMB4, PSMB5, PSMC1, PSMC2, PSMC3, PSMC4, PSMC5, PSMC6, PSMD1, PSMD11, PSMD12, PSMD13, PSMD14, PSMD2, PSMD3, PSMD4, PSMD6, PSMD7, PSMD8, TCEB1, UBB, UBE3C]	GO_BiologicalProcess-GOA_09.02.2016_16h18	5.8e-13	8e-10	N/A	N/A	[8, 9, 10]	None	19.403
GO:1902806	regulation of cell cycle G1/S phase transition	39	[CDC45, CDC6, DDX3X, GIGYF2, GTSE1, PHB2, PML, PRKDC, PSMA1, PSMA2, PSMA3, PSMA4, PSMA5, PSMA6, PSMA7, PSMB1, PSMB2, PSMB3, PSMB4, PSMB5, PSMC1, PSMC2, PSMC3, PSMC4, PSMC5, PSMC6, PSMD1, PSMD11, PSMD12, PSMD13, PSMD14, PSMD2, PSMD3, PSMD4, PSMD6, PSMD7, PSMD8, RPS27L, UBB]	GO_BiologicalProcess-GOA_09.02.2016_16h18	4.9e-16	6.9e-13	N/A	N/A	[6, 7]	None	23.7805
GO:0040008	regulation of growth	39	[AFG3L2, CCAR2, CDC42, CDK1, CDK5, DDX3X, DERL2, EI24, EXTL3, FN1, GJA1, GNAS, GPAT4, HTRA2, ITSN2, KRT17, NDUFA13, NDUFS3, PARP1, PHB, PML, PPIB, PPP2R1A, PRKDC, RACK1, RBBP7, RPL10, RPSA, RTN4, RUVBL1, RUVBL2, SGPL1, SLC25A33, SLIT2, STC2, TFRC, TGFBR1, VDAC2, WFS1]	GO_BiologicalProcess-GOA_09.02.2016_16h18	0.6	1	N/A	N/A	[2, 3]	None	5.56348
GO:0033157	regulation of intracellular protein transport	39	[ACSL3, ASPH, B3GAT3, CDC42, CDK1, CDK5, CHP1, DERL2, DTWD2, EMD, ERLEC1, FLNA, HAX1, HSP90AB1, HTRA2, HUWE1, JUP, MAVS, MYO1C, OS9, PARP1, PIK3R2, PPM1B, PRDX1, PSMD8, PTPN1, RACK1, RPL10, RPL28, RUVBL1, TGFBR1, TMEM30A, TPR, TRIM28, TXN, UBAC2, UBE2G2, VAMP7, XPO1]	GO_BiologicalProcess-GOA_09.02.2016_16h18	0.00021	0.22	N/A	N/A	[5, 6, 7]	None	9.65347
GO:0022904	respiratory electron transport chain	39	[ACAD9, ATP5A1, ATP5B, ATP5C1, ATP5E, ATP5F1, ATP5H, ATP5I, ATP5J2, ATP5L, ATP5O, COX15, COX6C, COX7B, CYC1, CYCS, ETFA, FAM3A, NDUFA13, NDUFA4, NDUFA6, NDUFA8, NDUFA9, NDUFAF3, NDUFB10, NDUFB4, NDUFS1, NDUFS3, NDUFS7, NDUFV1, SCO2, SLC1A3, SLC25A12, SLC25A13, TIMMDC1, UQCR10, UQCRC2, UQCRFS1, UQCRQ]	GO_BiologicalProcess-GOA_09.02.2016_16h18	1.3e-18	1.9e-15	N/A	N/A	[4, 5, 6]	None	27.8571
GO:0009161	ribonucleoside monophosphate metabolic process	39	[ATIC, ATP5A1, ATP5B, ATP5C1, ATP5E, ATP5EP2, ATP5F1, ATP5H, ATP5I, ATP5J2, ATP5L, ATP5O, CAD, COX15, CYCS, FAM3A, GAPDH, HK2, HSPA1A, HSPA8, NDUFA4, NDUFA6, NDUFA8, NDUFA9, NDUFB10, NDUFB4, NDUFS1, NDUFS3, NDUFS7, NDUFV1, PFKP, PKM, SLC25A13, SLC25A33, STOML2, UMPS, UQCR10, UQCRC2, VCP]	GO_BiologicalProcess-GOA_09.02.2016_16h18	5.9e-08	7.5e-05	N/A	N/A	[6, 7, 8]	None	13.2653
GO:0006790	sulfur compound metabolic process	39	[ACACA, ACSL1, ACSL3, AGK, B3GAT3, B3GNT2, B4GALT5, CBS, CHPF, CHPF2, CHST14, DGAT1, DLST, EEF1G, ELOVL1, EXTL3, FAM3A, FAR1, FASN, GCDH, GDAP1, GGT7, GPAT4, GPC6, GXYLT1, HACD2, HSD17B12, KRT17, MCCC1, PCCB, PHGDH, SCD, SLC19A2, SLC25A1, SLC25A10, SUCLA2, TECR, TXN, UBL4A]	GO_BiologicalProcess-GOA_09.02.2016_16h18	0.00027	0.28	N/A	N/A	[3]	None	9.42029
GO:0006820	anion transport	38	[ABCD3, ACACA, ACSL1, ACSL3, ALB, ARG1, CLCC1, CLNS1A, CPT1A, GJA1, GPR89A, HBA1, MPC1, SLC16A1, SLC19A2, SLC1A3, SLC1A5, SLC25A1, SLC25A10, SLC25A11, SLC25A12, SLC25A13, SLC25A22, SLC25A24, SLC25A3, SLC25A6, SLC27A4, SLC33A1, SLC38A1, SLC3A2, SLC7A1, SLC7A5, TMEM30A, TNPO1, VAMP7, VDAC1, VDAC2, VDAC3]	GO_BiologicalProcess-GOA_09.02.2016_16h18	0.26	1	N/A	N/A	[5, 6]	None	6.16883
GO:0042590	antigen processing and presentation of exogenous peptide antigen via MHC class I	38	[CALR, HLA-A, HLA-B, HLA-C, HLA-E, PDIA3, PSMA1, PSMA2, PSMA3, PSMA4, PSMA5, PSMA6, PSMA7, PSMB1, PSMB2, PSMB3, PSMB4, PSMB5, PSMC1, PSMC2, PSMC3, PSMC4, PSMC5, PSMC6, PSMD1, PSMD11, PSMD12, PSMD13, PSMD14, PSMD2, PSMD3, PSMD4, PSMD6, PSMD7, PSMD8, SEC61A1, SEC61B, UBB]	GO_BiologicalProcess-GOA_09.02.2016_16h18	2.1e-27	3.2e-24	N/A	N/A	[5]	None	46.3415
GO:0002479	antigen processing and presentation of exogenous peptide antigen via MHC class I, TAP-dependent	38	[CALR, HLA-A, HLA-B, HLA-C, HLA-E, PDIA3, PSMA1, PSMA2, PSMA3, PSMA4, PSMA5, PSMA6, PSMA7, PSMB1, PSMB2, PSMB3, PSMB4, PSMB5, PSMC1, PSMC2, PSMC3, PSMC4, PSMC5, PSMC6, PSMD1, PSMD11, PSMD12, PSMD13, PSMD14, PSMD2, PSMD3, PSMD4, PSMD6, PSMD7, PSMD8, SEC61A1, SEC61B, UBB]	GO_BiologicalProcess-GOA_09.02.2016_16h18	2e-28	3.1e-25	N/A	N/A	[6]	None	48.7179
GO:0006260	DNA replication	38	[AURKB, CALR, CCDC88A, CCT2, CCT3, CCT4, CCT5, CCT6A, CCT7, CCT8, CDC42, CDC45, CDC6, CDC7, CDK1, CERS1, DNAJA3, HNRNPU, IGF1R, MAP2K7, MCM3, MCM5, MCM7, NAP1L1, PARP1, PCNA, PML, PPIA, PPP2R1A, RBBP7, RBM14, RFC3, RTEL1, SET, SLC25A33, STOML2, TCP1, TFAM]	GO_BiologicalProcess-GOA_09.02.2016_16h18	7.7e-05	0.084	N/A	N/A	[5, 6, 7]	None	10.1064
GO:0007173	epidermal growth factor receptor signaling pathway	38	[ARF4, CDC42, IQGAP1, NEFL, PIK3R2, PSMA1, PSMA2, PSMA3, PSMA4, PSMA5, PSMA6, PSMA7, PSMB1, PSMB2, PSMB3, PSMB4, PSMB5, PSMC1, PSMC2, PSMC3, PSMC4, PSMC5, PSMC6, PSMD1, PSMD11, PSMD12, PSMD13, PSMD14, PSMD2, PSMD3, PSMD4, PSMD6, PSMD7, PSMD8, RAF1, RICTOR, SPNS1, UBB]	GO_BiologicalProcess-GOA_09.02.2016_16h18	8.6e-05	0.094	N/A	N/A	[8, 9]	None	10.0264
GO:0038127	ERBB signaling pathway	38	[ARF4, CDC42, IQGAP1, NEFL, PIK3R2, PSMA1, PSMA2, PSMA3, PSMA4, PSMA5, PSMA6, PSMA7, PSMB1, PSMB2, PSMB3, PSMB4, PSMB5, PSMC1, PSMC2, PSMC3, PSMC4, PSMC5, PSMC6, PSMD1, PSMD11, PSMD12, PSMD13, PSMD14, PSMD2, PSMD3, PSMD4, PSMD6, PSMD7, PSMD8, RAF1, RICTOR, SPNS1, UBB]	GO_BiologicalProcess-GOA_09.02.2016_16h18	0.00015	0.16	N/A	N/A	[7, 8]	None	9.84456
GO:0038095	Fc-epsilon receptor signaling pathway	38	[MAP2K7, NEFL, PIK3R2, PSMA1, PSMA2, PSMA3, PSMA4, PSMA5, PSMA6, PSMA7, PSMB1, PSMB2, PSMB3, PSMB4, PSMB5, PSMC1, PSMC2, PSMC3, PSMC4, PSMC5, PSMC6, PSMD1, PSMD11, PSMD12, PSMD13, PSMD14, PSMD2, PSMD3, PSMD4, PSMD6, PSMD7, PSMD8, RAF1, RICTOR, SPNS1, TAB1, TAB2, UBB]	GO_BiologicalProcess-GOA_09.02.2016_16h18	1.3e-05	0.015	N/A	N/A	[7, 8]	None	10.8571
GO:0031398	positive regulation of protein ubiquitination	38	[CDK1, DNAJA3, DNAJB2, FANCI, HSPA5, MYO1C, PSMA1, PSMA2, PSMA3, PSMA4, PSMA5, PSMA6, PSMA7, PSMB1, PSMB2, PSMB3, PSMB4, PSMB5, PSMC1, PSMC2, PSMC3, PSMC4, PSMC5, PSMC6, PSMD1, PSMD11, PSMD12, PSMD13, PSMD14, PSMD2, PSMD3, PSMD4, PSMD6, PSMD7, PSMD8, UBB, UBQLN1, WFS1]	GO_BiologicalProcess-GOA_09.02.2016_16h18	3e-13	4.1e-10	N/A	N/A	[7, 8, 9, 10, 11]	None	20.2128
GO:1903649	regulation of cytoplasmic transport	38	[AAAS, ACSL3, ASPH, CDK1, CDK5, CHP1, DERL2, DTWD2, EMD, ERLEC1, FLNA, HAX1, HSP90AB1, HTRA2, HUWE1, JUP, MAVS, OS9, PARP1, PIK3R2, PML, PPM1B, PRDX1, PSMD8, RACK1, RPL10, RPL28, RUVBL1, SCFD1, TGFBR1, TMEM30A, TPR, TRIM28, TXN, UBAC2, UBE2G2, VAMP7, XPO1]	GO_BiologicalProcess-GOA_09.02.2016_16h18	0.011	1	N/A	N/A	[5, 6]	None	7.85124
GO:2000045	regulation of G1/S transition of mitotic cell cycle	38	[CDC45, CDC6, DDX3X, GIGYF2, GTSE1, PML, PRKDC, PSMA1, PSMA2, PSMA3, PSMA4, PSMA5, PSMA6, PSMA7, PSMB1, PSMB2, PSMB3, PSMB4, PSMB5, PSMC1, PSMC2, PSMC3, PSMC4, PSMC5, PSMC6, PSMD1, PSMD11, PSMD12, PSMD13, PSMD14, PSMD2, PSMD3, PSMD4, PSMD6, PSMD7, PSMD8, RPS27L, UBB]	GO_BiologicalProcess-GOA_09.02.2016_16h18	3.9e-16	5.6e-13	N/A	N/A	[6, 7, 8]	None	24.5161
GO:0030111	regulation of Wnt signaling pathway	38	[CCAR2, EMD, G3BP1, JUP, PPP2R1A, PSMA1, PSMA2, PSMA3, PSMA4, PSMA5, PSMA6, PSMA7, PSMB1, PSMB2, PSMB3, PSMB4, PSMB5, PSMC1, PSMC2, PSMC3, PSMC4, PSMC5, PSMC6, PSMD1, PSMD11, PSMD12, PSMD13, PSMD14, PSMD2, PSMD3, PSMD4, PSMD6, PSMD7, PSMD8, RACK1, SPNS1, UBB, WLS]	GO_BiologicalProcess-GOA_09.02.2016_16h18	4.7e-06	0.0055	N/A	N/A	[4, 5, 6, 7]	None	11.3433
GO:0071774	response to fibroblast growth factor	38	[IQGAP1, NEFL, PIK3R2, PPP2R1A, PSMA1, PSMA2, PSMA3, PSMA4, PSMA5, PSMA6, PSMA7, PSMB1, PSMB2, PSMB3, PSMB4, PSMB5, PSMC1, PSMC2, PSMC3, PSMC4, PSMC5, PSMC6, PSMD1, PSMD11, PSMD12, PSMD13, PSMD14, PSMD2, PSMD3, PSMD4, PSMD6, PSMD7, PSMD8, PTRH2, RAF1, RICTOR, SPNS1, UBB]	GO_BiologicalProcess-GOA_09.02.2016_16h18	3.3e-05	0.037	N/A	N/A	[3, 5]	None	10.4683
GO:0010035	response to inorganic substance	38	[AIFM1, ALB, ARG1, ASPH, ATIC, BSG, CALR, CAT, CDK1, COL18A1, EEF2, FASN, FN1, GGH, HBA1, HDAC2, HRNR, HSPA5, HSPD1, HSPH1, IQGAP1, NEFL, PARP1, PCNA, PRDX1, PRDX2, PTRH2, PYCR1, RACK1, RANBP1, RPS3, SERPINF1, SLC25A12, SLC25A13, SLC25A24, SLC30A7, TFRC, TXN]	GO_BiologicalProcess-GOA_09.02.2016_16h18	0.1	1	N/A	N/A	[3]	None	6.66667
GO:0031667	response to nutrient levels	38	[ACSL1, ACSL3, ADAMTS1, AIFM1, ALB, AMBRA1, ARG1, ASNS, CAT, DAD1, EEF2, GCN1, HAT1, HAX1, HSPA5, HSPA8, HTRA2, PKM, PTRH2, RNF5, RPL28, RUVBL1, SCFD1, SLC16A1, SLC27A4, SLIT2, SNW1, SOAT1, SPTLC1, SPTLC2, STC2, TBL2, TFRC, TIMP3, UBL4A, UBQLN1, VDAC1, VDAC2]	GO_BiologicalProcess-GOA_09.02.2016_16h18	0.08	1	N/A	N/A	[4]	None	6.78571
GO:0034612	response to tumor necrosis factor	38	[ETFA, FASN, HSPA1A, MAP2K7, PSMA1, PSMA2, PSMA3, PSMA4, PSMA5, PSMA6, PSMA7, PSMB1, PSMB2, PSMB3, PSMB4, PSMB5, PSMC1, PSMC2, PSMC3, PSMC4, PSMC5, PSMC6, PSMD1, PSMD11, PSMD12, PSMD13, PSMD14, PSMD2, PSMD3, PSMD4, PSMD6, PSMD7, PSMD8, RACK1, TAB1, TAB2, UBB, UBE2M]	GO_BiologicalProcess-GOA_09.02.2016_16h18	3.4e-07	0.00042	N/A	N/A	[5]	None	12.8378
GO:0007596	blood coagulation	37	[ABHD12, ACTB, ALB, ATP1B3, ATP2A2, BSG, C1QBP, CALU, CDC42, CDK5, DGKE, FLNA, FN1, GGCX, GNAI3, GNAS, GNB1, HDAC2, HIST1H3A, HSPA5, HSPB1, KIF11, KIF5A, LAMP2, LMAN1, PABPC4, PIK3R2, PPIA, PTPN1, RAF1, SLC16A1, SLC3A2, SLC7A5, SPNS1, STX4, TLN1, YWHAZ]	GO_BiologicalProcess-GOA_09.02.2016_16h18	0.21	1	N/A	N/A	[4, 5]	None	6.25
GO:0044344	cellular response to fibroblast growth factor stimulus	37	[IQGAP1, NEFL, PIK3R2, PPP2R1A, PSMA1, PSMA2, PSMA3, PSMA4, PSMA5, PSMA6, PSMA7, PSMB1, PSMB2, PSMB3, PSMB4, PSMB5, PSMC1, PSMC2, PSMC3, PSMC4, PSMC5, PSMC6, PSMD1, PSMD11, PSMD12, PSMD13, PSMD14, PSMD2, PSMD3, PSMD4, PSMD6, PSMD7, PSMD8, RAF1, RICTOR, SPNS1, UBB]	GO_BiologicalProcess-GOA_09.02.2016_16h18	4.2e-05	0.046	N/A	N/A	[4, 6]	None	10.5114
GO:0071356	cellular response to tumor necrosis factor	37	[ETFA, FASN, HSPA1A, PSMA1, PSMA2, PSMA3, PSMA4, PSMA5, PSMA6, PSMA7, PSMB1, PSMB2, PSMB3, PSMB4, PSMB5, PSMC1, PSMC2, PSMC3, PSMC4, PSMC5, PSMC6, PSMD1, PSMD11, PSMD12, PSMD13, PSMD14, PSMD2, PSMD3, PSMD4, PSMD6, PSMD7, PSMD8, RACK1, TAB1, TAB2, UBB, UBE2M]	GO_BiologicalProcess-GOA_09.02.2016_16h18	6.1e-08	7.7e-05	N/A	N/A	[6]	None	13.6531
GO:0050817	coagulation	37	[ABHD12, ACTB, ALB, ATP1B3, ATP2A2, BSG, C1QBP, CALU, CDC42, CDK5, DGKE, FLNA, FN1, GGCX, GNAI3, GNAS, GNB1, HDAC2, HIST1H3A, HSPA5, HSPB1, KIF11, KIF5A, LAMP2, LMAN1, PABPC4, PIK3R2, PPIA, PTPN1, RAF1, SLC16A1, SLC3A2, SLC7A5, SPNS1, STX4, TLN1, YWHAZ]	GO_BiologicalProcess-GOA_09.02.2016_16h18	0.25	1	N/A	N/A	[3]	None	6.17696
GO:0008543	fibroblast growth factor receptor signaling pathway	37	[IQGAP1, NEFL, PIK3R2, PPP2R1A, PSMA1, PSMA2, PSMA3, PSMA4, PSMA5, PSMA6, PSMA7, PSMB1, PSMB2, PSMB3, PSMB4, PSMB5, PSMC1, PSMC2, PSMC3, PSMC4, PSMC5, PSMC6, PSMD1, PSMD11, PSMD12, PSMD13, PSMD14, PSMD2, PSMD3, PSMD4, PSMD6, PSMD7, PSMD8, RAF1, RICTOR, SPNS1, UBB]	GO_BiologicalProcess-GOA_09.02.2016_16h18	5.6e-06	0.0065	N/A	N/A	[5, 7, 8]	None	11.4198
GO:0007599	hemostasis	37	[ABHD12, ACTB, ALB, ATP1B3, ATP2A2, BSG, C1QBP, CALU, CDC42, CDK5, DGKE, FLNA, FN1, GGCX, GNAI3, GNAS, GNB1, HDAC2, HIST1H3A, HSPA5, HSPB1, KIF11, KIF5A, LAMP2, LMAN1, PABPC4, PIK3R2, PPIA, PTPN1, RAF1, SLC16A1, SLC3A2, SLC7A5, SPNS1, STX4, TLN1, YWHAZ]	GO_BiologicalProcess-GOA_09.02.2016_16h18	0.25	1	N/A	N/A	[4]	None	6.18729
GO:0098660	inorganic ion transmembrane transport	37	[ACACA, ASPH, ATP1A1, ATP1B3, ATP2A2, ATP5A1, ATP5B, ATP5C1, ATP5E, ATP5EP2, ATP5F1, ATP5H, ATP5I, ATP5J2, ATP5L, ATP5O, ATP6AP1, CHP1, CLCC1, COX15, COX6C, COX7B, CPT1A, HSPA2, KCNQ2, MCU, NDUFA4, SLC25A3, SLC30A7, SLC39A7, SLC3A2, STOML2, UBQLN1, UQCR10, UQCRFS1, UQCRQ, YWHAE]	GO_BiologicalProcess-GOA_09.02.2016_16h18	0.86	1	N/A	N/A	[5, 6, 7]	None	4.93333
GO:0044773	mitotic DNA damage checkpoint	37	[CDK1, FANCI, GIGYF2, GTSE1, PML, PRKDC, PSMA1, PSMA2, PSMA3, PSMA4, PSMA5, PSMA6, PSMA7, PSMB1, PSMB2, PSMB3, PSMB4, PSMB5, PSMC1, PSMC2, PSMC3, PSMC4, PSMC5, PSMC6, PSMD1, PSMD11, PSMD12, PSMD13, PSMD14, PSMD2, PSMD3, PSMD4, PSMD6, PSMD7, PSMD8, RPS27L, UBB]	GO_BiologicalProcess-GOA_09.02.2016_16h18	3.8e-21	5.6e-18	N/A	N/A	[5, 6, 7, 8, 9]	None	34.2593
GO:0044774	mitotic DNA integrity checkpoint	37	[CDK1, FANCI, GIGYF2, GTSE1, PML, PRKDC, PSMA1, PSMA2, PSMA3, PSMA4, PSMA5, PSMA6, PSMA7, PSMB1, PSMB2, PSMB3, PSMB4, PSMB5, PSMC1, PSMC2, PSMC3, PSMC4, PSMC5, PSMC6, PSMD1, PSMD11, PSMD12, PSMD13, PSMD14, PSMD2, PSMD3, PSMD4, PSMD6, PSMD7, PSMD8, RPS27L, UBB]	GO_BiologicalProcess-GOA_09.02.2016_16h18	3.2e-20	4.6e-17	N/A	N/A	[5, 6, 7, 8]	None	32.4561
GO:0000280	nuclear division	37	[AURKB, BAG6, CALR, CCDC8, CDC42, CDC6, CDK1, CKAP5, CUL7, DCTN1, DCTN2, FLNA, HSPA2, IGF1R, KIF11, KPNB1, MAD2L1, MAPRE2, NDC1, P3H4, PHB2, PPP2R1A, PRMT5, PSMD13, RAN, RANBP1, REEP4, RPL24, RPS3, RUVBL1, SEPT7, SMC2, SMC4, TPR, TRIP13, UBB, VPS4A]	GO_BiologicalProcess-GOA_09.02.2016_16h18	0.21	1	N/A	N/A	[5]	None	6.28183
GO:0006644	phospholipid metabolic process	37	[ABHD12, ACSL3, AGPAT1, AGPAT2, AGPAT4, AMBRA1, ARF3, CDC42, CDIPT, CDS2, CEPT1, DGAT1, DGKE, DPM1, FABP5, FAR1, GPAA1, GPAT4, HADHA, LPCAT1, LPCAT2, LPGAT1, MBOAT7, PGAP1, PIGK, PIGS, PIGT, PIK3R2, PISD, PRKCSH, PTDSS1, PTDSS2, PTPMT1, PTRH2, SACM1L, SPTLC2, STOML2]	GO_BiologicalProcess-GOA_09.02.2016_16h18	0.00053	0.53	N/A	N/A	[4, 5]	None	9.27318
GO:0051222	positive regulation of protein transport	37	[ACSL3, ASPH, B3GAT3, C2CD2L, CDC42, CDK1, CDK5, CHP1, DTWD2, EMD, FLNA, GJA1, GLUD1, HLA-E, HNRNPM, HSP90AB1, HTRA2, HUWE1, IL17RA, JUP, MAVS, MCU, MYO1C, NCL, PARP1, PIK3R2, PPIA, PSMD8, RACK1, RPL28, RUVBL1, STX4, TGFBR1, TMEM30A, TPR, TRIM28, WLS]	GO_BiologicalProcess-GOA_09.02.2016_16h18	0.015	1	N/A	N/A	[3, 4, 5, 6, 7]	None	7.67635
GO:0009126	purine nucleoside monophosphate metabolic process	37	[ATIC, ATP5A1, ATP5B, ATP5C1, ATP5E, ATP5EP2, ATP5F1, ATP5H, ATP5I, ATP5J2, ATP5L, ATP5O, COX15, CYCS, FAM3A, GAPDH, HK2, HSPA1A, HSPA8, NDUFA4, NDUFA6, NDUFA8, NDUFA9, NDUFB10, NDUFB4, NDUFS1, NDUFS3, NDUFS7, NDUFV1, PFKP, PKM, SLC25A13, SLC25A33, STOML2, UQCR10, UQCRC2, VCP]	GO_BiologicalProcess-GOA_09.02.2016_16h18	1.7e-07	0.00021	N/A	N/A	[6, 7, 8]	None	13.1206
GO:0009167	purine ribonucleoside monophosphate metabolic process	37	[ATIC, ATP5A1, ATP5B, ATP5C1, ATP5E, ATP5EP2, ATP5F1, ATP5H, ATP5I, ATP5J2, ATP5L, ATP5O, COX15, CYCS, FAM3A, GAPDH, HK2, HSPA1A, HSPA8, NDUFA4, NDUFA6, NDUFA8, NDUFA9, NDUFB10, NDUFB4, NDUFS1, NDUFS3, NDUFS7, NDUFV1, PFKP, PKM, SLC25A13, SLC25A33, STOML2, UQCR10, UQCRC2, VCP]	GO_BiologicalProcess-GOA_09.02.2016_16h18	1.5e-07	0.00019	N/A	N/A	[7, 8, 9]	None	13.1673
GO:2001233	regulation of apoptotic signaling pathway	37	[BAG5, CCAR2, DDX3X, ERP29, ETFA, FAM162A, FASN, HSPA1A, HSPB1, HSPH1, HTRA2, HYOU1, ITM2C, LMNA, MAGED1, MCL1, NDUFA13, NDUFS3, P4HB, PDIA3, PML, PPP2R1A, PTPN1, RACK1, RAF1, RPS3, SLC25A5, STX4, TGFBR1, TMEM161A, TXNDC12, UBB, UBQLN1, VDAC2, WFS1, YWHAE, YWHAZ]	GO_BiologicalProcess-GOA_09.02.2016_16h18	0.0017	1	N/A	N/A	[4, 5, 6, 7]	None	8.70588
GO:0033209	tumor necrosis factor-mediated signaling pathway	37	[ETFA, FASN, HSPA1A, PSMA1, PSMA2, PSMA3, PSMA4, PSMA5, PSMA6, PSMA7, PSMB1, PSMB2, PSMB3, PSMB4, PSMB5, PSMC1, PSMC2, PSMC3, PSMC4, PSMC5, PSMC6, PSMD1, PSMD11, PSMD12, PSMD13, PSMD14, PSMD2, PSMD3, PSMD4, PSMD6, PSMD7, PSMD8, RACK1, TAB1, TAB2, UBB, UBE2M]	GO_BiologicalProcess-GOA_09.02.2016_16h18	1.7e-13	2.4e-10	N/A	N/A	[6, 7]	None	21.0227
GO:0046034	ATP metabolic process	36	[ATP5A1, ATP5B, ATP5C1, ATP5E, ATP5EP2, ATP5F1, ATP5H, ATP5I, ATP5J2, ATP5L, ATP5O, COX15, CYCS, FAM3A, GAPDH, HK2, HSPA1A, HSPA8, NDUFA4, NDUFA6, NDUFA8, NDUFA9, NDUFB10, NDUFB4, NDUFS1, NDUFS3, NDUFS7, NDUFV1, PFKP, PKM, SLC25A13, SLC25A33, STOML2, UQCR10, UQCRC2, VCP]	GO_BiologicalProcess-GOA_09.02.2016_16h18	5.5e-09	7e-06	N/A	N/A	[7, 8, 9, 10]	None	15.1899
GO:0007420	brain development	36	[ACSL3, ACTB, ARCN1, ARF4, ATIC, ATP5F1, BAG6, CDC42, CDK5, CNP, EPRS, FASN, FLNB, FOXG1, GLUD1, HSPA5, HTRA2, IGF1R, MARCKS, MBOAT7, NDUFS3, NEFL, PGAP1, PHGDH, PRKDC, QARS, RBFOX2, RTN4, SDF4, SLIT2, SOAT1, UBB, UBL4A, UQCRQ, WLS, YWHAE]	GO_BiologicalProcess-GOA_09.02.2016_16h18	0.56	1	N/A	N/A	[3, 4, 5, 6, 7]	None	4.6332
GO:0060070	canonical Wnt signaling pathway	36	[CCAR2, CDC42, EMD, G3BP1, JUP, PSMA1, PSMA2, PSMA3, PSMA4, PSMA5, PSMA6, PSMA7, PSMB1, PSMB2, PSMB3, PSMB4, PSMB5, PSMC1, PSMC2, PSMC3, PSMC4, PSMC5, PSMC6, PSMD1, PSMD11, PSMD12, PSMD13, PSMD14, PSMD2, PSMD3, PSMD4, PSMD6, PSMD7, PSMD8, UBB, WLS]	GO_BiologicalProcess-GOA_09.02.2016_16h18	6.7e-06	0.0078	N/A	N/A	[6, 7]	None	11.5016
GO:0051301	cell division	36	[AURKB, CALR, CAT, CCDC8, CDC42, CDC6, CDC7, CDK1, CDK5, CKAP5, CUL7, GNAI3, HSPA2, IGF1R, KIF11, MAD2L1, MAPRE2, MCM5, PELO, PHB2, PRMT5, RACK1, RAN, RANBP1, REEP4, RPS3, RUVBL1, SEPT11, SEPT7, SMC2, SMC4, TPR, TUBA1B, TUBA1C, TUBB, VPS4A]	GO_BiologicalProcess-GOA_09.02.2016_16h18	1	1	N/A	N/A	[3]	None	5.07757
GO:0050801	ion homeostasis	36	[ABCB7, ASPH, ATP13A1, ATP1A1, ATP1B3, ATP2A2, ATP5B, ATP6AP1, CALR, CCDC47, CHP1, CLN6, DGAT1, GJA1, GNB1, GPR89A, HMOX2, HSP90B1, IMMT, LTF, MCU, NUBP2, PML, PTRH2, RACK1, SCO2, SFXN1, SFXN2, SFXN4, SLC30A7, SLC39A7, STC2, STOML2, TFRC, TMEM165, WFS1]	GO_BiologicalProcess-GOA_09.02.2016_16h18	0.93	1	N/A	N/A	[5]	None	5.00695
GO:0034470	ncRNA processing	36	[AAAS, EPRS, FBLL1, GTPBP3, HSD17B10, INTS6, KARS, NCL, NDC1, NOP56, NUP205, NUP210, NUP93, OSGEP, POM121, POM121C, RAN, RANBP2, RPL11, RPL5, RPS14, RPS15, RPS16, RPS17, RPS19, RPS21, RPS6, RPS7, RPS8, RPSA, RPUSD3, TFB2M, TPR, TRMT10C, TRMT61B, XPOT]	GO_BiologicalProcess-GOA_09.02.2016_16h18	6.3e-05	0.07	N/A	N/A	[6, 7, 8]	None	10.4046
GO:0051129	negative regulation of cellular component organization	36	[AURKB, BAG5, CDC42, CDK5, DDX3X, DNAJB1, DNAJB2, DNAJB6, HDAC2, HNRNPU, HSPA1A, HSPA2, HSPA8, ITM2C, LMNA, LMOD2, MAD2L1, NUBP2, PARP1, PML, PRKCSH, PTRH2, RACK1, RAF1, RBM14, RTEL1, RTN4, SCFD1, SET, SLC25A5, SLIT2, STRAP, TPR, UBQLN1, VDAC2, VIM]	GO_BiologicalProcess-GOA_09.02.2016_16h18	0.85	1	N/A	N/A	[3, 4, 5]	None	5.30973
GO:0051046	regulation of secretion	36	[ACSL3, ATP2A2, ATP6AP1, C2CD2L, CDK5, CPT1A, ERP29, FLNB, FN1, GJA1, GLUD1, GNAS, HADHA, HLA-E, IL17RA, IQGAP1, MARCKS, MCU, NCL, P3H1, PML, PNKD, PPIA, RPL10, SEC11A, SLC16A1, SLC25A4, SLC25A5, SLC25A6, SPCS1, SPCS2, SPCS3, STX4, VAMP7, VPS4A, WLS]	GO_BiologicalProcess-GOA_09.02.2016_16h18	0.73	1	N/A	N/A	[4, 5, 6]	None	4.83221
GO:0022618	ribonucleoprotein complex assembly	36	[ATXN2L, C1QBP, CLNS1A, DDX3X, DDX6, EIF3D, EIF3F, EIF3H, EIF3I, EIF3K, EIF3M, ERAL1, MRPL11, MRPS7, PRMT5, PRPF31, PRPF6, RPL10, RPL11, RPL24, RPL38, RPL5, RPS10, RPS14, RPS17, RPS19, RPS27, RPS27L, RPS5, RPSA, SNRPB, SNRPD2, SNRPD3, SNRPG, STRAP, WDR77]	GO_BiologicalProcess-GOA_09.02.2016_16h18	4.1e-10	5.4e-07	N/A	N/A	[4, 5, 6]	None	16.6667
GO:0071826	ribonucleoprotein complex subunit organization	36	[ATXN2L, C1QBP, CLNS1A, DDX3X, DDX6, EIF3D, EIF3F, EIF3H, EIF3I, EIF3K, EIF3M, ERAL1, MRPL11, MRPS7, PRMT5, PRPF31, PRPF6, RPL10, RPL11, RPL24, RPL38, RPL5, RPS10, RPS14, RPS17, RPS19, RPS27, RPS27L, RPS5, RPSA, SNRPB, SNRPD2, SNRPD3, SNRPG, STRAP, WDR77]	GO_BiologicalProcess-GOA_09.02.2016_16h18	1.4e-09	1.9e-06	N/A	N/A	[4]	None	15.9292
GO:0072331	signal transduction by p53 class mediator	36	[BAG6, GTSE1, PML, PSMA1, PSMA2, PSMA3, PSMA4, PSMA5, PSMA6, PSMA7, PSMB1, PSMB2, PSMB3, PSMB4, PSMB5, PSMC1, PSMC2, PSMC3, PSMC4, PSMC5, PSMC6, PSMD1, PSMD11, PSMD12, PSMD13, PSMD14, PSMD2, PSMD3, PSMD4, PSMD6, PSMD7, PSMD8, RPS27L, SNW1, TMEM109, UBB]	GO_BiologicalProcess-GOA_09.02.2016_16h18	2e-11	2.7e-08	N/A	N/A	[5, 6]	None	18.4615
GO:0050851	antigen receptor-mediated signaling pathway	35	[PIK3R2, PSMA1, PSMA2, PSMA3, PSMA4, PSMA5, PSMA6, PSMA7, PSMB1, PSMB2, PSMB3, PSMB4, PSMB5, PSMC1, PSMC2, PSMC3, PSMC4, PSMC5, PSMC6, PSMD1, PSMD11, PSMD12, PSMD13, PSMD14, PSMD2, PSMD3, PSMD4, PSMD6, PSMD7, PSMD8, SLC25A3, SPNS1, STOML2, TAB2, UBB]	GO_BiologicalProcess-GOA_09.02.2016_16h18	9e-08	0.00011	N/A	N/A	[5, 7, 8, 9]	None	13.8889
GO:0035967	cellular response to topologically incorrect protein	35	[AMFR, ASNS, CALR, CUL7, DCTN1, DERL2, DNAJB11, DNAJC3, EXTL3, FKBP14, HSP90B1, HSPA1A, HSPA5, HYOU1, LMNA, PDIA5, PDIA6, POMT2, PREB, PTPN1, RACK1, RNF5, SDF2, SDF2L1, SEC61A1, SEC61B, SEC62, SEC63, SRPRB, SSR1, STC2, TBL2, TLN1, VCP, WFS1]	GO_BiologicalProcess-GOA_09.02.2016_16h18	9.7e-15	1.3e-11	N/A	N/A	[4, 5]	None	24.1379
GO:0044783	G1 DNA damage checkpoint	35	[GIGYF2, GTSE1, PML, PRKDC, PSMA1, PSMA2, PSMA3, PSMA4, PSMA5, PSMA6, PSMA7, PSMB1, PSMB2, PSMB3, PSMB4, PSMB5, PSMC1, PSMC2, PSMC3, PSMC4, PSMC5, PSMC6, PSMD1, PSMD11, PSMD12, PSMD13, PSMD14, PSMD2, PSMD3, PSMD4, PSMD6, PSMD7, PSMD8, RPS27L, UBB]	GO_BiologicalProcess-GOA_09.02.2016_16h18	4.8e-24	7.1e-21	N/A	N/A	[6, 7, 8]	None	43.2099
GO:0098662	inorganic cation transmembrane transport	35	[ACACA, ASPH, ATP1A1, ATP1B3, ATP2A2, ATP5A1, ATP5B, ATP5C1, ATP5E, ATP5EP2, ATP5F1, ATP5H, ATP5I, ATP5J2, ATP5L, ATP5O, ATP6AP1, CHP1, COX15, COX6C, COX7B, CPT1A, HSPA2, KCNQ2, MCU, NDUFA4, SLC30A7, SLC39A7, SLC3A2, STOML2, UBQLN1, UQCR10, UQCRFS1, UQCRQ, YWHAE]	GO_BiologicalProcess-GOA_09.02.2016_16h18	0.92	1	N/A	N/A	[6, 7, 8]	None	5.23952
GO:0031571	mitotic G1 DNA damage checkpoint	35	[GIGYF2, GTSE1, PML, PRKDC, PSMA1, PSMA2, PSMA3, PSMA4, PSMA5, PSMA6, PSMA7, PSMB1, PSMB2, PSMB3, PSMB4, PSMB5, PSMC1, PSMC2, PSMC3, PSMC4, PSMC5, PSMC6, PSMD1, PSMD11, PSMD12, PSMD13, PSMD14, PSMD2, PSMD3, PSMD4, PSMD6, PSMD7, PSMD8, RPS27L, UBB]	GO_BiologicalProcess-GOA_09.02.2016_16h18	2.8e-24	4.2e-21	N/A	N/A	[6, 7, 8, 9, 10, 11]	None	43.75
GO:0044819	mitotic G1/S transition checkpoint	35	[GIGYF2, GTSE1, PML, PRKDC, PSMA1, PSMA2, PSMA3, PSMA4, PSMA5, PSMA6, PSMA7, PSMB1, PSMB2, PSMB3, PSMB4, PSMB5, PSMC1, PSMC2, PSMC3, PSMC4, PSMC5, PSMC6, PSMD1, PSMD11, PSMD12, PSMD13, PSMD14, PSMD2, PSMD3, PSMD4, PSMD6, PSMD7, PSMD8, RPS27L, UBB]	GO_BiologicalProcess-GOA_09.02.2016_16h18	4.8e-24	7.1e-21	N/A	N/A	[6, 7, 8, 9, 10]	None	43.2099
GO:1902807	negative regulation of cell cycle G1/S phase transition	35	[GIGYF2, GTSE1, PML, PRKDC, PSMA1, PSMA2, PSMA3, PSMA4, PSMA5, PSMA6, PSMA7, PSMB1, PSMB2, PSMB3, PSMB4, PSMB5, PSMC1, PSMC2, PSMC3, PSMC4, PSMC5, PSMC6, PSMD1, PSMD11, PSMD12, PSMD13, PSMD14, PSMD2, PSMD3, PSMD4, PSMD6, PSMD7, PSMD8, RPS27L, UBB]	GO_BiologicalProcess-GOA_09.02.2016_16h18	9.7e-19	1.4e-15	N/A	N/A	[6, 7, 8]	None	31.5315
GO:2000134	negative regulation of G1/S transition of mitotic cell cycle	35	[GIGYF2, GTSE1, PML, PRKDC, PSMA1, PSMA2, PSMA3, PSMA4, PSMA5, PSMA6, PSMA7, PSMB1, PSMB2, PSMB3, PSMB4, PSMB5, PSMC1, PSMC2, PSMC3, PSMC4, PSMC5, PSMC6, PSMD1, PSMD11, PSMD12, PSMD13, PSMD14, PSMD2, PSMD3, PSMD4, PSMD6, PSMD7, PSMD8, RPS27L, UBB]	GO_BiologicalProcess-GOA_09.02.2016_16h18	3.5e-19	5.1e-16	N/A	N/A	[6, 7, 8, 9]	None	32.4074
GO:1903364	positive regulation of cellular protein catabolic process	35	[CDK1, DNAJB2, PSMA1, PSMA2, PSMA3, PSMA4, PSMA5, PSMA6, PSMA7, PSMB1, PSMB2, PSMB3, PSMB4, PSMB5, PSMC1, PSMC2, PSMC3, PSMC4, PSMC5, PSMC6, PSMD1, PSMD11, PSMD12, PSMD13, PSMD14, PSMD2, PSMD3, PSMD4, PSMD6, PSMD7, PSMD8, RACK1, UBB, UBQLN1, VCP]	GO_BiologicalProcess-GOA_09.02.2016_16h18	4.1e-11	5.6e-08	N/A	N/A	[5, 6, 7, 8]	None	18.4211
GO:1903052	positive regulation of proteolysis involved in cellular protein catabolic process	35	[CDK1, DNAJB2, PSMA1, PSMA2, PSMA3, PSMA4, PSMA5, PSMA6, PSMA7, PSMB1, PSMB2, PSMB3, PSMB4, PSMB5, PSMC1, PSMC2, PSMC3, PSMC4, PSMC5, PSMC6, PSMD1, PSMD11, PSMD12, PSMD13, PSMD14, PSMD2, PSMD3, PSMD4, PSMD6, PSMD7, PSMD8, RACK1, UBB, UBQLN1, VCP]	GO_BiologicalProcess-GOA_09.02.2016_16h18	3.6e-12	4.9e-09	N/A	N/A	[6, 7, 8, 9]	None	20
GO:0051604	protein maturation	35	[AFG3L2, AIFM1, APH1A, ASPH, C1QBP, CALR, CPD, CYCS, DHCR24, DNAJA3, FAM162A, FASN, HSPD1, HTRA2, NCSTN, PARP1, PHB, PHB2, PML, PRDX4, PSMA7, RACK1, RPS27L, SEC11A, SERPINH1, SPCS1, SPCS2, SPCS3, STOML2, TMEM208, UBB, UQCRC2, VCP, WFS1, ZMPSTE24]	GO_BiologicalProcess-GOA_09.02.2016_16h18	0.00092	0.92	N/A	N/A	[4, 5]	None	9.18635
GO:0060828	regulation of canonical Wnt signaling pathway	35	[CCAR2, EMD, G3BP1, JUP, PSMA1, PSMA2, PSMA3, PSMA4, PSMA5, PSMA6, PSMA7, PSMB1, PSMB2, PSMB3, PSMB4, PSMB5, PSMC1, PSMC2, PSMC3, PSMC4, PSMC5, PSMC6, PSMD1, PSMD11, PSMD12, PSMD13, PSMD14, PSMD2, PSMD3, PSMD4, PSMD6, PSMD7, PSMD8, UBB, WLS]	GO_BiologicalProcess-GOA_09.02.2016_16h18	1.3e-07	0.00016	N/A	N/A	[5, 6, 7, 8]	None	13.6719
GO:1903530	regulation of secretion by cell	35	[ATP2A2, ATP6AP1, C2CD2L, CDK5, CPT1A, ERP29, FLNB, FN1, GJA1, GLUD1, GNAS, HADHA, HLA-E, IL17RA, IQGAP1, MARCKS, MCU, NCL, P3H1, PML, PNKD, PPIA, RPL10, SEC11A, SLC16A1, SLC25A4, SLC25A5, SLC25A6, SPCS1, SPCS2, SPCS3, STX4, VAMP7, VPS4A, WLS]	GO_BiologicalProcess-GOA_09.02.2016_16h18	1	1	N/A	N/A	[4, 5, 6, 7]	None	5.07246
GO:0050852	T cell receptor signaling pathway	35	[PIK3R2, PSMA1, PSMA2, PSMA3, PSMA4, PSMA5, PSMA6, PSMA7, PSMB1, PSMB2, PSMB3, PSMB4, PSMB5, PSMC1, PSMC2, PSMC3, PSMC4, PSMC5, PSMC6, PSMD1, PSMD11, PSMD12, PSMD13, PSMD14, PSMD2, PSMD3, PSMD4, PSMD6, PSMD7, PSMD8, SLC25A3, SPNS1, STOML2, TAB2, UBB]	GO_BiologicalProcess-GOA_09.02.2016_16h18	2.6e-11	3.5e-08	N/A	N/A	[6, 8, 9, 10]	None	18.7166
GO:0000186	activation of MAPKK activity	34	[NEFL, PSMA1, PSMA2, PSMA3, PSMA4, PSMA5, PSMA6, PSMA7, PSMB1, PSMB2, PSMB3, PSMB4, PSMB5, PSMC1, PSMC2, PSMC3, PSMC4, PSMC5, PSMC6, PSMD1, PSMD11, PSMD12, PSMD13, PSMD14, PSMD2, PSMD3, PSMD4, PSMD6, PSMD7, PSMD8, RAF1, SPNS1, TGFBR1, UBB]	GO_BiologicalProcess-GOA_09.02.2016_16h18	1.2e-07	0.00015	N/A	N/A	[6, 7, 8, 9, 10, 11, 12]	None	13.9344
GO:0060249	anatomical structure homeostasis	34	[ACACA, ACTB, ALB, ATP6AP1, AURKB, CCT2, CCT3, CCT4, CCT5, CCT6A, CCT7, CCT8, GIGYF2, GNAS, HIST1H4A, HNRNPU, HSPB1, IQCB1, LPCAT1, LTF, MAP2K7, MAPRE2, PARP1, PCNA, PML, PRDX1, PRKDC, PTRH2, RFC3, RP1, RTEL1, STRAP, TCP1, TFRC]	GO_BiologicalProcess-GOA_09.02.2016_16h18	0.0035	1	N/A	N/A	[4]	None	8.67347
GO:0055080	cation homeostasis	34	[ABCB7, ASPH, ATP13A1, ATP1A1, ATP1B3, ATP2A2, ATP5B, ATP6AP1, CALR, CCDC47, CHP1, CLN6, GJA1, GNB1, GPR89A, HMOX2, HSP90B1, IMMT, LTF, MCU, NUBP2, PML, PTRH2, SCO2, SFXN1, SFXN2, SFXN4, SLC30A7, SLC39A7, STC2, STOML2, TFRC, TMEM165, WFS1]	GO_BiologicalProcess-GOA_09.02.2016_16h18	0.85	1	N/A	N/A	[6]	None	5.32915
GO:0034620	cellular response to unfolded protein	34	[AMFR, ASNS, CALR, CUL7, DCTN1, DERL2, DNAJB11, DNAJC3, EXTL3, FKBP14, HSP90B1, HSPA1A, HSPA5, HYOU1, LMNA, PDIA5, PDIA6, POMT2, PREB, PTPN1, RACK1, SDF2, SDF2L1, SEC61A1, SEC61B, SEC62, SEC63, SRPRB, SSR1, STC2, TBL2, TLN1, VCP, WFS1]	GO_BiologicalProcess-GOA_09.02.2016_16h18	6e-15	8.4e-12	N/A	N/A	[5, 6]	None	25.1852
GO:0030968	endoplasmic reticulum unfolded protein response	34	[AMFR, ASNS, CALR, CUL7, DCTN1, DERL2, DNAJB11, DNAJC3, EXTL3, FKBP14, HSP90B1, HSPA1A, HSPA5, HYOU1, LMNA, PDIA5, PDIA6, POMT2, PREB, PTPN1, RACK1, SDF2, SDF2L1, SEC61A1, SEC61B, SEC62, SEC63, SRPRB, SSR1, STC2, TBL2, TLN1, VCP, WFS1]	GO_BiologicalProcess-GOA_09.02.2016_16h18	2.9e-15	4e-12	N/A	N/A	[4, 5, 6, 7]	None	25.7576
GO:0036503	ERAD pathway	34	[AMFR, AUP1, BAG6, CCDC47, DERL2, DNAJB2, DNAJC10, ERLEC1, ERLIN2, FAF2, FBXO6, FOXRED2, HM13, HSP90B1, HSPA5, MAN1B1, OS9, PSMC1, PSMC2, PSMC3, PSMC4, PSMC5, PSMC6, RNF5, SDF2L1, SEC61B, SEL1L, STT3B, TMUB1, UBAC2, UBE2G2, UBQLN1, VCP, WFS1]	GO_BiologicalProcess-GOA_09.02.2016_16h18	1.1e-21	1.6e-18	N/A	N/A	[3, 4, 5, 6]	None	39.0805
GO:0051656	establishment of organelle localization	34	[ARCN1, ATP2A2, ATP6AP1, CANX, CDC42, CDK5, COPA, COPB2, COPG1, DCTN1, DCTN2, GOSR1, KPNB1, LMAN1, LRPPRC, NEFL, PREB, PVRL2, RAN, RPS15, SCFD1, SEC22B, STX4, STX5, TFG, TMED10, TMED2, TMED9, TMEM201, UBB, VAMP7, VPS4A, XPO1, YWHAZ]	GO_BiologicalProcess-GOA_09.02.2016_16h18	0.0011	1	N/A	N/A	[3, 4]	None	9.18919
GO:0002220	innate immune response activating cell surface receptor signaling pathway	34	[PSMA1, PSMA2, PSMA3, PSMA4, PSMA5, PSMA6, PSMA7, PSMB1, PSMB2, PSMB3, PSMB4, PSMB5, PSMC1, PSMC2, PSMC3, PSMC4, PSMC5, PSMC6, PSMD1, PSMD11, PSMD12, PSMD13, PSMD14, PSMD2, PSMD3, PSMD4, PSMD6, PSMD7, PSMD8, RAF1, TAB1, TAB2, UBB, UBE2M]	GO_BiologicalProcess-GOA_09.02.2016_16h18	1e-15	1.4e-12	N/A	N/A	[5, 7, 8, 9, 10]	None	26.5625
GO:0098771	inorganic ion homeostasis	34	[ABCB7, ASPH, ATP13A1, ATP1A1, ATP1B3, ATP2A2, ATP5B, ATP6AP1, CALR, CCDC47, CHP1, CLN6, GJA1, GNB1, GPR89A, HMOX2, HSP90B1, IMMT, LTF, MCU, NUBP2, PML, PTRH2, SCO2, SFXN1, SFXN2, SFXN4, SLC30A7, SLC39A7, STC2, STOML2, TFRC, TMEM165, WFS1]	GO_BiologicalProcess-GOA_09.02.2016_16h18	0.92	1	N/A	N/A	[6]	None	5.20674
GO:0097193	intrinsic apoptotic signaling pathway	34	[AIFM1, BAG5, BAG6, CCAR2, CUL2, CYCS, DDX3X, DNAJC10, ERP29, HSPA1A, HSPB1, HSPH1, HTRA2, HYOU1, MCL1, NDUFA13, NDUFS3, P4HB, PML, PRKDC, PTPN1, RACK1, RPS27L, RPS3, SNW1, TMEM109, TMEM161A, TXNDC12, UBB, UBQLN1, VDAC2, WFS1, YWHAE, YWHAZ]	GO_BiologicalProcess-GOA_09.02.2016_16h18	9.6e-05	0.1	N/A	N/A	[5, 6, 7]	None	10.5919
GO:0000226	microtubule cytoskeleton organization	34	[AURKB, CCDC8, CDC42, CDK1, CHP1, CKAP5, CNP, CUL7, DCTN2, DNAAF5, DST, FLNA, GAPDH, KIF11, KPNB1, LMNA, MAP7, MAP7D1, MAP7D2, MAP7D3, MAPRE2, NEFL, NUBP2, PPP2R1A, RAN, RANBP1, RBM14, RP1, RPS3, SLC16A1, TPR, TUBA1B, TUBB, XPO1]	GO_BiologicalProcess-GOA_09.02.2016_16h18	0.03	1	N/A	N/A	[4, 5]	None	7.47253
GO:0030177	positive regulation of Wnt signaling pathway	34	[CCAR2, JUP, PSMA1, PSMA2, PSMA3, PSMA4, PSMA5, PSMA6, PSMA7, PSMB1, PSMB2, PSMB3, PSMB4, PSMB5, PSMC1, PSMC2, PSMC3, PSMC4, PSMC5, PSMC6, PSMD1, PSMD11, PSMD12, PSMD13, PSMD14, PSMD2, PSMD3, PSMD4, PSMD6, PSMD7, PSMD8, SPNS1, UBB, WLS]	GO_BiologicalProcess-GOA_09.02.2016_16h18	3.3e-11	4.4e-08	N/A	N/A	[4, 5, 6, 7, 8]	None	18.9944
GO:0071156	regulation of cell cycle arrest	34	[CDK5, GTSE1, PML, PSMA1, PSMA2, PSMA3, PSMA4, PSMA5, PSMA6, PSMA7, PSMB1, PSMB2, PSMB3, PSMB4, PSMB5, PSMC1, PSMC2, PSMC3, PSMC4, PSMC5, PSMC6, PSMD1, PSMD11, PSMD12, PSMD13, PSMD14, PSMD2, PSMD3, PSMD4, PSMD6, PSMD7, PSMD8, SLC25A33, UBB]	GO_BiologicalProcess-GOA_09.02.2016_16h18	1e-15	1.4e-12	N/A	N/A	[5, 6, 7]	None	26.5625
GO:0010565	regulation of cellular ketone metabolic process	34	[CPT1A, ERLIN2, FAM3A, PSMA1, PSMA2, PSMA3, PSMA4, PSMA5, PSMA6, PSMA7, PSMB1, PSMB2, PSMB3, PSMB4, PSMB5, PSMC1, PSMC2, PSMC3, PSMC4, PSMC5, PSMC6, PSMD1, PSMD11, PSMD12, PSMD13, PSMD14, PSMD2, PSMD3, PSMD4, PSMD6, PSMD7, PSMD8, RANBP2, TELO2]	GO_BiologicalProcess-GOA_09.02.2016_16h18	5.8e-09	7.4e-06	N/A	N/A	[4, 5]	None	15.7407
GO:0051340	regulation of ligase activity	34	[BAG5, CDK1, MAD2L1, PSMA1, PSMA2, PSMA3, PSMA4, PSMA5, PSMA6, PSMA7, PSMB1, PSMB2, PSMB3, PSMB4, PSMB5, PSMC1, PSMC2, PSMC3, PSMC4, PSMC5, PSMC6, PSMD1, PSMD11, PSMD12, PSMD13, PSMD14, PSMD2, PSMD3, PSMD4, PSMD6, PSMD7, PSMD8, TPR, UBB]	GO_BiologicalProcess-GOA_09.02.2016_16h18	4.7e-14	6.5e-11	N/A	N/A	[4, 5]	None	23.6111
GO:0043900	regulation of multi-organism process	34	[C1QBP, DDB1, DDX3X, FUCA2, GTF2F2, HACD3, HIST1H3A, HLA-A, IL27, KRT17, LTF, MAVS, MRPS2, NUP93, P4HB, PML, POLR2H, PPIA, PPIB, PPM1B, PPP2R1A, PRDX4, PVRL2, RPSA, SLC1A3, SLC25A19, SNRPB, SNRPD2, SNW1, TCEB1, TCEB2, TRIM28, VAPA, VPS4A]	GO_BiologicalProcess-GOA_09.02.2016_16h18	0.15	1	N/A	N/A	[2, 3]	None	6.58915
GO:0051438	regulation of ubiquitin-protein transferase activity	34	[BAG5, CDK1, MAD2L1, PSMA1, PSMA2, PSMA3, PSMA4, PSMA5, PSMA6, PSMA7, PSMB1, PSMB2, PSMB3, PSMB4, PSMB5, PSMC1, PSMC2, PSMC3, PSMC4, PSMC5, PSMC6, PSMD1, PSMD11, PSMD12, PSMD13, PSMD14, PSMD2, PSMD3, PSMD4, PSMD6, PSMD7, PSMD8, TPR, UBB]	GO_BiologicalProcess-GOA_09.02.2016_16h18	4.7e-14	6.5e-11	N/A	N/A	[5, 6, 8, 9, 10, 11]	None	23.6111
GO:0098602	single organism cell adhesion	34	[ACTB, C1QBP, CALR, CDC42, CLPTM1, CTPS1, DDOST, DNAJA3, DNAJB6, DSG1, DSG2, DSP, FASN, FLNA, FN1, GNAS, HLA-A, HLA-E, HSPB1, HSPD1, HSPH1, IL27, JUP, MARCH7, NCSTN, PRKDC, RICTOR, RPL10, RPL22, RPSA, SLIT2, SPNS1, STOML2, TLN1]	GO_BiologicalProcess-GOA_09.02.2016_16h18	0.14	1	N/A	N/A	[2, 3]	None	4.06699
GO:0002223	stimulatory C-type lectin receptor signaling pathway	34	[PSMA1, PSMA2, PSMA3, PSMA4, PSMA5, PSMA6, PSMA7, PSMB1, PSMB2, PSMB3, PSMB4, PSMB5, PSMC1, PSMC2, PSMC3, PSMC4, PSMC5, PSMC6, PSMD1, PSMD11, PSMD12, PSMD13, PSMD14, PSMD2, PSMD3, PSMD4, PSMD6, PSMD7, PSMD8, RAF1, TAB1, TAB2, UBB, UBE2M]	GO_BiologicalProcess-GOA_09.02.2016_16h18	4.8e-16	6.8e-13	N/A	N/A	[6, 8, 9, 10, 11]	None	27.2
GO:0031145	anaphase-promoting complex-dependent proteasomal ubiquitin-dependent protein catabolic process	33	[AURKB, CDK1, MAD2L1, PSMA1, PSMA2, PSMA3, PSMA4, PSMA5, PSMA6, PSMA7, PSMB1, PSMB2, PSMB3, PSMB4, PSMB5, PSMC1, PSMC2, PSMC3, PSMC4, PSMC5, PSMC6, PSMD1, PSMD11, PSMD12, PSMD13, PSMD14, PSMD2, PSMD3, PSMD4, PSMD6, PSMD7, PSMD8, UBB]	GO_BiologicalProcess-GOA_09.02.2016_16h18	1.3e-20	1.9e-17	N/A	N/A	[7, 8, 9, 10, 11]	None	37.931
GO:0006732	coenzyme metabolic process	33	[ACACA, ACSL1, ACSL3, ADCK3, AGK, ATIC, COQ5, DGAT1, DLST, ELOVL1, FAM3A, FAR1, FASN, GAPDH, GCDH, GGH, GPAT4, HACD2, HK2, HSD17B12, LDHB, MTHFD2, NDUFA9, PFKP, PHGDH, PKM, SCD, SLC25A1, SLC25A16, SUCLA2, TECR, UBL4A, VCP]	GO_BiologicalProcess-GOA_09.02.2016_16h18	0.00038	0.4	N/A	N/A	[4]	None	9.85075
GO:0006897	endocytosis	33	[ACTB, ALB, CALR, CANX, CDC42, CDC7, CDK5, ESYT2, HBA1, HSP90AA1, HSP90AB1, HSP90B1, HSPH1, HYOU1, IGF2R, ITSN2, LMAN2, MFGE8, MYO1C, NCL, PIK3R2, PRKCSH, PTPN1, RAB34, RACK1, RPSA, SCFD1, SORT1, SYNJ2BP, TFRC, TXNDC5, UNC45A, VAMP7]	GO_BiologicalProcess-GOA_09.02.2016_16h18	0.6	1	N/A	N/A	[5]	None	4.68085
GO:0006650	glycerophospholipid metabolic process	33	[ABHD12, ACSL3, AGPAT1, AGPAT2, AGPAT4, ARF3, CDIPT, CDS2, CEPT1, DGAT1, DPM1, FABP5, FAR1, GPAA1, GPAT4, HADHA, LPCAT1, LPCAT2, LPGAT1, MBOAT7, PGAP1, PIGK, PIGS, PIGT, PIK3R2, PISD, PRKCSH, PTDSS1, PTDSS2, PTPMT1, PTRH2, SACM1L, STOML2]	GO_BiologicalProcess-GOA_09.02.2016_16h18	1.9e-05	0.022	N/A	N/A	[5, 6]	None	11.4187
GO:1902400	intracellular signal transduction involved in G1 DNA damage checkpoint	33	[GTSE1, PML, PRKDC, PSMA1, PSMA2, PSMA3, PSMA4, PSMA5, PSMA6, PSMA7, PSMB1, PSMB2, PSMB3, PSMB4, PSMB5, PSMC1, PSMC2, PSMC3, PSMC4, PSMC5, PSMC6, PSMD1, PSMD11, PSMD12, PSMD13, PSMD14, PSMD2, PSMD3, PSMD4, PSMD6, PSMD7, PSMD8, UBB]	GO_BiologicalProcess-GOA_09.02.2016_16h18	2.9e-24	4.4e-21	N/A	N/A	[7, 8, 9, 10, 11]	None	47.1429
GO:0051352	negative regulation of ligase activity	33	[BAG5, MAD2L1, PSMA1, PSMA2, PSMA3, PSMA4, PSMA5, PSMA6, PSMA7, PSMB1, PSMB2, PSMB3, PSMB4, PSMB5, PSMC1, PSMC2, PSMC3, PSMC4, PSMC5, PSMC6, PSMD1, PSMD11, PSMD12, PSMD13, PSMD14, PSMD2, PSMD3, PSMD4, PSMD6, PSMD7, PSMD8, TPR, UBB]	GO_BiologicalProcess-GOA_09.02.2016_16h18	1e-17	1.5e-14	N/A	N/A	[4, 5, 6]	None	31.4286
GO:0051444	negative regulation of ubiquitin-protein transferase activity	33	[BAG5, MAD2L1, PSMA1, PSMA2, PSMA3, PSMA4, PSMA5, PSMA6, PSMA7, PSMB1, PSMB2, PSMB3, PSMB4, PSMB5, PSMC1, PSMC2, PSMC3, PSMC4, PSMC5, PSMC6, PSMD1, PSMD11, PSMD12, PSMD13, PSMD14, PSMD2, PSMD3, PSMD4, PSMD6, PSMD7, PSMD8, TPR, UBB]	GO_BiologicalProcess-GOA_09.02.2016_16h18	5.5e-18	7.9e-15	N/A	N/A	[5, 6, 7, 8, 9, 10, 11, 12]	None	32.0388
GO:0038061	NIK/NF-kappaB signaling	33	[IRAK1, PSMA1, PSMA2, PSMA3, PSMA4, PSMA5, PSMA6, PSMA7, PSMB1, PSMB2, PSMB3, PSMB4, PSMB5, PSMC1, PSMC2, PSMC3, PSMC4, PSMC5, PSMC6, PSMD1, PSMD11, PSMD12, PSMD13, PSMD14, PSMD2, PSMD3, PSMD4, PSMD6, PSMD7, PSMD8, RPS3, UBB, UBE2M]	GO_BiologicalProcess-GOA_09.02.2016_16h18	1.7e-16	2.4e-13	N/A	N/A	[5, 6]	None	28.9474
GO:0090263	positive regulation of canonical Wnt signaling pathway	33	[CCAR2, JUP, PSMA1, PSMA2, PSMA3, PSMA4, PSMA5, PSMA6, PSMA7, PSMB1, PSMB2, PSMB3, PSMB4, PSMB5, PSMC1, PSMC2, PSMC3, PSMC4, PSMC5, PSMC6, PSMD1, PSMD11, PSMD12, PSMD13, PSMD14, PSMD2, PSMD3, PSMD4, PSMD6, PSMD7, PSMD8, UBB, WLS]	GO_BiologicalProcess-GOA_09.02.2016_16h18	1.4e-13	2e-10	N/A	N/A	[5, 6, 7, 8, 9]	None	23.4043
GO:0051259	protein oligomerization	33	[ACACA, AMFR, ARG1, ATXN10, CAT, CHP1, CPT1A, FASN, GJA1, HBA1, HIST1H3A, HIST1H4A, HM13, HSD17B10, IGF1R, IRAK1, JUP, NME2, OXA1L, PRKCSH, RACK1, RPS19, SEPT11, SEPT7, SOAT1, STOML2, TGM3, TMED10, TMEM120B, TNPO1, TRIM28, TRMT61B, VCP]	GO_BiologicalProcess-GOA_09.02.2016_16h18	0.072	1	N/A	N/A	[5, 6]	None	6.99153
GO:0051052	regulation of DNA metabolic process	33	[AIFM1, AURKB, CALR, CCDC88A, CCT2, CCT3, CCT4, CCT5, CCT6A, CCT7, CCT8, CDC42, CDC6, CDC7, CDK1, CERS1, GJA1, HNRNPU, IGF1R, KPNA2, LRIF1, MAP2K7, PARP1, PCNA, PML, PPP2R1A, PRMT5, RPS3, RTEL1, STOML2, TCP1, TMEM161A, TRIM28]	GO_BiologicalProcess-GOA_09.02.2016_16h18	0.0015	1	N/A	N/A	[4, 5, 6, 7]	None	9.11602
GO:0051439	regulation of ubiquitin-protein ligase activity involved in mitotic cell cycle	33	[CDK1, MAD2L1, PSMA1, PSMA2, PSMA3, PSMA4, PSMA5, PSMA6, PSMA7, PSMB1, PSMB2, PSMB3, PSMB4, PSMB5, PSMC1, PSMC2, PSMC3, PSMC4, PSMC5, PSMC6, PSMD1, PSMD11, PSMD12, PSMD13, PSMD14, PSMD2, PSMD3, PSMD4, PSMD6, PSMD7, PSMD8, TPR, UBB]	GO_BiologicalProcess-GOA_09.02.2016_16h18	1e-17	1.5e-14	N/A	N/A	[5, 6, 7, 9, 10, 11, 12]	None	31.4286
GO:0009266	response to temperature stimulus	33	[AAAS, BAG2, BAG5, CCAR2, DNAJA1, DNAJA2, DNAJA3, DNAJB1, DNAJB6, DNAJC3, DNAJC7, HDAC2, HSP90AA1, HSP90AB1, HSPA1A, HSPA2, HSPA8, HSPD1, HSPH1, HTRA2, IRAK1, MAP2K7, NDC1, NUP205, NUP210, NUP93, POM121, POM121C, RANBP2, RBBP7, TPR, VCP, YWHAE]	GO_BiologicalProcess-GOA_09.02.2016_16h18	7.5e-07	0.00092	N/A	N/A	[3]	None	13.1474
GO:0042254	ribosome biogenesis	33	[C1QBP, DDX3X, ERAL1, FBLL1, MRPL11, MRPS7, NCL, NOP56, RAN, RPL10, RPL11, RPL24, RPL34, RPL38, RPL5, RPL7A, RPLP0, RPS10, RPS14, RPS15, RPS16, RPS17, RPS19, RPS21, RPS27, RPS27L, RPS5, RPS6, RPS7, RPS8, RPSA, TFB2M, XPO1]	GO_BiologicalProcess-GOA_09.02.2016_16h18	6.8e-07	0.00084	N/A	N/A	[4]	None	13.2
GO:0006403	RNA localization	33	[AAAS, CCT2, CCT3, CCT4, CCT5, CCT6A, CCT7, CCT8, CKAP5, EIF4E, HNRNPA3, LRPPRC, MYO1C, NDC1, NUP205, NUP210, NUP93, POLDIP3, POM121, POM121C, PRPF31, PRPF6, RAN, RANBP2, RPSA, RUVBL1, RUVBL2, TCP1, TOMM20, TPR, XPO1, XPO5, XPOT]	GO_BiologicalProcess-GOA_09.02.2016_16h18	1e-08	1.2e-05	N/A	N/A	[3]	None	15.7143
GO:0042770	signal transduction in response to DNA damage	33	[GTSE1, PML, PRKDC, PSMA1, PSMA2, PSMA3, PSMA4, PSMA5, PSMA6, PSMA7, PSMB1, PSMB2, PSMB3, PSMB4, PSMB5, PSMC1, PSMC2, PSMC3, PSMC4, PSMC5, PSMC6, PSMD1, PSMD11, PSMD12, PSMD13, PSMD14, PSMD2, PSMD3, PSMD4, PSMD6, PSMD7, PSMD8, UBB]	GO_BiologicalProcess-GOA_09.02.2016_16h18	1.8e-13	2.5e-10	N/A	N/A	[5, 6]	None	23.2394
GO:0072395	signal transduction involved in cell cycle checkpoint	33	[GTSE1, PML, PRKDC, PSMA1, PSMA2, PSMA3, PSMA4, PSMA5, PSMA6, PSMA7, PSMB1, PSMB2, PSMB3, PSMB4, PSMB5, PSMC1, PSMC2, PSMC3, PSMC4, PSMC5, PSMC6, PSMD1, PSMD11, PSMD12, PSMD13, PSMD14, PSMD2, PSMD3, PSMD4, PSMD6, PSMD7, PSMD8, UBB]	GO_BiologicalProcess-GOA_09.02.2016_16h18	4.7e-23	6.9e-20	N/A	N/A	[4, 5, 6, 7, 8]	None	44
GO:0072422	signal transduction involved in DNA damage checkpoint	33	[GTSE1, PML, PRKDC, PSMA1, PSMA2, PSMA3, PSMA4, PSMA5, PSMA6, PSMA7, PSMB1, PSMB2, PSMB3, PSMB4, PSMB5, PSMC1, PSMC2, PSMC3, PSMC4, PSMC5, PSMC6, PSMD1, PSMD11, PSMD12, PSMD13, PSMD14, PSMD2, PSMD3, PSMD4, PSMD6, PSMD7, PSMD8, UBB]	GO_BiologicalProcess-GOA_09.02.2016_16h18	2.7e-23	4.1e-20	N/A	N/A	[6, 7, 8, 9, 10]	None	44.5946
GO:0072401	signal transduction involved in DNA integrity checkpoint	33	[GTSE1, PML, PRKDC, PSMA1, PSMA2, PSMA3, PSMA4, PSMA5, PSMA6, PSMA7, PSMB1, PSMB2, PSMB3, PSMB4, PSMB5, PSMC1, PSMC2, PSMC3, PSMC4, PSMC5, PSMC6, PSMD1, PSMD11, PSMD12, PSMD13, PSMD14, PSMD2, PSMD3, PSMD4, PSMD6, PSMD7, PSMD8, UBB]	GO_BiologicalProcess-GOA_09.02.2016_16h18	2.7e-23	4.1e-20	N/A	N/A	[5, 6, 7, 8, 9]	None	44.5946
GO:0072413	signal transduction involved in mitotic cell cycle checkpoint	33	[GTSE1, PML, PRKDC, PSMA1, PSMA2, PSMA3, PSMA4, PSMA5, PSMA6, PSMA7, PSMB1, PSMB2, PSMB3, PSMB4, PSMB5, PSMC1, PSMC2, PSMC3, PSMC4, PSMC5, PSMC6, PSMD1, PSMD11, PSMD12, PSMD13, PSMD14, PSMD2, PSMD3, PSMD4, PSMD6, PSMD7, PSMD8, UBB]	GO_BiologicalProcess-GOA_09.02.2016_16h18	9.3e-24	1.3e-20	N/A	N/A	[5, 6, 7, 8, 9]	None	45.8333
GO:1902402	signal transduction involved in mitotic DNA damage checkpoint	33	[GTSE1, PML, PRKDC, PSMA1, PSMA2, PSMA3, PSMA4, PSMA5, PSMA6, PSMA7, PSMB1, PSMB2, PSMB3, PSMB4, PSMB5, PSMC1, PSMC2, PSMC3, PSMC4, PSMC5, PSMC6, PSMD1, PSMD11, PSMD12, PSMD13, PSMD14, PSMD2, PSMD3, PSMD4, PSMD6, PSMD7, PSMD8, UBB]	GO_BiologicalProcess-GOA_09.02.2016_16h18	9.3e-24	1.3e-20	N/A	N/A	[6, 7, 8, 9, 10, 11]	None	45.8333
GO:1902403	signal transduction involved in mitotic DNA integrity checkpoint	33	[GTSE1, PML, PRKDC, PSMA1, PSMA2, PSMA3, PSMA4, PSMA5, PSMA6, PSMA7, PSMB1, PSMB2, PSMB3, PSMB4, PSMB5, PSMC1, PSMC2, PSMC3, PSMC4, PSMC5, PSMC6, PSMD1, PSMD11, PSMD12, PSMD13, PSMD14, PSMD2, PSMD3, PSMD4, PSMD6, PSMD7, PSMD8, UBB]	GO_BiologicalProcess-GOA_09.02.2016_16h18	9.3e-24	1.3e-20	N/A	N/A	[6, 7, 8, 9, 10]	None	45.8333
GO:0072431	signal transduction involved in mitotic G1 DNA damage checkpoint	33	[GTSE1, PML, PRKDC, PSMA1, PSMA2, PSMA3, PSMA4, PSMA5, PSMA6, PSMA7, PSMB1, PSMB2, PSMB3, PSMB4, PSMB5, PSMC1, PSMC2, PSMC3, PSMC4, PSMC5, PSMC6, PSMD1, PSMD11, PSMD12, PSMD13, PSMD14, PSMD2, PSMD3, PSMD4, PSMD6, PSMD7, PSMD8, UBB]	GO_BiologicalProcess-GOA_09.02.2016_16h18	2.9e-24	4.4e-21	N/A	N/A	[7, 8, 9, 10, 11, 12]	None	47.1429
GO:0030330	DNA damage response, signal transduction by p53 class mediator	32	[GTSE1, PML, PSMA1, PSMA2, PSMA3, PSMA4, PSMA5, PSMA6, PSMA7, PSMB1, PSMB2, PSMB3, PSMB4, PSMB5, PSMC1, PSMC2, PSMC3, PSMC4, PSMC5, PSMC6, PSMD1, PSMD11, PSMD12, PSMD13, PSMD14, PSMD2, PSMD3, PSMD4, PSMD6, PSMD7, PSMD8, UBB]	GO_BiologicalProcess-GOA_09.02.2016_16h18	2.3e-14	3.2e-11	N/A	N/A	[6, 7]	None	25.6
GO:0006977	DNA damage response, signal transduction by p53 class mediator resulting in cell cycle arrest	32	[GTSE1, PML, PSMA1, PSMA2, PSMA3, PSMA4, PSMA5, PSMA6, PSMA7, PSMB1, PSMB2, PSMB3, PSMB4, PSMB5, PSMC1, PSMC2, PSMC3, PSMC4, PSMC5, PSMC6, PSMD1, PSMD11, PSMD12, PSMD13, PSMD14, PSMD2, PSMD3, PSMD4, PSMD6, PSMD7, PSMD8, UBB]	GO_BiologicalProcess-GOA_09.02.2016_16h18	2.8e-23	4.1e-20	N/A	N/A	[6, 7, 8, 9, 10, 11, 12, 13]	None	46.3768
GO:0015672	monovalent inorganic cation transport	32	[ACACA, ATP1A1, ATP1B3, ATP5A1, ATP5B, ATP5C1, ATP5E, ATP5EP2, ATP5F1, ATP5H, ATP5I, ATP5J2, ATP5L, ATP5O, ATP6AP1, CHP1, COX15, COX6C, COX7B, CPT1A, KCNQ2, NDUFA4, NDUFA9, SLC33A1, SLC38A1, SLC3A2, STOML2, UQCR10, UQCRFS1, UQCRQ, VAMP7, YWHAE]	GO_BiologicalProcess-GOA_09.02.2016_16h18	0.77	1	N/A	N/A	[6, 7]	None	5.36913
GO:0051436	negative regulation of ubiquitin-protein ligase activity involved in mitotic cell cycle	32	[MAD2L1, PSMA1, PSMA2, PSMA3, PSMA4, PSMA5, PSMA6, PSMA7, PSMB1, PSMB2, PSMB3, PSMB4, PSMB5, PSMC1, PSMC2, PSMC3, PSMC4, PSMC5, PSMC6, PSMD1, PSMD11, PSMD12, PSMD13, PSMD14, PSMD2, PSMD3, PSMD4, PSMD6, PSMD7, PSMD8, TPR, UBB]	GO_BiologicalProcess-GOA_09.02.2016_16h18	4.6e-18	6.7e-15	N/A	N/A	[5, 6, 7, 8, 9, 10, 11, 12, 13]	None	33.3333
GO:0030178	negative regulation of Wnt signaling pathway	32	[G3BP1, PSMA1, PSMA2, PSMA3, PSMA4, PSMA5, PSMA6, PSMA7, PSMB1, PSMB2, PSMB3, PSMB4, PSMB5, PSMC1, PSMC2, PSMC3, PSMC4, PSMC5, PSMC6, PSMD1, PSMD11, PSMD12, PSMD13, PSMD14, PSMD2, PSMD3, PSMD4, PSMD6, PSMD7, PSMD8, RACK1, UBB]	GO_BiologicalProcess-GOA_09.02.2016_16h18	1.9e-08	2.5e-05	N/A	N/A	[4, 5, 6, 7, 8]	None	15.6098
GO:0051170	nuclear import	32	[CDK1, CHP1, CSE1L, EMD, FLNA, HSP90AB1, IPO9, JUP, KPNA2, KPNB1, LMNA, MAVS, NUP205, NUP93, PARP1, PDIA3, PHB2, PIK3R2, PML, PPM1B, PRDX1, RAN, RANBP2, RPL10, RPL17, RPL23, SEC61B, TGFBR1, TNPO1, TPR, TRIM28, TXN]	GO_BiologicalProcess-GOA_09.02.2016_16h18	9.5e-05	0.1	N/A	N/A	[7]	None	10.7023
GO:0008654	phospholipid biosynthetic process	32	[ACSL3, AGPAT1, AGPAT2, AGPAT4, ARF3, CDIPT, CDS2, CEPT1, DGAT1, DGKE, DPM1, FABP5, FAR1, GPAA1, GPAT4, HADHA, LPCAT1, LPCAT2, LPGAT1, MBOAT7, PGAP1, PIGK, PIGS, PIGT, PIK3R2, PISD, PRKCSH, PTDSS1, PTDSS2, PTPMT1, SACM1L, SPTLC2]	GO_BiologicalProcess-GOA_09.02.2016_16h18	4.1e-06	0.0048	N/A	N/A	[4, 5, 6]	None	12.5984
GO:0071158	positive regulation of cell cycle arrest	32	[GTSE1, PML, PSMA1, PSMA2, PSMA3, PSMA4, PSMA5, PSMA6, PSMA7, PSMB1, PSMB2, PSMB3, PSMB4, PSMB5, PSMC1, PSMC2, PSMC3, PSMC4, PSMC5, PSMC6, PSMD1, PSMD11, PSMD12, PSMD13, PSMD14, PSMD2, PSMD3, PSMD4, PSMD6, PSMD7, PSMD8, UBB]	GO_BiologicalProcess-GOA_09.02.2016_16h18	9.3e-18	1.3e-14	N/A	N/A	[5, 6, 7, 8]	None	32.6531
GO:0006606	protein import into nucleus	32	[CDK1, CHP1, CSE1L, EMD, FLNA, HSP90AB1, IPO9, JUP, KPNA2, KPNB1, LMNA, MAVS, NUP205, NUP93, PARP1, PDIA3, PHB2, PIK3R2, PML, PPM1B, PRDX1, RAN, RANBP2, RPL10, RPL17, RPL23, SEC61B, TGFBR1, TNPO1, TPR, TRIM28, TXN]	GO_BiologicalProcess-GOA_09.02.2016_16h18	7.8e-05	0.085	N/A	N/A	[4, 5, 6, 7, 8, 9]	None	10.8844
GO:0009306	protein secretion	32	[C2CD2L, CANX, CPT1A, ERP29, FN1, GJA1, GLUD1, GNAS, HADHA, HLA-E, IL17RA, IQGAP1, MARCKS, MCU, NCL, P3H1, PDIA4, PML, PPIA, RAB13, RAF1, RPL10, SEC11A, SLC16A1, SLC25A4, SLC25A5, SLC25A6, SPCS1, SPCS2, SPCS3, STX4, WLS]	GO_BiologicalProcess-GOA_09.02.2016_16h18	0.37	1	N/A	N/A	[4, 5, 6, 7]	None	5.98131
GO:0044744	protein targeting to nucleus	32	[CDK1, CHP1, CSE1L, EMD, FLNA, HSP90AB1, IPO9, JUP, KPNA2, KPNB1, LMNA, MAVS, NUP205, NUP93, PARP1, PDIA3, PHB2, PIK3R2, PML, PPM1B, PRDX1, RAN, RANBP2, RPL10, RPL17, RPL23, SEC61B, TGFBR1, TNPO1, TPR, TRIM28, TXN]	GO_BiologicalProcess-GOA_09.02.2016_16h18	7.8e-05	0.085	N/A	N/A	[4, 5, 6, 7, 8]	None	10.8844
GO:0033238	regulation of cellular amine metabolic process	32	[ACSL3, LPCAT1, PNKD, PSMA1, PSMA2, PSMA3, PSMA4, PSMA5, PSMA6, PSMA7, PSMB1, PSMB2, PSMB3, PSMB4, PSMB5, PSMC1, PSMC2, PSMC3, PSMC4, PSMC5, PSMC6, PSMD1, PSMD11, PSMD12, PSMD13, PSMD14, PSMD2, PSMD3, PSMD4, PSMD6, PSMD7, PSMD8]	GO_BiologicalProcess-GOA_09.02.2016_16h18	1e-18	1.5e-15	N/A	N/A	[4, 5, 6]	None	34.7826
GO:2000058	regulation of protein ubiquitination involved in ubiquitin-dependent protein catabolic process	32	[CDK1, PML, PSMA1, PSMA2, PSMA3, PSMA4, PSMA5, PSMA6, PSMA7, PSMB1, PSMB2, PSMB3, PSMB4, PSMB5, PSMC1, PSMC2, PSMC3, PSMC4, PSMC5, PSMC6, PSMD1, PSMD11, PSMD12, PSMD13, PSMD14, PSMD2, PSMD3, PSMD4, PSMD6, PSMD7, PSMD8, UBB]	GO_BiologicalProcess-GOA_09.02.2016_16h18	1.8e-17	2.6e-14	N/A	N/A	[7, 8, 9, 10, 11]	None	32
GO:0042493	response to drug	32	[ABCD3, ACSL1, AGPAT2, ARG1, ATP1A1, CAD, CALR, CAT, CDK1, CERS1, COL18A1, CPT1A, CTPS1, DAD1, EBP, FASN, GGH, GNAS, HADHA, HDAC2, HSPD1, MCM7, PTRH2, RANBP1, RPN2, SLC1A3, TFRC, TMEM30A, UMPS, UQCRFS1, VDAC2, XPO1]	GO_BiologicalProcess-GOA_09.02.2016_16h18	0.18	1	N/A	N/A	[3]	None	6.43863
GO:0009408	response to heat	32	[AAAS, BAG2, BAG5, CCAR2, DNAJA1, DNAJA2, DNAJA3, DNAJB1, DNAJB6, DNAJC7, HDAC2, HSP90AA1, HSP90AB1, HSPA1A, HSPA2, HSPA8, HSPD1, HSPH1, HTRA2, IRAK1, MAP2K7, NDC1, NUP205, NUP210, NUP93, POM121, POM121C, RANBP2, RBBP7, TPR, VCP, YWHAE]	GO_BiologicalProcess-GOA_09.02.2016_16h18	5.4e-10	7.1e-07	N/A	N/A	[3, 4]	None	17.9775
GO:1902593	single-organism nuclear import	32	[CDK1, CHP1, CSE1L, EMD, FLNA, HSP90AB1, IPO9, JUP, KPNA2, KPNB1, LMNA, MAVS, NUP205, NUP93, PARP1, PDIA3, PHB2, PIK3R2, PML, PPM1B, PRDX1, RAN, RANBP2, RPL10, RPL17, RPL23, SEC61B, TGFBR1, TNPO1, TPR, TRIM28, TXN]	GO_BiologicalProcess-GOA_09.02.2016_16h18	7.8e-05	0.085	N/A	N/A	[5, 6, 8]	None	10.8844
GO:0030029	actin filament-based process	31	[AMOT, ATP1A1, ATP2A2, CALR, CCDC88A, CDC42, CDC42EP1, CDK5, DNAJB6, DSG2, DSP, DSTN, FLNA, FLNB, GJA1, HAX1, HSP90B1, IQGAP2, JUP, LMOD2, MARCKS, MYL6, MYO1B, PTPN1, RAB13, RAN, RICTOR, SLIT2, TLN1, TTC17, VIM]	GO_BiologicalProcess-GOA_09.02.2016_16h18	0.59	1	N/A	N/A	[3]	None	4.6131
GO:0016049	cell growth	31	[ATAD3A, CCAR2, CDC42, CDK5, DDX3X, DERL2, EI24, EXTL3, FN1, GJA1, IQGAP1, ITSN2, KRT17, LMNB2, NDUFA13, NDUFS3, NUBP2, P3H1, PHB, PML, PPP2R1A, RACK1, RBBP7, RPL10, RTN4, SEC61A1, SLC25A33, SLC3A2, SLIT2, TFRC, TGFBR1]	GO_BiologicalProcess-GOA_09.02.2016_16h18	0.48	1	N/A	N/A	[2, 3]	None	5.79439
GO:0006325	chromatin organization	31	[ACTB, AURKB, BAG6, CBX3, CDC45, CDK1, DDB1, EIF4E, FBLL1, H2AFZ, HAT1, HDAC2, HIST1H2BD, HIST1H3A, HIST1H4A, HUWE1, MCM7, NAP1L1, PHB, PML, PRMT5, RBBP7, RBM14, RUVBL1, RUVBL2, SET, SNW1, SPNS1, TAF6L, TPR, WDR77]	GO_BiologicalProcess-GOA_09.02.2016_16h18	0.18	1	N/A	N/A	[4, 5]	None	4.047
GO:0030433	ER-associated ubiquitin-dependent protein catabolic process	31	[AMFR, AUP1, CCDC47, DERL2, DNAJB2, DNAJC10, ERLEC1, ERLIN2, FAF2, FBXO6, FOXRED2, HSP90B1, HSPA5, MAN1B1, OS9, PSMC1, PSMC2, PSMC3, PSMC4, PSMC5, PSMC6, RNF5, SDF2L1, SEC61B, SEL1L, STT3B, TMUB1, UBE2G2, UBQLN1, VCP, WFS1]	GO_BiologicalProcess-GOA_09.02.2016_16h18	7.7e-22	1.1e-18	N/A	N/A	[4, 5, 6, 7, 8, 9, 10, 11]	None	44.2857
GO:0090090	negative regulation of canonical Wnt signaling pathway	31	[G3BP1, PSMA1, PSMA2, PSMA3, PSMA4, PSMA5, PSMA6, PSMA7, PSMB1, PSMB2, PSMB3, PSMB4, PSMB5, PSMC1, PSMC2, PSMC3, PSMC4, PSMC5, PSMC6, PSMD1, PSMD11, PSMD12, PSMD13, PSMD14, PSMD2, PSMD3, PSMD4, PSMD6, PSMD7, PSMD8, UBB]	GO_BiologicalProcess-GOA_09.02.2016_16h18	1.1e-09	1.4e-06	N/A	N/A	[5, 6, 7, 8, 9]	None	17.9191
GO:1901293	nucleoside phosphate biosynthetic process	31	[ACACA, ATIC, ATP5A1, ATP5B, ATP5C1, ATP5E, ATP5EP2, ATP5F1, ATP5H, ATP5I, ATP5J2, ATP5L, ATP5O, CAD, CTPS1, FLNB, GNAI3, GNAS, KARS, NME2, NME2P1, NME3, PKM, PRPSAP1, PTRH2, RAF1, SLC25A13, STOML2, UMPS, VCP, WFS1]	GO_BiologicalProcess-GOA_09.02.2016_16h18	0.0026	1	N/A	N/A	[4, 5, 6, 7]	None	9.11765
GO:0009165	nucleotide biosynthetic process	31	[ACACA, ATIC, ATP5A1, ATP5B, ATP5C1, ATP5E, ATP5EP2, ATP5F1, ATP5H, ATP5I, ATP5J2, ATP5L, ATP5O, CAD, CTPS1, FLNB, GNAI3, GNAS, KARS, NME2, NME2P1, NME3, PKM, PRPSAP1, PTRH2, RAF1, SLC25A13, STOML2, UMPS, VCP, WFS1]	GO_BiologicalProcess-GOA_09.02.2016_16h18	0.0016	1	N/A	N/A	[5, 6, 7, 8]	None	9.25373
GO:1901615	organic hydroxy compound metabolic process	31	[ACSL3, ALB, ALDH3A2, CAT, CEPT1, CLN6, CPT1A, CYP51A1, DGAT1, DHCR24, DHCR7, DPM1, EBP, ERLIN2, FABP5, GPAT4, HDLBP, LBR, LDHB, LMBR1, LPCAT1, LPCAT2, PLTP, PNKD, PTRH2, RDH11, SOAT1, SPTLC1, SPTLC2, UBL4A, VDAC2]	GO_BiologicalProcess-GOA_09.02.2016_16h18	1	1	N/A	N/A	[3]	None	5.13245
GO:0006595	polyamine metabolic process	31	[ARG1, PSMA1, PSMA2, PSMA3, PSMA4, PSMA5, PSMA6, PSMA7, PSMB1, PSMB2, PSMB3, PSMB4, PSMB5, PSMC1, PSMC2, PSMC3, PSMC4, PSMC5, PSMC6, PSMD1, PSMD11, PSMD12, PSMD13, PSMD14, PSMD2, PSMD3, PSMD4, PSMD6, PSMD7, PSMD8, SLC38A1]	GO_BiologicalProcess-GOA_09.02.2016_16h18	4.3e-17	6.2e-14	N/A	N/A	[6, 7]	None	32.2917
GO:0051351	positive regulation of ligase activity	31	[CDK1, PSMA1, PSMA2, PSMA3, PSMA4, PSMA5, PSMA6, PSMA7, PSMB1, PSMB2, PSMB3, PSMB4, PSMB5, PSMC1, PSMC2, PSMC3, PSMC4, PSMC5, PSMC6, PSMD1, PSMD11, PSMD12, PSMD13, PSMD14, PSMD2, PSMD3, PSMD4, PSMD6, PSMD7, PSMD8, UBB]	GO_BiologicalProcess-GOA_09.02.2016_16h18	1e-15	1.4e-12	N/A	N/A	[4, 5, 6]	None	29.2453
GO:2000060	positive regulation of protein ubiquitination involved in ubiquitin-dependent protein catabolic process	31	[CDK1, PSMA1, PSMA2, PSMA3, PSMA4, PSMA5, PSMA6, PSMA7, PSMB1, PSMB2, PSMB3, PSMB4, PSMB5, PSMC1, PSMC2, PSMC3, PSMC4, PSMC5, PSMC6, PSMD1, PSMD11, PSMD12, PSMD13, PSMD14, PSMD2, PSMD3, PSMD4, PSMD6, PSMD7, PSMD8, UBB]	GO_BiologicalProcess-GOA_09.02.2016_16h18	7.6e-18	1e-14	N/A	N/A	[7, 8, 9, 10, 11, 12]	None	34.0659
GO:0051437	positive regulation of ubiquitin-protein ligase activity involved in regulation of mitotic cell cycle transition	31	[CDK1, PSMA1, PSMA2, PSMA3, PSMA4, PSMA5, PSMA6, PSMA7, PSMB1, PSMB2, PSMB3, PSMB4, PSMB5, PSMC1, PSMC2, PSMC3, PSMC4, PSMC5, PSMC6, PSMD1, PSMD11, PSMD12, PSMD13, PSMD14, PSMD2, PSMD3, PSMD4, PSMD6, PSMD7, PSMD8, UBB]	GO_BiologicalProcess-GOA_09.02.2016_16h18	9.6e-21	1.4e-17	N/A	N/A	[6, 7, 8, 9, 10, 11, 12, 13]	None	41.3333
GO:0051443	positive regulation of ubiquitin-protein transferase activity	31	[CDK1, PSMA1, PSMA2, PSMA3, PSMA4, PSMA5, PSMA6, PSMA7, PSMB1, PSMB2, PSMB3, PSMB4, PSMB5, PSMC1, PSMC2, PSMC3, PSMC4, PSMC5, PSMC6, PSMD1, PSMD11, PSMD12, PSMD13, PSMD14, PSMD2, PSMD3, PSMD4, PSMD6, PSMD7, PSMD8, UBB]	GO_BiologicalProcess-GOA_09.02.2016_16h18	2.2e-16	3.1e-13	N/A	N/A	[5, 6, 7, 8, 9, 10, 11, 12]	None	30.6931
GO:0016485	protein processing	31	[AFG3L2, AIFM1, APH1A, ASPH, C1QBP, CPD, CYCS, DHCR24, DNAJA3, FAM162A, FASN, HSPD1, HTRA2, NCSTN, PARP1, PHB, PHB2, PML, PSMA7, RACK1, RPS27L, SEC11A, SPCS1, SPCS2, SPCS3, STOML2, TMEM208, UBB, UQCRC2, VCP, ZMPSTE24]	GO_BiologicalProcess-GOA_09.02.2016_16h18	0.0048	1	N/A	N/A	[5, 6]	None	8.70786
GO:0046394	carboxylic acid biosynthetic process	30	[ABCD3, ACACA, ACSL3, ALDH18A1, ASNS, ATIC, CAD, CBS, CHST14, DECR2, ELOVL1, ERLIN2, FASN, GGT7, GLUD1, HACD2, HACD3, HSD17B12, MTHFD2, PCCB, PHGDH, PKM, PLOD1, PYCR1, PYCR2, SCD, SCD5, SLC1A3, SUCLA2, TECR]	GO_BiologicalProcess-GOA_09.02.2016_16h18	0.0037	1	N/A	N/A	[5, 6, 7]	None	8.92857
GO:0030003	cellular cation homeostasis	30	[ABCB7, ASPH, ATP13A1, ATP1A1, ATP1B3, ATP2A2, ATP5B, ATP6AP1, CALR, CHP1, CLN6, GJA1, GNB1, GPR89A, HMOX2, HSP90B1, IMMT, LTF, MCU, NUBP2, PML, PTRH2, SCO2, SLC30A7, SLC39A7, STC2, STOML2, TFRC, TMEM165, WFS1]	GO_BiologicalProcess-GOA_09.02.2016_16h18	0.84	1	N/A	N/A	[6, 7]	None	5.35714
GO:0006873	cellular ion homeostasis	30	[ABCB7, ASPH, ATP13A1, ATP1A1, ATP1B3, ATP2A2, ATP5B, ATP6AP1, CALR, CHP1, CLN6, GJA1, GNB1, GPR89A, HMOX2, HSP90B1, IMMT, LTF, MCU, NUBP2, PML, PTRH2, SCO2, SLC30A7, SLC39A7, STC2, STOML2, TFRC, TMEM165, WFS1]	GO_BiologicalProcess-GOA_09.02.2016_16h18	0.92	1	N/A	N/A	[5, 6]	None	5.21739
GO:0001816	cytokine production	30	[AGPAT1, AGPAT2, ARFGEF2, C1QBP, CHID1, DDX3X, FN1, HDAC2, HLA-A, HLA-B, HLA-E, HSPA1A, HSPB1, HSPD1, IL17RA, IL27, IQGAP1, IRAK1, LTF, MAVS, MYO1C, NCL, PML, PNKD, POLR2H, PPM1B, PRKDC, RPSA, STOML2, UBB]	GO_BiologicalProcess-GOA_09.02.2016_16h18	0.37	1	N/A	N/A	[3]	None	4.37318
GO:0046474	glycerophospholipid biosynthetic process	30	[ACSL3, AGPAT1, AGPAT2, AGPAT4, ARF3, CDIPT, CDS2, CEPT1, DGAT1, DPM1, FABP5, FAR1, GPAA1, GPAT4, HADHA, LPCAT1, LPCAT2, LPGAT1, MBOAT7, PGAP1, PIGK, PIGS, PIGT, PIK3R2, PISD, PRKCSH, PTDSS1, PTDSS2, PTPMT1, SACM1L]	GO_BiologicalProcess-GOA_09.02.2016_16h18	1.2e-06	0.0014	N/A	N/A	[5, 6, 7]	None	13.5747
GO:0055065	metal ion homeostasis	30	[ABCB7, ASPH, ATP13A1, ATP1A1, ATP1B3, ATP2A2, ATP6AP1, CALR, CCDC47, GJA1, GNB1, HMOX2, HSP90B1, IMMT, LTF, MCU, NUBP2, PML, PTRH2, SCO2, SFXN1, SFXN2, SFXN4, SLC30A7, SLC39A7, STC2, STOML2, TFRC, TMEM165, WFS1]	GO_BiologicalProcess-GOA_09.02.2016_16h18	1	1	N/A	N/A	[7]	None	5.10204
GO:0006397	mRNA processing	30	[C1QBP, CCAR2, CLNS1A, FASTKD5, GTF2F2, HNRNPA3, HNRNPF, HNRNPH1, HNRNPM, HNRNPU, HSPA1A, HSPA8, PCBP1, POLR2H, PPIL1, PRMT5, PRPF31, PRPF6, RBFOX2, RBM10, RBM39, RNGTT, SF3B2, SNRPB, SNRPD2, SNRPD3, SNRPG, SNW1, STRAP, WDR77]	GO_BiologicalProcess-GOA_09.02.2016_16h18	0.2	1	N/A	N/A	[6, 7, 8]	None	6.46552
GO:1902532	negative regulation of intracellular signal transduction	30	[BAG5, C1QBP, CCAR2, CHP1, DDX3X, DNAJA1, DNAJA3, HSPA1A, HSPB1, HSPH1, HTRA2, HYOU1, IGF1R, LEMD2, MCL1, NDUFA13, NDUFS3, PHB, PPM1B, PPP2R1A, PTPN1, PTRH2, RACK1, RPL10, SLIT2, SYNJ2BP, TMEM161A, TXNDC12, VDAC2, WFS1]	GO_BiologicalProcess-GOA_09.02.2016_16h18	0.29	1	N/A	N/A	[4, 5, 6, 7]	None	6.21118
GO:0016053	organic acid biosynthetic process	30	[ABCD3, ACACA, ACSL3, ALDH18A1, ASNS, ATIC, CAD, CBS, CHST14, DECR2, ELOVL1, ERLIN2, FASN, GGT7, GLUD1, HACD2, HACD3, HSD17B12, MTHFD2, PCCB, PHGDH, PKM, PLOD1, PYCR1, PYCR2, SCD, SCD5, SLC1A3, SUCLA2, TECR]	GO_BiologicalProcess-GOA_09.02.2016_16h18	0.0037	1	N/A	N/A	[4, 5]	None	8.92857
GO:0015711	organic anion transport	30	[ABCD3, ACACA, ACSL1, ACSL3, ALB, ARG1, CPT1A, GJA1, HBA1, MPC1, SLC16A1, SLC19A2, SLC1A3, SLC1A5, SLC25A1, SLC25A10, SLC25A11, SLC25A12, SLC25A13, SLC25A22, SLC25A24, SLC25A6, SLC27A4, SLC33A1, SLC38A1, SLC3A2, SLC7A1, SLC7A5, TMEM30A, TNPO1]	GO_BiologicalProcess-GOA_09.02.2016_16h18	0.15	1	N/A	N/A	[5, 6, 7]	None	6.65188
GO:0010817	regulation of hormone levels	30	[ATP1A1, C2CD2L, CPT1A, DGAT1, FLNB, GJA1, GLUD1, GNAS, HADHA, HSD17B11, HSD17B12, IQGAP1, MARCKS, MCU, RAF1, RDH11, RPL10, SEC11A, SGPL1, SLC16A1, SLC25A4, SLC25A5, SLC25A6, SPCS1, SPCS2, SPCS3, STC2, STX4, VAMP7, VDAC2]	GO_BiologicalProcess-GOA_09.02.2016_16h18	0.69	1	N/A	N/A	[3]	None	5.52486
GO:0046390	ribose phosphate biosynthetic process	30	[ACACA, ATIC, ATP5A1, ATP5B, ATP5C1, ATP5E, ATP5EP2, ATP5F1, ATP5H, ATP5I, ATP5J2, ATP5L, ATP5O, CAD, CTPS1, FLNB, GNAI3, GNAS, NME2, NME2P1, NME3, PKM, PTRH2, RAF1, SLC25A13, STOML2, UBL4A, UMPS, VCP, WFS1]	GO_BiologicalProcess-GOA_09.02.2016_16h18	0.00024	0.25	N/A	N/A	[5, 6]	None	10.3806
GO:0008380	RNA splicing	30	[C1QBP, CCAR2, CLNS1A, GTF2F2, HNRNPA3, HNRNPF, HNRNPH1, HNRNPM, HNRNPU, HSPA1A, HSPA8, PCBP1, POLR2H, PPIL1, PPP2R1A, PRMT5, PRPF31, PRPF6, RBFOX2, RBM10, RBM39, SF3B2, SNRPB, SNRPD2, SNRPD3, SNRPG, SNW1, STRAP, TELO2, WDR77]	GO_BiologicalProcess-GOA_09.02.2016_16h18	0.036	1	N/A	N/A	[6, 7, 8]	None	7.61421
GO:0097285	cell-type specific apoptotic process	29	[AIFM1, AMBRA1, AURKB, CDC42, CDK5, COL18A1, DNAJA3, FAM162A, FASN, FLNB, GAPDH, GNB1, HSP90AB1, HSPD1, HYOU1, MAP2K7, MCL1, MTCH2, NEFL, PIGT, PRDX2, RBM10, SET, SIGMAR1, SORT1, TCP1, UBE2M, UBL4A, WFS1]	GO_BiologicalProcess-GOA_09.02.2016_16h18	0.47	1	N/A	N/A	[6]	None	5.83501
GO:0006281	DNA repair	29	[CDC45, CDC7, CDK1, DDB1, FANCI, FBXO6, HIST1H4A, HUWE1, KPNA2, LRIF1, PARP1, PCNA, PML, POLR2H, PRKDC, PSMD14, RBM14, RFC3, RPS27L, RPS3, RTEL1, RUVBL1, RUVBL2, SLC30A9, TMEM161A, TRIM28, TRIP13, UBB, VCP]	GO_BiologicalProcess-GOA_09.02.2016_16h18	0.69	1	N/A	N/A	[3, 5, 6, 7]	None	5.4717
GO:0016236	macroautophagy	29	[AMBRA1, CDC37, HAX1, HIST1H3A, HK2, HTRA2, KRT15, MRPS2, NME2, NUP93, PFKP, PLOD2, RNF5, RPL28, RUVBL1, SCFD1, SLC1A3, SLC25A19, SNRPB, SNRPD2, SPTLC1, SPTLC2, TOMM20, TOMM22, TOMM70A, UBB, UBQLN1, VAMP7, VDAC1]	GO_BiologicalProcess-GOA_09.02.2016_16h18	0.021	1	N/A	N/A	[3]	None	7.96703
GO:0007067	mitotic nuclear division	29	[AURKB, CCDC8, CDC42, CDC6, CDK1, CKAP5, CUL7, DCTN1, DCTN2, FLNA, IGF1R, KIF11, KPNB1, MAD2L1, MAPRE2, PHB2, PPP2R1A, PRMT5, RAN, RANBP1, REEP4, RPL24, RPS3, RUVBL1, SEPT7, SMC2, SMC4, TPR, VPS4A]	GO_BiologicalProcess-GOA_09.02.2016_16h18	0.23	1	N/A	N/A	[4, 5, 6]	None	6.35965
GO:0008285	negative regulation of cell proliferation	29	[ADAMTS1, AMBRA1, ASPH, ATP5A1, CDC6, COL18A1, CUL2, DHCR24, DNAJA3, EMD, ETV3, GJA1, MAGED1, MARCH7, P3H1, PHB, PHB2, PML, PRDX4, PTRH2, RAF1, RBM10, RPL10, SERPINF1, SLIT2, STRAP, SYNJ2BP, TGFBR1, WDR77]	GO_BiologicalProcess-GOA_09.02.2016_16h18	0.19	1	N/A	N/A	[3, 4, 5]	None	4.039
GO:0032388	positive regulation of intracellular transport	29	[ACSL3, ASPH, B3GAT3, CDC42, CDK1, CDK5, CHP1, DTWD2, EMD, FLNA, HSP90AB1, HTRA2, HUWE1, JUP, MAVS, MYO1C, PARP1, PIK3R2, PSMD8, RACK1, RPL28, RUVBL1, TGFBR1, TMEM30A, TPR, TRIM28, VAMP7, YWHAE, YWHAZ]	GO_BiologicalProcess-GOA_09.02.2016_16h18	0.045	1	N/A	N/A	[3, 4, 5, 6]	None	7.55208
GO:0070585	protein localization to mitochondrion	29	[AFG3L2, DNAJA1, DNAJC19, DTWD2, GDAP1, HAX1, HK2, HSP90AA1, HSPA9, HSPH1, HTRA2, HUWE1, MTCH2, NDUFA13, PAM16, PSMD8, RPL28, RUVBL1, SLC25A6, TIMM17B, TIMM21, TIMM23, TIMM44, TIMM50, TOMM20, TOMM22, TOMM70A, YWHAE, YWHAZ]	GO_BiologicalProcess-GOA_09.02.2016_16h18	1.5e-06	0.0018	N/A	N/A	[6]	None	13.6792
GO:0050821	protein stabilization	29	[ATP1B3, BAG6, CALR, CCT2, CCT3, CCT4, CCT5, CCT6A, CCT7, CCT8, CDC37, CHP1, CRTAP, DNAJA3, DSG1, FLNA, GAPDH, HSPA1A, HSPD1, LAMP2, P3H1, PHB, PHB2, PML, PPIB, SEL1L, TCP1, TELO2, WFS1]	GO_BiologicalProcess-GOA_09.02.2016_16h18	1e-10	1.4e-07	N/A	N/A	[4]	None	20.7143
GO:0006521	regulation of cellular amino acid metabolic process	29	[PSMA1, PSMA2, PSMA3, PSMA4, PSMA5, PSMA6, PSMA7, PSMB1, PSMB2, PSMB3, PSMB4, PSMB5, PSMC1, PSMC2, PSMC3, PSMC4, PSMC5, PSMC6, PSMD1, PSMD11, PSMD12, PSMD13, PSMD14, PSMD2, PSMD3, PSMD4, PSMD6, PSMD7, PSMD8]	GO_BiologicalProcess-GOA_09.02.2016_16h18	6e-20	8.7e-17	N/A	N/A	[4, 5, 6, 7, 8]	None	42.6471
GO:0050767	regulation of neurogenesis	29	[ADAMTS1, BAG5, CALR, CCDC88A, CDK1, CDK5, CUL7, DDX6, EIF4E, EIF4G1, FN1, HDAC2, ITM2C, ITSN2, MARCKS, NEFL, NME2, PRKCSH, PRMT5, PTPRF, RANBP1, RTN4, SERPINF1, SLIT2, SNW1, TMEM30A, UFL1, VAMP7, VIM]	GO_BiologicalProcess-GOA_09.02.2016_16h18	0.16	1	N/A	N/A	[5, 6, 7, 8]	None	4.02778
GO:0001101	response to acid chemical	29	[ACACA, ACSL1, ADAMTS1, AIFM1, ARG1, ASNS, CAT, COL18A1, CPT1A, EEF2, FASN, FN1, GDAP1, GNAS, GNB1, HDAC2, HTRA2, IGF2R, NDUFA13, NME2, RANBP1, SCAMP3, SERPINF1, SNW1, TELO2, TFRC, TIMP3, TMEM161A, UFL1]	GO_BiologicalProcess-GOA_09.02.2016_16h18	0.014	1	N/A	N/A	[3]	None	8.19209
GO:0009260	ribonucleotide biosynthetic process	29	[ACACA, ATIC, ATP5A1, ATP5B, ATP5C1, ATP5E, ATP5EP2, ATP5F1, ATP5H, ATP5I, ATP5J2, ATP5L, ATP5O, CAD, CTPS1, FLNB, GNAI3, GNAS, NME2, NME2P1, NME3, PKM, PTRH2, RAF1, SLC25A13, STOML2, UMPS, VCP, WFS1]	GO_BiologicalProcess-GOA_09.02.2016_16h18	0.00059	0.59	N/A	N/A	[6, 7, 8, 9]	None	10.1399
GO:0034599	cellular response to oxidative stress	28	[AIFM1, ARG1, ATP2A2, BAG5, CDK1, FASN, HDAC2, HSPA1A, HSPB1, HSPH1, HTRA2, MCL1, NME2, P4HB, PARP1, PML, PRDX1, PRDX2, PYCR1, PYCR2, RACK1, RPS3, SLC25A24, TMEM161A, TXN, UBL4A, UBQLN1, VKORC1L1]	GO_BiologicalProcess-GOA_09.02.2016_16h18	0.00016	0.17	N/A	N/A	[4]	None	10.9375
GO:0048589	developmental growth	28	[AFG3L2, C3orf58, CDC42, CDK1, CDK5, DHCR7, FKBP8, FN1, GIGYF2, GJA1, GNAS, GPAT4, HTRA2, IQGAP1, ITSN2, LMNB2, PKM, PPIB, PRKDC, RPL10, RTN4, SGPL1, SLIT2, STC2, TIMP3, TMTC3, TRIM28, VDAC2]	GO_BiologicalProcess-GOA_09.02.2016_16h18	0.36	1	N/A	N/A	[2, 3]	None	4.31433
GO:0070997	neuron death	28	[AIFM1, AMBRA1, BAG5, CDC42, CDK5, CHP1, DHCR24, FAM162A, FASN, FLNB, GAPDH, HSP90AB1, HSPD1, HTRA2, HYOU1, MAP2K7, MCL1, NEFL, PIGT, PRDX2, RACK1, SERPINF1, SET, SIGMAR1, UBB, UBE2M, UBL4A, WFS1]	GO_BiologicalProcess-GOA_09.02.2016_16h18	0.0071	1	N/A	N/A	[4]	None	8.66873
GO:0001817	regulation of cytokine production	28	[AGPAT1, AGPAT2, ARFGEF2, C1QBP, CHID1, DDX3X, FN1, HDAC2, HLA-A, HLA-B, HLA-E, HSPA1A, HSPB1, HSPD1, IL17RA, IL27, IQGAP1, IRAK1, LTF, MAVS, MYO1C, NCL, PML, POLR2H, PPM1B, PRKDC, RPSA, UBB]	GO_BiologicalProcess-GOA_09.02.2016_16h18	0.57	1	N/A	N/A	[3, 4]	None	4.53809
GO:0052547	regulation of peptidase activity	28	[ADRM1, AIFM1, ASPH, CYCS, DDX3X, DHCR24, DNAJA3, DNAJB6, FAM162A, FASN, FN1, HSPD1, HTRA2, NDUFA13, PML, PSMA3, PSMD14, RACK1, RAF1, RPS27L, RPS3, SERPINB12, SERPINF1, SERPINH1, TIMP3, VCP, VDAC2, YWHAE]	GO_BiologicalProcess-GOA_09.02.2016_16h18	0.18	1	N/A	N/A	[5, 6, 7]	None	6.60377
GO:0050708	regulation of protein secretion	28	[C2CD2L, CPT1A, ERP29, FN1, GJA1, GLUD1, GNAS, HADHA, HLA-E, IL17RA, IQGAP1, MARCKS, MCU, NCL, P3H1, PML, PPIA, RPL10, SEC11A, SLC16A1, SLC25A4, SLC25A5, SLC25A6, SPCS1, SPCS2, SPCS3, STX4, WLS]	GO_BiologicalProcess-GOA_09.02.2016_16h18	0.27	1	N/A	N/A	[5, 6, 7, 8]	None	6.33484
GO:0023061	signal release	28	[ATP2A2, C2CD2L, CDK5, CPT1A, FLNB, GJA1, GLUD1, GNAS, HADHA, HSPA8, IQGAP1, MARCKS, MCU, PNKD, RAF1, RPL10, SEC11A, SLC16A1, SLC1A3, SLC25A4, SLC25A5, SLC25A6, SPCS1, SPCS2, SPCS3, STX4, VAMP7, WLS]	GO_BiologicalProcess-GOA_09.02.2016_16h18	0.46	1	N/A	N/A	[4, 5, 6, 7]	None	5.83333
GO:0006399	tRNA metabolic process	28	[AAAS, DARS, EARS2, EPRS, FARSA, FBLL1, GTPBP3, HSD17B10, IARS, KARS, MARS, NDC1, NUP205, NUP210, NUP93, OSGEP, POM121, POM121C, QARS, RAN, RANBP2, RARS2, RPUSD3, TARS2, TPR, TRMT10C, TRMT61B, XPOT]	GO_BiologicalProcess-GOA_09.02.2016_16h18	4.6e-06	0.0054	N/A	N/A	[6, 7, 8]	None	13.2075
GO:0072655	establishment of protein localization to mitochondrion	27	[AFG3L2, DNAJC19, DTWD2, GDAP1, HAX1, HK2, HSP90AA1, HSPA9, HSPH1, HTRA2, HUWE1, NDUFA13, PAM16, PSMD8, RPL28, RUVBL1, SLC25A6, TIMM17B, TIMM21, TIMM23, TIMM44, TIMM50, TOMM20, TOMM22, TOMM70A, YWHAE, YWHAZ]	GO_BiologicalProcess-GOA_09.02.2016_16h18	8.7e-06	0.01	N/A	N/A	[5, 6, 7]	None	13.0435
GO:1990542	mitochondrial transmembrane transport	27	[ACACA, AFG3L2, ATP5A1, ATP5B, ATP5C1, ATP5E, ATP5F1, ATP5H, ATP5I, ATP5J2, ATP5L, ATP5O, CPT1A, HSP90AA1, MCU, MPC1, NDUFA13, PAM16, SLC25A33, STOML2, TIMM17B, TIMM21, TIMM23, TIMM44, TIMM50, TOMM20, TOMM22]	GO_BiologicalProcess-GOA_09.02.2016_16h18	6.7e-20	9.8e-17	N/A	N/A	[4, 5, 6, 7]	None	46.5517
GO:0052548	regulation of endopeptidase activity	27	[ADRM1, AIFM1, ASPH, CYCS, DDX3X, DHCR24, DNAJA3, DNAJB6, FAM162A, FASN, HSPD1, HTRA2, NDUFA13, PML, PSMA3, PSMD14, RACK1, RAF1, RPS27L, RPS3, SERPINB12, SERPINF1, SERPINH1, TIMP3, VCP, VDAC2, YWHAE]	GO_BiologicalProcess-GOA_09.02.2016_16h18	0.16	1	N/A	N/A	[6, 7, 8]	None	6.69975
GO:0070482	response to oxygen levels	27	[AIFM1, CAT, CUL2, FAM162A, FASN, GNB1, HDAC2, HMOX2, HSP90B1, HSPD1, HYOU1, IRAK1, LMNA, P4HB, PKM, PLOD1, PLOD2, PML, RAF1, SCFD1, STC2, TBL2, TCEB1, TCEB2, TFRC, UBB, UBQLN1]	GO_BiologicalProcess-GOA_09.02.2016_16h18	0.037	1	N/A	N/A	[3]	None	7.67045
GO:0006066	alcohol metabolic process	26	[ACSL3, ALDH3A2, CAT, CEPT1, CLN6, CYP51A1, DGAT1, DHCR24, DHCR7, DPM1, EBP, ERLIN2, FABP5, GPAT4, HDLBP, LBR, LMBR1, LPCAT1, LPCAT2, PTRH2, RDH11, SOAT1, SPTLC1, SPTLC2, UBL4A, VDAC2]	GO_BiologicalProcess-GOA_09.02.2016_16h18	0.37	1	N/A	N/A	[4]	None	6.10329
GO:0006875	cellular metal ion homeostasis	26	[ABCB7, ASPH, ATP13A1, ATP1A1, ATP1B3, ATP2A2, ATP6AP1, CALR, GJA1, GNB1, HMOX2, HSP90B1, IMMT, LTF, MCU, NUBP2, PML, PTRH2, SCO2, SLC30A7, SLC39A7, STC2, STOML2, TFRC, TMEM165, WFS1]	GO_BiologicalProcess-GOA_09.02.2016_16h18	1	1	N/A	N/A	[7, 8]	None	5
GO:0034605	cellular response to heat	26	[AAAS, BAG2, BAG5, CCAR2, DNAJB1, DNAJB6, DNAJC7, HDAC2, HSP90AA1, HSP90AB1, HSPA1A, HSPA8, HSPH1, HTRA2, IRAK1, NDC1, NUP205, NUP210, NUP93, POM121, POM121C, RANBP2, RBBP7, TPR, VCP, YWHAE]	GO_BiologicalProcess-GOA_09.02.2016_16h18	3.4e-10	4.6e-07	N/A	N/A	[4, 5]	None	21.6667
GO:0071396	cellular response to lipid	26	[ACACA, ADAMTS1, AIFM1, ARG1, ATP1A1, CBX3, CPT1A, FASN, FN1, GNAS, GNB1, H2AFZ, HDAC2, HNRNPM, HNRNPU, HTRA2, IRAK1, LTF, NCL, NDUFA13, NME2, RANBP1, RPSA, RUVBL2, SERPINF1, SNW1]	GO_BiologicalProcess-GOA_09.02.2016_16h18	0.67	1	N/A	N/A	[5]	None	5.56745
GO:0006352	DNA-templated transcription, initiation	26	[COX6C, COX7B, CYCS, GTF2F2, NDUFA4, PARP1, POLR2H, PRDX1, PRDX2, PSMC1, PSMC2, PSMC3, PSMC4, PSMC5, PSMC6, SCO2, SNW1, TAF6L, TFAM, TFB2M, TRIM28, TXN, UBB, UBL4A, YWHAE, YWHAZ]	GO_BiologicalProcess-GOA_09.02.2016_16h18	0.045	1	N/A	N/A	[6, 7, 8, 9, 10]	None	7.66962
GO:0006888	ER to Golgi vesicle-mediated transport	26	[ARCN1, ARF4, COPA, COPB2, COPG1, DCTN1, DCTN2, ERGIC1, GOSR1, HYOU1, KDELR1, LMAN1, LMAN2L, PREB, SCFD1, SEC22B, STX5, TFG, TMED10, TMED2, TMED3, TMED7, TMED9, VAMP7, VAPA, VCP]	GO_BiologicalProcess-GOA_09.02.2016_16h18	2.3e-06	0.0028	N/A	N/A	[6, 7]	None	14.2857
GO:0006631	fatty acid metabolic process	26	[ABCD3, ACACA, ACAD9, ACSL1, ACSL3, CPT1A, DECR2, ELOVL1, ERLIN2, ETFA, FAM3A, FASN, GCDH, GGT7, GPAT4, HACD2, HACD3, HADHA, HSD17B12, PCCB, SCD, SCD5, SGPL1, SLC27A4, TECR, VDAC2]	GO_BiologicalProcess-GOA_09.02.2016_16h18	0.2	1	N/A	N/A	[4, 5, 7, 8]	None	6.63265
GO:0048732	gland development	26	[ARG1, ASNS, CAD, CDC42, FASN, GPAT4, HK2, IGF1R, IGF2R, NCL, PHB2, PKM, PML, PRKCSH, PRKDC, PRMT5, RAF1, RPSA, SEC63, SERPINF1, SLIT2, SOAT1, TGFBR1, UMPS, WDR77, WLS]	GO_BiologicalProcess-GOA_09.02.2016_16h18	0.92	1	N/A	N/A	[3, 4, 5, 6]	None	4.94297
GO:0034109	homotypic cell-cell adhesion	26	[ACTB, CDC42, CLPTM1, CTPS1, DDOST, DNAJA3, DSG2, DSP, FASN, FLNA, GNAS, HLA-A, HLA-E, HSPB1, HSPD1, HSPH1, IL27, JUP, MARCH7, NCSTN, PRKDC, RICTOR, RPL22, SPNS1, STOML2, TLN1]	GO_BiologicalProcess-GOA_09.02.2016_16h18	0.62	1	N/A	N/A	[4, 5]	None	4.62633
GO:0015931	nucleobase-containing compound transport	26	[AAAS, CKAP5, EIF4E, GJA1, HNRNPA3, LRPPRC, MYO1C, NDC1, NUP205, NUP210, NUP93, POLDIP3, POM121, POM121C, RAN, RANBP2, RPSA, SLC25A19, SLC25A24, SLC25A33, SLC25A6, TOMM20, TPR, XPO1, XPO5, XPOT]	GO_BiologicalProcess-GOA_09.02.2016_16h18	1.9e-05	0.021	N/A	N/A	[5]	None	12.7451
GO:0090316	positive regulation of intracellular protein transport	26	[ACSL3, ASPH, B3GAT3, CDC42, CDK1, CDK5, CHP1, DTWD2, EMD, FLNA, HSP90AB1, HTRA2, HUWE1, JUP, MAVS, MYO1C, PARP1, PIK3R2, PSMD8, RACK1, RPL28, RUVBL1, TGFBR1, TMEM30A, TPR, TRIM28]	GO_BiologicalProcess-GOA_09.02.2016_16h18	0.0018	1	N/A	N/A	[3, 4, 5, 6, 7, 8]	None	9.73783
GO:0006164	purine nucleotide biosynthetic process	26	[ACACA, ATIC, ATP5A1, ATP5B, ATP5C1, ATP5E, ATP5EP2, ATP5F1, ATP5H, ATP5I, ATP5J2, ATP5L, ATP5O, FLNB, GNAI3, GNAS, NME2, NME2P1, NME3, PKM, PTRH2, RAF1, SLC25A13, STOML2, VCP, WFS1]	GO_BiologicalProcess-GOA_09.02.2016_16h18	0.0035	1	N/A	N/A	[6, 7, 8, 9]	None	9.38628
GO:0009152	purine ribonucleotide biosynthetic process	26	[ACACA, ATIC, ATP5A1, ATP5B, ATP5C1, ATP5E, ATP5EP2, ATP5F1, ATP5H, ATP5I, ATP5J2, ATP5L, ATP5O, FLNB, GNAI3, GNAS, NME2, NME2P1, NME3, PKM, PTRH2, RAF1, SLC25A13, STOML2, VCP, WFS1]	GO_BiologicalProcess-GOA_09.02.2016_16h18	0.0021	1	N/A	N/A	[7, 8, 9, 10]	None	9.5941
GO:0072522	purine-containing compound biosynthetic process	26	[ACACA, ATIC, ATP5A1, ATP5B, ATP5C1, ATP5E, ATP5EP2, ATP5F1, ATP5H, ATP5I, ATP5J2, ATP5L, ATP5O, FLNB, GNAI3, GNAS, NME2, NME2P1, NME3, PKM, PTRH2, RAF1, SLC25A13, STOML2, VCP, WFS1]	GO_BiologicalProcess-GOA_09.02.2016_16h18	0.0068	1	N/A	N/A	[5]	None	8.93471
GO:0031344	regulation of cell projection organization	26	[ADAMTS1, BAG5, CCDC88A, CDC42, CDC42EP1, CDK5, CUL7, FN1, HDAC2, ITM2C, ITSN2, MARCKS, NEFL, NME2, PRKCSH, PTPRF, RANBP1, RTN4, SEPT7, SERPINF1, SLIT2, TGFBR1, TMEM30A, VAMP7, VDAC3, VIM]	GO_BiologicalProcess-GOA_09.02.2016_16h18	0.39	1	N/A	N/A	[4, 5]	None	4.34783
GO:1900180	regulation of protein localization to nucleus	26	[CCT2, CCT3, CCT4, CCT5, CCT6A, CCT7, CCT8, CDK1, CHP1, EMD, FLNA, HNRNPM, HSP90AB1, JUP, LMNA, MAVS, PARP1, PIK3R2, PPM1B, PRDX1, RPL10, TCP1, TGFBR1, TPR, TRIM28, TXN]	GO_BiologicalProcess-GOA_09.02.2016_16h18	0.00019	0.2	N/A	N/A	[5, 6, 7]	None	11.4537
GO:1903533	regulation of protein targeting	26	[CDK1, CDK5, CHP1, DTWD2, EMD, FLNA, HAX1, HSP90AB1, HTRA2, HUWE1, JUP, MAVS, MYO1C, PARP1, PIK3R2, PPM1B, PRDX1, PSMD8, RPL10, RPL28, RUVBL1, TGFBR1, TPR, TRIM28, TXN, VAMP7]	GO_BiologicalProcess-GOA_09.02.2016_16h18	0.03	1	N/A	N/A	[6, 7, 8]	None	7.97546
GO:0097305	response to alcohol	26	[ADAMTS1, AIFM1, ARG1, CAD, CALR, CAT, CBX3, CDK1, EEF2, FASN, GGH, H2AFZ, HDAC2, HNRNPU, JUP, NEFL, PSMD14, PTRH2, RUVBL2, SDF4, SERPINF1, SLIT2, SNW1, STC2, TGFBR1, UBL4A]	GO_BiologicalProcess-GOA_09.02.2016_16h18	0.37	1	N/A	N/A	[4]	None	6.14657
GO:0036293	response to decreased oxygen levels	26	[AIFM1, CAT, CUL2, FAM162A, FASN, GNB1, HMOX2, HSP90B1, HSPD1, HYOU1, IRAK1, LMNA, P4HB, PKM, PLOD1, PLOD2, PML, RAF1, SCFD1, STC2, TBL2, TCEB1, TCEB2, TFRC, UBB, UBQLN1]	GO_BiologicalProcess-GOA_09.02.2016_16h18	0.032	1	N/A	N/A	[4]	None	7.83133
GO:0009314	response to radiation	26	[ASNS, AURKB, CAT, CCAR2, CDK5, CERS1, DDB1, EEF1D, FLNB, GNB1, GPC6, MAP2K7, MAPRE2, PCNA, PML, PNKD, PRKDC, RDH11, RP1, RUVBL2, SDF4, SLC1A3, TELO2, TMEM109, TMEM161A, TXN]	GO_BiologicalProcess-GOA_09.02.2016_16h18	0.69	1	N/A	N/A	[3]	None	4.68468
GO:0042886	amide transport	25	[C2CD2L, CPT1A, FLNB, GJA1, GLUD1, GNAS, HADHA, IQGAP1, MARCKS, MCU, PPM1B, PRDX1, RAF1, RPL10, SEC11A, SLC16A1, SLC19A2, SLC25A4, SLC25A5, SLC25A6, SLC38A1, SPCS1, SPCS2, SPCS3, STX4]	GO_BiologicalProcess-GOA_09.02.2016_16h18	0.24	1	N/A	N/A	[4, 5]	None	6.39386
GO:0051701	interaction with host	25	[AAAS, ALB, FUCA2, HSPA1A, KPNA2, KPNB1, LTF, NDC1, NUP205, NUP210, NUP93, P4HB, POM121, POM121C, PPIA, PVRL2, RANBP2, RPSA, SCARB2, SLC1A5, SLC25A6, TCP1, TFRC, TPR, VAPA]	GO_BiologicalProcess-GOA_09.02.2016_16h18	6.3e-05	0.07	N/A	N/A	[3, 4]	None	12.4378
GO:0000398	mRNA splicing, via spliceosome	25	[C1QBP, CLNS1A, GTF2F2, HNRNPA3, HNRNPF, HNRNPH1, HNRNPM, HNRNPU, HSPA8, PCBP1, POLR2H, PPIL1, PRMT5, PRPF31, PRPF6, RBFOX2, RBM10, SF3B2, SNRPB, SNRPD2, SNRPD3, SNRPG, SNW1, STRAP, WDR77]	GO_BiologicalProcess-GOA_09.02.2016_16h18	0.01	1	N/A	N/A	[7, 8, 9, 10, 11]	None	8.65052
GO:0045936	negative regulation of phosphate metabolic process	25	[CCDC8, CHP1, DNAJA1, DNAJA3, DNAJC10, DNAJC3, GNAI3, HSPB1, HSPH1, IGF1R, IQGAP1, LEMD2, LPCAT1, MYO1D, PHB, PPP2R1A, PRKDC, PRPSAP1, PTPN1, RACK1, RANBP2, SLIT2, STRAP, SYNJ2BP, YWHAE]	GO_BiologicalProcess-GOA_09.02.2016_16h18	0.49	1	N/A	N/A	[5, 6, 7]	None	4.40141
GO:0010563	negative regulation of phosphorus metabolic process	25	[CCDC8, CHP1, DNAJA1, DNAJA3, DNAJC10, DNAJC3, GNAI3, HSPB1, HSPH1, IGF1R, IQGAP1, LEMD2, LPCAT1, MYO1D, PHB, PPP2R1A, PRKDC, PRPSAP1, PTPN1, RACK1, RANBP2, SLIT2, STRAP, SYNJ2BP, YWHAE]	GO_BiologicalProcess-GOA_09.02.2016_16h18	0.49	1	N/A	N/A	[4, 5, 6]	None	4.40141
GO:0006997	nucleus organization	25	[AAAS, CDK1, EMD, LEMD2, LMNA, NDC1, NUP205, NUP210, NUP93, PML, POM121, POM121C, PPP2R1A, PPP2R2A, PVRL2, RANBP2, REEP4, RPS19, TMEM33, TMEM43, TOR1AIP1, TOR1AIP2, TPR, VPS4A, ZMPSTE24]	GO_BiologicalProcess-GOA_09.02.2016_16h18	3.5e-08	4.5e-05	N/A	N/A	[4]	None	18.1159
GO:0018205	peptidyl-lysine modification	25	[AAAS, AURKB, BAG6, EIF4E, HAT1, HDAC2, NDC1, NUP205, NUP210, NUP93, PARP1, PCNA, PLOD1, PML, POM121, POM121C, RANBP2, RUVBL1, RUVBL2, SET, SNW1, TAF6L, TPR, TRIM28, VDAC2]	GO_BiologicalProcess-GOA_09.02.2016_16h18	0.5	1	N/A	N/A	[7, 8]	None	5.89623
GO:0002697	regulation of immune effector process	25	[C1QBP, HIST1H3A, HLA-A, HLA-B, HLA-E, HSPD1, IL27, MAVS, MRPS2, NUP93, PHB, PHB2, PML, PPM1B, PRKDC, PSMA7, PVRL2, RPS19, RPSA, SLC1A3, SLC25A19, SNRPB, SNRPD2, STX4, VAMP7]	GO_BiologicalProcess-GOA_09.02.2016_16h18	0.66	1	N/A	N/A	[3, 4]	None	5.63063
GO:0045664	regulation of neuron differentiation	25	[ADAMTS1, BAG5, CALR, CCDC88A, CDK5, CUL7, DDX6, EIF4E, EIF4G1, FN1, HDAC2, ITM2C, ITSN2, MARCKS, NEFL, NME2, PRKCSH, PTPRF, RANBP1, RTN4, SERPINF1, SLIT2, TMEM30A, VAMP7, VIM]	GO_BiologicalProcess-GOA_09.02.2016_16h18	0.34	1	N/A	N/A	[6, 7, 8, 9]	None	4.20168
GO:0043254	regulation of protein complex assembly	25	[CDC42, CDC42EP1, DDX3X, FASN, GTF2F2, HAX1, HSP90AA1, HSPA8, IQGAP2, LMOD2, NCLN, PSMC1, PSMC2, PSMC3, PSMC4, PSMC5, PSMC6, RACK1, RAF1, RICTOR, RPS3, SLIT2, TPR, VCP, VDAC2]	GO_BiologicalProcess-GOA_09.02.2016_16h18	0.29	1	N/A	N/A	[3, 4, 5, 6]	None	6.36132
GO:0001666	response to hypoxia	25	[CAT, CUL2, FAM162A, FASN, GNB1, HMOX2, HSP90B1, HSPD1, HYOU1, IRAK1, LMNA, P4HB, PKM, PLOD1, PLOD2, PML, RAF1, SCFD1, STC2, TBL2, TCEB1, TCEB2, TFRC, UBB, UBQLN1]	GO_BiologicalProcess-GOA_09.02.2016_16h18	0.041	1	N/A	N/A	[3, 5]	None	7.73994
GO:0000375	RNA splicing, via transesterification reactions	25	[C1QBP, CLNS1A, GTF2F2, HNRNPA3, HNRNPF, HNRNPH1, HNRNPM, HNRNPU, HSPA8, PCBP1, POLR2H, PPIL1, PRMT5, PRPF31, PRPF6, RBFOX2, RBM10, SF3B2, SNRPB, SNRPD2, SNRPD3, SNRPG, SNW1, STRAP, WDR77]	GO_BiologicalProcess-GOA_09.02.2016_16h18	0.015	1	N/A	N/A	[7, 8, 9]	None	8.53242
GO:0000377	RNA splicing, via transesterification reactions with bulged adenosine as nucleophile	25	[C1QBP, CLNS1A, GTF2F2, HNRNPA3, HNRNPF, HNRNPH1, HNRNPM, HNRNPU, HSPA8, PCBP1, POLR2H, PPIL1, PRMT5, PRPF31, PRPF6, RBFOX2, RBM10, SF3B2, SNRPB, SNRPD2, SNRPD3, SNRPG, SNW1, STRAP, WDR77]	GO_BiologicalProcess-GOA_09.02.2016_16h18	0.01	1	N/A	N/A	[8, 9, 10]	None	8.65052
GO:0007568	aging	24	[AMFR, ARG1, AURKB, CALR, CANX, CAT, CDK1, CISD2, CNP, DNAJA3, EEF2, FAM3A, FASN, FOXG1, HSD17B10, IRAK1, LMNA, PML, PRKDC, RPN2, SEC63, SERPINF1, TFRC, TIMP3]	GO_BiologicalProcess-GOA_09.02.2016_16h18	0.1	1	N/A	N/A	[3]	None	7.14286
GO:0046942	carboxylic acid transport	24	[ABCD3, ACACA, ACSL1, ACSL3, ALB, ARG1, CPT1A, MPC1, SLC16A1, SLC19A2, SLC1A3, SLC1A5, SLC25A1, SLC25A10, SLC25A11, SLC25A12, SLC25A13, SLC25A22, SLC27A4, SLC38A1, SLC3A2, SLC7A1, SLC7A5, TNPO1]	GO_BiologicalProcess-GOA_09.02.2016_16h18	0.075	1	N/A	N/A	[5, 6, 7, 8]	None	7.36196
GO:0098542	defense response to other organism	24	[C1QBP, COCH, DCD, DNAJC3, FAU, HIST1H3A, HLA-A, HLA-E, IL17RA, IL27, JAGN1, LTF, MAVS, MRPS2, NUP93, PML, PNKD, PPM1B, PRKCSH, RPSA, SLC1A3, SLC25A19, SNRPB, SNRPD2]	GO_BiologicalProcess-GOA_09.02.2016_16h18	0.22	1	N/A	N/A	[3, 4, 5]	None	4.01338
GO:0016311	dephosphorylation	24	[ALPP, ATP1A1, CCDC8, CHP1, CYCS, HSP90B1, IQGAP1, MYO1D, NTPCR, PGAM5, PPM1B, PPP2R1A, PPP2R2A, PTPMT1, PTPN1, PTPRF, PTRH2, RNGTT, SACM1L, SET, SLC25A3, TAB1, TIMM50, YWHAE]	GO_BiologicalProcess-GOA_09.02.2016_16h18	0.82	1	N/A	N/A	[5]	None	5.29801
GO:0030198	extracellular matrix organization	24	[BSG, COL18A1, COLGALT1, CRTAP, CTSD, DNAJB6, DST, FN1, HSD17B12, HSP90AB1, HSPA8, LMNB2, LTBP1, NCSTN, P3H1, P4HA1, P4HB, PLOD1, PLOD2, PLOD3, PPIB, PRDX4, SERPINH1, TGFBR1]	GO_BiologicalProcess-GOA_09.02.2016_16h18	0.49	1	N/A	N/A	[4]	None	5.85366
GO:0043062	extracellular structure organization	24	[BSG, COL18A1, COLGALT1, CRTAP, CTSD, DNAJB6, DST, FN1, HSD17B12, HSP90AB1, HSPA8, LMNB2, LTBP1, NCSTN, P3H1, P4HA1, P4HB, PLOD1, PLOD2, PLOD3, PPIB, PRDX4, SERPINH1, TGFBR1]	GO_BiologicalProcess-GOA_09.02.2016_16h18	0.49	1	N/A	N/A	[3]	None	5.83942
GO:0010876	lipid localization	24	[ABCD3, ACACA, ACSL1, ACSL3, ALB, APOO, CPT1A, DGAT1, ESYT1, ESYT2, GCN1, HDLBP, PLTP, RFT1, RPSA, SIGMAR1, SLC27A4, SOAT1, SPNS1, STOML2, TMEM30A, TNPO1, VAMP7, VPS4A]	GO_BiologicalProcess-GOA_09.02.2016_16h18	0.23	1	N/A	N/A	[3]	None	6.50407
GO:0006643	membrane lipid metabolic process	24	[AGK, ALDH3A2, CERS1, CERS2, CLN6, DPM1, ELOVL1, GPAA1, HACD2, HTRA2, KDELC1, KDELC2, KDSR, PGAP1, PIGK, PIGS, PIGT, PPP2R1A, RACK1, SGPL1, SPTLC1, SPTLC2, UGT8, VAPA]	GO_BiologicalProcess-GOA_09.02.2016_16h18	0.00013	0.14	N/A	N/A	[4, 5]	None	11.9403
GO:1903008	organelle disassembly	24	[AMBRA1, CDC37, CDK1, CISD2, HAX1, HK2, HTRA2, KRT15, MRPS2, NME2, NUP93, PFKP, PLOD2, RPL28, RUVBL1, SLC1A3, SNRPB, SNRPD2, STX5, TOMM20, TOMM22, TOMM70A, UBB, VDAC1]	GO_BiologicalProcess-GOA_09.02.2016_16h18	0.0031	1	N/A	N/A	[4, 5]	None	9.7561
GO:0015849	organic acid transport	24	[ABCD3, ACACA, ACSL1, ACSL3, ALB, ARG1, CPT1A, MPC1, SLC16A1, SLC19A2, SLC1A3, SLC1A5, SLC25A1, SLC25A10, SLC25A11, SLC25A12, SLC25A13, SLC25A22, SLC27A4, SLC38A1, SLC3A2, SLC7A1, SLC7A5, TNPO1]	GO_BiologicalProcess-GOA_09.02.2016_16h18	0.078	1	N/A	N/A	[4, 5]	None	7.29483
GO:0001558	regulation of cell growth	24	[CCAR2, CDC42, CDK5, DDX3X, DERL2, EI24, EXTL3, FN1, GJA1, ITSN2, KRT17, NDUFA13, NDUFS3, PHB, PML, PPP2R1A, RACK1, RBBP7, RPL10, RTN4, SLC25A33, SLIT2, TFRC, TGFBR1]	GO_BiologicalProcess-GOA_09.02.2016_16h18	0.57	1	N/A	N/A	[3, 4, 5]	None	5.70071
GO:0032844	regulation of homeostatic process	24	[ASPH, ATP6AP1, AURKB, C2CD2L, CCT2, CCT3, CCT4, CCT5, CCT6A, CCT7, CCT8, GJA1, HNRNPU, MAP2K7, PARP1, PML, RACK1, RBFOX2, RTEL1, SLC30A7, STX4, TCP1, TFRC, UNC45A]	GO_BiologicalProcess-GOA_09.02.2016_16h18	1	1	N/A	N/A	[2, 3, 4]	None	4.9896
GO:0044282	small molecule catabolic process	24	[ABCD3, ABHD12, ACAD9, ARG1, CBS, CPT1A, DLST, ETFA, FAM3A, GAPDH, GCDH, GLUD1, HADHA, HK2, HSD17B10, MCCC1, PCCB, PFKP, PKM, PNKD, PTRH2, SLC25A10, SLC27A4, SOAT1]	GO_BiologicalProcess-GOA_09.02.2016_16h18	0.42	1	N/A	N/A	[4]	None	6.03015
GO:1901659	glycosyl compound biosynthetic process	23	[ACACA, ATP5A1, ATP5B, ATP5C1, ATP5E, ATP5EP2, ATP5F1, ATP5H, ATP5I, ATP5J2, ATP5L, ATP5O, CAD, CTPS1, NME2, NME2P1, NME3, PKM, PNKD, SLC25A13, STOML2, UMPS, VCP]	GO_BiologicalProcess-GOA_09.02.2016_16h18	5.2e-07	0.00063	N/A	N/A	[4, 5]	None	16.7883
GO:0006818	hydrogen transport	23	[ATP1A1, ATP5A1, ATP5B, ATP5C1, ATP5E, ATP5EP2, ATP5F1, ATP5H, ATP5I, ATP5J2, ATP5L, ATP5O, ATP6AP1, CHP1, COX15, COX6C, COX7B, NDUFA4, SLC33A1, STOML2, UQCR10, UQCRFS1, UQCRQ]	GO_BiologicalProcess-GOA_09.02.2016_16h18	1e-05	0.012	N/A	N/A	[4, 5]	None	14.1104
GO:0051346	negative regulation of hydrolase activity	23	[AMOT, CCDC8, CHP1, DDX3X, DHCR24, DNAJA3, DNAJB6, FASN, IQGAP1, IQGAP2, LTF, MYO1D, OXA1L, PAM16, RAF1, SERPINB12, SERPINF1, SERPINH1, SLIT2, SORT1, TIMP3, TMED2, VDAC2]	GO_BiologicalProcess-GOA_09.02.2016_16h18	0.91	1	N/A	N/A	[4, 5, 6]	None	5.25114
GO:0009163	nucleoside biosynthetic process	23	[ACACA, ATP5A1, ATP5B, ATP5C1, ATP5E, ATP5EP2, ATP5F1, ATP5H, ATP5I, ATP5J2, ATP5L, ATP5O, CAD, CTPS1, NME2, NME2P1, NME3, PKM, PNKD, SLC25A13, STOML2, UMPS, VCP]	GO_BiologicalProcess-GOA_09.02.2016_16h18	3.9e-07	0.00048	N/A	N/A	[5, 6, 7]	None	17.037
GO:0015833	peptide transport	23	[C2CD2L, CPT1A, FLNB, GJA1, GLUD1, GNAS, HADHA, IQGAP1, MARCKS, MCU, PPM1B, PRDX1, RAF1, RPL10, SEC11A, SLC16A1, SLC25A4, SLC25A5, SLC25A6, SPCS1, SPCS2, SPCS3, STX4]	GO_BiologicalProcess-GOA_09.02.2016_16h18	0.28	1	N/A	N/A	[5, 6]	None	6.33609
GO:0010720	positive regulation of cell development	23	[ADAMTS1, ATP6AP1, C1QBP, CALR, CDC42, CUL7, EIF4G1, FLNA, FN1, HDAC2, ITSN2, MARCKS, NEFL, NME2, PML, PRMT5, RANBP1, SERPINF1, SLIT2, SNW1, TMEM30A, UFL1, VAMP7]	GO_BiologicalProcess-GOA_09.02.2016_16h18	0.54	1	N/A	N/A	[4, 5, 6, 7]	None	4.46602
GO:0051054	positive regulation of DNA metabolic process	23	[AURKB, CALR, CCT2, CCT3, CCT4, CCT5, CCT6A, CCT7, CCT8, CDC42, CDC7, CDK1, IGF1R, LRIF1, MAP2K7, PCNA, PML, RPS3, RTEL1, STOML2, TCP1, TMEM161A, TRIM28]	GO_BiologicalProcess-GOA_09.02.2016_16h18	0.00017	0.18	N/A	N/A	[4, 5, 6, 7, 8]	None	12.0419
GO:0006626	protein targeting to mitochondrion	23	[AFG3L2, DNAJC19, DTWD2, GDAP1, HAX1, HSP90AA1, HSPA9, HTRA2, HUWE1, NDUFA13, PAM16, PSMD8, RPL28, RUVBL1, SLC25A6, TIMM17B, TIMM21, TIMM23, TIMM44, TIMM50, TOMM20, TOMM22, TOMM70A]	GO_BiologicalProcess-GOA_09.02.2016_16h18	1.8e-05	0.02	N/A	N/A	[4, 5, 6, 7, 8]	None	13.6905
GO:0015992	proton transport	23	[ATP1A1, ATP5A1, ATP5B, ATP5C1, ATP5E, ATP5EP2, ATP5F1, ATP5H, ATP5I, ATP5J2, ATP5L, ATP5O, ATP6AP1, CHP1, COX15, COX6C, COX7B, NDUFA4, SLC33A1, STOML2, UQCR10, UQCRFS1, UQCRQ]	GO_BiologicalProcess-GOA_09.02.2016_16h18	8e-06	0.0092	N/A	N/A	[5, 6, 7, 8]	None	14.375
GO:0006275	regulation of DNA replication	23	[AURKB, CALR, CCDC88A, CCT2, CCT3, CCT4, CCT5, CCT6A, CCT7, CCT8, CDC42, CDC6, CDC7, CDK1, CERS1, HNRNPU, IGF1R, MAP2K7, PCNA, PML, PPP2R1A, STOML2, TCP1]	GO_BiologicalProcess-GOA_09.02.2016_16h18	1.9e-05	0.022	N/A	N/A	[5, 6, 7, 8]	None	13.6095
GO:1901214	regulation of neuron death	23	[AIFM1, AMBRA1, CDC42, CDK5, CHP1, DHCR24, FLNB, HSP90AB1, HSPD1, HTRA2, HYOU1, MAP2K7, MCL1, NEFL, PRDX2, RACK1, SERPINF1, SET, SIGMAR1, UBB, UBE2M, UBL4A, WFS1]	GO_BiologicalProcess-GOA_09.02.2016_16h18	0.029	1	N/A	N/A	[4, 5]	None	8.09859
GO:0009636	response to toxic substance	23	[AIFM1, ALB, ARG1, ASNS, CAT, CDK1, CERS1, CNP, FASN, GPX8, HBA1, HSP90AA1, HSPA5, HSPA9, HTRA2, MARC1, NEFL, PRDX1, PRDX2, PRDX4, SCFD1, SLC1A3, UQCRFS1]	GO_BiologicalProcess-GOA_09.02.2016_16h18	0.026	1	N/A	N/A	[3]	None	8.36364
GO:0042455	ribonucleoside biosynthetic process	23	[ACACA, ATP5A1, ATP5B, ATP5C1, ATP5E, ATP5EP2, ATP5F1, ATP5H, ATP5I, ATP5J2, ATP5L, ATP5O, CAD, CTPS1, NME2, NME2P1, NME3, PKM, PNKD, SLC25A13, STOML2, UMPS, VCP]	GO_BiologicalProcess-GOA_09.02.2016_16h18	9.3e-08	0.00011	N/A	N/A	[6, 7, 8]	None	18.4
GO:0006367	transcription initiation from RNA polymerase II promoter	23	[COX6C, COX7B, CYCS, GTF2F2, NDUFA4, PARP1, POLR2H, PRDX1, PRDX2, PSMC1, PSMC2, PSMC3, PSMC4, PSMC5, PSMC6, SCO2, SNW1, TRIM28, TXN, UBB, UBL4A, YWHAE, YWHAZ]	GO_BiologicalProcess-GOA_09.02.2016_16h18	0.045	1	N/A	N/A	[7, 8, 9, 10, 11]	None	7.82313
GO:0051084	'de novo' posttranslational protein folding	22	[ACTB, CCT2, CCT3, CCT4, CCT5, CCT6A, CCT7, CCT8, DNAJB1, HSPA8, HSPD1, HSPH1, SEP15, TCP1, TUBA1B, TUBA1C, TUBB, TUBB2B, TUBB4A, TUBB4B, TUBB6, UGGT1]	GO_BiologicalProcess-GOA_09.02.2016_16h18	6e-15	8.4e-12	N/A	N/A	[4]	None	40.7407
GO:0006458	'de novo' protein folding	22	[ACTB, CCT2, CCT3, CCT4, CCT5, CCT6A, CCT7, CCT8, DNAJB1, HSPA8, HSPD1, HSPH1, SEP15, TCP1, TUBA1B, TUBA1C, TUBB, TUBB2B, TUBB4A, TUBB4B, TUBB6, UGGT1]	GO_BiologicalProcess-GOA_09.02.2016_16h18	3.5e-14	4.9e-11	N/A	N/A	[3]	None	37.931
GO:0006887	exocytosis	22	[ALB, ARFGEF2, ATP2A2, ATP6AP1, CALU, CDK5, CHP1, FLNA, FN1, HSPA5, JAGN1, LAMP2, PPIA, RAB13, SCFD1, SDF4, SPNS1, STX4, TLN1, TMED10, VAMP7, VPS4A]	GO_BiologicalProcess-GOA_09.02.2016_16h18	0.73	1	N/A	N/A	[4, 5, 6, 7]	None	5.45906
GO:0046879	hormone secretion	22	[C2CD2L, CPT1A, FLNB, GJA1, GLUD1, GNAS, HADHA, IQGAP1, MARCKS, MCU, RAF1, RPL10, SEC11A, SLC16A1, SLC25A4, SLC25A5, SLC25A6, SPCS1, SPCS2, SPCS3, STX4, VAMP7]	GO_BiologicalProcess-GOA_09.02.2016_16h18	0.33	1	N/A	N/A	[5, 6, 7, 8]	None	6.21469
GO:0009914	hormone transport	22	[C2CD2L, CPT1A, FLNB, GJA1, GLUD1, GNAS, HADHA, IQGAP1, MARCKS, MCU, RAF1, RPL10, SEC11A, SLC16A1, SLC25A4, SLC25A5, SLC25A6, SPCS1, SPCS2, SPCS3, STX4, VAMP7]	GO_BiologicalProcess-GOA_09.02.2016_16h18	0.4	1	N/A	N/A	[4, 5]	None	6.04396
GO:0007249	I-kappaB kinase/NF-kappaB signaling	22	[DNAJA3, EEF1D, FLNA, GJA1, GPR89A, HACD3, HSPB1, IRAK1, LTF, MAVS, PPM1B, PRDX1, PRDX4, RPL10, TAB1, TAB2, TFG, TMED4, UBB, VAPA, WLS, ZDHHC13]	GO_BiologicalProcess-GOA_09.02.2016_16h18	0.034	1	N/A	N/A	[5, 6]	None	8.2397
GO:0036498	IRE1-mediated unfolded protein response	22	[CUL7, DCTN1, DNAJB11, DNAJC3, EXTL3, FKBP14, HSPA1A, HSPA5, HYOU1, LMNA, PDIA5, PDIA6, PREB, PTPN1, SEC61A1, SEC61B, SEC62, SEC63, SRPRB, SSR1, TLN1, WFS1]	GO_BiologicalProcess-GOA_09.02.2016_16h18	2.1e-12	2.9e-09	N/A	N/A	[5, 6, 7, 8]	None	31.8841
GO:0006869	lipid transport	22	[ABCD3, ACACA, ACSL1, ACSL3, ALB, APOO, CPT1A, ESYT1, ESYT2, GCN1, HDLBP, PLTP, RFT1, RPSA, SIGMAR1, SLC27A4, SOAT1, SPNS1, TMEM30A, TNPO1, VAMP7, VPS4A]	GO_BiologicalProcess-GOA_09.02.2016_16h18	0.21	1	N/A	N/A	[4, 5]	None	6.62651
GO:0061726	mitochondrion disassembly	22	[AMBRA1, CDC37, CISD2, HAX1, HK2, HTRA2, KRT15, MRPS2, NME2, NUP93, PFKP, PLOD2, RPL28, RUVBL1, SLC1A3, SNRPB, SNRPD2, TOMM20, TOMM22, TOMM70A, UBB, VDAC1]	GO_BiologicalProcess-GOA_09.02.2016_16h18	0.0056	1	N/A	N/A	[5, 6]	None	9.69163
GO:0000422	mitophagy	22	[AMBRA1, CDC37, CISD2, HAX1, HK2, HTRA2, KRT15, MRPS2, NME2, NUP93, PFKP, PLOD2, RPL28, RUVBL1, SLC1A3, SNRPB, SNRPD2, TOMM20, TOMM22, TOMM70A, UBB, VDAC1]	GO_BiologicalProcess-GOA_09.02.2016_16h18	0.0056	1	N/A	N/A	[3, 4, 5, 6, 7]	None	9.69163
GO:0051051	negative regulation of transport	22	[CDK5, CHP1, DERL2, EMD, ERLEC1, ERP29, FLNB, FN1, HADHA, HSPA1A, OS9, PML, PNKD, PPM1B, RACK1, RPL10, SLC25A5, TPR, TXN, UBAC2, UBE2G2, UBQLN1]	GO_BiologicalProcess-GOA_09.02.2016_16h18	0.53	1	N/A	N/A	[2, 3, 4, 5]	None	4.41767
GO:1901565	organonitrogen compound catabolic process	22	[ABHD12, ARG1, CAT, CBS, CHID1, CHP1, DLST, FAM3A, GCDH, GLUD1, GPC6, GUSB, HMOX2, HSD17B10, MCCC1, RACK1, SGPL1, SLC25A10, SLC25A16, SLC38A1, SOAT1, VCP]	GO_BiologicalProcess-GOA_09.02.2016_16h18	0.64	1	N/A	N/A	[4]	None	5.59796
GO:0001503	ossification	22	[ATP5B, ATP6AP1, CAT, CCDC47, FASN, GJA1, GNAS, HNRNPU, IARS, LMNA, LTF, P3H1, PAM16, PHB, PSMC2, PTRH2, RACK1, RPL38, RPS11, RPS15, SORT1, UFL1]	GO_BiologicalProcess-GOA_09.02.2016_16h18	0.73	1	N/A	N/A	[3]	None	5.51378
GO:2001242	regulation of intrinsic apoptotic signaling pathway	22	[BAG5, CCAR2, DDX3X, ERP29, HSPA1A, HSPB1, HSPH1, HTRA2, HYOU1, MCL1, NDUFA13, NDUFS3, P4HB, PTPN1, RACK1, RPS3, TMEM161A, TXNDC12, UBB, UBQLN1, VDAC2, WFS1]	GO_BiologicalProcess-GOA_09.02.2016_16h18	4.5e-05	0.05	N/A	N/A	[5, 6, 7, 8]	None	13.253
GO:0090087	regulation of peptide transport	22	[C2CD2L, CPT1A, FLNB, GJA1, GLUD1, GNAS, HADHA, IQGAP1, MARCKS, MCU, PPM1B, PRDX1, RPL10, SEC11A, SLC16A1, SLC25A4, SLC25A5, SLC25A6, SPCS1, SPCS2, SPCS3, STX4]	GO_BiologicalProcess-GOA_09.02.2016_16h18	0.084	1	N/A	N/A	[4, 5, 6, 7]	None	7.40741
GO:0061458	reproductive system development	22	[ADAMTS1, BSG, CUL7, DHCR24, DNAJB6, DNAJC19, FASN, HSD17B10, HSP90AB1, IGF1R, PLEKHA5, PRDX4, RAB13, SERPINF1, SGPL1, SLIT2, STC2, TGFBR1, TMED2, TRIM28, UBB, WDR77]	GO_BiologicalProcess-GOA_09.02.2016_16h18	0.53	1	N/A	N/A	[4, 5]	None	4.40882
GO:0010038	response to metal ion	22	[ALB, ARG1, ASPH, BSG, CALR, CAT, CDK1, FASN, FN1, GGH, HRNR, HSPA5, IQGAP1, PCNA, PTRH2, RANBP1, SERPINF1, SLC25A12, SLC25A13, SLC25A24, SLC30A7, TFRC]	GO_BiologicalProcess-GOA_09.02.2016_16h18	0.55	1	N/A	N/A	[4]	None	5.82011
GO:0000302	response to reactive oxygen species	22	[AIFM1, ALDH3A2, ARG1, CAT, CDK1, CYCS, EEF2, FASN, FN1, GPX8, HBA1, HDAC2, HSPD1, HSPH1, P4HB, PARP1, PRDX1, PRDX2, PYCR1, RACK1, RPS3, TXN]	GO_BiologicalProcess-GOA_09.02.2016_16h18	0.014	1	N/A	N/A	[4]	None	8.73016
GO:0048545	response to steroid hormone	22	[AIFM1, ARG1, ATP1A1, CAD, CALR, CAT, CBX3, DSG1, DSG2, EEF2, FASN, FN1, H2AFZ, HNRNPU, HSPD1, MFGE8, NEFL, RBBP7, RUVBL2, SERPINF1, SLIT2, TIMP3]	GO_BiologicalProcess-GOA_09.02.2016_16h18	0.6	1	N/A	N/A	[4, 5]	None	4.5082
GO:0044272	sulfur compound biosynthetic process	22	[ACACA, ACSL1, ACSL3, AGK, B3GAT3, B3GNT2, B4GALT5, CBS, CHPF, CHPF2, CHST14, ELOVL1, EXTL3, FAM3A, FASN, GCDH, GGT7, HACD2, HSD17B12, SCD, SLC25A1, TECR]	GO_BiologicalProcess-GOA_09.02.2016_16h18	0.0058	1	N/A	N/A	[4]	None	9.60699
GO:0016050	vesicle organization	22	[ARCN1, COPA, COPB2, COPG1, GNAI3, GOSR1, LMAN1, PREB, PVRL2, RAB34, SCFD1, SEC22B, SORT1, STX4, STX5, TFG, TMED10, TMED2, TMED9, VAMP7, VAPA, VPS4A]	GO_BiologicalProcess-GOA_09.02.2016_16h18	0.06	1	N/A	N/A	[4]	None	7.61246
GO:0006639	acylglycerol metabolic process	21	[ABHD12, ACACA, ACSL1, ACSL3, AGK, AGPAT1, AGPAT2, AGPAT4, CAT, CPT1A, DGAT1, ELOVL1, FABP5, FASN, GPAT4, HACD2, HSD17B12, LPCAT1, SCD, SLC25A1, TECR]	GO_BiologicalProcess-GOA_09.02.2016_16h18	0.00031	0.32	N/A	N/A	[5, 6]	None	12.2807
GO:0045454	cell redox homeostasis	21	[AIFM1, DNAJC10, ERP44, FAM3A, LTF, MAGT1, P4HB, PDIA3, PDIA4, PDIA5, PDIA6, PRDX4, QSOX2, TMX1, TMX2, TMX3, TMX4, TXN, TXNDC11, TXNDC12, TXNDC5]	GO_BiologicalProcess-GOA_09.02.2016_16h18	2.5e-08	3.2e-05	N/A	N/A	[3, 4, 5]	None	21.2121
GO:0051188	cofactor biosynthetic process	21	[ACACA, ACSL1, ACSL3, ADCK3, AGK, ATIC, COQ5, COX15, ELOVL1, FAM3A, FASN, GCDH, HACD2, HSD17B12, MTHFD2, NDUFA9, SCD, SLC25A1, SLC25A16, SUCLA2, TECR]	GO_BiologicalProcess-GOA_09.02.2016_16h18	0.00015	0.16	N/A	N/A	[4]	None	12.5
GO:0071103	DNA conformation change	21	[AIFM1, CDC45, CDK1, DDX3X, G3BP1, HAT1, HIST1H2BD, HIST1H3A, HIST1H4A, MCM3, MCM5, MCM7, NAP1L1, RBBP7, RTEL1, RUVBL1, RUVBL2, SET, SMC2, SMC4, TPR]	GO_BiologicalProcess-GOA_09.02.2016_16h18	0.031	1	N/A	N/A	[5]	None	8.23529
GO:0051236	establishment of RNA localization	21	[AAAS, CKAP5, EIF4E, HNRNPA3, LRPPRC, MYO1C, NDC1, NUP205, NUP210, NUP93, POLDIP3, POM121, POM121C, RAN, RANBP2, RPSA, TOMM20, TPR, XPO1, XPO5, XPOT]	GO_BiologicalProcess-GOA_09.02.2016_16h18	0.0004	0.41	N/A	N/A	[3, 4]	None	11.8644
GO:0051650	establishment of vesicle localization	21	[ARCN1, ATP2A2, CANX, CDK5, COPA, COPB2, COPG1, DCTN1, DCTN2, GOSR1, LMAN1, PREB, SCFD1, SEC22B, STX4, STX5, TFG, TMED10, TMED2, TMED9, VAMP7]	GO_BiologicalProcess-GOA_09.02.2016_16h18	0.016	1	N/A	N/A	[4, 5]	None	8.86076
GO:1902600	hydrogen ion transmembrane transport	21	[ATP1A1, ATP5A1, ATP5B, ATP5C1, ATP5E, ATP5EP2, ATP5F1, ATP5H, ATP5I, ATP5J2, ATP5L, ATP5O, ATP6AP1, COX15, COX6C, COX7B, NDUFA4, STOML2, UQCR10, UQCRFS1, UQCRQ]	GO_BiologicalProcess-GOA_09.02.2016_16h18	5.1e-07	0.00063	N/A	N/A	[6, 7, 8, 9]	None	17.9487
GO:0033108	mitochondrial respiratory chain complex assembly	21	[ACAD9, AIFM1, BCS1L, DNAJB11, FOXRED1, NDUFA13, NDUFA6, NDUFA8, NDUFA9, NDUFAF3, NDUFB10, NDUFB4, NDUFS1, NDUFS3, NDUFS7, NDUFV1, OXA1L, SLC25A33, TFAM, TIMM21, TIMMDC1]	GO_BiologicalProcess-GOA_09.02.2016_16h18	1.4e-10	1.9e-07	N/A	N/A	[5, 6, 7]	None	27.6316
GO:0005996	monosaccharide metabolic process	21	[CPT1A, FABP5, FUCA2, GAPDH, HK2, KRT17, PCK2, PFKP, PHGDH, PKM, PTRH2, RANBP2, SLC25A1, SLC25A10, SLC25A11, SLC25A12, SLC25A13, TELO2, UBB, UBL4A, UGT8]	GO_BiologicalProcess-GOA_09.02.2016_16h18	0.46	1	N/A	N/A	[4, 5]	None	6.05187
GO:0048871	multicellular organismal homeostasis	21	[ACACA, ACTB, ALB, ATP6AP1, FLG, FLG2, GIGYF2, GNAS, HRNR, HSPB1, IQCB1, LPCAT1, LTF, MAPRE2, PRDX1, PTRH2, RP1, STRAP, TFRC, UBB, WFS1]	GO_BiologicalProcess-GOA_09.02.2016_16h18	0.72	1	N/A	N/A	[3, 4]	None	5.55556
GO:2001234	negative regulation of apoptotic signaling pathway	21	[BAG5, CCAR2, DDX3X, ETFA, HSPA1A, HSPB1, HSPH1, HTRA2, HYOU1, LMNA, MCL1, NDUFA13, NDUFS3, PTPN1, RAF1, SLC25A5, TGFBR1, TMEM161A, TXNDC12, VDAC2, WFS1]	GO_BiologicalProcess-GOA_09.02.2016_16h18	0.01	1	N/A	N/A	[4, 5, 6, 7, 8]	None	9.05172
GO:0051402	neuron apoptotic process	21	[AIFM1, AMBRA1, CDC42, CDK5, FAM162A, FASN, FLNB, GAPDH, HSP90AB1, HSPD1, HYOU1, MAP2K7, MCL1, NEFL, PIGT, PRDX2, SET, SIGMAR1, UBE2M, UBL4A, WFS1]	GO_BiologicalProcess-GOA_09.02.2016_16h18	0.027	1	N/A	N/A	[5, 7]	None	8.57143
GO:0006638	neutral lipid metabolic process	21	[ABHD12, ACACA, ACSL1, ACSL3, AGK, AGPAT1, AGPAT2, AGPAT4, CAT, CPT1A, DGAT1, ELOVL1, FABP5, FASN, GPAT4, HACD2, HSD17B12, LPCAT1, SCD, SLC25A1, TECR]	GO_BiologicalProcess-GOA_09.02.2016_16h18	0.00032	0.33	N/A	N/A	[4, 5]	None	12.2093
GO:0050657	nucleic acid transport	21	[AAAS, CKAP5, EIF4E, HNRNPA3, LRPPRC, MYO1C, NDC1, NUP205, NUP210, NUP93, POLDIP3, POM121, POM121C, RAN, RANBP2, RPSA, TOMM20, TPR, XPO1, XPO5, XPOT]	GO_BiologicalProcess-GOA_09.02.2016_16h18	0.00031	0.32	N/A	N/A	[6]	None	12.2807
GO:0030072	peptide hormone secretion	21	[C2CD2L, CPT1A, FLNB, GJA1, GLUD1, GNAS, HADHA, IQGAP1, MARCKS, MCU, RAF1, RPL10, SEC11A, SLC16A1, SLC25A4, SLC25A5, SLC25A6, SPCS1, SPCS2, SPCS3, STX4]	GO_BiologicalProcess-GOA_09.02.2016_16h18	0.13	1	N/A	N/A	[6, 7, 8, 9]	None	7.19178
GO:0002790	peptide secretion	21	[C2CD2L, CPT1A, FLNB, GJA1, GLUD1, GNAS, HADHA, IQGAP1, MARCKS, MCU, RAF1, RPL10, SEC11A, SLC16A1, SLC25A4, SLC25A5, SLC25A6, SPCS1, SPCS2, SPCS3, STX4]	GO_BiologicalProcess-GOA_09.02.2016_16h18	0.14	1	N/A	N/A	[5, 6, 7]	None	7
GO:0044089	positive regulation of cellular component biogenesis	21	[ADGRL2, AMOT, CDC42, CDC42EP1, FASN, GTF2F2, IQGAP2, PSMC1, PSMC2, PSMC3, PSMC4, PSMC5, PSMC6, RACK1, RICTOR, RPS3, SEPT7, TGFBR1, TPR, VCP, VPS4A]	GO_BiologicalProcess-GOA_09.02.2016_16h18	0.82	1	N/A	N/A	[2, 3, 4]	None	4.75113
GO:1903651	positive regulation of cytoplasmic transport	21	[ACSL3, ASPH, CDK1, DTWD2, EMD, FLNA, HSP90AB1, HTRA2, HUWE1, JUP, MAVS, PARP1, PIK3R2, PSMD8, RACK1, RPL28, RUVBL1, TGFBR1, TMEM30A, TPR, TRIM28]	GO_BiologicalProcess-GOA_09.02.2016_16h18	0.1	1	N/A	N/A	[4, 5, 6, 7]	None	7.36842
GO:1900034	regulation of cellular response to heat	21	[AAAS, BAG2, BAG5, CCAR2, DNAJB1, DNAJB6, DNAJC7, HSP90AA1, HSP90AB1, HSPA1A, HSPA8, HSPH1, NDC1, NUP205, NUP210, NUP93, POM121, POM121C, RANBP2, TPR, YWHAE]	GO_BiologicalProcess-GOA_09.02.2016_16h18	8.5e-10	1.1e-06	N/A	N/A	[4, 5, 6]	None	25.3012
GO:0033044	regulation of chromosome organization	21	[AURKB, CCT2, CCT3, CCT4, CCT5, CCT6A, CCT7, CCT8, CDC45, CDC6, HNRNPU, MAD2L1, MAP2K7, PARP1, PML, RTEL1, RUVBL2, SET, SNW1, TCP1, TPR]	GO_BiologicalProcess-GOA_09.02.2016_16h18	0.19	1	N/A	N/A	[5, 6]	None	6.84039
GO:0046883	regulation of hormone secretion	21	[C2CD2L, CPT1A, FLNB, GJA1, GLUD1, GNAS, HADHA, IQGAP1, MARCKS, MCU, RPL10, SEC11A, SLC16A1, SLC25A4, SLC25A5, SLC25A6, SPCS1, SPCS2, SPCS3, STX4, VAMP7]	GO_BiologicalProcess-GOA_09.02.2016_16h18	0.14	1	N/A	N/A	[3, 4, 5, 6, 7, 8, 9]	None	7.04698
GO:0010975	regulation of neuron projection development	21	[ADAMTS1, BAG5, CCDC88A, CDK5, CUL7, FN1, HDAC2, ITM2C, ITSN2, MARCKS, NEFL, NME2, PRKCSH, PTPRF, RANBP1, RTN4, SERPINF1, SLIT2, TMEM30A, VAMP7, VIM]	GO_BiologicalProcess-GOA_09.02.2016_16h18	0.82	1	N/A	N/A	[5, 6, 7, 8, 9, 10, 11]	None	4.80549
GO:0043903	regulation of symbiosis, encompassing mutualism through parasitism	21	[DDB1, DDX3X, FUCA2, GTF2F2, HACD3, KRT17, LTF, MAVS, P4HB, PML, POLR2H, PPIA, PPIB, PVRL2, RPSA, SNW1, TCEB1, TCEB2, TRIM28, VAPA, VPS4A]	GO_BiologicalProcess-GOA_09.02.2016_16h18	0.018	1	N/A	N/A	[3, 4]	None	8.71369
GO:0048608	reproductive structure development	21	[ADAMTS1, BSG, CUL7, DHCR24, DNAJB6, DNAJC19, FASN, HSD17B10, HSP90AB1, IGF1R, PRDX4, RAB13, SERPINF1, SGPL1, SLIT2, STC2, TGFBR1, TMED2, TRIM28, UBB, WDR77]	GO_BiologicalProcess-GOA_09.02.2016_16h18	0.4	1	N/A	N/A	[3, 4, 5, 6]	None	4.25101
GO:0009416	response to light stimulus	21	[ASNS, AURKB, CAT, CCAR2, CDK5, CERS1, DDB1, FLNB, GNB1, GPC6, MAP2K7, MAPRE2, PCNA, PML, PNKD, RDH11, RP1, RUVBL2, SDF4, SLC1A3, TMEM161A]	GO_BiologicalProcess-GOA_09.02.2016_16h18	1	1	N/A	N/A	[4]	None	5.15971
GO:0050658	RNA transport	21	[AAAS, CKAP5, EIF4E, HNRNPA3, LRPPRC, MYO1C, NDC1, NUP205, NUP210, NUP93, POLDIP3, POM121, POM121C, RAN, RANBP2, RPSA, TOMM20, TPR, XPO1, XPO5, XPOT]	GO_BiologicalProcess-GOA_09.02.2016_16h18	0.00031	0.32	N/A	N/A	[4, 5, 7]	None	12.2807
GO:0007178	transmembrane receptor protein serine/threonine kinase signaling pathway	21	[FKBP8, GDF15, HSPA5, INHBE, IRAK1, KRT6B, LTBP1, PARP1, PML, RBM14, RPL10, SLC33A1, SNW1, STRAP, SYNJ2BP, TAB1, TGFBR1, UBB, UBE2M, VIM, XPO1]	GO_BiologicalProcess-GOA_09.02.2016_16h18	0.63	1	N/A	N/A	[6, 7]	None	5.61497
GO:0051648	vesicle localization	21	[ARCN1, ATP2A2, CANX, CDK5, COPA, COPB2, COPG1, DCTN1, DCTN2, GOSR1, LMAN1, PREB, SCFD1, SEC22B, STX4, STX5, TFG, TMED10, TMED2, TMED9, VAMP7]	GO_BiologicalProcess-GOA_09.02.2016_16h18	0.028	1	N/A	N/A	[4]	None	8.43373
GO:0071407	cellular response to organic cyclic compound	20	[ADAMTS1, AIFM1, ARG1, ATP1A1, CBX3, FASN, GNAS, GNB1, H2AFZ, HDAC2, HNRNPU, HSP90AB1, HSP90B1, JUP, MAVS, RANBP1, RUVBL2, SERPINF1, SLC16A1, SNW1]	GO_BiologicalProcess-GOA_09.02.2016_16h18	0.58	1	N/A	N/A	[5]	None	4.44444
GO:0030073	insulin secretion	20	[C2CD2L, CPT1A, GJA1, GLUD1, GNAS, HADHA, IQGAP1, MARCKS, MCU, RAF1, RPL10, SEC11A, SLC16A1, SLC25A4, SLC25A5, SLC25A6, SPCS1, SPCS2, SPCS3, STX4]	GO_BiologicalProcess-GOA_09.02.2016_16h18	0.04	1	N/A	N/A	[5, 6, 7, 8, 9, 10]	None	8.16327
GO:0032543	mitochondrial translation	20	[C1QBP, EARS2, LRPPRC, MRPL11, MRPL14, MRPL30, MRPL37, MRPL4, MRPL43, MRPS12, MRPS14, MRPS16, MRPS2, MRPS22, MRPS26, MRPS27, MRPS28, MRPS7, RARS2, TARS2]	GO_BiologicalProcess-GOA_09.02.2016_16h18	3.1e-06	0.0037	N/A	N/A	[4, 5, 6, 7, 8]	None	16.6667
GO:0009895	negative regulation of catabolic process	20	[BAG5, BAG6, CCAR2, DERL2, ERLEC1, FLNA, HSP90AB1, LRPPRC, MAD2L1, OS9, PHB, PML, RNF5, SCFD1, SERPINB12, TIMP3, TPR, UBAC2, UBE2G2, UBQLN1]	GO_BiologicalProcess-GOA_09.02.2016_16h18	0.042	1	N/A	N/A	[3, 4, 5]	None	8.06452
GO:0045861	negative regulation of proteolysis	20	[BAG5, BAG6, CCAR2, CDK5, DDX3X, DHCR24, DNAJA3, DNAJB2, DNAJB6, FASN, HSP90AB1, MAD2L1, PML, RAF1, SERPINB12, SERPINF1, SERPINH1, TIMP3, TPR, VDAC2]	GO_BiologicalProcess-GOA_09.02.2016_16h18	1	1	N/A	N/A	[5, 6, 7, 8]	None	5.16796
GO:0006998	nuclear envelope organization	20	[AAAS, CDK1, EMD, LEMD2, LMNA, NDC1, NUP205, NUP210, NUP93, POM121, POM121C, PPP2R1A, PPP2R2A, RANBP2, REEP4, TMEM43, TOR1AIP1, TOR1AIP2, TPR, ZMPSTE24]	GO_BiologicalProcess-GOA_09.02.2016_16h18	1e-09	1.3e-06	N/A	N/A	[4, 5]	None	26.3158
GO:0009142	nucleoside triphosphate biosynthetic process	20	[ATP5A1, ATP5B, ATP5C1, ATP5E, ATP5EP2, ATP5F1, ATP5H, ATP5I, ATP5J2, ATP5L, ATP5O, CAD, CTPS1, NME2, NME2P1, NME3, PKM, SLC25A13, STOML2, VCP]	GO_BiologicalProcess-GOA_09.02.2016_16h18	1.3e-09	1.6e-06	N/A	N/A	[5, 6, 7, 8]	None	25.974
GO:0030168	platelet activation	20	[ABHD12, ACTB, ALB, CALU, DGKE, FLNA, FN1, GNAI3, GNAS, GNB1, HSPA5, HSPB1, LAMP2, PPIA, PTPN1, RAF1, SPNS1, STX4, TLN1, YWHAZ]	GO_BiologicalProcess-GOA_09.02.2016_16h18	0.12	1	N/A	N/A	[4, 5, 6]	None	7.22022
GO:0001819	positive regulation of cytokine production	20	[AGPAT1, AGPAT2, ARFGEF2, C1QBP, DDX3X, HDAC2, HLA-A, HLA-E, HSPA1A, HSPB1, HSPD1, IL17RA, IL27, IRAK1, MAVS, NCL, POLR2H, PRKDC, RPSA, UBB]	GO_BiologicalProcess-GOA_09.02.2016_16h18	0.82	1	N/A	N/A	[3, 4, 5]	None	4.72813
GO:0071902	positive regulation of protein serine/threonine kinase activity	20	[ACSL1, CDC6, CDK1, ERP29, ETFA, HACD3, HSP90AB1, HSPA2, IQGAP1, IRAK1, LTF, MAGED1, MAP2K7, MARCKS, PTPN1, RPS3, TAB1, TAB2, TELO2, UBB]	GO_BiologicalProcess-GOA_09.02.2016_16h18	0.36	1	N/A	N/A	[7, 8, 9, 10, 11]	None	6.26959
GO:2000116	regulation of cysteine-type endopeptidase activity	20	[AIFM1, ASPH, CYCS, DDX3X, DHCR24, DNAJA3, DNAJB6, FAM162A, FASN, HSPD1, HTRA2, NDUFA13, PML, RACK1, RAF1, RPS27L, RPS3, VCP, VDAC2, YWHAE]	GO_BiologicalProcess-GOA_09.02.2016_16h18	0.025	1	N/A	N/A	[7, 8, 9]	None	8.51064
GO:0090276	regulation of peptide hormone secretion	20	[C2CD2L, CPT1A, FLNB, GJA1, GLUD1, GNAS, HADHA, IQGAP1, MARCKS, MCU, RPL10, SEC11A, SLC16A1, SLC25A4, SLC25A5, SLC25A6, SPCS1, SPCS2, SPCS3, STX4]	GO_BiologicalProcess-GOA_09.02.2016_16h18	0.04	1	N/A	N/A	[4, 5, 6, 7, 8, 9, 10]	None	8.16327
GO:0002791	regulation of peptide secretion	20	[C2CD2L, CPT1A, FLNB, GJA1, GLUD1, GNAS, HADHA, IQGAP1, MARCKS, MCU, RPL10, SEC11A, SLC16A1, SLC25A4, SLC25A5, SLC25A6, SPCS1, SPCS2, SPCS3, STX4]	GO_BiologicalProcess-GOA_09.02.2016_16h18	0.058	1	N/A	N/A	[5, 6, 7, 8]	None	8
GO:0051090	regulation of sequence-specific DNA binding transcription factor activity	20	[CAT, CHP1, DNAJA3, FLNA, HDAC2, HSPA1A, IGF1R, IRAK1, JUP, LTF, MAVS, PHB2, PSMA6, RPS3, TAB1, TAB2, TAF6L, UBB, UFL1, WFS1]	GO_BiologicalProcess-GOA_09.02.2016_16h18	1	1	N/A	N/A	[3, 6, 7, 8, 9, 10, 11]	None	5.15464
GO:0009615	response to virus	20	[C1QBP, CCT5, DDX3X, DNAJC3, EEF1G, HIST1H3A, HLA-A, HSPB1, IL27, MAVS, MRPS2, NUP93, PML, PPM1B, PSMA2, RPS15A, SLC1A3, SLC25A19, SNRPB, SNRPD2]	GO_BiologicalProcess-GOA_09.02.2016_16h18	0.73	1	N/A	N/A	[3, 5]	None	4.70588
GO:0009201	ribonucleoside triphosphate biosynthetic process	20	[ATP5A1, ATP5B, ATP5C1, ATP5E, ATP5EP2, ATP5F1, ATP5H, ATP5I, ATP5J2, ATP5L, ATP5O, CAD, CTPS1, NME2, NME2P1, NME3, PKM, SLC25A13, STOML2, VCP]	GO_BiologicalProcess-GOA_09.02.2016_16h18	4.5e-11	6.1e-08	N/A	N/A	[6, 7, 8, 9]	None	30.7692
GO:0006641	triglyceride metabolic process	20	[ACACA, ACSL1, ACSL3, AGK, AGPAT1, AGPAT2, AGPAT4, CAT, CPT1A, DGAT1, ELOVL1, FABP5, FASN, GPAT4, HACD2, HSD17B12, LPCAT1, SCD, SLC25A1, TECR]	GO_BiologicalProcess-GOA_09.02.2016_16h18	0.00026	0.27	N/A	N/A	[6, 7]	None	12.3457
GO:0008033	tRNA processing	20	[AAAS, EPRS, FBLL1, GTPBP3, HSD17B10, KARS, NDC1, NUP205, NUP210, NUP93, OSGEP, POM121, POM121C, RAN, RANBP2, RPUSD3, TPR, TRMT10C, TRMT61B, XPOT]	GO_BiologicalProcess-GOA_09.02.2016_16h18	0.00013	0.14	N/A	N/A	[7, 8, 9]	None	12.987
GO:0016051	carbohydrate biosynthetic process	19	[ALG1, B3GNT2, CHST14, GAPDH, GLT8D1, KRT17, MGAT2, PCK2, PHGDH, PTRH2, RANBP2, SLC25A1, SLC25A10, SLC25A11, SLC25A12, SLC25A13, TELO2, UBB, UBL4A]	GO_BiologicalProcess-GOA_09.02.2016_16h18	0.048	1	N/A	N/A	[4, 5]	None	8.29694
GO:0007059	chromosome segregation	19	[AURKB, BAG6, CDC42, CDC6, DDX3X, KIF11, KPNB1, MAD2L1, NDC1, P3H4, PHB2, PPP2R1A, RPS3, SLC25A5, SMC2, SMC4, TPR, TRIP13, VPS4A]	GO_BiologicalProcess-GOA_09.02.2016_16h18	0.35	1	N/A	N/A	[3]	None	6.37584
GO:0009108	coenzyme biosynthetic process	19	[ACACA, ACSL1, ACSL3, ADCK3, AGK, ATIC, COQ5, ELOVL1, FAM3A, FASN, GCDH, HACD2, HSD17B12, MTHFD2, NDUFA9, SCD, SLC25A1, SLC25A16, TECR]	GO_BiologicalProcess-GOA_09.02.2016_16h18	0.0001	0.11	N/A	N/A	[5]	None	13.5714
GO:0072511	divalent inorganic cation transport	19	[ASPH, ATP2A2, CDK5, GJA1, HSPA2, MAGT1, MCU, MMGT1, PML, SLC30A7, SLC30A9, SLC39A7, SLC3A2, STC2, STOML2, TMEM165, UBQLN1, VDAC1, WFS1]	GO_BiologicalProcess-GOA_09.02.2016_16h18	0.44	1	N/A	N/A	[6, 7]	None	4.26009
GO:0070838	divalent metal ion transport	19	[ASPH, ATP2A2, CDK5, GJA1, HSPA2, MAGT1, MCU, MMGT1, PML, SLC30A7, SLC30A9, SLC39A7, SLC3A2, STC2, STOML2, TMEM165, UBQLN1, VDAC1, WFS1]	GO_BiologicalProcess-GOA_09.02.2016_16h18	0.51	1	N/A	N/A	[7, 8]	None	4.29864
GO:0008544	epidermis development	19	[AGPAT2, ALDH3A2, ATP2A2, CDC42, DSP, FABP5, FLG, FLNB, GNAS, HDAC2, HRNR, IGF1R, KRT15, KRT17, NME2, PLOD1, PLOD3, SPRR1B, TGM3]	GO_BiologicalProcess-GOA_09.02.2016_16h18	0.61	1	N/A	N/A	[5]	None	5.65476
GO:0019318	hexose metabolic process	19	[CPT1A, FABP5, FUCA2, GAPDH, HK2, KRT17, PCK2, PFKP, PKM, PTRH2, RANBP2, SLC25A1, SLC25A10, SLC25A11, SLC25A12, SLC25A13, TELO2, UBB, UBL4A]	GO_BiologicalProcess-GOA_09.02.2016_16h18	0.35	1	N/A	N/A	[5, 6]	None	6.39731
GO:0030522	intracellular receptor signaling pathway	19	[C1QBP, CALR, DNAJA1, HSP90AB1, HSPA1A, IRAK1, MAVS, PHB, PHB2, PML, RAN, RBFOX2, RBM14, SNW1, TAB1, TAB2, TXN, UBB, UFL1]	GO_BiologicalProcess-GOA_09.02.2016_16h18	0.52	1	N/A	N/A	[4, 5]	None	5.95611
GO:0051235	maintenance of location	19	[ALB, ASPH, CALR, DGAT1, FLNA, FLNB, GPAA1, HK2, HSP90B1, HSPA5, JUP, KDELR1, LTBP1, OS9, PDIA3, PML, SLC30A7, SOAT1, TLN1]	GO_BiologicalProcess-GOA_09.02.2016_16h18	0.43	1	N/A	N/A	[2, 3]	None	6.14887
GO:0046467	membrane lipid biosynthetic process	19	[AGK, ALDH3A2, CERS1, CERS2, DPM1, ELOVL1, GPAA1, HACD2, KDSR, PGAP1, PIGK, PIGS, PIGT, RACK1, SGPL1, SPTLC1, SPTLC2, UGT8, VAPA]	GO_BiologicalProcess-GOA_09.02.2016_16h18	2.7e-05	0.03	N/A	N/A	[4, 5, 6]	None	14.9606
GO:0035821	modification of morphology or physiology of other organism	19	[AAAS, ALB, DCD, KPNA2, KPNB1, KRT17, LTF, NDC1, NUP205, NUP210, NUP93, POM121, POM121C, PPIB, RANBP2, SLC25A6, SNW1, TPR, VAPA]	GO_BiologicalProcess-GOA_09.02.2016_16h18	0.00022	0.23	N/A	N/A	[2, 3]	None	12.8378
GO:0042326	negative regulation of phosphorylation	19	[CHP1, DNAJA1, DNAJA3, DNAJC10, DNAJC3, HSPB1, HSPH1, IGF1R, LEMD2, PHB, PPP2R1A, PRKDC, PRPSAP1, PTPN1, RACK1, RANBP2, SLIT2, STRAP, SYNJ2BP]	GO_BiologicalProcess-GOA_09.02.2016_16h18	0.51	1	N/A	N/A	[6, 7, 8]	None	4.3379
GO:1900182	positive regulation of protein localization to nucleus	19	[CCT2, CCT3, CCT4, CCT5, CCT6A, CCT7, CCT8, CDK1, FLNA, HNRNPM, HSP90AB1, JUP, MAVS, PARP1, PIK3R2, TCP1, TGFBR1, TPR, TRIM28]	GO_BiologicalProcess-GOA_09.02.2016_16h18	2.7e-05	0.03	N/A	N/A	[3, 4, 5, 6, 7, 8]	None	14.9606
GO:0006470	protein dephosphorylation	19	[CCDC8, CHP1, CYCS, HSP90B1, MYO1D, PGAM5, PPM1B, PPP2R1A, PPP2R2A, PTPMT1, PTPN1, PTPRF, PTRH2, RNGTT, SET, SLC25A3, TAB1, TIMM50, YWHAE]	GO_BiologicalProcess-GOA_09.02.2016_16h18	0.8	1	N/A	N/A	[6, 7]	None	5.44413
GO:0042451	purine nucleoside biosynthetic process	19	[ACACA, ATP5A1, ATP5B, ATP5C1, ATP5E, ATP5EP2, ATP5F1, ATP5H, ATP5I, ATP5J2, ATP5L, ATP5O, NME2, NME2P1, NME3, PKM, SLC25A13, STOML2, VCP]	GO_BiologicalProcess-GOA_09.02.2016_16h18	1.1e-06	0.0014	N/A	N/A	[6, 7, 8]	None	18.4466
GO:0046129	purine ribonucleoside biosynthetic process	19	[ACACA, ATP5A1, ATP5B, ATP5C1, ATP5E, ATP5EP2, ATP5F1, ATP5H, ATP5I, ATP5J2, ATP5L, ATP5O, NME2, NME2P1, NME3, PKM, SLC25A13, STOML2, VCP]	GO_BiologicalProcess-GOA_09.02.2016_16h18	1.1e-06	0.0014	N/A	N/A	[7, 8, 9]	None	18.4466
GO:0043281	regulation of cysteine-type endopeptidase activity involved in apoptotic process	19	[AIFM1, CYCS, DDX3X, DHCR24, DNAJA3, DNAJB6, FAM162A, FASN, HSPD1, HTRA2, NDUFA13, PML, RACK1, RAF1, RPS27L, RPS3, VCP, VDAC2, YWHAE]	GO_BiologicalProcess-GOA_09.02.2016_16h18	0.03	1	N/A	N/A	[6, 7, 8, 9, 10]	None	8.59729
GO:0051493	regulation of cytoskeleton organization	19	[AMOT, AURKB, CCDC88A, CDC42, CDC42EP1, CDK5, DSTN, HAX1, IQGAP2, KIF11, LMOD2, NUBP2, RANBP1, RBM14, RICTOR, RPS3, SLIT2, TPR, XPO1]	GO_BiologicalProcess-GOA_09.02.2016_16h18	0.44	1	N/A	N/A	[5, 6]	None	4.23163
GO:0043122	regulation of I-kappaB kinase/NF-kappaB signaling	19	[DNAJA3, EEF1D, FLNA, GJA1, GPR89A, HSPB1, IRAK1, LTF, MAVS, PPM1B, PRDX1, RPL10, TAB2, TFG, TMED4, UBB, VAPA, WLS, ZDHHC13]	GO_BiologicalProcess-GOA_09.02.2016_16h18	0.055	1	N/A	N/A	[5, 6, 7]	None	7.94979
GO:0050796	regulation of insulin secretion	19	[C2CD2L, CPT1A, GJA1, GLUD1, GNAS, HADHA, IQGAP1, MARCKS, MCU, RPL10, SEC11A, SLC16A1, SLC25A4, SLC25A5, SLC25A6, SPCS1, SPCS2, SPCS3, STX4]	GO_BiologicalProcess-GOA_09.02.2016_16h18	0.017	1	N/A	N/A	[5, 6, 7, 8, 9, 10, 11]	None	9.00474
GO:0046822	regulation of nucleocytoplasmic transport	19	[AAAS, CDK1, CDK5, CHP1, EMD, FLNA, HSP90AB1, JUP, MAVS, PARP1, PIK3R2, PPM1B, PRDX1, RPL10, TGFBR1, TPR, TRIM28, TXN, XPO1]	GO_BiologicalProcess-GOA_09.02.2016_16h18	0.048	1	N/A	N/A	[6, 7]	None	8.29694
GO:0061136	regulation of proteasomal protein catabolic process	19	[BAG5, BAG6, CCAR2, DNAJB2, HSP90AB1, MAD2L1, PSMC1, PSMC2, PSMC3, PSMC4, PSMC5, PSMC6, PSMD14, RACK1, TPR, UBB, UBQLN1, UFL1, VCP]	GO_BiologicalProcess-GOA_09.02.2016_16h18	0.0082	1	N/A	N/A	[6, 7, 8, 9]	None	9.69388
GO:1903900	regulation of viral life cycle	19	[DDB1, DDX3X, GTF2F2, HACD3, KRT17, LTF, MAVS, P4HB, PML, POLR2H, PPIA, PPIB, PVRL2, SNW1, TCEB1, TCEB2, TRIM28, VAPA, VPS4A]	GO_BiologicalProcess-GOA_09.02.2016_16h18	0.008	1	N/A	N/A	[4, 5, 6]	None	9.74359
GO:0050792	regulation of viral process	19	[DDB1, DDX3X, GTF2F2, HACD3, KRT17, LTF, MAVS, P4HB, PML, POLR2H, PPIA, PPIB, PVRL2, SNW1, TCEB1, TCEB2, TRIM28, VAPA, VPS4A]	GO_BiologicalProcess-GOA_09.02.2016_16h18	0.017	1	N/A	N/A	[3, 4, 5]	None	9.00474
GO:0032200	telomere organization	19	[AURKB, CCT2, CCT3, CCT4, CCT5, CCT6A, CCT7, CCT8, HIST1H3A, HIST1H4A, HNRNPU, MAP2K7, PARP1, PCNA, PML, PRKDC, RFC3, RTEL1, TCP1]	GO_BiologicalProcess-GOA_09.02.2016_16h18	5.2e-05	0.058	N/A	N/A	[5]	None	14.2857
GO:0006637	acyl-CoA metabolic process	18	[ACACA, ACSL1, ACSL3, AGK, DGAT1, DLST, ELOVL1, FAM3A, FAR1, FASN, GCDH, GPAT4, HACD2, HSD17B12, SCD, SLC25A1, SUCLA2, TECR]	GO_BiologicalProcess-GOA_09.02.2016_16h18	1.2e-06	0.0015	N/A	N/A	[4, 5]	None	19.1489
GO:0008643	carbohydrate transport	18	[AAAS, FABP5, HK2, MARCKS, NDC1, NUP205, NUP210, NUP93, PIK3R2, POM121, POM121C, PTRH2, RANBP2, RFT1, SLC35E1, SORT1, TNPO1, TPR]	GO_BiologicalProcess-GOA_09.02.2016_16h18	0.025	1	N/A	N/A	[4, 5]	None	8.73786
GO:0046395	carboxylic acid catabolic process	18	[ABCD3, ABHD12, ACAD9, ARG1, CBS, CPT1A, DLST, ETFA, FAM3A, GCDH, GLUD1, HADHA, HSD17B10, MCCC1, PCCB, SLC25A10, SLC27A4, SOAT1]	GO_BiologicalProcess-GOA_09.02.2016_16h18	0.15	1	N/A	N/A	[5, 6, 7]	None	7.11462
GO:0034330	cell junction organization	18	[ACTB, AMOT, CDC42, DSG1, DSG2, DSP, DST, FBF1, FLNA, FN1, GJA1, JUP, MYO1C, PTRH2, PVRL2, RAB13, TLN1, UGT8]	GO_BiologicalProcess-GOA_09.02.2016_16h18	0.33	1	N/A	N/A	[3]	None	6.40569
GO:0072507	divalent inorganic cation homeostasis	18	[ASPH, ATP13A1, ATP2A2, CALR, CCDC47, GJA1, GNB1, HSP90B1, IMMT, MCU, PML, PTRH2, SLC30A7, SLC39A7, STC2, STOML2, TMEM165, WFS1]	GO_BiologicalProcess-GOA_09.02.2016_16h18	0.43	1	N/A	N/A	[7]	None	4.16667
GO:0016458	gene silencing	18	[AAAS, CDC45, H2AFZ, HAT1, HDAC2, HIST1H3A, HIST1H4A, NDC1, NUP205, NUP210, NUP93, POLR2H, POM121, POM121C, RAN, RANBP2, TPR, XPO5]	GO_BiologicalProcess-GOA_09.02.2016_16h18	0.063	1	N/A	N/A	[3, 5, 6, 7]	None	8.1448
GO:0006006	glucose metabolic process	18	[CPT1A, FABP5, GAPDH, HK2, KRT17, PCK2, PFKP, PKM, PTRH2, RANBP2, SLC25A1, SLC25A10, SLC25A11, SLC25A12, SLC25A13, TELO2, UBB, UBL4A]	GO_BiologicalProcess-GOA_09.02.2016_16h18	0.2	1	N/A	N/A	[6, 7]	None	6.92308
GO:0016570	histone modification	18	[AURKB, CDK1, DDB1, EIF4E, FBLL1, HAT1, HDAC2, HIST1H4A, HUWE1, PHB, PML, PRMT5, RBM14, RUVBL1, RUVBL2, SET, SNW1, TAF6L]	GO_BiologicalProcess-GOA_09.02.2016_16h18	0.38	1	N/A	N/A	[3, 4, 5, 6, 7, 8]	None	4.10959
GO:0032981	mitochondrial respiratory chain complex I assembly	18	[ACAD9, AIFM1, BCS1L, FOXRED1, NDUFA13, NDUFA6, NDUFA8, NDUFA9, NDUFAF3, NDUFB10, NDUFB4, NDUFS1, NDUFS3, NDUFS7, NDUFV1, OXA1L, TIMM21, TIMMDC1]	GO_BiologicalProcess-GOA_09.02.2016_16h18	2.6e-10	3.4e-07	N/A	N/A	[5, 6, 7, 8]	None	31.5789
GO:0097031	mitochondrial respiratory chain complex I biogenesis	18	[ACAD9, AIFM1, BCS1L, FOXRED1, NDUFA13, NDUFA6, NDUFA8, NDUFA9, NDUFAF3, NDUFB10, NDUFB4, NDUFS1, NDUFS3, NDUFS7, NDUFV1, OXA1L, TIMM21, TIMMDC1]	GO_BiologicalProcess-GOA_09.02.2016_16h18	2.6e-10	3.4e-07	N/A	N/A	[4]	None	31.5789
GO:0051817	modification of morphology or physiology of other organism involved in symbiotic interaction	18	[AAAS, ALB, KPNA2, KPNB1, KRT17, LTF, NDC1, NUP205, NUP210, NUP93, POM121, POM121C, PPIB, RANBP2, SLC25A6, SNW1, TPR, VAPA]	GO_BiologicalProcess-GOA_09.02.2016_16h18	0.0001	0.1	N/A	N/A	[3, 4]	None	14.0625
GO:0072330	monocarboxylic acid biosynthetic process	18	[ABCD3, ACACA, ACSL3, CHST14, DECR2, ELOVL1, ERLIN2, FASN, GGT7, HACD2, HACD3, HSD17B12, PCCB, PKM, SCD, SCD5, SLC1A3, TECR]	GO_BiologicalProcess-GOA_09.02.2016_16h18	0.097	1	N/A	N/A	[6, 7, 8]	None	7.75862
GO:0030099	myeloid cell differentiation	18	[ATP6AP1, CDC42, FASN, GNAS, HAX1, HIST1H4A, JAGN1, LTF, NME2, PARP1, PML, RBFOX2, RPS14, RPS19, SFXN1, TFRC, UBL4A, UNC45A]	GO_BiologicalProcess-GOA_09.02.2016_16h18	1	1	N/A	N/A	[5, 6, 7, 8]	None	5.09915
GO:0010257	NADH dehydrogenase complex assembly	18	[ACAD9, AIFM1, BCS1L, FOXRED1, NDUFA13, NDUFA6, NDUFA8, NDUFA9, NDUFAF3, NDUFB10, NDUFB4, NDUFS1, NDUFS3, NDUFS7, NDUFV1, OXA1L, TIMM21, TIMMDC1]	GO_BiologicalProcess-GOA_09.02.2016_16h18	2.6e-10	3.4e-07	N/A	N/A	[6, 7]	None	31.5789
GO:0045926	negative regulation of growth	18	[CCAR2, CDK5, DDX3X, EI24, GJA1, GNAS, NDUFA13, NDUFS3, PHB, PML, PPP2R1A, RACK1, RBBP7, RPL10, RPSA, RTN4, SLIT2, STC2]	GO_BiologicalProcess-GOA_09.02.2016_16h18	0.26	1	N/A	N/A	[2, 3, 4]	None	6.76692
GO:0002683	negative regulation of immune system process	18	[C1QBP, DNAJA3, FASN, HIST1H4A, HLA-A, HLA-B, HLA-E, LTF, MARCH7, MYO1C, NME2, PPM1B, PRKDC, PSMB4, RPL10, RPS19, SLIT2, UBQLN1]	GO_BiologicalProcess-GOA_09.02.2016_16h18	0.81	1	N/A	N/A	[2, 3, 4]	None	4.67532
GO:0009124	nucleoside monophosphate biosynthetic process	18	[ATIC, ATP5A1, ATP5B, ATP5C1, ATP5E, ATP5EP2, ATP5F1, ATP5H, ATP5I, ATP5J2, ATP5L, ATP5O, CAD, PKM, SLC25A13, STOML2, UMPS, VCP]	GO_BiologicalProcess-GOA_09.02.2016_16h18	1.7e-06	0.002	N/A	N/A	[5, 6, 7, 8]	None	18.75
GO:0016054	organic acid catabolic process	18	[ABCD3, ABHD12, ACAD9, ARG1, CBS, CPT1A, DLST, ETFA, FAM3A, GCDH, GLUD1, HADHA, HSD17B10, MCCC1, PCCB, SLC25A10, SLC27A4, SOAT1]	GO_BiologicalProcess-GOA_09.02.2016_16h18	0.15	1	N/A	N/A	[4, 5]	None	7.11462
GO:1901617	organic hydroxy compound biosynthetic process	18	[ACSL3, CEPT1, CYP51A1, DHCR24, DHCR7, EBP, ERLIN2, FABP5, GPAT4, LBR, LMBR1, LPCAT1, LPCAT2, PLTP, SPTLC1, SPTLC2, UBL4A, VDAC2]	GO_BiologicalProcess-GOA_09.02.2016_16h18	0.19	1	N/A	N/A	[4]	None	6.97674
GO:0006119	oxidative phosphorylation	18	[ATP5C1, COX15, CYCS, FAM3A, NDUFA4, NDUFA6, NDUFA8, NDUFA9, NDUFB10, NDUFB4, NDUFS1, NDUFS3, NDUFS7, NDUFV1, SLC25A33, UQCR10, UQCRC2, VCP]	GO_BiologicalProcess-GOA_09.02.2016_16h18	1.7e-06	0.002	N/A	N/A	[4, 6, 8, 9, 10, 11]	None	18.75
GO:0032846	positive regulation of homeostatic process	18	[ASPH, ATP6AP1, AURKB, C2CD2L, CCT2, CCT3, CCT4, CCT5, CCT6A, CCT7, CCT8, MAP2K7, PML, RTEL1, STX4, TCP1, TFRC, UNC45A]	GO_BiologicalProcess-GOA_09.02.2016_16h18	0.068	1	N/A	N/A	[2, 3, 4, 5]	None	7.92952
GO:0010952	positive regulation of peptidase activity	18	[ADRM1, AIFM1, ASPH, CYCS, DDX3X, DNAJA3, FAM162A, FASN, FN1, HSPD1, HTRA2, NDUFA13, PML, PSMD14, RACK1, RPS27L, RPS3, VCP]	GO_BiologicalProcess-GOA_09.02.2016_16h18	0.0023	1	N/A	N/A	[5, 6, 7, 8, 9]	None	10.9091
GO:0009145	purine nucleoside triphosphate biosynthetic process	18	[ATP5A1, ATP5B, ATP5C1, ATP5E, ATP5EP2, ATP5F1, ATP5H, ATP5I, ATP5J2, ATP5L, ATP5O, NME2, NME2P1, NME3, PKM, SLC25A13, STOML2, VCP]	GO_BiologicalProcess-GOA_09.02.2016_16h18	3.6e-10	4.7e-07	N/A	N/A	[6, 7, 8, 9]	None	31.0345
GO:0009206	purine ribonucleoside triphosphate biosynthetic process	18	[ATP5A1, ATP5B, ATP5C1, ATP5E, ATP5EP2, ATP5F1, ATP5H, ATP5I, ATP5J2, ATP5L, ATP5O, NME2, NME2P1, NME3, PKM, SLC25A13, STOML2, VCP]	GO_BiologicalProcess-GOA_09.02.2016_16h18	2.6e-10	3.4e-07	N/A	N/A	[7, 8, 9, 10]	None	31.5789
GO:0010821	regulation of mitochondrion organization	18	[AMBRA1, C1QBP, DTWD2, FAM162A, HAX1, HSPA1A, HTRA2, HUWE1, LMNA, LRPPRC, PSMD8, RPL28, RUVBL1, SLC25A5, STOML2, VDAC1, YWHAE, YWHAZ]	GO_BiologicalProcess-GOA_09.02.2016_16h18	0.07	1	N/A	N/A	[5, 6]	None	7.86026
GO:1904589	regulation of protein import	18	[CDK1, CHP1, EMD, FLNA, HNRNPM, HSP90AB1, HSPA8, JUP, MAVS, PARP1, PIK3R2, PPM1B, PRDX1, RPL10, TGFBR1, TPR, TRIM28, TXN]	GO_BiologicalProcess-GOA_09.02.2016_16h18	0.013	1	N/A	N/A	[5, 6, 7]	None	9.27835
GO:1903034	regulation of response to wounding	18	[C1QBP, CHID1, GJA1, HSPD1, IL17RA, PHB, PHB2, PSMA6, PSMA7, PSMB4, PTPRF, RICTOR, RPL10, RPS19, RPSA, SERPINF1, SLIT2, VAMP7]	GO_BiologicalProcess-GOA_09.02.2016_16h18	0.32	1	N/A	N/A	[4, 5]	None	4.02685
GO:0060627	regulation of vesicle-mediated transport	18	[ACSL3, ATP2A2, ATP6AP1, CALR, CDK5, GOSR1, LMAN2, MFGE8, PRKCSH, PTPN1, RACK1, RPSA, SCFD1, STX4, SYNJ2BP, UNC45A, VAMP7, VPS4A]	GO_BiologicalProcess-GOA_09.02.2016_16h18	0.37	1	N/A	N/A	[3, 4, 5]	None	4.15704
GO:0007584	response to nutrient	18	[ACSL1, ACSL3, ADAMTS1, ALB, ARG1, CAT, DAD1, EEF2, HAT1, PKM, PTRH2, SLC16A1, SLC27A4, SNW1, STC2, TFRC, TIMP3, VDAC2]	GO_BiologicalProcess-GOA_09.02.2016_16h18	0.068	1	N/A	N/A	[3, 5]	None	7.92952
GO:0009156	ribonucleoside monophosphate biosynthetic process	18	[ATIC, ATP5A1, ATP5B, ATP5C1, ATP5E, ATP5EP2, ATP5F1, ATP5H, ATP5I, ATP5J2, ATP5L, ATP5O, CAD, PKM, SLC25A13, STOML2, UMPS, VCP]	GO_BiologicalProcess-GOA_09.02.2016_16h18	4.5e-07	0.00055	N/A	N/A	[6, 7, 8, 9]	None	20.4545
GO:0042255	ribosome assembly	18	[C1QBP, DDX3X, ERAL1, MRPL11, MRPS7, RPL10, RPL11, RPL24, RPL38, RPL5, RPS10, RPS14, RPS17, RPS19, RPS27, RPS27L, RPS5, RPSA]	GO_BiologicalProcess-GOA_09.02.2016_16h18	1.8e-10	2.5e-07	N/A	N/A	[5, 6, 7]	None	32.1429
GO:0008202	steroid metabolic process	18	[ALB, ATP1A1, CAT, CLN6, CYP51A1, DHCR24, DHCR7, EBP, ERLIN2, HDLBP, HSD17B11, HSD17B12, LBR, LMBR1, SGPL1, SOAT1, UBL4A, VDAC2]	GO_BiologicalProcess-GOA_09.02.2016_16h18	0.6	1	N/A	N/A	[4]	None	5.73248
GO:0000723	telomere maintenance	18	[AURKB, CCT2, CCT3, CCT4, CCT5, CCT6A, CCT7, CCT8, HIST1H4A, HNRNPU, MAP2K7, PARP1, PCNA, PML, PRKDC, RFC3, RTEL1, TCP1]	GO_BiologicalProcess-GOA_09.02.2016_16h18	0.00012	0.13	N/A	N/A	[3, 4, 5, 6, 7]	None	13.8462
GO:0035383	thioester metabolic process	18	[ACACA, ACSL1, ACSL3, AGK, DGAT1, DLST, ELOVL1, FAM3A, FAR1, FASN, GCDH, GPAT4, HACD2, HSD17B12, SCD, SLC25A1, SUCLA2, TECR]	GO_BiologicalProcess-GOA_09.02.2016_16h18	1.2e-06	0.0015	N/A	N/A	[3, 4]	None	19.1489
GO:0001655	urogenital system development	18	[ADAMTS1, APH1A, BAG6, CAT, IGF1R, IQGAP1, LMNB2, MAGED1, PRKCSH, SEC63, SERPINF1, SGPL1, SLIT2, SOAT1, TGFBR1, TMED10, WDR77, WFS1]	GO_BiologicalProcess-GOA_09.02.2016_16h18	1	1	N/A	N/A	[4, 5]	None	4.97238
GO:0046463	acylglycerol biosynthetic process	17	[ACACA, ACSL1, ACSL3, AGK, AGPAT1, AGPAT2, AGPAT4, DGAT1, ELOVL1, FASN, GPAT4, HACD2, HSD17B12, LPCAT1, SCD, SLC25A1, TECR]	GO_BiologicalProcess-GOA_09.02.2016_16h18	2.9e-06	0.0035	N/A	N/A	[5, 6, 7]	None	18.8889
GO:0046165	alcohol biosynthetic process	17	[ACSL3, CEPT1, CYP51A1, DHCR24, DHCR7, EBP, ERLIN2, FABP5, GPAT4, LBR, LMBR1, LPCAT1, LPCAT2, SPTLC1, SPTLC2, UBL4A, VDAC2]	GO_BiologicalProcess-GOA_09.02.2016_16h18	0.013	1	N/A	N/A	[5]	None	9.77011
GO:0098656	anion transmembrane transport	17	[ACACA, CLCC1, CPT1A, GPR89A, MPC1, SLC16A1, SLC1A3, SLC25A12, SLC25A13, SLC25A22, SLC25A3, SLC38A1, SLC7A1, SLC7A5, VDAC1, VDAC2, VDAC3]	GO_BiologicalProcess-GOA_09.02.2016_16h18	0.17	1	N/A	N/A	[5, 6, 7]	None	7.23404
GO:0072503	cellular divalent inorganic cation homeostasis	17	[ASPH, ATP13A1, ATP2A2, CALR, GJA1, GNB1, HSP90B1, IMMT, MCU, PML, PTRH2, SLC30A7, SLC39A7, STC2, STOML2, TMEM165, WFS1]	GO_BiologicalProcess-GOA_09.02.2016_16h18	0.36	1	N/A	N/A	[7, 8]	None	4.11622
GO:0071214	cellular response to abiotic stimulus	17	[ATP1A1, AURKB, CERS1, CHP1, DDB1, DDX3X, EEF1D, FASN, GJA1, GNB1, MAPRE2, PCNA, RDH11, RP1, RUVBL2, TMEM109, TMEM161A]	GO_BiologicalProcess-GOA_09.02.2016_16h18	0.89	1	N/A	N/A	[3]	None	5.19878
GO:0061077	chaperone-mediated protein folding	17	[CALR, CANX, CCT2, CRTAP, DNAJB1, DNAJC7, FKBP10, FKBP14, FKBP2, FKBP8, HSPA8, HSPD1, HSPH1, P3H1, PDIA4, PPIB, UNC45A]	GO_BiologicalProcess-GOA_09.02.2016_16h18	8.7e-10	1.1e-06	N/A	N/A	[3]	None	31.4815
GO:0050900	leukocyte migration	17	[ATP1B3, BSG, C1QBP, CALR, CDC42, FN1, IL17RA, JAGN1, PIK3R2, PPIA, RPL10, RPS19, RPSA, SLC16A1, SLC3A2, SLC7A5, SLIT2]	GO_BiologicalProcess-GOA_09.02.2016_16h18	0.63	1	N/A	N/A	[2, 4, 5, 6]	None	4.42708
GO:0000423	macromitophagy	17	[AMBRA1, CDC37, HK2, KRT15, MRPS2, NME2, NUP93, PFKP, PLOD2, SLC1A3, SNRPB, SNRPD2, TOMM20, TOMM22, TOMM70A, UBB, VDAC1]	GO_BiologicalProcess-GOA_09.02.2016_16h18	0.0069	1	N/A	N/A	[4, 5, 6, 7, 8]	None	10.241
GO:0007006	mitochondrial membrane organization	17	[AFG3L2, APOO, C19orf70, CHCHD3, CNP, HK2, HSP90AA1, HSPA1A, IMMT, MTCH2, NDUFA13, SLC25A5, TIMM50, TOMM20, TOMM22, YWHAE, YWHAZ]	GO_BiologicalProcess-GOA_09.02.2016_16h18	4.1e-05	0.046	N/A	N/A	[4, 5]	None	15.5963
GO:0060537	muscle tissue development	17	[C3orf58, CALR, CDC42, CDK1, CDK5, DSG2, DSP, EEF2, EMD, FLNB, GJA1, LEMD2, LMNA, MARCKS, MYL6, SGCB, SNW1]	GO_BiologicalProcess-GOA_09.02.2016_16h18	0.56	1	N/A	N/A	[4]	None	4.35897
GO:0010639	negative regulation of organelle organization	17	[AURKB, HNRNPU, HSPA1A, LMNA, LMOD2, MAD2L1, NUBP2, PARP1, PML, RBM14, RTEL1, SCFD1, SET, SLC25A5, SLIT2, TPR, UBQLN1]	GO_BiologicalProcess-GOA_09.02.2016_16h18	0.9	1	N/A	N/A	[4, 5, 6]	None	4.88506
GO:0001933	negative regulation of protein phosphorylation	17	[CHP1, DNAJA1, DNAJA3, DNAJC10, DNAJC3, HSPB1, HSPH1, IGF1R, LEMD2, PHB, PPP2R1A, PRKDC, PTPN1, RACK1, SLIT2, STRAP, SYNJ2BP]	GO_BiologicalProcess-GOA_09.02.2016_16h18	0.49	1	N/A	N/A	[6, 7, 8, 9]	None	4.28212
GO:0046460	neutral lipid biosynthetic process	17	[ACACA, ACSL1, ACSL3, AGK, AGPAT1, AGPAT2, AGPAT4, DGAT1, ELOVL1, FASN, GPAT4, HACD2, HSD17B12, LPCAT1, SCD, SLC25A1, TECR]	GO_BiologicalProcess-GOA_09.02.2016_16h18	2.9e-06	0.0035	N/A	N/A	[4, 5, 6]	None	18.8889
GO:0051168	nuclear export	17	[CALR, CDK5, CHP1, CSE1L, EIF4E, EMD, HSPA9, NUP93, POLDIP3, RAN, RPS15, RPSA, TPR, TXN, XPO1, XPO5, XPOT]	GO_BiologicalProcess-GOA_09.02.2016_16h18	0.0055	1	N/A	N/A	[7]	None	10.6918
GO:0001649	osteoblast differentiation	17	[ATP5B, ATP6AP1, CAT, CCDC47, FASN, GJA1, GNAS, HNRNPU, IARS, LMNA, LTF, PHB, PSMC2, RACK1, RPS11, RPS15, UFL1]	GO_BiologicalProcess-GOA_09.02.2016_16h18	0.12	1	N/A	N/A	[4, 5]	None	7.52212
GO:0006909	phagocytosis	17	[ACTB, CALR, CDC42, CDC7, HSP90AA1, HSP90AB1, LMAN2, MFGE8, MYO1C, PIK3R2, PRKCSH, RAB34, RACK1, RPSA, SCFD1, TXNDC5, VAMP7]	GO_BiologicalProcess-GOA_09.02.2016_16h18	0.49	1	N/A	N/A	[4, 5, 6]	None	6.02837
GO:0045740	positive regulation of DNA replication	17	[AURKB, CALR, CCT2, CCT3, CCT4, CCT5, CCT6A, CCT7, CCT8, CDC42, CDC7, CDK1, IGF1R, MAP2K7, PCNA, STOML2, TCP1]	GO_BiologicalProcess-GOA_09.02.2016_16h18	6.4e-06	0.0074	N/A	N/A	[5, 6, 7, 8, 9]	None	17.8947
GO:0010950	positive regulation of endopeptidase activity	17	[ADRM1, AIFM1, ASPH, CYCS, DDX3X, DNAJA3, FAM162A, FASN, HSPD1, HTRA2, NDUFA13, PML, PSMD14, RACK1, RPS27L, RPS3, VCP]	GO_BiologicalProcess-GOA_09.02.2016_16h18	0.0028	1	N/A	N/A	[6, 7, 8, 9, 10]	None	11.039
GO:0050769	positive regulation of neurogenesis	17	[ADAMTS1, CUL7, EIF4G1, FN1, HDAC2, ITSN2, MARCKS, NEFL, NME2, PRMT5, RANBP1, SERPINF1, SLIT2, SNW1, TMEM30A, UFL1, VAMP7]	GO_BiologicalProcess-GOA_09.02.2016_16h18	0.42	1	N/A	N/A	[4, 5, 6, 7, 8, 9]	None	4.13625
GO:0065004	protein-DNA complex assembly	17	[CDC45, GTF2F2, HAT1, HIST1H2BD, HIST1H3A, HIST1H4A, MCM7, NAP1L1, PSMC1, PSMC2, PSMC3, PSMC4, PSMC5, PSMC6, RBBP7, RUVBL1, SET]	GO_BiologicalProcess-GOA_09.02.2016_16h18	0.0084	1	N/A	N/A	[5, 6]	None	9.94152
GO:0071824	protein-DNA complex subunit organization	17	[CDC45, GTF2F2, HAT1, HIST1H2BD, HIST1H3A, HIST1H4A, MCM7, NAP1L1, PSMC1, PSMC2, PSMC3, PSMC4, PSMC5, PSMC6, RBBP7, RUVBL1, SET]	GO_BiologicalProcess-GOA_09.02.2016_16h18	0.051	1	N/A	N/A	[4]	None	8.41584
GO:0051302	regulation of cell division	17	[AURKB, CALR, CAT, CCDC8, CDC42, CDC6, CUL7, HSPA2, IGF1R, KIF11, MAD2L1, PHB2, PRMT5, RACK1, RANBP1, TPR, VPS4A]	GO_BiologicalProcess-GOA_09.02.2016_16h18	1	1	N/A	N/A	[3, 4]	None	5.08982
GO:0042391	regulation of membrane potential	17	[ATP1A1, ATP1B3, ATP2A2, CDK5, DSG2, DSP, FAM3A, GJA1, JUP, NDUFS1, PYCR1, RACK1, SLC25A33, STOML2, UBB, VCP, YWHAE]	GO_BiologicalProcess-GOA_09.02.2016_16h18	0.63	1	N/A	N/A	[3]	None	4.50928
GO:0043523	regulation of neuron apoptotic process	17	[AIFM1, AMBRA1, CDC42, CDK5, FLNB, HSP90AB1, HSPD1, HYOU1, MAP2K7, MCL1, NEFL, PRDX2, SET, SIGMAR1, UBE2M, UBL4A, WFS1]	GO_BiologicalProcess-GOA_09.02.2016_16h18	0.085	1	N/A	N/A	[5, 6, 7, 8]	None	7.87037
GO:1901654	response to ketone	17	[ACACA, ADAMTS1, AIFM1, ARG1, CAD, CALR, CBX3, DSG1, DSG2, FASN, FN1, GNAS, GNB1, HNRNPU, NEFL, SERPINF1, SLIT2]	GO_BiologicalProcess-GOA_09.02.2016_16h18	0.032	1	N/A	N/A	[4]	None	8.71795
GO:0042274	ribosomal small subunit biogenesis	17	[ERAL1, MRPS7, RPL38, RPS10, RPS14, RPS15, RPS16, RPS17, RPS19, RPS21, RPS27, RPS27L, RPS5, RPS6, RPS7, RPS8, RPSA]	GO_BiologicalProcess-GOA_09.02.2016_16h18	2.2e-10	2.9e-07	N/A	N/A	[4, 5]	None	34
GO:0014706	striated muscle tissue development	17	[C3orf58, CALR, CDC42, CDK1, CDK5, DSG2, DSP, EEF2, EMD, FLNB, GJA1, LEMD2, LMNA, MARCKS, MYL6, SGCB, SNW1]	GO_BiologicalProcess-GOA_09.02.2016_16h18	0.72	1	N/A	N/A	[5]	None	4.54545
GO:0019432	triglyceride biosynthetic process	17	[ACACA, ACSL1, ACSL3, AGK, AGPAT1, AGPAT2, AGPAT4, DGAT1, ELOVL1, FASN, GPAT4, HACD2, HSD17B12, LPCAT1, SCD, SLC25A1, TECR]	GO_BiologicalProcess-GOA_09.02.2016_16h18	2.1e-06	0.0025	N/A	N/A	[6, 7, 8]	None	19.3182
GO:0033500	carbohydrate homeostasis	16	[C2CD2L, FASN, FN1, HK2, IGF1R, MCU, NME2, PIK3R2, RACK1, RAF1, RANBP2, RPS6, SERPINF1, SLC16A1, STX4, WFS1]	GO_BiologicalProcess-GOA_09.02.2016_16h18	0.39	1	N/A	N/A	[5]	None	6.27451
GO:0044839	cell cycle G2/M phase transition	16	[ACTR1A, CDC7, CDK1, CKAP5, DCTN1, DCTN2, FANCI, HSP90AA1, HSPA2, PPP2R1A, PPP2R2A, TUBB, TUBB4A, TUBB4B, UBB, YWHAE]	GO_BiologicalProcess-GOA_09.02.2016_16h18	0.1	1	N/A	N/A	[5, 6]	None	7.84314
GO:0006310	DNA recombination	16	[CDC45, CDC7, HIST1H4A, HSPD1, KPNA2, PARP1, PCNA, PRKDC, PSMD14, RBM14, RFC3, RTEL1, RUVBL1, RUVBL2, TRIP13, UBB]	GO_BiologicalProcess-GOA_09.02.2016_16h18	1	1	N/A	N/A	[5, 6, 7]	None	5.16129
GO:0097191	extrinsic apoptotic signaling pathway	16	[DDX3X, ETFA, FASN, HSPA1A, HTRA2, ITM2C, LMNA, MAGED1, MCL1, PDIA3, PML, PPP2R1A, RAF1, SORT1, STX4, TGFBR1]	GO_BiologicalProcess-GOA_09.02.2016_16h18	0.39	1	N/A	N/A	[5, 6, 7]	None	6.25
GO:0000086	G2/M transition of mitotic cell cycle	16	[ACTR1A, CDC7, CDK1, CKAP5, DCTN1, DCTN2, FANCI, HSP90AA1, HSPA2, PPP2R1A, PPP2R2A, TUBB, TUBB4A, TUBB4B, UBB, YWHAE]	GO_BiologicalProcess-GOA_09.02.2016_16h18	0.075	1	N/A	N/A	[5, 6, 7]	None	8
GO:0042593	glucose homeostasis	16	[C2CD2L, FASN, FN1, HK2, IGF1R, MCU, NME2, PIK3R2, RACK1, RAF1, RANBP2, RPS6, SERPINF1, SLC16A1, STX4, WFS1]	GO_BiologicalProcess-GOA_09.02.2016_16h18	0.39	1	N/A	N/A	[6]	None	6.27451
GO:0061025	membrane fusion	16	[AFG3L2, CHCHD3, CHP1, GDAP1, GNAI3, GOSR1, PVRL2, RAB34, SEC22B, STOML2, STX4, STX5, UBQLN1, VAMP7, VAPA, VPS4A]	GO_BiologicalProcess-GOA_09.02.2016_16h18	0.025	1	N/A	N/A	[4]	None	9.03955
GO:1904950	negative regulation of establishment of protein localization	16	[CDK5, CHP1, DERL2, EMD, ERLEC1, ERP29, FN1, HADHA, HSPH1, OS9, PML, PPM1B, RPL10, TXN, UBAC2, UBE2G2]	GO_BiologicalProcess-GOA_09.02.2016_16h18	0.22	1	N/A	N/A	[2, 3, 4, 5, 6]	None	7.04846
GO:2001243	negative regulation of intrinsic apoptotic signaling pathway	16	[BAG5, CCAR2, DDX3X, HSPA1A, HSPB1, HSPH1, HTRA2, HYOU1, MCL1, NDUFA13, NDUFS3, PTPN1, TMEM161A, TXNDC12, VDAC2, WFS1]	GO_BiologicalProcess-GOA_09.02.2016_16h18	0.00013	0.13	N/A	N/A	[5, 6, 7, 8, 9]	None	14.8148
GO:0042177	negative regulation of protein catabolic process	16	[BAG5, BAG6, CCAR2, DERL2, ERLEC1, FLNA, HSP90AB1, MAD2L1, OS9, PHB, PML, SERPINB12, TIMP3, TPR, UBAC2, UBE2G2]	GO_BiologicalProcess-GOA_09.02.2016_16h18	0.003	1	N/A	N/A	[4, 5, 6, 7]	None	11.3475
GO:0031346	positive regulation of cell projection organization	16	[ADAMTS1, CDC42, CDC42EP1, CUL7, FN1, ITSN2, MARCKS, NEFL, NME2, RANBP1, SEPT7, SERPINF1, SLIT2, TGFBR1, TMEM30A, VAMP7]	GO_BiologicalProcess-GOA_09.02.2016_16h18	1	1	N/A	N/A	[4, 5, 6]	None	4.90798
GO:0051047	positive regulation of secretion	16	[ACSL3, ATP6AP1, C2CD2L, CDK5, FLNB, GJA1, GLUD1, HLA-E, IL17RA, MCU, NCL, PPIA, STX4, VAMP7, VPS4A, WLS]	GO_BiologicalProcess-GOA_09.02.2016_16h18	0.41	1	N/A	N/A	[3, 4, 5, 6, 7]	None	4.09207
GO:0032527	protein exit from endoplasmic reticulum	16	[AUP1, DERL2, ERLEC1, FAF2, HM13, HSP90B1, LMAN1, OS9, SEC61B, SEL1L, SURF4, TMED9, TMEM30A, UBAC2, UBE2G2, VCP]	GO_BiologicalProcess-GOA_09.02.2016_16h18	1.6e-11	2.2e-08	N/A	N/A	[5, 6, 7]	None	42.1053
GO:0009127	purine nucleoside monophosphate biosynthetic process	16	[ATIC, ATP5A1, ATP5B, ATP5C1, ATP5E, ATP5EP2, ATP5F1, ATP5H, ATP5I, ATP5J2, ATP5L, ATP5O, PKM, SLC25A13, STOML2, VCP]	GO_BiologicalProcess-GOA_09.02.2016_16h18	1e-06	0.0013	N/A	N/A	[6, 7, 8, 9]	None	21.3333
GO:0009168	purine ribonucleoside monophosphate biosynthetic process	16	[ATIC, ATP5A1, ATP5B, ATP5C1, ATP5E, ATP5EP2, ATP5F1, ATP5H, ATP5I, ATP5J2, ATP5L, ATP5O, PKM, SLC25A13, STOML2, VCP]	GO_BiologicalProcess-GOA_09.02.2016_16h18	1e-06	0.0013	N/A	N/A	[7, 8, 9, 10]	None	21.3333
GO:0031099	regeneration	16	[ATIC, CAD, CALU, CDK1, EIF4A1, FASN, GJA1, IGF2R, LMNB2, NCL, NEFL, PKM, PRMT5, PTPRF, RPL10, TIMP3]	GO_BiologicalProcess-GOA_09.02.2016_16h18	0.1	1	N/A	N/A	[3]	None	7.80488
GO:0048638	regulation of developmental growth	16	[AFG3L2, CDK1, CDK5, FN1, GJA1, GNAS, GPAT4, HTRA2, ITSN2, PPIB, PRKDC, RTN4, SGPL1, SLIT2, STC2, VDAC2]	GO_BiologicalProcess-GOA_09.02.2016_16h18	0.9	1	N/A	N/A	[3, 4]	None	4.86322
GO:0050727	regulation of inflammatory response	16	[C1QBP, CHID1, HSPD1, IL17RA, PHB, PHB2, PSMA6, PSMA7, PSMB4, RICTOR, RPL10, RPS19, RPSA, SERPINF1, SLIT2, VAMP7]	GO_BiologicalProcess-GOA_09.02.2016_16h18	1	1	N/A	N/A	[4, 5, 6]	None	5.06329
GO:0019216	regulation of lipid metabolic process	16	[ACSL3, AMBRA1, ATP1A1, CDC42, CPT1A, DHCR7, ERLIN2, FAM3A, IRS4, LPCAT1, PIK3R2, RACK1, SPTLC1, SPTLC2, STOML2, VDAC2]	GO_BiologicalProcess-GOA_09.02.2016_16h18	1	1	N/A	N/A	[4, 5]	None	5.01567
GO:0042306	regulation of protein import into nucleus	16	[CDK1, CHP1, EMD, FLNA, HSP90AB1, JUP, MAVS, PARP1, PIK3R2, PPM1B, PRDX1, RPL10, TGFBR1, TPR, TRIM28, TXN]	GO_BiologicalProcess-GOA_09.02.2016_16h18	0.047	1	N/A	N/A	[5, 6, 7, 8, 9, 10]	None	8.42105
GO:0002831	regulation of response to biotic stimulus	16	[C1QBP, HIST1H3A, HLA-A, HSPD1, IL27, LTF, MAVS, MRPS2, NUP93, PML, PPM1B, PVRL2, SLC1A3, SLC25A19, SNRPB, SNRPD2]	GO_BiologicalProcess-GOA_09.02.2016_16h18	0.3	1	N/A	N/A	[3, 4]	None	6.61157
GO:0072001	renal system development	16	[ADAMTS1, APH1A, BAG6, CAT, IQGAP1, LMNB2, MAGED1, PRKCSH, SEC63, SERPINF1, SGPL1, SLIT2, SOAT1, TGFBR1, TMED10, WFS1]	GO_BiologicalProcess-GOA_09.02.2016_16h18	1	1	N/A	N/A	[4, 5, 6]	None	5.12821
GO:0016072	rRNA metabolic process	16	[FBLL1, NCL, NOP56, RPL11, RPL5, RPS14, RPS15, RPS16, RPS17, RPS19, RPS21, RPS6, RPS7, RPS8, RPSA, TFB2M]	GO_BiologicalProcess-GOA_09.02.2016_16h18	0.021	1	N/A	N/A	[6, 7, 8]	None	9.35672
GO:0006364	rRNA processing	16	[FBLL1, NCL, NOP56, RPL11, RPL5, RPS14, RPS15, RPS16, RPS17, RPS19, RPS21, RPS6, RPS7, RPS8, RPSA, TFB2M]	GO_BiologicalProcess-GOA_09.02.2016_16h18	0.019	1	N/A	N/A	[5, 7, 8, 9]	None	9.69697
GO:0006665	sphingolipid metabolic process	16	[AGK, ALDH3A2, CERS1, CERS2, CLN6, ELOVL1, HACD2, HTRA2, KDSR, PPP2R1A, RACK1, SGPL1, SPTLC1, SPTLC2, UGT8, VAPA]	GO_BiologicalProcess-GOA_09.02.2016_16h18	0.0081	1	N/A	N/A	[4, 5, 6]	None	10.5263
GO:0010833	telomere maintenance via telomere lengthening	16	[AURKB, CCT2, CCT3, CCT4, CCT5, CCT6A, CCT7, CCT8, HNRNPU, MAP2K7, PARP1, PCNA, PML, RFC3, RTEL1, TCP1]	GO_BiologicalProcess-GOA_09.02.2016_16h18	2e-05	0.022	N/A	N/A	[4, 5, 6, 7, 8]	None	17.2043
GO:0001894	tissue homeostasis	16	[ACACA, ACTB, ALB, ATP6AP1, GIGYF2, GNAS, HSPB1, IQCB1, LPCAT1, LTF, MAPRE2, PRDX1, PTRH2, RP1, STRAP, TFRC]	GO_BiologicalProcess-GOA_09.02.2016_16h18	0.3	1	N/A	N/A	[4, 5]	None	6.55738
GO:0006754	ATP biosynthetic process	15	[ATP5A1, ATP5B, ATP5C1, ATP5E, ATP5EP2, ATP5F1, ATP5H, ATP5I, ATP5J2, ATP5L, ATP5O, PKM, SLC25A13, STOML2, VCP]	GO_BiologicalProcess-GOA_09.02.2016_16h18	3.5e-09	4.5e-06	N/A	N/A	[8, 9, 10, 11]	None	33.3333
GO:0042773	ATP synthesis coupled electron transport	15	[COX15, CYCS, FAM3A, NDUFA4, NDUFA6, NDUFA8, NDUFA9, NDUFB10, NDUFB4, NDUFS1, NDUFS3, NDUFS7, NDUFV1, UQCR10, UQCRC2]	GO_BiologicalProcess-GOA_09.02.2016_16h18	3.8e-06	0.0045	N/A	N/A	[5, 6, 7, 9, 10, 11, 12]	None	20.5479
GO:0034329	cell junction assembly	15	[ACTB, AMOT, DSG1, DST, FBF1, FLNA, FN1, GJA1, JUP, MYO1C, PTRH2, PVRL2, RAB13, TLN1, UGT8]	GO_BiologicalProcess-GOA_09.02.2016_16h18	0.56	1	N/A	N/A	[4]	None	6
GO:0045216	cell-cell junction organization	15	[ACTB, AMOT, CDC42, DSG1, DSG2, DSP, FBF1, GJA1, JUP, MYO1C, PTRH2, PVRL2, RAB13, TLN1, UGT8]	GO_BiologicalProcess-GOA_09.02.2016_16h18	0.47	1	N/A	N/A	[4]	None	6.04839
GO:0036294	cellular response to decreased oxygen levels	15	[AIFM1, CUL2, FAM162A, FASN, GNB1, HYOU1, IRAK1, LMNA, P4HB, STC2, TBL2, TCEB1, TCEB2, UBB, UBQLN1]	GO_BiologicalProcess-GOA_09.02.2016_16h18	0.016	1	N/A	N/A	[5]	None	9.67742
GO:0071453	cellular response to oxygen levels	15	[AIFM1, CUL2, FAM162A, FASN, GNB1, HYOU1, IRAK1, LMNA, P4HB, STC2, TBL2, TCEB1, TCEB2, UBB, UBQLN1]	GO_BiologicalProcess-GOA_09.02.2016_16h18	0.031	1	N/A	N/A	[4]	None	9.09091
GO:0071560	cellular response to transforming growth factor beta stimulus	15	[ARG1, FN1, GDF15, HDAC2, HSPA5, LTBP1, PARP1, PML, SNW1, STRAP, TAB1, TGFBR1, UBB, UBE2M, XPO1]	GO_BiologicalProcess-GOA_09.02.2016_16h18	0.67	1	N/A	N/A	[4, 6]	None	5.6391
GO:0006633	fatty acid biosynthetic process	15	[ABCD3, ACACA, ACSL3, DECR2, ELOVL1, ERLIN2, FASN, GGT7, HACD2, HACD3, HSD17B12, PCCB, SCD, SCD5, TECR]	GO_BiologicalProcess-GOA_09.02.2016_16h18	0.028	1	N/A	N/A	[5, 6, 7, 8, 9]	None	9.31677
GO:0015758	glucose transport	15	[AAAS, FABP5, HK2, MARCKS, NDC1, NUP205, NUP210, NUP93, PIK3R2, POM121, POM121C, PTRH2, RANBP2, SORT1, TPR]	GO_BiologicalProcess-GOA_09.02.2016_16h18	0.028	1	N/A	N/A	[7, 8]	None	9.31677
GO:0008645	hexose transport	15	[AAAS, FABP5, HK2, MARCKS, NDC1, NUP205, NUP210, NUP93, PIK3R2, POM121, POM121C, PTRH2, RANBP2, SORT1, TPR]	GO_BiologicalProcess-GOA_09.02.2016_16h18	0.03	1	N/A	N/A	[6, 7]	None	9.20245
GO:0048872	homeostasis of number of cells	15	[DNAJA3, FASN, GIGYF2, NCSTN, PRDX1, RBFOX2, RPL10, RPS14, RPS17, RPS19, SFXN1, SPNS1, UBAP2L, UBL4A, UNC45A]	GO_BiologicalProcess-GOA_09.02.2016_16h18	0.67	1	N/A	N/A	[4]	None	5.6391
GO:0002443	leukocyte mediated immunity	15	[C1QBP, FASN, HLA-A, HLA-B, HLA-E, HSPD1, JAGN1, PRDX1, PSMA7, PVRL2, SPNS1, STX4, TUBB, TUBB4B, VAMP7]	GO_BiologicalProcess-GOA_09.02.2016_16h18	0.46	1	N/A	N/A	[3]	None	4.17827
GO:0016042	lipid catabolic process	15	[ABCD3, ABHD12, ACAD9, CPT1A, ETFA, FABP5, GCDH, HADHA, HSD17B11, PCCB, PRKCSH, SGPL1, SLC27A4, SPTLC1, SPTLC2]	GO_BiologicalProcess-GOA_09.02.2016_16h18	0.89	1	N/A	N/A	[4]	None	4.79233
GO:0051668	localization within membrane	15	[ARCN1, COPA, COPB2, COPG1, LMAN1, NDC1, PREB, SCFD1, SEC22B, STX5, TFG, TMED10, TMED2, TMED9, VAPA]	GO_BiologicalProcess-GOA_09.02.2016_16h18	0.00016	0.17	N/A	N/A	[3]	None	15.1515
GO:0006900	membrane budding	15	[ARCN1, COPA, COPB2, COPG1, LMAN1, PREB, SCFD1, SEC22B, STX5, TFG, TMED10, TMED2, TMED9, VAPA, VPS4A]	GO_BiologicalProcess-GOA_09.02.2016_16h18	0.0038	1	N/A	N/A	[4, 5]	None	11.5385
GO:0042775	mitochondrial ATP synthesis coupled electron transport	15	[COX15, CYCS, FAM3A, NDUFA4, NDUFA6, NDUFA8, NDUFA9, NDUFB10, NDUFB4, NDUFS1, NDUFS3, NDUFS7, NDUFV1, UQCR10, UQCRC2]	GO_BiologicalProcess-GOA_09.02.2016_16h18	2.1e-06	0.0026	N/A	N/A	[6, 7, 8, 10, 11, 12, 13]	None	21.4286
GO:0015749	monosaccharide transport	15	[AAAS, FABP5, HK2, MARCKS, NDC1, NUP205, NUP210, NUP93, PIK3R2, POM121, POM121C, PTRH2, RANBP2, SORT1, TPR]	GO_BiologicalProcess-GOA_09.02.2016_16h18	0.031	1	N/A	N/A	[5, 6]	None	9.09091
GO:0051028	mRNA transport	15	[AAAS, EIF4E, HNRNPA3, LRPPRC, MYO1C, NDC1, NUP205, NUP210, NUP93, POLDIP3, POM121, POM121C, RANBP2, TPR, XPO1]	GO_BiologicalProcess-GOA_09.02.2016_16h18	0.011	1	N/A	N/A	[5, 6, 8]	None	10.3448
GO:0030308	negative regulation of cell growth	15	[CCAR2, CDK5, DDX3X, EI24, GJA1, NDUFA13, NDUFS3, PHB, PML, PPP2R1A, RACK1, RBBP7, RPL10, RTN4, SLIT2]	GO_BiologicalProcess-GOA_09.02.2016_16h18	0.089	1	N/A	N/A	[3, 4, 5, 6]	None	8.15217
GO:0051224	negative regulation of protein transport	15	[CDK5, CHP1, DERL2, EMD, ERLEC1, ERP29, FN1, HADHA, OS9, PML, PPM1B, RPL10, TXN, UBAC2, UBE2G2]	GO_BiologicalProcess-GOA_09.02.2016_16h18	0.21	1	N/A	N/A	[3, 4, 5, 6, 7]	None	6.91244
GO:0098813	nuclear chromosome segregation	15	[AURKB, BAG6, CDC42, CDC6, KPNB1, MAD2L1, NDC1, P3H4, PHB2, PPP2R1A, SMC2, SMC4, TPR, TRIP13, VPS4A]	GO_BiologicalProcess-GOA_09.02.2016_16h18	0.29	1	N/A	N/A	[4, 5]	None	6.60793
GO:2001235	positive regulation of apoptotic signaling pathway	15	[FAM162A, FASN, HTRA2, ITM2C, MAGED1, MCL1, PDIA3, PML, PPP2R1A, RACK1, RPS3, TGFBR1, UBB, YWHAE, YWHAZ]	GO_BiologicalProcess-GOA_09.02.2016_16h18	0.14	1	N/A	N/A	[4, 5, 6, 7, 8]	None	7.5
GO:2001252	positive regulation of chromosome organization	15	[AURKB, CCT2, CCT3, CCT4, CCT5, CCT6A, CCT7, CCT8, MAP2K7, PML, RTEL1, RUVBL2, SNW1, TCP1, TPR]	GO_BiologicalProcess-GOA_09.02.2016_16h18	0.014	1	N/A	N/A	[5, 6, 7]	None	9.93377
GO:2001056	positive regulation of cysteine-type endopeptidase activity	15	[AIFM1, ASPH, CYCS, DDX3X, DNAJA3, FAM162A, FASN, HSPD1, HTRA2, NDUFA13, PML, RACK1, RPS27L, RPS3, VCP]	GO_BiologicalProcess-GOA_09.02.2016_16h18	0.0067	1	N/A	N/A	[7, 8, 9, 10, 11]	None	10.6383
GO:0043902	positive regulation of multi-organism process	15	[C1QBP, DDB1, DDX3X, GTF2F2, HACD3, KRT17, P4HB, POLR2H, PPIA, PPIB, SNW1, TCEB1, TCEB2, VAPA, VPS4A]	GO_BiologicalProcess-GOA_09.02.2016_16h18	0.089	1	N/A	N/A	[2, 3, 4]	None	8.19672
GO:0032103	positive regulation of response to external stimulus	15	[AMBRA1, C1QBP, CALR, FN1, HSPB1, HSPD1, IL17RA, RPS19, RPSA, SLIT2, SNW1, SPTLC1, SPTLC2, STX4, VAMP7]	GO_BiologicalProcess-GOA_09.02.2016_16h18	0.89	1	N/A	N/A	[3, 4, 5]	None	4.79233
GO:1903532	positive regulation of secretion by cell	15	[ATP6AP1, C2CD2L, CDK5, FLNB, GJA1, GLUD1, HLA-E, IL17RA, MCU, NCL, PPIA, STX4, VAMP7, VPS4A, WLS]	GO_BiologicalProcess-GOA_09.02.2016_16h18	0.46	1	N/A	N/A	[3, 4, 5, 6, 7, 8]	None	4.15512
GO:0072593	reactive oxygen species metabolic process	15	[ARF4, CAT, HBA1, HK2, HSP90AA1, HSP90AB1, NDUFA13, NDUFS1, NDUFS3, PRDX1, PRDX2, PRDX4, SLC25A33, VDAC1, VDAC2]	GO_BiologicalProcess-GOA_09.02.2016_16h18	0.67	1	N/A	N/A	[3]	None	5.57621
GO:0032970	regulation of actin filament-based process	15	[AMOT, ATP1A1, ATP2A2, CCDC88A, CDC42EP1, CDK5, DSG2, DSP, DSTN, HAX1, IQGAP2, JUP, LMOD2, RICTOR, SLIT2]	GO_BiologicalProcess-GOA_09.02.2016_16h18	0.62	1	N/A	N/A	[3, 4]	None	4.41176
GO:0010769	regulation of cell morphogenesis involved in differentiation	15	[C1QBP, CALR, CDC42, CDK5, CUL7, FLNA, FN1, HDAC2, MARCKS, NEFL, RTN4, SLIT2, STRAP, TGFBR1, VAMP7]	GO_BiologicalProcess-GOA_09.02.2016_16h18	0.46	1	N/A	N/A	[5, 6, 7]	None	4.17827
GO:0071559	response to transforming growth factor beta	15	[ARG1, FN1, GDF15, HDAC2, HSPA5, LTBP1, PARP1, PML, SNW1, STRAP, TAB1, TGFBR1, UBB, UBE2M, XPO1]	GO_BiologicalProcess-GOA_09.02.2016_16h18	0.67	1	N/A	N/A	[3, 5]	None	5.57621
GO:0043588	skin development	15	[CDC42, DHCR24, DSP, FLG, FLG2, FLNB, GNAS, HDAC2, HRNR, JUP, KRT17, NME2, SLC27A4, SPRR1B, TGM3]	GO_BiologicalProcess-GOA_09.02.2016_16h18	0.67	1	N/A	N/A	[4, 5, 6]	None	5.72519
GO:0007015	actin filament organization	14	[AMOT, CDC42, CDC42EP1, DSTN, FLNA, HAX1, HSP90B1, IQGAP2, LMOD2, MARCKS, MYO1B, RICTOR, SLIT2, TTC17]	GO_BiologicalProcess-GOA_09.02.2016_16h18	0.45	1	N/A	N/A	[5, 6]	None	4.05797
GO:0001667	ameboidal-type cell migration	14	[AAMP, AMOT, C1QBP, HSPB1, PML, RAB13, RPL10, SERPINF1, SGPL1, SLIT2, STRAP, SYNJ2BP, TGFBR1, TMEM201]	GO_BiologicalProcess-GOA_09.02.2016_16h18	0.39	1	N/A	N/A	[4, 5, 6]	None	4
GO:0043010	camera-type eye development	14	[FKBP8, GJA1, GNB1, HDAC2, LMNB2, LPCAT1, MAPRE2, RCN1, RP1, RPL24, SERPINF1, TGFBR1, TNPO1, VIM]	GO_BiologicalProcess-GOA_09.02.2016_16h18	0.45	1	N/A	N/A	[5, 6, 7, 8]	None	4.1543
GO:0071229	cellular response to acid chemical	14	[ACACA, ADAMTS1, CPT1A, FASN, FN1, GNAS, GNB1, HDAC2, HTRA2, NDUFA13, NME2, RANBP1, SERPINF1, SNW1]	GO_BiologicalProcess-GOA_09.02.2016_16h18	0.18	1	N/A	N/A	[4]	None	7.29167
GO:0071456	cellular response to hypoxia	14	[CUL2, FAM162A, FASN, GNB1, HYOU1, IRAK1, LMNA, P4HB, STC2, TBL2, TCEB1, TCEB2, UBB, UBQLN1]	GO_BiologicalProcess-GOA_09.02.2016_16h18	0.024	1	N/A	N/A	[4, 6]	None	9.45946
GO:0051607	defense response to virus	14	[C1QBP, DNAJC3, HIST1H3A, HLA-A, IL27, MAVS, MRPS2, NUP93, PML, PPM1B, SLC1A3, SLC25A19, SNRPB, SNRPD2]	GO_BiologicalProcess-GOA_09.02.2016_16h18	0.45	1	N/A	N/A	[3, 4, 5, 6]	None	4.12979
GO:0071897	DNA biosynthetic process	14	[AURKB, CCT2, CCT4, CERS1, DDB1, GJA1, MAP2K7, PCNA, PHB, PML, RFC3, TCP1, UBB, VCP]	GO_BiologicalProcess-GOA_09.02.2016_16h18	0.082	1	N/A	N/A	[5, 6, 7]	None	8.13953
GO:0006323	DNA packaging	14	[AIFM1, CDK1, HAT1, HIST1H2BD, HIST1H3A, HIST1H4A, MCM7, NAP1L1, RBBP7, RUVBL1, SET, SMC2, SMC4, TPR]	GO_BiologicalProcess-GOA_09.02.2016_16h18	0.18	1	N/A	N/A	[6]	None	7.40741
GO:0006261	DNA-dependent DNA replication	14	[CDC45, CDC6, CDC7, DNAJA3, MCM3, MCM5, MCM7, PARP1, PCNA, RFC3, RTEL1, SLC25A33, STOML2, TFAM]	GO_BiologicalProcess-GOA_09.02.2016_16h18	0.02	1	N/A	N/A	[6, 7, 8]	None	9.79021
GO:0006302	double-strand break repair	14	[CDC45, CDC7, HIST1H4A, KPNA2, LRIF1, PARP1, PML, PRKDC, PSMD14, RFC3, RTEL1, TRIP13, UBB, VCP]	GO_BiologicalProcess-GOA_09.02.2016_16h18	0.54	1	N/A	N/A	[4, 6, 7, 8]	None	6.06061
GO:0016197	endosomal transport	14	[ARL1, DCTN1, FLNA, GOSR1, LMAN1, MYO1D, RAB13, SORT1, STX5, SURF4, TMED9, UBB, VAMP7, VPS4A]	GO_BiologicalProcess-GOA_09.02.2016_16h18	0.88	1	N/A	N/A	[5, 6]	None	5.34351
GO:0035337	fatty-acyl-CoA metabolic process	14	[ACACA, ACSL1, ACSL3, AGK, DGAT1, ELOVL1, FAR1, FASN, GCDH, HACD2, HSD17B12, SCD, SLC25A1, TECR]	GO_BiologicalProcess-GOA_09.02.2016_16h18	1.8e-07	0.00023	N/A	N/A	[5, 6]	None	27.451
GO:0031047	gene silencing by RNA	14	[AAAS, HIST1H3A, HIST1H4A, NDC1, NUP205, NUP210, NUP93, POLR2H, POM121, POM121C, RAN, RANBP2, TPR, XPO5]	GO_BiologicalProcess-GOA_09.02.2016_16h18	0.0074	1	N/A	N/A	[4, 6, 7, 8]	None	10.9375
GO:0007030	Golgi organization	14	[ARL1, BAG5, CDC42, CDK1, CUL7, LMAN1, PRMT5, STX5, SURF4, TMED10, TMED2, TMED5, TMED9, YWHAZ]	GO_BiologicalProcess-GOA_09.02.2016_16h18	0.00044	0.45	N/A	N/A	[4]	None	14.433
GO:0001822	kidney development	14	[ADAMTS1, APH1A, BAG6, CAT, IQGAP1, LMNB2, MAGED1, SERPINF1, SGPL1, SLIT2, SOAT1, TGFBR1, TMED10, WFS1]	GO_BiologicalProcess-GOA_09.02.2016_16h18	0.89	1	N/A	N/A	[3, 4, 5, 6, 7]	None	4.7619
GO:0043414	macromolecule methylation	14	[FBLL1, GNAS, HIST1H3A, HIST1H4A, PCMT1, PRMT5, SNRPB, SNRPD3, SNW1, TFB2M, TRIM28, TRMT10C, TRMT2A, TRMT61B]	GO_BiologicalProcess-GOA_09.02.2016_16h18	0.88	1	N/A	N/A	[3, 4, 5]	None	5.26316
GO:0070125	mitochondrial translational elongation	14	[MRPL11, MRPL14, MRPL30, MRPL37, MRPL4, MRPL43, MRPS12, MRPS14, MRPS16, MRPS22, MRPS26, MRPS27, MRPS28, MRPS7]	GO_BiologicalProcess-GOA_09.02.2016_16h18	0.00012	0.13	N/A	N/A	[5, 6, 7, 8, 9]	None	16.2791
GO:0070124	mitochondrial translational initiation	14	[MRPL11, MRPL14, MRPL30, MRPL37, MRPL4, MRPL43, MRPS12, MRPS14, MRPS16, MRPS22, MRPS26, MRPS27, MRPS28, MRPS7]	GO_BiologicalProcess-GOA_09.02.2016_16h18	0.0001	0.11	N/A	N/A	[4, 5, 6, 7, 8, 9]	None	16.4706
GO:0070126	mitochondrial translational termination	14	[MRPL11, MRPL14, MRPL30, MRPL37, MRPL4, MRPL43, MRPS12, MRPS14, MRPS16, MRPS22, MRPS26, MRPS27, MRPS28, MRPS7]	GO_BiologicalProcess-GOA_09.02.2016_16h18	0.00013	0.14	N/A	N/A	[5, 6, 7, 8, 9]	None	16.092
GO:0044003	modification by symbiont of host morphology or physiology	14	[AAAS, ALB, KPNA2, KPNB1, NDC1, NUP205, NUP210, NUP93, POM121, POM121C, RANBP2, SLC25A6, TPR, VAPA]	GO_BiologicalProcess-GOA_09.02.2016_16h18	4.6e-05	0.051	N/A	N/A	[4, 5]	None	17.7215
GO:0032387	negative regulation of intracellular transport	14	[CDK5, CHP1, DERL2, EMD, ERLEC1, HSPA1A, OS9, PPM1B, RPL10, SLC25A5, TPR, TXN, UBAC2, UBE2G2]	GO_BiologicalProcess-GOA_09.02.2016_16h18	0.044	1	N/A	N/A	[3, 4, 5, 6]	None	8.86076
GO:0090305	nucleic acid phosphodiester bond hydrolysis	14	[AIFM1, DDB1, G3BP1, HSPA1A, KPNB1, PARP1, PCNA, PELO, PGAP1, RAF1, RFC3, RPS21, RPSA, UBB]	GO_BiologicalProcess-GOA_09.02.2016_16h18	1	1	N/A	N/A	[5, 6]	None	4.91228
GO:0048284	organelle fusion	14	[AFG3L2, CDK1, CHCHD3, GDAP1, GNAI3, GOSR1, RAB34, SEC22B, STOML2, STX4, STX5, UBQLN1, VAMP7, VPS4A]	GO_BiologicalProcess-GOA_09.02.2016_16h18	0.01	1	N/A	N/A	[4]	None	10.4478
GO:0018208	peptidyl-proline modification	14	[CRTAP, FKBP10, FKBP14, FKBP2, FKBP8, P3H1, P4HA1, P4HA2, P4HB, PPIA, PPIB, PPIC, PPIL1, RANBP2]	GO_BiologicalProcess-GOA_09.02.2016_16h18	3.6e-06	0.0043	N/A	N/A	[7, 8]	None	21.875
GO:0018209	peptidyl-serine modification	14	[AURKB, CDC42, CDC7, CDK1, CDK5, GALNT1, GALNT2, HAX1, PRKDC, RACK1, RAF1, RICTOR, TGFBR1, TXN]	GO_BiologicalProcess-GOA_09.02.2016_16h18	1	1	N/A	N/A	[7, 8]	None	5.03597
GO:0007009	plasma membrane organization	14	[ACSL3, ATP1B3, ATP2A2, BSG, JUP, MAP7, RAB13, RAB34, RACK1, RER1, STX4, TMED2, VAMP7, VPS4A]	GO_BiologicalProcess-GOA_09.02.2016_16h18	1	1	N/A	N/A	[4, 5]	None	4.92958
GO:0034250	positive regulation of cellular amide metabolic process	14	[C1QBP, DDX3X, DNAJC3, EEF2, ELAVL1, EPRS, KRT17, POLDIP3, QARS, RACK1, RPS27L, RPS4X, RPS9, YTHDF2]	GO_BiologicalProcess-GOA_09.02.2016_16h18	0.0018	1	N/A	N/A	[4, 5, 6]	None	12.5
GO:0043280	positive regulation of cysteine-type endopeptidase activity involved in apoptotic process	14	[AIFM1, CYCS, DDX3X, DNAJA3, FAM162A, FASN, HSPD1, HTRA2, NDUFA13, PML, RACK1, RPS27L, RPS3, VCP]	GO_BiologicalProcess-GOA_09.02.2016_16h18	0.0086	1	N/A	N/A	[6, 7, 8, 9, 10, 11, 12]	None	10.687
GO:0043123	positive regulation of I-kappaB kinase/NF-kappaB signaling	14	[EEF1D, FLNA, GJA1, GPR89A, IRAK1, LTF, MAVS, TAB2, TFG, TMED4, UBB, VAPA, WLS, ZDHHC13]	GO_BiologicalProcess-GOA_09.02.2016_16h18	0.12	1	N/A	N/A	[5, 6, 7, 8]	None	7.69231
GO:0031334	positive regulation of protein complex assembly	14	[CDC42EP1, FASN, GTF2F2, IQGAP2, PSMC1, PSMC2, PSMC3, PSMC4, PSMC5, PSMC6, RACK1, RICTOR, RPS3, VCP]	GO_BiologicalProcess-GOA_09.02.2016_16h18	0.44	1	N/A	N/A	[3, 4, 5, 6, 7]	None	6.36364
GO:1903902	positive regulation of viral life cycle	14	[DDB1, DDX3X, GTF2F2, HACD3, KRT17, P4HB, POLR2H, PPIA, PPIB, SNW1, TCEB1, TCEB2, VAPA, VPS4A]	GO_BiologicalProcess-GOA_09.02.2016_16h18	0.0015	1	N/A	N/A	[4, 5, 6, 7]	None	12.7273
GO:0048524	positive regulation of viral process	14	[DDB1, DDX3X, GTF2F2, HACD3, KRT17, P4HB, POLR2H, PPIA, PPIB, SNW1, TCEB1, TCEB2, VAPA, VPS4A]	GO_BiologicalProcess-GOA_09.02.2016_16h18	0.0028	1	N/A	N/A	[3, 4, 5, 6]	None	11.9658
GO:1990778	protein localization to cell periphery	14	[ACSL3, ATP1B3, BSG, JUP, MAP7, NUBP2, RAB13, RAB34, RACK1, RER1, STX4, TMED2, VAMP7, VPS4A]	GO_BiologicalProcess-GOA_09.02.2016_16h18	0.44	1	N/A	N/A	[5]	None	6.33484
GO:0016925	protein sumoylation	14	[AAAS, AURKB, NDC1, NUP205, NUP210, NUP93, PARP1, PCNA, PML, POM121, POM121C, RANBP2, TPR, TRIM28]	GO_BiologicalProcess-GOA_09.02.2016_16h18	0.016	1	N/A	N/A	[8, 9]	None	10.2941
GO:0071806	protein transmembrane transport	14	[AFG3L2, HSP90AA1, HSPA8, MCL1, NDUFA13, PAM16, TIMM17B, TIMM21, TIMM23, TIMM44, TIMM50, TOMM20, TOMM22, TOMM70A]	GO_BiologicalProcess-GOA_09.02.2016_16h18	4e-07	0.00049	N/A	N/A	[4, 5, 6]	None	25.9259
GO:0010506	regulation of autophagy	14	[AMBRA1, CISD2, EEF1A1, HAX1, HTRA2, PIK3R2, RNF5, RPL28, RUVBL1, SCFD1, SPTLC1, SPTLC2, UBQLN1, VDAC1]	GO_BiologicalProcess-GOA_09.02.2016_16h18	0.26	1	N/A	N/A	[3, 5, 6]	None	6.76329
GO:0032204	regulation of telomere maintenance	14	[AURKB, CCT2, CCT3, CCT4, CCT5, CCT6A, CCT7, CCT8, HNRNPU, MAP2K7, PARP1, PML, RTEL1, TCP1]	GO_BiologicalProcess-GOA_09.02.2016_16h18	1.3e-05	0.015	N/A	N/A	[3, 4, 5, 6, 7, 8]	None	19.7183
GO:1904356	regulation of telomere maintenance via telomere lengthening	14	[AURKB, CCT2, CCT3, CCT4, CCT5, CCT6A, CCT7, CCT8, HNRNPU, MAP2K7, PARP1, PML, RTEL1, TCP1]	GO_BiologicalProcess-GOA_09.02.2016_16h18	3.1e-07	0.00038	N/A	N/A	[4, 5, 6, 7, 8, 9]	None	26.4151
GO:0042542	response to hydrogen peroxide	14	[AIFM1, ARG1, CAT, CDK1, EEF2, FASN, HBA1, HDAC2, HSPD1, HSPH1, PYCR1, RACK1, RPS3, TXN]	GO_BiologicalProcess-GOA_09.02.2016_16h18	0.038	1	N/A	N/A	[4, 5]	None	9.27152
GO:1902591	single-organism membrane budding	14	[ARCN1, COPA, COPB2, COPG1, LMAN1, PREB, SCFD1, SEC22B, STX5, TFG, TMED10, TMED2, TMED9, VAPA]	GO_BiologicalProcess-GOA_09.02.2016_16h18	0.00015	0.16	N/A	N/A	[4, 5, 6]	None	15.9091
GO:0006903	vesicle targeting	14	[ARCN1, COPA, COPB2, COPG1, GOSR1, LMAN1, PREB, SCFD1, SEC22B, STX5, TFG, TMED10, TMED2, TMED9]	GO_BiologicalProcess-GOA_09.02.2016_16h18	0.00022	0.23	N/A	N/A	[3, 5, 6]	None	15.3846
GO:0048199	vesicle targeting, to, from or within Golgi	14	[ARCN1, COPA, COPB2, COPG1, GOSR1, LMAN1, PREB, SCFD1, SEC22B, STX5, TFG, TMED10, TMED2, TMED9]	GO_BiologicalProcess-GOA_09.02.2016_16h18	4e-05	0.044	N/A	N/A	[4, 6, 7]	None	17.9487
GO:0071616	acyl-CoA biosynthetic process	13	[ACACA, ACSL1, ACSL3, AGK, ELOVL1, FAM3A, FASN, GCDH, HACD2, HSD17B12, SCD, SLC25A1, TECR]	GO_BiologicalProcess-GOA_09.02.2016_16h18	2.2e-05	0.025	N/A	N/A	[5, 6]	None	20
GO:0006022	aminoglycan metabolic process	13	[B3GAT3, B3GNT2, B4GALT5, CHID1, CHP1, CHPF, CHPF2, CHST14, CLN6, EXTL3, GPC6, GUSB, GXYLT1]	GO_BiologicalProcess-GOA_09.02.2016_16h18	0.24	1	N/A	N/A	[4]	None	6.98925
GO:0008637	apoptotic mitochondrial changes	13	[CCAR2, FAM162A, HK2, HSPA1A, LMNA, MCL1, MTCH2, NDUFS1, SLC25A4, SLC25A5, TIMM50, YWHAE, YWHAZ]	GO_BiologicalProcess-GOA_09.02.2016_16h18	0.027	1	N/A	N/A	[5, 6]	None	9.70149
GO:0044242	cellular lipid catabolic process	13	[ABCD3, ABHD12, ACAD9, CPT1A, ETFA, FABP5, GCDH, HADHA, PCCB, SGPL1, SLC27A4, SPTLC1, SPTLC2]	GO_BiologicalProcess-GOA_09.02.2016_16h18	0.33	1	N/A	N/A	[4, 5]	None	6.53266
GO:0071496	cellular response to external stimulus	13	[ADAMTS1, AIFM1, ALB, ASNS, ATP1A1, CBS, FASN, GCN1, GJA1, HSPA5, HSPA8, SNW1, TBL2]	GO_BiologicalProcess-GOA_09.02.2016_16h18	0.59	1	N/A	N/A	[3]	None	4.34783
GO:0034614	cellular response to reactive oxygen species	13	[AIFM1, ARG1, CDK1, FASN, HDAC2, HSPH1, PARP1, PRDX1, PRDX2, PYCR1, RACK1, RPS3, TXN]	GO_BiologicalProcess-GOA_09.02.2016_16h18	0.066	1	N/A	N/A	[5]	None	8.49673
GO:0008203	cholesterol metabolic process	13	[CAT, CLN6, CYP51A1, DHCR24, DHCR7, EBP, ERLIN2, HDLBP, LBR, LMBR1, SOAT1, UBL4A, VDAC2]	GO_BiologicalProcess-GOA_09.02.2016_16h18	0.03	1	N/A	N/A	[6]	None	9.48905
GO:1903513	endoplasmic reticulum to cytosol transport	13	[ASPH, AUP1, DERL2, ERLEC1, FAF2, HM13, HSP90B1, OS9, SEC61B, SEL1L, UBAC2, UBE2G2, VCP]	GO_BiologicalProcess-GOA_09.02.2016_16h18	4e-06	0.0047	N/A	N/A	[6]	None	23.2143
GO:0006112	energy reserve metabolic process	13	[ACACA, AGPAT1, FASN, GNAS, GNB1, GNB2, IQGAP1, MARCKS, PTRH2, SLC25A4, SLC25A5, SLC25A6, UBB]	GO_BiologicalProcess-GOA_09.02.2016_16h18	0.31	1	N/A	N/A	[4, 5]	None	6.87831
GO:0007565	female pregnancy	13	[ARG1, BSG, C1QBP, CAD, DSG1, DSG2, FASN, GNAS, SLC38A1, STC2, TMED2, TRIM28, UMPS]	GO_BiologicalProcess-GOA_09.02.2016_16h18	0.65	1	N/A	N/A	[3, 4]	None	5.72687
GO:0009566	fertilization	13	[AAAS, CCT2, CCT3, CCT4, CCT5, CCT7, CCT8, CDK1, CLGN, MFGE8, PVRL2, TCP1, UBAP2L]	GO_BiologicalProcess-GOA_09.02.2016_16h18	0.17	1	N/A	N/A	[3, 4, 5]	None	7.38636
GO:0042063	gliogenesis	13	[CDK1, CDK5, CNP, EEF2, FN1, HDAC2, LMNB2, MBOAT7, PHGDH, PRMT5, RTN4, UFL1, VIM]	GO_BiologicalProcess-GOA_09.02.2016_16h18	1	1	N/A	N/A	[6, 7]	None	5.05837
GO:0030258	lipid modification	13	[ABCD3, ACAD9, AGK, CPT1A, ETFA, GCDH, HADHA, PCCB, PIK3R2, PTRH2, SACM1L, SOAT1, VDAC2]	GO_BiologicalProcess-GOA_09.02.2016_16h18	0.43	1	N/A	N/A	[4, 5]	None	6.25
GO:0035336	long-chain fatty-acyl-CoA metabolic process	13	[ACACA, ACSL1, ACSL3, AGK, DGAT1, ELOVL1, FAR1, FASN, HACD2, HSD17B12, SCD, SLC25A1, TECR]	GO_BiologicalProcess-GOA_09.02.2016_16h18	2.6e-07	0.00032	N/A	N/A	[6, 7]	None	28.8889
GO:0044068	modulation by symbiont of host cellular process	13	[AAAS, KPNA2, KPNB1, NDC1, NUP205, NUP210, NUP93, POM121, POM121C, RANBP2, SLC25A6, TPR, VAPA]	GO_BiologicalProcess-GOA_09.02.2016_16h18	7.4e-06	0.0086	N/A	N/A	[3, 4, 5, 6]	None	22.0339
GO:0019048	modulation by virus of host morphology or physiology	13	[AAAS, KPNA2, KPNB1, NDC1, NUP205, NUP210, NUP93, POM121, POM121C, RANBP2, SLC25A6, TPR, VAPA]	GO_BiologicalProcess-GOA_09.02.2016_16h18	3.7e-05	0.042	N/A	N/A	[4, 5, 6]	None	19.1176
GO:0019054	modulation by virus of host process	13	[AAAS, KPNA2, KPNB1, NDC1, NUP205, NUP210, NUP93, POM121, POM121C, RANBP2, SLC25A6, TPR, VAPA]	GO_BiologicalProcess-GOA_09.02.2016_16h18	4e-06	0.0047	N/A	N/A	[4, 5, 6, 7]	None	23.2143
GO:0034249	negative regulation of cellular amide metabolic process	13	[CALR, DDX3X, EIF4E, EPRS, GAPDH, GIGYF2, PML, RACK1, RAN, RPS3, SRP9, TPR, XPO5]	GO_BiologicalProcess-GOA_09.02.2016_16h18	0.035	1	N/A	N/A	[4, 5, 6]	None	9.21986
GO:0031348	negative regulation of defense response	13	[C1QBP, CHID1, DNAJA3, HLA-A, HLA-B, HLA-E, MYO1C, PPM1B, PSMB4, RPL10, RPS19, SERPINF1, SLIT2]	GO_BiologicalProcess-GOA_09.02.2016_16h18	0.097	1	N/A	N/A	[3, 4, 5, 6]	None	8.33333
GO:1901215	negative regulation of neuron death	13	[AMBRA1, CDK5, FLNB, HSP90AB1, HSPD1, HTRA2, HYOU1, NEFL, PRDX2, RACK1, SERPINF1, SET, WFS1]	GO_BiologicalProcess-GOA_09.02.2016_16h18	0.32	1	N/A	N/A	[4, 5, 6]	None	6.77083
GO:0017148	negative regulation of translation	13	[CALR, DDX3X, EIF4E, EPRS, GAPDH, GIGYF2, PML, RACK1, RAN, RPS3, SRP9, TPR, XPO5]	GO_BiologicalProcess-GOA_09.02.2016_16h18	0.028	1	N/A	N/A	[5, 6, 7, 8, 9]	None	9.62963
GO:0006733	oxidoreduction coenzyme metabolic process	13	[ADCK3, COQ5, DLST, FAM3A, GAPDH, HK2, LDHB, NDUFA9, PFKP, PHGDH, PKM, UBL4A, VCP]	GO_BiologicalProcess-GOA_09.02.2016_16h18	0.11	1	N/A	N/A	[5]	None	7.83133
GO:0002221	pattern recognition receptor signaling pathway	13	[C1QBP, HSP90B1, HSPA1A, HSPD1, IRAK1, LTF, MAP2K7, MAVS, RPSA, TAB1, TAB2, UBB, UBQLN1]	GO_BiologicalProcess-GOA_09.02.2016_16h18	0.41	1	N/A	N/A	[5, 7, 8, 9, 10]	None	6.46766
GO:0045927	positive regulation of growth	13	[CDC42, CDK1, DDX3X, DERL2, EXTL3, FN1, ITSN2, KRT17, PPIB, PRKDC, SLC25A33, TGFBR1, WFS1]	GO_BiologicalProcess-GOA_09.02.2016_16h18	1	1	N/A	N/A	[2, 3, 4]	None	5.07812
GO:0045727	positive regulation of translation	13	[C1QBP, DDX3X, DNAJC3, EEF2, ELAVL1, EPRS, KRT17, POLDIP3, QARS, RPS27L, RPS4X, RPS9, YTHDF2]	GO_BiologicalProcess-GOA_09.02.2016_16h18	0.0012	1	N/A	N/A	[5, 6, 7, 8, 9]	None	13.5417
GO:0006892	post-Golgi vesicle-mediated transport	13	[ACSL3, ARFGEF2, HSPA8, MYO1B, RAB34, RACK1, SCAMP2, SCAMP3, SCFD1, SORT1, STX4, TXNDC5, VAMP7]	GO_BiologicalProcess-GOA_09.02.2016_16h18	0.023	1	N/A	N/A	[6, 7]	None	10.1562
GO:0051260	protein homooligomerization	13	[ACACA, ARG1, ATXN10, CAT, CPT1A, FASN, HM13, HSD17B10, RACK1, SOAT1, TNPO1, TRMT61B, VCP]	GO_BiologicalProcess-GOA_09.02.2016_16h18	0.78	1	N/A	N/A	[6, 7]	None	4.57746
GO:0072659	protein localization to plasma membrane	13	[ACSL3, ATP1B3, BSG, JUP, MAP7, RAB13, RAB34, RACK1, RER1, STX4, TMED2, VAMP7, VPS4A]	GO_BiologicalProcess-GOA_09.02.2016_16h18	0.53	1	N/A	N/A	[5, 6]	None	5.9633
GO:0051098	regulation of binding	13	[AMFR, AURKB, CDC42, CDK5, HDAC2, HSP90AB1, HSPA5, PARP1, PTPRF, RAN, RUVBL2, TGFBR1, TXN]	GO_BiologicalProcess-GOA_09.02.2016_16h18	0.59	1	N/A	N/A	[3]	None	4.33333
[truncated: 1,441 more rows]

## Sheet: SF-Vlgr1a CC
GOID	GOTerm	Nr. Genes	Associated Genes Found	Ontology Source	Term PValue	Term PValue Corrected with Bonferroni step down	Group PValue	Group PValue Corrected with Bonferroni step down	GOLevels	GOGroups	% Associated Genes
[truncated: 422 more rows]

## Sheet: SF-Vlgr1a MF
GOID+A:D	GOTerm	Nr. Genes	Associated Genes Found	Ontology Source	Term PValue	Term PValue Corrected with Bonferroni step down	Group PValue	Group PValue Corrected with Bonferroni step down	GOLevels	GOGroups	% Associated Genes
[truncated: 398 more rows]

[truncated: 1 more sheets: SF-Vlgr1a KEGG]
