# Supplementary material for: Affinity Proteomics Identifies Interaction Partners and Defines Novel Insights into the Function of the Adhesion GPCR VLGR1/ADGRV1
Source: Molecules. 2022 May 12;27(10):3108. doi: 10.3390/molecules27103108 (PMC9146371; doi:10.3390/molecules27103108)
Supplement: Supplementary file 1 [file molecules-27-03108-s001.zip › Supplementary Table S3 SF-Vlgr1_CTF ClueGO results.xls]

## Sheet: SF-VLGR1CTF BF
GOID	GOTerm	Nr. Genes	Associated Genes Found	Ontology Source	Term PValue	Term PValue Corrected with Bonferroni step down	Group PValue	Group PValue Corrected with Bonferroni step down	GOLevels	GOGroups	% Associated Genes
GO:0050794	regulation of cellular process	572	[AAAS, ACACA, ACLY, ACOT8, ACSL1, ACSL3, ACSL4, ACTB, ACTR2, ADAM17, ADGRL2, AGPAT1, AGPAT2, AGTRAP, AHNAK, AIFM1, ALB, AMFR, ANKLE2, ANXA1, AP1G1, APBB1, APH1A, APP, ARF3, ARF4, ARG1, ARL1, ARL10, ARL5B, ARL6IP5, ARMCX3, ASNA1, ASNS, ASPH, ATAD1, ATAD3A, ATP11C, ATP1A1, ATP1A2, ATP1B3, ATP2A2, ATP2C1, ATP5A1, ATP5B, ATP6AP1, ATP6AP2, ATP6V0A1, ATP6V0A2, ATP6V0D1, ATP6V1A, ATP6V1F, ATP6V1H, ATXN2…	GO_BiologicalProcess-GOA_09.02.2016_16h18	6e-09	9e-06	N/A	N/A	[2, 3]	None	5.39979
GO:0043170	macromolecule metabolic process	563	[AAAS, AAR2, ACACA, ACOT8, ACSL1, ACTB, ADAM17, ADCK4, AFG3L2, AHNAK, AIFM1, ALB, ALG1, ALG10, ALG10B, ALG11, ALG14, ALG2, ALG3, ALG5, ALG6, ALG8, ALG9, AMFR, ANKLE2, ANXA1, APBB1, APH1A, APP, ARCN1, ARF4, ARG1, ARL6IP5, ARMCX3, ASNA1, ASNS, ASPH, ATAD1, ATP6AP1, ATP6AP2, ATP6V0D1, AUP1, AURKB, B3GAT3, B4GALT7, BAG2, BAG4, BAG5, BAG6, BAX, BET1, BLMH, BRAT1, BZW1, C1QBP, C3orf33, CAD, CAND1, CAND…	GO_BiologicalProcess-GOA_09.02.2016_16h18	0.15	1	N/A	N/A	[3]	None	6.00277
GO:0044260	cellular macromolecule metabolic process	528	[AAAS, AAR2, ACOT8, ACSL1, ACTB, ADAM17, ADCK4, AFG3L2, AHNAK, AIFM1, ALG1, ALG10, ALG10B, ALG11, ALG14, ALG2, ALG3, ALG5, ALG6, ALG8, ALG9, AMFR, ANKLE2, ANXA1, APBB1, APH1A, APP, ARCN1, ARF4, ARL6IP5, ARMCX3, ASNA1, ASNS, ASPH, ATAD1, ATP6AP1, ATP6AP2, ATP6V0D1, AUP1, AURKB, B3GAT3, B4GALT7, BAG4, BAG5, BAG6, BAX, BET1, BLMH, BRAT1, BZW1, C1QBP, C3orf33, CAD, CAND1, CAND2, CANX, CCDC47, CCT2, C…	GO_BiologicalProcess-GOA_09.02.2016_16h18	0.4	1	N/A	N/A	[3, 4]	None	6.09559
GO:0006810	transport	506	[AAAS, ABCB10, ABCB7, ABCB8, ABCC1, ABCC4, ABCD3, ACACA, ACSL1, ACSL3, ACSL4, ACTB, ACTR2, AFG3L2, AHNAK, ALB, ANO10, ANXA1, AP1G1, APBB1, APOO, APP, ARCN1, ARF3, ARF4, ARG1, ARL1, ARL6IP1, ARL6IP5, ASNA1, ASPH, ATAD1, ATG9A, ATL2, ATL3, ATP11C, ATP13A1, ATP1A1, ATP1A2, ATP1B3, ATP2A2, ATP2B1, ATP2C1, ATP5A1, ATP5B, ATP5C1, ATP5D, ATP5EP2, ATP5F1, ATP5H, ATP5I, ATP5J2, ATP5L, ATP5O, ATP6AP1, ATP6…	GO_BiologicalProcess-GOA_09.02.2016_16h18	3.9e-45	6.8e-42	N/A	N/A	[3]	None	10.6571
GO:0019538	protein metabolic process	475	[AAAS, ACACA, ACOT8, ACSL1, ACTB, ADAM17, ADCK4, AFG3L2, AIFM1, ALB, ALG1, ALG10, ALG10B, ALG11, ALG14, ALG2, ALG3, ALG5, ALG6, ALG8, ALG9, AMFR, ANKLE2, ANXA1, APBB1, APH1A, APP, ARCN1, ARF4, ARL6IP5, ASNA1, ASNS, ASPH, ATP6AP1, ATP6AP2, ATP6V0D1, AUP1, AURKB, B3GAT3, B4GALT7, BAG2, BAG4, BAG5, BAG6, BAX, BET1, BLMH, BRAT1, C1QBP, C3orf33, CAD, CAND1, CAND2, CANX, CASP14, CCDC47, CCT2, CCT3, CCT…	GO_BiologicalProcess-GOA_09.02.2016_16h18	3.5e-12	5.6e-09	N/A	N/A	[3, 4]	None	8.04812
GO:1901576	organic substance biosynthetic process	475	[AAAS, ABCD3, ACACA, ACLY, ACOT8, ACSL1, ACSL3, ACSL4, ADCK3, AGK, AGPAT1, AGPAT2, AGPAT3, AGPAT4, ALDH3A2, ALG1, ALG10, ALG10B, ALG11, ALG14, ALG2, ALG3, ALG5, ALG6, ALG8, ALG9, ANXA1, APBB1, APP, ARCN1, ARF3, ARF4, ARG1, ARMCX3, ASNS, ASPH, ATP1A1, ATP5A1, ATP5B, ATP5C1, ATP5D, ATP5EP2, ATP5F1, ATP5H, ATP5I, ATP5J2, ATP5L, ATP5O, ATP6V0A1, ATP6V0A2, AURKB, B3GAT3, B4GALT7, BET1, BZW1, C14orf1, …	GO_BiologicalProcess-GOA_09.02.2016_16h18	2.8e-06	0.0038	N/A	N/A	[3]	None	7.37463
GO:0044249	cellular biosynthetic process	466	[AAAS, ABCD3, ACACA, ACLY, ACOT8, ACSL1, ACSL3, ACSL4, ADCK3, AGK, AGPAT1, AGPAT2, AGPAT3, AGPAT4, ALDH3A2, ALG1, ALG10, ALG10B, ALG11, ALG14, ALG2, ALG3, ALG5, ALG6, ALG8, ALG9, ANXA1, APBB1, APP, ARCN1, ARF3, ARF4, ARG1, ARMCX3, ASNS, ASPH, ATP1A1, ATP5A1, ATP5B, ATP5C1, ATP5D, ATP5EP2, ATP5F1, ATP5H, ATP5I, ATP5J2, ATP5L, ATP5O, ATP6V0A1, ATP6V0A2, AURKB, B3GAT3, B4GALT7, BET1, BZW1, C1QBP, C3…	GO_BiologicalProcess-GOA_09.02.2016_16h18	5.9e-06	0.0078	N/A	N/A	[3]	None	7.34668
GO:0044765	single-organism transport	450	[AAAS, ABCB10, ABCB7, ABCB8, ABCC1, ABCC4, ABCD3, ACACA, ACSL1, ACSL3, ACSL4, ACTB, ACTR2, AFG3L2, AHNAK, ALB, ANO10, ANXA1, AP1G1, APBB1, APOO, APP, ARCN1, ARF4, ARG1, ARL1, ARL6IP1, ARL6IP5, ASNA1, ASPH, ATAD1, ATL2, ATL3, ATP11C, ATP13A1, ATP1A1, ATP1A2, ATP1B3, ATP2A2, ATP2B1, ATP2C1, ATP5A1, ATP5B, ATP5C1, ATP5D, ATP5EP2, ATP5F1, ATP5H, ATP5I, ATP5J2, ATP5L, ATP5O, ATP6AP1, ATP6V0A1, ATP6V0A…	GO_BiologicalProcess-GOA_09.02.2016_16h18	5.9e-40	1e-36	N/A	N/A	[3, 4]	None	10.8069
GO:0044267	cellular protein metabolic process	441	[AAAS, ACSL1, ACTB, ADAM17, ADCK4, AFG3L2, AIFM1, ALG1, ALG10, ALG10B, ALG11, ALG14, ALG2, ALG3, ALG5, ALG6, ALG8, ALG9, AMFR, ANKLE2, ANXA1, APBB1, APH1A, APP, ARCN1, ARF4, ARL6IP5, ASNA1, ASNS, ASPH, ATP6AP1, ATP6AP2, ATP6V0D1, AUP1, AURKB, B3GAT3, B4GALT7, BAG4, BAG5, BAG6, BAX, BET1, BLMH, BRAT1, C1QBP, C3orf33, CAD, CAND1, CAND2, CANX, CCDC47, CCT2, CCT3, CCT4, CCT5, CCT6A, CCT7, CCT8, CDK1,…	GO_BiologicalProcess-GOA_09.02.2016_16h18	3.3e-14	5.3e-11	N/A	N/A	[4, 5]	None	8.4064
GO:0034641	cellular nitrogen compound metabolic process	412	[AAAS, AAR2, AASS, ACACA, ACSL3, ADPGK, AGK, AHNAK, AIFM1, ANXA1, APBB1, APP, ARF4, ARG1, ARMCX3, ASNS, ASPH, ATP1A2, ATP5A1, ATP5B, ATP5C1, ATP5D, ATP5EP2, ATP5F1, ATP5H, ATP5I, ATP5J2, ATP5L, ATP5O, ATP6AP2, ATP6V0A1, ATP6V0A2, ATP6V1A, AURKB, BAX, BZW1, C1QBP, C3orf33, CAD, CAND1, CAND2, CCT2, CCT3, CCT4, CCT5, CCT6A, CCT7, CCT8, CDC45, CDK1, CDKAL1, CDKN2A, CEPT1, CERS1, CERS2, CERS4, CERS5, …	GO_BiologicalProcess-GOA_09.02.2016_16h18	0.58	1	N/A	N/A	[3]	None	6.11457
GO:0007154	cell communication	380	[AAAS, ACSL1, ACTB, ACTR2, ADAM17, ADGRL2, AGPAT1, AGPAT2, AGTRAP, AIFM1, ALB, AMFR, ANXA1, APBB1, APH1A, APP, ARF3, ARF4, ARL1, ARL10, ARL5B, ARL6IP5, ASNA1, ASNS, ASPH, ATAD1, ATP1A1, ATP1A2, ATP2A2, ATP2B1, ATP2C1, ATP6AP1, ATP6AP2, ATP6V0A1, ATP6V0A2, ATP6V0D1, ATP6V1A, ATP6V1F, ATP6V1H, AURKB, BAG3, BAG4, BAG5, BAG6, BAX, BSG, C1QBP, C2CD2L, C3orf33, C3orf58, CCDC47, CDC42EP1, CDK1, CDKN2A, …	GO_BiologicalProcess-GOA_09.02.2016_16h18	0.037	1	N/A	N/A	[3]	None	5.76194
GO:0019222	regulation of metabolic process	357	[AAAS, ACACA, ACLY, ACOT8, ACSL1, ACSL3, ACTB, ADAM17, AGPAT1, AHNAK, AHSA1, AIFM1, ANKLE2, ANXA1, APBB1, APH1A, APP, ARF4, ARL1, ARL6IP5, ARMCX3, ASPH, ATAD1, ATP1A1, ATP1B3, ATP6AP1, ATP6AP2, ATP6V1H, AUP1, AURKB, B3GAT3, BAG3, BAG4, BAG5, BAG6, BAX, BRAT1, BSCL2, BZW1, C1QBP, C3orf33, CAND1, CAND2, CCT2, CCT3, CCT4, CCT5, CCT6A, CCT7, CCT8, CDC42EP1, CDC45, CDK1, CDKN2A, CERS1, CHCHD3, CHP1, C…	GO_BiologicalProcess-GOA_09.02.2016_16h18	7.6e-07	0.001	N/A	N/A	[2, 3]	None	5.15077
GO:0071702	organic substance transport	346	[AAAS, ABCB7, ABCC4, ABCD3, ACACA, ACSL1, ACSL3, ACSL4, AFG3L2, ALB, ANXA1, AP1G1, APBB1, APOO, ARCN1, ARF3, ARF4, ARG1, ARL6IP1, ARL6IP5, ASPH, ATG9A, ATP11C, ATP1A2, ATP6AP1, ATP6V0A1, ATP6V0A2, ATP6V0D1, ATP6V1A, ATP6V1F, ATP6V1H, AUP1, B3GAT3, BAG4, BET1, BSG, C2CD2L, CADM1, CANX, CDK1, CDKN2A, CHP1, COPA, COPB1, COPB2, COPE, COPG1, COPG2, COPZ1, CPT1A, CSE1L, DDOST, DERL1, DERL2, DNAJA1, DNA…	GO_BiologicalProcess-GOA_09.02.2016_16h18	1.2e-42	2.2e-39	N/A	N/A	[4]	None	12.5864
GO:0044281	small molecule metabolic process	340	[AAAS, AASS, ABCB7, ABCC1, ABCD3, ABHD12, ACACA, ACAD9, ACLY, ACOT8, ACSL1, ACSL3, ACSL4, ADCK3, ADPGK, AGK, AGPAT1, AGPAT2, AGPAT3, AGPAT4, ALB, ALDH1B1, ALDH3A2, ALG5, ANXA1, APP, ARF3, ARG1, ASNS, ATP1A2, ATP5A1, ATP5B, ATP5C1, ATP5D, ATP5EP2, ATP5F1, ATP5H, ATP5I, ATP5J2, ATP5L, ATP5O, ATP6V0A1, ATP6V0A2, ATP6V1A, B3GAT3, B4GALT7, BRAT1, BSG, C14orf1, CAD, CDIPT, CDS2, CEPT1, CERS1, CERS2, CE…	GO_BiologicalProcess-GOA_09.02.2016_16h18	5e-37	8.7e-34	N/A	N/A	[3]	None	11.9803
GO:0009059	macromolecule biosynthetic process	339	[AAAS, ACOT8, ALG1, ALG10, ALG10B, ALG11, ALG14, ALG2, ALG3, ALG5, ALG6, ALG8, ALG9, APBB1, APP, ARCN1, ARF4, ARG1, ARMCX3, ASPH, AURKB, B3GAT3, B4GALT7, BET1, BZW1, C1QBP, C3orf33, CAND1, CAND2, CANX, CCT2, CCT3, CCT4, CCT5, CCT6A, CCT7, CCT8, CDC45, CDK1, CDKAL1, CDKN2A, CERS1, CHCHD3, CHP1, CHPF, CHST14, CIAO1, COA3, COPA, COPB1, COPB2, COPE, COPG1, COPG2, COPZ1, COX4I1, COX6C, COX7B, CUX1, DA…	GO_BiologicalProcess-GOA_09.02.2016_16h18	0.89	1	N/A	N/A	[4]	None	6.29059
GO:0048518	positive regulation of biological process	335	[ACACA, ACLY, ACSL1, ACSL3, ACSL4, ACTB, ACTR2, ADAM17, ADGRL2, AGPAT1, AGPAT2, AHSA1, AIFM1, ALB, ANKLE2, ANXA1, AP1G1, APBB1, APH1A, APP, ARF4, ARG1, ARL1, ARL6IP5, ARMCX3, ASNS, ASPH, ATAD1, ATP11C, ATP1A1, ATP1B3, ATP2A2, ATP2C1, ATP6AP1, ATP6AP2, AURKB, B3GAT3, BAG4, BAG6, BAX, BRAT1, C1QBP, C2CD2L, CADM1, CAND1, CAND2, CCT2, CCT3, CCT4, CCT5, CCT6A, CCT7, CCT8, CDC42EP1, CDC45, CDK1, CDKN2A…	GO_BiologicalProcess-GOA_09.02.2016_16h18	0.1	1	N/A	N/A	[1, 2, 3]	None	5.81799
GO:1901360	organic cyclic compound metabolic process	333	[AAAS, AAR2, ABCC1, ACACA, ACLY, ACOT8, ADPGK, AHNAK, AIFM1, ALB, ANXA1, APBB1, APP, ARF4, ARMCX3, ASPH, ATP1A1, ATP1A2, ATP5A1, ATP5B, ATP5C1, ATP5D, ATP5EP2, ATP5F1, ATP5H, ATP5I, ATP5J2, ATP5L, ATP5O, ATP6V0A1, ATP6V0A2, ATP6V1A, AURKB, BAX, BZW1, C14orf1, C1QBP, C3orf33, CAD, CAND1, CAND2, CCT2, CCT3, CCT4, CCT5, CCT6A, CCT7, CCT8, CDC45, CDK1, CDKAL1, CDKN2A, CERS1, CHCHD3, CHP1, CIAO1, CLN6…	GO_BiologicalProcess-GOA_09.02.2016_16h18	9.1e-05	0.11	N/A	N/A	[3]	None	5.30677
GO:0006996	organelle organization	327	[AAAS, ABCC4, ABCD3, ACAD9, ACOT8, ACTB, ACTR2, AFG3L2, AIFM1, ANKLE2, ANXA1, AP1G1, APBB1, APOO, ARCN1, ARF4, ARL1, ASNA1, ATG9A, ATL2, ATL3, ATP2A2, ATP2C1, ATP5B, ATP6V0D1, ATXN10, ATXN2L, AURKB, BAG4, BAG5, BAG6, BAX, BCS1L, BET1, BNIP1, BSCL2, C19orf70, C1QBP, CCDC47, CCT2, CCT3, CCT4, CCT5, CCT6A, CCT7, CCT8, CDC42EP1, CDC45, CDK1, CDKN2A, CHCHD3, CHP1, CISD2, CLCN3, CLN6, CNP, COA3, COPA, …	GO_BiologicalProcess-GOA_09.02.2016_16h18	1.5e-10	2.4e-07	N/A	N/A	[3]	None	8.53118
GO:0034645	cellular macromolecule biosynthetic process	325	[ACOT8, ALG1, ALG10, ALG10B, ALG11, ALG14, ALG2, ALG3, ALG5, ALG6, ALG8, ALG9, APBB1, APP, ARCN1, ARF4, ARMCX3, ASPH, AURKB, B3GAT3, B4GALT7, BET1, BZW1, C1QBP, C3orf33, CAND1, CAND2, CANX, CCT2, CCT3, CCT4, CCT5, CCT6A, CCT7, CCT8, CDC45, CDK1, CDKAL1, CDKN2A, CERS1, CHCHD3, CHP1, CHPF, CHST14, CIAO1, COA3, COPA, COPB1, COPB2, COPE, COPG1, COPG2, COPZ1, COX4I1, COX6C, COX7B, CUX1, DAD1, DARS2, D…	GO_BiologicalProcess-GOA_09.02.2016_16h18	0.94	1	N/A	N/A	[4, 5]	None	6.2201
GO:0007165	signal transduction	324	[AAAS, ACSL1, ACTB, ACTR2, ADAM17, ADGRL2, AGPAT1, AGPAT2, AGTRAP, AIFM1, AMFR, ANXA1, APBB1, APH1A, APP, ARF3, ARF4, ARL1, ARL10, ARL5B, ARL6IP5, ASNA1, ASNS, ASPH, ATP1A2, ATP2A2, ATP2C1, ATP6AP1, ATP6AP2, ATP6V0A1, ATP6V0A2, ATP6V0D1, ATP6V1A, ATP6V1F, ATP6V1H, AURKB, BAG3, BAG4, BAG5, BAG6, BAX, BSG, C1QBP, C3orf33, C3orf58, CCDC47, CDC42EP1, CDK1, CDKN2A, CHP1, CHRNA5, DCTN1, DDB1, DDRGK1, D…	GO_BiologicalProcess-GOA_09.02.2016_16h18	0.00038	0.47	N/A	N/A	[3, 4]	None	5.36246
GO:0051649	establishment of localization in cell	317	[AAAS, ABCC4, ACACA, ACSL3, ACTR2, AFG3L2, ALB, ANXA1, AP1G1, APBB1, APP, ARCN1, ARF4, ARL1, ARL6IP1, ASPH, ATL2, ATL3, ATP1A2, ATP2A2, ATP2C1, ATP5A1, ATP5B, ATP5C1, ATP5D, ATP5F1, ATP5H, ATP5I, ATP5J2, ATP5L, ATP5O, ATP6AP1, ATP7B, AUP1, B3GAT3, BAG4, BAX, BET1, BSG, C2CD2L, CADM1, CANX, CDK1, CDKN2A, CHP1, CLCN3, CNP, COPA, COPB1, COPB2, COPE, COPG1, COPG2, COPZ1, CPT1A, CSE1L, CUX1, DCTN1, DD…	GO_BiologicalProcess-GOA_09.02.2016_16h18	2.6e-30	4.4e-27	N/A	N/A	[3]	None	11.4606
GO:0008104	protein localization	313	[AAAS, ACSL3, AFG3L2, ANXA1, AP1G1, APBB1, ARCN1, ARF3, ARF4, ARL1, ARL6IP1, ARMCX3, ASNA1, ASPH, ATG9A, ATP1B3, ATP6AP1, ATP6V0A1, ATP6V0A2, ATP6V0D1, ATP6V1A, ATP6V1F, ATP6V1H, AUP1, AURKB, B3GAT3, BAG4, BAG6, BAX, BET1, BSG, C2CD2L, CADM1, CANX, CCT2, CCT3, CCT4, CCT5, CCT6A, CCT7, CCT8, CDK1, CDKN2A, CHP1, COPA, COPB1, COPB2, COPE, COPG1, COPG2, COPZ1, CPT1A, CSE1L, DDOST, DERL1, DERL2, DHCR2…	GO_BiologicalProcess-GOA_09.02.2016_16h18	2.7e-35	4.6e-32	N/A	N/A	[3]	None	12.2218
GO:0046483	heterocycle metabolic process	305	[AAAS, AAR2, ABCC1, ACACA, ADPGK, AHNAK, AIFM1, ANXA1, APBB1, APP, ARF4, ARMCX3, ASPH, ATP1A2, ATP5A1, ATP5B, ATP5C1, ATP5D, ATP5EP2, ATP5F1, ATP5H, ATP5I, ATP5J2, ATP5L, ATP5O, ATP6V0A1, ATP6V0A2, ATP6V1A, AURKB, BAX, BZW1, C1QBP, C3orf33, CAD, CAND1, CAND2, CCT2, CCT3, CCT4, CCT5, CCT6A, CCT7, CCT8, CDC45, CDK1, CDKAL1, CDKN2A, CERS1, CHCHD3, CHP1, CIAO1, CNP, COX15, COX4I1, COX6C, COX7B, CTPS1…	GO_BiologicalProcess-GOA_09.02.2016_16h18	1.7e-06	0.0023	N/A	N/A	[3]	None	5.05972
GO:0006725	cellular aromatic compound metabolic process	300	[AAAS, AAR2, ABCC1, ACACA, ADPGK, AHNAK, AIFM1, ANXA1, APBB1, APP, ARF4, ARMCX3, ASPH, ATP1A2, ATP5A1, ATP5B, ATP5C1, ATP5D, ATP5EP2, ATP5F1, ATP5H, ATP5I, ATP5J2, ATP5L, ATP5O, ATP6V0A1, ATP6V0A2, ATP6V1A, AURKB, BAX, BZW1, C1QBP, C3orf33, CAD, CAND1, CAND2, CCT2, CCT3, CCT4, CCT5, CCT6A, CCT7, CCT8, CDC45, CDK1, CDKAL1, CDKN2A, CERS1, CHCHD3, CHP1, CIAO1, CNP, COMT, COX15, COX4I1, COX6C, COX7B,…	GO_BiologicalProcess-GOA_09.02.2016_16h18	1.8e-07	0.00026	N/A	N/A	[3]	None	4.9636
GO:0043412	macromolecule modification	296	[AAAS, ACSL1, ADAM17, ADCK4, ALG1, ALG10, ALG10B, ALG11, ALG14, ALG2, ALG3, ALG5, ALG6, ALG8, ALG9, AMFR, ANKLE2, ANXA1, APBB1, APP, ARCN1, ARF4, ARL6IP5, ASPH, ATP6AP1, ATP6AP2, AURKB, B3GAT3, B4GALT7, BAG4, BAG5, BAG6, BAX, BET1, BLMH, BRAT1, C3orf33, CAD, CAND1, CAND2, CANX, CDK1, CDKAL1, CDKN2A, CHP1, COPA, COPB1, COPB2, COPE, COPG1, COPG2, COPZ1, CSTA, DAD1, DCTN1, DCUN1D5, DDB1, DDOST, DDRG…	GO_BiologicalProcess-GOA_09.02.2016_16h18	0.022	1	N/A	N/A	[4]	None	6.99598
GO:0031323	regulation of cellular metabolic process	294	[ACACA, ACLY, ACOT8, ACSL1, ACSL3, ADAM17, AGPAT1, AHNAK, AIFM1, ANKLE2, ANXA1, APBB1, APP, ARF4, ARL6IP5, ARMCX3, ASPH, ATAD1, ATP1A1, ATP6AP1, ATP6AP2, AURKB, BAG4, BAG5, BAG6, BAX, BRAT1, BZW1, C1QBP, C3orf33, CAND1, CAND2, CCT2, CCT3, CCT4, CCT5, CCT6A, CCT7, CCT8, CDC45, CDK1, CDKN2A, CERS1, CHCHD3, CHP1, CIAO1, CISD1, CISD2, CLCN3, CLN6, COA3, COMT, CPT1A, CSTA, CUX1, DCUN1D5, DDRGK1, DDX6,…	GO_BiologicalProcess-GOA_09.02.2016_16h18	9.5e-09	1.4e-05	N/A	N/A	[3, 4]	None	4.83712
GO:0006139	nucleobase-containing compound metabolic process	293	[AAAS, AAR2, ACACA, ADPGK, AHNAK, AIFM1, ANXA1, APBB1, APP, ARF4, ARMCX3, ASPH, ATP1A2, ATP5A1, ATP5B, ATP5C1, ATP5D, ATP5EP2, ATP5F1, ATP5H, ATP5I, ATP5J2, ATP5L, ATP5O, ATP6V0A1, ATP6V0A2, ATP6V1A, AURKB, BAX, BZW1, C1QBP, C3orf33, CAD, CAND1, CAND2, CCT2, CCT3, CCT4, CCT5, CCT6A, CCT7, CCT8, CDC45, CDK1, CDKAL1, CDKN2A, CERS1, CHCHD3, CHP1, CIAO1, CNP, COX15, COX4I1, COX6C, COX7B, CTPS1, CUX1,…	GO_BiologicalProcess-GOA_09.02.2016_16h18	1.2e-06	0.0017	N/A	N/A	[3, 4]	None	5.0197
GO:0006464	cellular protein modification process	292	[AAAS, ACSL1, ADAM17, ADCK4, ALG1, ALG10, ALG10B, ALG11, ALG14, ALG2, ALG3, ALG5, ALG6, ALG8, ALG9, AMFR, ANKLE2, ANXA1, APBB1, APP, ARCN1, ARF4, ARL6IP5, ASPH, ATP6AP1, ATP6AP2, AURKB, B3GAT3, B4GALT7, BAG4, BAG5, BAG6, BAX, BET1, BLMH, BRAT1, C3orf33, CAD, CAND1, CAND2, CANX, CDK1, CDKN2A, CHP1, COPA, COPB1, COPB2, COPE, COPG1, COPG2, COPZ1, CSTA, DAD1, DCTN1, DCUN1D5, DDB1, DDOST, DDRGK1, DERL…	GO_BiologicalProcess-GOA_09.02.2016_16h18	0.0052	1	N/A	N/A	[5, 6]	None	7.18681
GO:0036211	protein modification process	292	[AAAS, ACSL1, ADAM17, ADCK4, ALG1, ALG10, ALG10B, ALG11, ALG14, ALG2, ALG3, ALG5, ALG6, ALG8, ALG9, AMFR, ANKLE2, ANXA1, APBB1, APP, ARCN1, ARF4, ARL6IP5, ASPH, ATP6AP1, ATP6AP2, AURKB, B3GAT3, B4GALT7, BAG4, BAG5, BAG6, BAX, BET1, BLMH, BRAT1, C3orf33, CAD, CAND1, CAND2, CANX, CDK1, CDKN2A, CHP1, COPA, COPB1, COPB2, COPE, COPG1, COPG2, COPZ1, CSTA, DAD1, DCTN1, DCUN1D5, DDB1, DDOST, DDRGK1, DERL…	GO_BiologicalProcess-GOA_09.02.2016_16h18	0.0052	1	N/A	N/A	[4, 5]	None	7.18681
GO:0060255	regulation of macromolecule metabolic process	292	[AAAS, ACOT8, ACSL1, ACTB, ADAM17, AHNAK, AIFM1, ANKLE2, APBB1, APP, ARF4, ARL6IP5, ARMCX3, ASPH, ATAD1, ATP6AP1, ATP6AP2, AURKB, BAG4, BAG5, BAG6, BAX, BRAT1, BZW1, C1QBP, C3orf33, CAND1, CAND2, CCT2, CCT3, CCT4, CCT5, CCT6A, CCT7, CCT8, CDC45, CDK1, CDKN2A, CERS1, CHCHD3, CHP1, CIAO1, CLN6, COA3, CSTA, CUX1, DCUN1D5, DDRGK1, DDX6, DERL1, DERL2, DHCR24, DHFR, DNAJA1, DNAJA3, DNAJB2, DNAJB6, DNAJ…	GO_BiologicalProcess-GOA_09.02.2016_16h18	2.7e-08	4e-05	N/A	N/A	[3, 4]	None	4.86829
GO:0080090	regulation of primary metabolic process	291	[ACOT8, ACSL1, ACSL3, ADAM17, AHNAK, AIFM1, ANKLE2, ANXA1, APBB1, APP, ARF4, ARL6IP5, ARMCX3, ASPH, ATP1A1, ATP6AP1, ATP6AP2, AURKB, BAG4, BAG5, BAG6, BAX, BRAT1, BSCL2, BZW1, C1QBP, C3orf33, CAND1, CAND2, CCT2, CCT3, CCT4, CCT5, CCT6A, CCT7, CCT8, CDC45, CDK1, CDKN2A, CERS1, CHCHD3, CHP1, CIAO1, CLN6, COA3, COMT, CPT1A, CSTA, CUX1, DCUN1D5, DDRGK1, DDX6, DERL1, DERL2, DHCR24, DHCR7, DHFR, DNAJA1…	GO_BiologicalProcess-GOA_09.02.2016_16h18	1.8e-08	2.7e-05	N/A	N/A	[3, 4]	None	4.85486
GO:0010467	gene expression	290	[AAAS, AAR2, ACTB, AFG3L2, AHNAK, AIFM1, APBB1, APH1A, APP, ARF4, ARMCX3, ASPH, ATP6AP2, AURKB, BAX, BZW1, C1QBP, C3orf33, CAND1, CAND2, CDC45, CDK1, CDKAL1, CDKN2A, CHCHD3, CHP1, CIAO1, COA3, COX4I1, COX6C, COX7B, CPD, CUX1, DARS2, DDOST, DDRGK1, DDX6, DHCR24, DHFR, DNAJA3, DNAJB6, DNAJC1, DNAJC5, EARS2, EEF1A1, EEF1G, EEF2, EIF4A1, EIF4G1, EIF5A, ENO1, ERLIN2, FARSA, FASN, FASTKD5, FKBP8, FUBP3…	GO_BiologicalProcess-GOA_09.02.2016_16h18	0.00028	0.34	N/A	N/A	[4]	None	5.27945
GO:0048522	positive regulation of cellular process	290	[ACACA, ACLY, ACSL1, ACSL3, ACSL4, ACTR2, ADAM17, ADGRL2, AGPAT1, AGPAT2, AIFM1, ANKLE2, ANXA1, AP1G1, APBB1, APH1A, APP, ARF4, ARG1, ARL6IP5, ARMCX3, ASNS, ASPH, ATAD1, ATP11C, ATP1B3, ATP2C1, ATP6AP1, ATP6AP2, AURKB, BAG4, BAG6, BAX, BRAT1, C1QBP, C2CD2L, CADM1, CAND1, CAND2, CCT2, CCT3, CCT4, CCT5, CCT6A, CCT7, CCT8, CDC42EP1, CDC45, CDK1, CDKN2A, CHP1, CIAO1, CLCN3, CLN6, COA3, COMT, CPT1A, C…	GO_BiologicalProcess-GOA_09.02.2016_16h18	0.18	1	N/A	N/A	[2, 3, 4]	None	5.8574
GO:0045184	establishment of protein localization	289	[AAAS, ACSL3, AFG3L2, ANXA1, AP1G1, APBB1, ARCN1, ARF3, ARF4, ARL6IP1, ASNA1, ASPH, ATG9A, ATP6AP1, ATP6V0A1, ATP6V0A2, ATP6V0D1, ATP6V1A, ATP6V1F, ATP6V1H, AUP1, B3GAT3, BAG4, BAG6, BAX, BET1, BSG, C2CD2L, CADM1, CANX, CCT2, CCT4, CCT5, CCT6A, CCT7, CCT8, CDK1, CDKN2A, CHP1, COPA, COPB1, COPB2, COPE, COPG1, COPG2, COPZ1, CPT1A, CSE1L, DDOST, DERL1, DERL2, DNAJA1, DNAJC1, DNAJC5, EIF5A, EMD, ERLE…	GO_BiologicalProcess-GOA_09.02.2016_16h18	8.9e-42	1.5e-38	N/A	N/A	[3, 4]	None	13.7227
GO:0007275	multicellular organismal development	287	[ACSL3, ACSL4, ACTB, ACTR2, ADAM17, ADGRL2, AFG3L2, AIFM1, ALDH3A2, ALG5, ANXA1, APBB1, APH1A, APP, ARCN1, ARF4, ARG1, ARMC6, ASNS, ASPH, ATP11C, ATP2B1, ATP5A1, ATP5B, ATP5F1, ATP6AP1, ATP6AP2, ATP6V0D1, ATP7B, ATXN10, AURKB, BAG3, BAG5, BAG6, BAX, BSG, BZW2, C1QBP, C3orf58, CAD, CADM1, CASP14, CCDC47, CDK1, CDKN2A, CISD2, CLPTM1, CNP, COX7B, CRELD1, CSTA, CUX1, CXADR, DAD1, DAGLB, DCTN1, DDX6, …	GO_BiologicalProcess-GOA_09.02.2016_16h18	0.0053	1	N/A	N/A	[3]	None	5.47292
GO:0010033	response to organic substance	287	[AAAS, ABCD3, ACACA, ACSL1, ACSL3, ACSL4, ADAM17, AGPAT1, AGPAT2, AIFM1, ALB, AMFR, ANXA1, APH1A, APP, ARG1, ASNA1, ASNS, ASPH, ATP1A1, ATP1A2, ATP2A2, ATP2B1, ATP6AP1, ATP6V0A1, ATP6V0A2, ATP6V0D1, ATP6V1A, ATP6V1F, ATP6V1H, ATP7B, AUP1, BAG4, BAG6, BAX, BSG, C2CD2L, CAD, CCDC47, CDK1, CERS1, CHRNA5, CNP, COMT, CPT1A, CYC1, DCTN1, DDOST, DERL1, DERL2, DHCR24, DHFR, DNAJA1, DNAJA3, DNAJB1, DNAJB1…	GO_BiologicalProcess-GOA_09.02.2016_16h18	2.3e-12	3.6e-09	N/A	N/A	[3]	None	9.10533
GO:0046907	intracellular transport	282	[AAAS, ACACA, ACSL3, ACTR2, AFG3L2, AP1G1, APP, ARCN1, ARF4, ARL1, ARL6IP1, ASPH, ATL2, ATL3, ATP1A2, ATP2A2, ATP2C1, ATP5A1, ATP5B, ATP5C1, ATP5D, ATP5F1, ATP5H, ATP5I, ATP5J2, ATP5L, ATP5O, ATP7B, AUP1, B3GAT3, BAG4, BAX, BET1, BSG, CANX, CDK1, CDKN2A, CHP1, CNP, COPA, COPB1, COPB2, COPE, COPG1, COPG2, COPZ1, CPT1A, CSE1L, CUX1, DCTN1, DDOST, DERL1, DERL2, DNAJC5, EIF5A, EMD, ERGIC1, ERLEC1, FA…	GO_BiologicalProcess-GOA_09.02.2016_16h18	3.3e-43	5.8e-40	N/A	N/A	[4]	None	14.1566
GO:0048519	negative regulation of biological process	280	[AAAS, ACOT8, ACSL4, ADAM17, ALB, ANKLE2, ANXA1, APBB1, APP, ARF4, ASNS, ASPH, ATAD1, ATAD3A, ATG9A, ATP1A1, ATP1A2, ATP2A2, ATP5A1, ATP5B, AURKB, B4GALT7, BAG3, BAG4, BAG5, BAG6, BAX, BNIP1, BSCL2, C1QBP, C3orf33, CAND1, CDC45, CDK1, CDKN2A, CERS1, CHCHD3, CHP1, COMT, CSTA, CUX1, CXADR, DAD1, DDB1, DDX6, DERL2, DHCR24, DHRS3, DNAJA1, DNAJA3, DNAJA4, DNAJB1, DNAJB2, DNAJB6, DNAJC1, DNAJC10, DNAJC…	GO_BiologicalProcess-GOA_09.02.2016_16h18	0.16	1	N/A	N/A	[1, 2, 3]	None	5.83942
GO:0044271	cellular nitrogen compound biosynthetic process	278	[AAAS, ACACA, AGK, APBB1, APP, ARF4, ARG1, ARMCX3, ASNS, ASPH, ATP5A1, ATP5B, ATP5C1, ATP5D, ATP5EP2, ATP5F1, ATP5H, ATP5I, ATP5J2, ATP5L, ATP5O, ATP6V0A1, ATP6V0A2, AURKB, BZW1, C1QBP, C3orf33, CAD, CAND1, CAND2, CCT2, CCT4, CDC45, CDK1, CDKAL1, CDKN2A, CERS1, CERS2, CERS4, CERS5, CERS6, CHCHD3, CHP1, CIAO1, COA3, COX15, COX4I1, COX6C, COX7B, CTPS1, CUX1, DARS2, DCAKD, DDB1, DDOST, DDRGK1, DDX6,…	GO_BiologicalProcess-GOA_09.02.2016_16h18	0.012	1	N/A	N/A	[4]	None	5.52904
GO:1901564	organonitrogen compound metabolic process	274	[AASS, ABCC1, ABHD12, ACACA, ACSL3, ADPGK, AGK, ALDH3A2, APP, ARG1, ASNS, ATP1A2, ATP5A1, ATP5B, ATP5C1, ATP5D, ATP5EP2, ATP5F1, ATP5H, ATP5I, ATP5J2, ATP5L, ATP5O, ATP6AP2, ATP6V0A1, ATP6V0A2, ATP6V1A, B3GAT3, B4GALT7, BAX, C1QBP, CAD, CDKAL1, CEPT1, CERS1, CERS2, CERS4, CERS5, CERS6, CHP1, CHPF, CHPT1, CHST14, CLN6, COA3, COMT, COX15, COX4I1, CPD, CPT1A, CTPS1, DARS2, DCAKD, DDOST, DDX6, DHFR, …	GO_BiologicalProcess-GOA_09.02.2016_16h18	5e-25	8.6e-22	N/A	N/A	[3]	None	11.3646
GO:0006793	phosphorus metabolic process	271	[AASS, ABHD12, ACACA, ACLY, ACOT8, ACSL1, ACSL3, ACSL4, ADAM17, ADCK3, ADCK4, ADPGK, AGK, AGPAT1, AGPAT2, AGPAT3, AGPAT4, AKAP8L, ALG5, ANKLE2, APP, ARF3, ARL6IP5, ATP1A1, ATP1A2, ATP5A1, ATP5B, ATP5C1, ATP5D, ATP5EP2, ATP5F1, ATP5H, ATP5I, ATP5J2, ATP5L, ATP5O, ATP6AP1, ATP6AP2, ATP6V0A1, ATP6V0A2, ATP6V1A, AURKB, BAG4, BAX, BRAT1, C3orf33, CAD, CDIPT, CDK1, CDKN2A, CDS2, CEPT1, CHP1, CHPT1, CNP…	GO_BiologicalProcess-GOA_09.02.2016_16h18	3.2e-07	0.00045	N/A	N/A	[3]	None	8.2446
GO:0015031	protein transport	268	[AAAS, ACSL3, AFG3L2, ANXA1, AP1G1, APBB1, ARCN1, ARF3, ARF4, ARL6IP1, ASPH, ATG9A, ATP6AP1, ATP6V0A1, ATP6V0A2, ATP6V0D1, ATP6V1A, ATP6V1F, ATP6V1H, AUP1, B3GAT3, BAG4, BET1, BSG, C2CD2L, CADM1, CANX, CDK1, CDKN2A, CHP1, COPA, COPB1, COPB2, COPE, COPG1, COPG2, COPZ1, CPT1A, CSE1L, DDOST, DERL1, DERL2, DNAJA1, DNAJC1, DNAJC5, EIF5A, EMD, ERLEC1, FAF2, FZD7, GCC2, GJA1, GLMN, GLUD1, GOLT1B, GOSR1,…	GO_BiologicalProcess-GOA_09.02.2016_16h18	3.6e-38	6.3e-35	N/A	N/A	[4, 5]	None	13.7225
GO:1902582	single-organism intracellular transport	268	[ACACA, ACSL3, AFG3L2, AP1G1, APP, ARCN1, ARF4, ARL1, ARL6IP1, ASPH, ATL2, ATL3, ATP1A2, ATP2A2, ATP2C1, ATP5A1, ATP5B, ATP5C1, ATP5D, ATP5F1, ATP5H, ATP5I, ATP5J2, ATP5L, ATP5O, ATP7B, AUP1, BAG4, BAX, BET1, BSG, CANX, CDK1, CDKN2A, CHP1, CNP, COPA, COPB1, COPB2, COPE, COPG1, COPG2, COPZ1, CPT1A, CSE1L, CUX1, DCTN1, DDOST, DERL1, DERL2, DNAJC5, EIF5A, EMD, ERGIC1, ERLEC1, FAF2, FLVCR1, FZD7, GCC…	GO_BiologicalProcess-GOA_09.02.2016_16h18	5e-44	8.7e-41	N/A	N/A	[4, 5]	None	14.7172
GO:0048731	system development	263	[ACSL3, ACSL4, ACTB, ACTR2, ADAM17, ADGRL2, AFG3L2, AIFM1, ALDH3A2, ANXA1, APBB1, APH1A, APP, ARCN1, ARF4, ARG1, ARMC6, ASNS, ATP11C, ATP2B1, ATP5B, ATP5F1, ATP6AP1, ATP6AP2, ATP6V0D1, ATP7B, ATXN10, BAG3, BAG5, BAG6, BAX, BSG, BZW2, C3orf58, CAD, CADM1, CASP14, CDK1, CDKN2A, CLPTM1, CNP, COX7B, CRELD1, CSTA, CUX1, CXADR, DAGLB, DCTN1, DDX6, DGCR2, DHCR24, DHCR7, DHFR, DHRS3, DNAJA3, DNAJB6, DNAJ…	GO_BiologicalProcess-GOA_09.02.2016_16h18	0.039	1	N/A	N/A	[3, 4]	None	5.62687
GO:0006796	phosphate-containing compound metabolic process	260	[ABHD12, ACACA, ACSL1, ACSL3, ADAM17, ADCK3, ADCK4, ADPGK, AGK, AGPAT1, AGPAT2, AGPAT3, AGPAT4, AKAP8L, ALG5, ANKLE2, APP, ARF3, ARL6IP5, ATP1A1, ATP1A2, ATP5A1, ATP5B, ATP5C1, ATP5D, ATP5EP2, ATP5F1, ATP5H, ATP5I, ATP5J2, ATP5L, ATP5O, ATP6AP1, ATP6AP2, ATP6V0A1, ATP6V0A2, ATP6V1A, AURKB, BAG4, BAX, BRAT1, C3orf33, CAD, CDIPT, CDK1, CDKN2A, CDS2, CEPT1, CHP1, CHPT1, CNP, COX15, COX4I1, CTPS1, DC…	GO_BiologicalProcess-GOA_09.02.2016_16h18	4.7e-06	0.0064	N/A	N/A	[4]	None	8.05203
GO:0048523	negative regulation of cellular process	247	[ACOT8, ADAM17, ALB, ANKLE2, ANXA1, APBB1, APP, ARF4, ASNS, ASPH, ATAD1, ATAD3A, ATP1A1, ATP1A2, ATP5A1, ATP5B, AURKB, B4GALT7, BAG3, BAG4, BAG5, BAG6, BAX, BNIP1, C1QBP, C3orf33, CDC45, CDK1, CDKN2A, CERS1, CHCHD3, CHP1, COMT, CSTA, CUX1, CXADR, DAD1, DDB1, DDX6, DERL2, DHCR24, DHRS3, DNAJA1, DNAJA3, DNAJA4, DNAJB1, DNAJB2, DNAJB6, DNAJC1, DNAJC10, DNAJC5, EI24, EMD, ENO1, ERLEC1, ERLIN2, ETFA, …	GO_BiologicalProcess-GOA_09.02.2016_16h18	0.039	1	N/A	N/A	[2, 3, 4]	None	5.5971
GO:0048583	regulation of response to stimulus	244	[AAAS, ACTB, ACTR2, ADAM17, AGPAT1, AGPAT2, ALB, ANXA1, AP1G1, APBB1, APP, ARL6IP5, ASPH, ATP2A2, ATP2C1, ATP6AP1, ATP6AP2, ATP6V1H, BAG2, BAG3, BAG4, BAG5, BAG6, BAX, C1QBP, C2CD2L, C3orf33, C3orf58, CADM1, CDK1, CDKN2A, CHP1, CXADR, DDRGK1, DERL2, DHFR, DHRS3, DNAJA1, DNAJA3, DNAJB1, DNAJB6, DNAJC7, ELMOD2, EMD, ERLEC1, ETFA, FASN, FKBP8, FZD7, GJA1, GLMN, GOLT1B, GPAT3, GPR89A, HACD3, HAX1, HE…	GO_BiologicalProcess-GOA_09.02.2016_16h18	1	1	N/A	N/A	[2, 3]	None	6.22926
GO:0070887	cellular response to chemical stimulus	236	[AAAS, ACACA, ACSL1, ADAM17, AGPAT1, AGPAT2, AIFM1, ALDH1B1, AMFR, ANXA1, APH1A, APP, ARG1, ARL6IP5, ASNA1, ASNS, ASPH, ATP1A1, ATP1A2, ATP2A2, ATP2B1, ATP6AP1, ATP6V0A1, ATP6V0A2, ATP6V0D1, ATP6V1A, ATP6V1F, ATP6V1H, BAG4, BAG5, BAX, C1QBP, C2CD2L, CAD, CDK1, CERS1, COMT, CPT1A, CXADR, CYP51A1, DCTN1, DERL1, DERL2, DHFR, DNAJA2, DNAJA3, DNAJB11, DNAJC5, EEF1A1, EEF2, EIF4A1, EIF4G1, EMD, EPHX1, …	GO_BiologicalProcess-GOA_09.02.2016_16h18	6.2e-05	0.079	N/A	N/A	[3]	None	7.9009
GO:0044711	single-organism biosynthetic process	233	[ABCD3, ACACA, ACLY, ACOT8, ACSL1, ACSL3, ACSL4, ADCK3, AGK, AGPAT1, AGPAT2, AGPAT3, AGPAT4, ALDH3A2, ALG1, ALG10, ALG10B, ALG11, ALG14, ALG2, ALG3, ALG5, ALG6, ALG8, ALG9, ANXA1, ARF3, ARG1, ASNS, ATP1A1, ATP5A1, ATP5B, ATP5C1, ATP5D, ATP5EP2, ATP5F1, ATP5H, ATP5I, ATP5J2, ATP5L, ATP5O, ATP6V0A1, ATP6V0A2, AURKB, B3GAT3, B4GALT7, C14orf1, C1QBP, CAD, CCT2, CCT3, CCT4, CCT5, CCT6A, CCT7, CCT8, CD…	GO_BiologicalProcess-GOA_09.02.2016_16h18	3.7e-26	6.4e-23	N/A	N/A	[3]	None	12.4068
GO:0090304	nucleic acid metabolic process	227	[AAAS, AAR2, AHNAK, AIFM1, ANXA1, APBB1, APP, ARF4, ARMCX3, ASPH, AURKB, BAX, BZW1, C1QBP, C3orf33, CAND1, CAND2, CCT2, CCT3, CCT4, CCT5, CCT6A, CCT7, CCT8, CDC45, CDK1, CDKAL1, CDKN2A, CERS1, CHCHD3, CHP1, CIAO1, COX4I1, COX6C, COX7B, CUX1, DARS2, DDB1, DDRGK1, DDX6, DHFR, DNAJA3, DNAJB6, DNAJC5, EARS2, EEF1A1, EIF4A1, EIF4G1, ENDOD1, ENO1, ERLIN2, FANCD2, FANCI, FARSA, FASTKD5, FKBP8, FUBP3, FZ…	GO_BiologicalProcess-GOA_09.02.2016_16h18	3.1e-12	4.9e-09	N/A	N/A	[4, 5]	None	4.35784
GO:0009893	positive regulation of metabolic process	226	[ACACA, ACLY, ACSL1, ACSL3, ACTB, ADAM17, AGPAT1, AHSA1, AIFM1, ANKLE2, ANXA1, APBB1, APH1A, APP, ARF4, ARL1, ARL6IP5, ARMCX3, ASPH, ATAD1, ATP1B3, ATP6AP1, AURKB, B3GAT3, BAG4, BAG6, BAX, BRAT1, C1QBP, CAND1, CAND2, CCT2, CCT3, CCT4, CCT5, CCT6A, CCT7, CCT8, CDC42EP1, CDK1, CDKN2A, CHP1, CLCN3, CLN6, COA3, COMT, CPT1A, CUX1, CYB5B, DCUN1D5, DDRGK1, DERL1, DHFR, DNAJA3, DNAJB1, DNAJB11, DNAJB2, D…	GO_BiologicalProcess-GOA_09.02.2016_16h18	0.46	1	N/A	N/A	[2, 3, 4]	None	5.98517
GO:0034613	cellular protein localization	225	[ACSL3, AFG3L2, AP1G1, ARCN1, ARF4, ARL1, ARL6IP1, ARMCX3, ASNA1, ASPH, ATG9A, ATP1B3, AUP1, AURKB, B3GAT3, BAG4, BAG6, BAX, BSG, CCT2, CCT3, CCT4, CCT5, CCT6A, CCT7, CCT8, CDK1, CDKN2A, CHP1, COPA, COPB1, COPB2, COPG1, COPG2, COPZ1, CSE1L, DDOST, DERL1, DERL2, DNAJA1, DNAJA3, DNAJB6, EIF5A, EMD, ERLEC1, FAF2, FZD7, GCC2, GET4, GPAA1, HAX1, HERPUD1, HK2, HM13, HNRNPM, HSP90AA1, HSP90AB1, HSP90B1,…	GO_BiologicalProcess-GOA_09.02.2016_16h18	1.6e-32	2.7e-29	N/A	N/A	[4]	None	13.9319
GO:0070727	cellular macromolecule localization	225	[ACSL3, AFG3L2, AP1G1, ARCN1, ARF4, ARL1, ARL6IP1, ARMCX3, ASNA1, ASPH, ATG9A, ATP1B3, AUP1, AURKB, B3GAT3, BAG4, BAG6, BAX, BSG, CCT2, CCT3, CCT4, CCT5, CCT6A, CCT7, CCT8, CDK1, CDKN2A, CHP1, COPA, COPB1, COPB2, COPG1, COPG2, COPZ1, CSE1L, DDOST, DERL1, DERL2, DNAJA1, DNAJA3, DNAJB6, EIF5A, EMD, ERLEC1, FAF2, FZD7, GCC2, GET4, GPAA1, HAX1, HERPUD1, HK2, HM13, HNRNPM, HSP90AA1, HSP90AB1, HSP90B1,…	GO_BiologicalProcess-GOA_09.02.2016_16h18	3.2e-32	5.5e-29	N/A	N/A	[3]	None	13.8462
GO:1901362	organic cyclic compound biosynthetic process	224	[AAAS, ACACA, ACLY, ACOT8, APBB1, APP, ARF4, ARMCX3, ASPH, ATP1A1, ATP5A1, ATP5B, ATP5C1, ATP5D, ATP5EP2, ATP5F1, ATP5H, ATP5I, ATP5J2, ATP5L, ATP5O, ATP6V0A1, ATP6V0A2, AURKB, BZW1, C14orf1, C1QBP, C3orf33, CAD, CAND1, CAND2, CCT2, CCT4, CDC45, CDK1, CDKN2A, CERS1, CHCHD3, CHP1, CIAO1, COX15, COX4I1, COX6C, COX7B, CTPS1, CUX1, CYB5R3, CYP51A1, DCAKD, DDB1, DDRGK1, DHCR24, DHCR7, DHFR, DNAJA3, DN…	GO_BiologicalProcess-GOA_09.02.2016_16h18	2.9e-06	0.0039	N/A	N/A	[4]	None	4.84953
GO:0033554	cellular response to stress	222	[AAAS, AIFM1, ALB, AMFR, ANXA1, APBB1, ARG1, ARL6IP5, ASNA1, ASNS, ATP2A2, ATP6V0D1, AUP1, BAG2, BAG3, BAG4, BAG5, BAG6, BAX, BRAT1, CCDC47, CDC45, CDK1, CDKN2A, CLPB, COMT, DCTN1, DDB1, DDRGK1, DERL1, DERL2, DHFR, DNAJA1, DNAJB1, DNAJB11, DNAJB2, DNAJB6, DNAJC10, DNAJC7, EEF2, ERLEC1, ERLIN2, ERP44, FAF2, FANCD2, FANCI, FASN, FZD7, GCN1, GET4, GOSR2, HACD3, HAX1, HERPUD1, HIST1H4A, HK2, HLTF, HM…	GO_BiologicalProcess-GOA_09.02.2016_16h18	1.2e-17	2.1e-14	N/A	N/A	[3]	None	10.8984
GO:0022607	cellular component assembly	218	[AAR2, AASS, ABCC4, ACACA, ACAD9, ACSL3, ACTB, ACTR2, ADGRL2, AFG3L2, AHNAK, AIFM1, AMFR, APP, ARG1, ATG9A, ATL2, ATL3, ATP6V0A1, ATP6V0A2, ATP6V0D1, ATXN10, ATXN2L, AURKB, BAG4, BAG5, BAG6, BAX, BCS1L, BET1, C1QBP, CADM1, CAND1, CAND2, CCT2, CCT3, CCT8, CDC42EP1, CDC45, CDK1, CDKN2A, CHP1, CIAO1, COA3, COX15, CPT1A, DDX6, DERL1, DGAT1, DNAAF5, DNAJA4, DNAJB1, DNAJB11, DNAJB2, DNAJB6, DPAGT1, DSG…	GO_BiologicalProcess-GOA_09.02.2016_16h18	1.8e-06	0.0024	N/A	N/A	[3]	None	8.41049
GO:0048869	cellular developmental process	208	[ABCC4, ACSL4, ACTB, ACTR2, ADAM17, AFG3L2, AIFM1, ANXA1, AP1G1, APBB1, APH1A, APP, ARF4, ARMC6, ATP11C, ATP2A2, ATP5B, ATP6AP1, ATP6V0D1, ATXN10, BAG5, BAG6, BAX, BSCL2, BZW2, C1QBP, CADM1, CAND1, CASP14, CCDC47, CDC42EP1, CDK1, CDKN2A, CLPTM1, CNP, CPT1A, CSTA, CUX1, CXADR, DAGLB, DDX6, DHCR7, DHFR, DNAAF5, DNAJA3, DNAJB6, DSP, EEF2, EFNB1, EIF4G1, EMD, FAM134C, FAM213A, FASN, FKBP8, FLVCR1, FN…	GO_BiologicalProcess-GOA_09.02.2016_16h18	5.9e-06	0.0079	N/A	N/A	[3]	None	4.82711
GO:0043933	macromolecular complex subunit organization	205	[AAR2, AASS, ACACA, ACAD9, ACSL3, ACTB, ACTR2, AFG3L2, AHNAK, AIFM1, AMFR, APBB1, ARG1, ASPH, ATL2, ATL3, ATP6V0A1, ATP6V0A2, ATXN10, ATXN2L, AURKB, BAG4, BAG6, BAX, BCS1L, BET1, C1QBP, CAND1, CAND2, CCT2, CCT3, CCT8, CDC42EP1, CDC45, CDK1, CDKN2A, CHP1, COA3, COX15, CPT1A, DDB1, DDX6, DERL1, DGAT1, DNAAF5, DNAJB11, DNAJB6, DPAGT1, DSP, ECSIT, EIF5A, FASN, GJA1, GOSR2, GPAA1, HAT1, HAX1, HIST1H4A…	GO_BiologicalProcess-GOA_09.02.2016_16h18	0.0028	1	N/A	N/A	[3]	None	7.54786
GO:0018130	heterocycle biosynthetic process	202	[AAAS, ACACA, APBB1, APP, ARF4, ARMCX3, ASPH, ATP5A1, ATP5B, ATP5C1, ATP5D, ATP5EP2, ATP5F1, ATP5H, ATP5I, ATP5J2, ATP5L, ATP5O, ATP6V0A1, ATP6V0A2, AURKB, BZW1, C1QBP, C3orf33, CAD, CAND1, CAND2, CCT2, CCT4, CDC45, CDK1, CDKN2A, CERS1, CHCHD3, CHP1, CIAO1, COX15, COX4I1, COX6C, COX7B, CTPS1, CUX1, DCAKD, DDB1, DDRGK1, DHFR, DNAJA3, DNAJB6, DNAJC5, EEF1A1, ENO1, ERLIN2, FKBP8, FUBP3, FZD7, GART, …	GO_BiologicalProcess-GOA_09.02.2016_16h18	7.8e-09	1.1e-05	N/A	N/A	[4]	None	4.50491
GO:0030154	cell differentiation	202	[ACSL4, ACTB, ACTR2, ADAM17, AFG3L2, AIFM1, ANXA1, AP1G1, APBB1, APH1A, APP, ARF4, ARMC6, ATP11C, ATP2A2, ATP5B, ATP6AP1, ATXN10, BAG5, BAG6, BAX, BSCL2, BZW2, C1QBP, CADM1, CAND1, CASP14, CCDC47, CDK1, CDKN2A, CLPTM1, CNP, CPT1A, CSTA, CUX1, CXADR, DAGLB, DDX6, DHCR7, DHFR, DNAJA3, DNAJB6, DSP, EEF2, EFNB1, EIF4G1, EMD, FAM134C, FAM213A, FASN, FKBP8, FLVCR1, FNDC3A, FZD7, GJA1, GLMN, GPAT4, HAX1…	GO_BiologicalProcess-GOA_09.02.2016_16h18	0.00018	0.23	N/A	N/A	[4]	None	5.01988
GO:0051171	regulation of nitrogen compound metabolic process	201	[ACSL3, AHNAK, AIFM1, APBB1, APP, ARF4, ARMCX3, ASPH, AURKB, BAX, BZW1, C1QBP, C3orf33, CAND1, CAND2, CCT2, CCT3, CCT4, CCT5, CCT6A, CCT7, CCT8, CDC45, CDK1, CDKN2A, CERS1, CHCHD3, CHP1, CIAO1, COA3, COMT, CUX1, DDRGK1, DDX6, DHFR, DNAJA3, DNAJB6, DNAJC1, DNAJC5, EEF1A1, EEF2, EIF4A1, EIF4G1, EIF5A, ENO1, ERLIN2, FKBP8, FUBP3, FZD7, GAPDH, GCN1, GJA1, GLA, GNAI3, HAT1, HAX1, HEATR1, HIST1H4A, HLT…	GO_BiologicalProcess-GOA_09.02.2016_16h18	1.9e-08	2.9e-05	N/A	N/A	[3, 4]	None	4.5352
GO:1901575	organic substance catabolic process	201	[AASS, ABCD3, ABHD12, ACAD9, ACOT8, ADPGK, AIFM1, ALDH1B1, AMFR, ARG1, AUP1, AURKB, BAG5, BAG6, BAX, BSCL2, CCDC47, CDK1, CDKN2A, CHP1, CLN6, CNP, COMT, CPT1A, DAGLB, DDB1, DDRGK1, DDX6, DERL1, DERL2, DNAJB2, DNAJC10, DPAGT1, EIF4A1, EIF4G1, ENO1, ERLEC1, ERLIN2, ETFA, FABP5, FAF2, FBXL12, FUCA2, GALK1, GAPDH, GCAT, GCDH, GET4, GJA1, GLA, GLMN, GLUD1, GOLT1B, GPD2, HADHA, HADHB, HERPUD1, HK2, HM1…	GO_BiologicalProcess-GOA_09.02.2016_16h18	1.4e-13	2.2e-10	N/A	N/A	[3]	None	10.3608
GO:0019438	aromatic compound biosynthetic process	200	[AAAS, ACACA, APBB1, APP, ARF4, ARMCX3, ASPH, ATP5A1, ATP5B, ATP5C1, ATP5D, ATP5EP2, ATP5F1, ATP5H, ATP5I, ATP5J2, ATP5L, ATP5O, ATP6V0A1, ATP6V0A2, AURKB, BZW1, C1QBP, C3orf33, CAD, CAND1, CAND2, CCT2, CCT4, CDC45, CDK1, CDKN2A, CERS1, CHCHD3, CHP1, CIAO1, COX15, COX4I1, COX6C, COX7B, CTPS1, CUX1, DCAKD, DDB1, DDRGK1, DHFR, DNAJA3, DNAJB6, DNAJC5, EEF1A1, ENO1, ERLIN2, FKBP8, FUBP3, FZD7, GART, …	GO_BiologicalProcess-GOA_09.02.2016_16h18	2.6e-09	4e-06	N/A	N/A	[4]	None	4.45434
GO:0071310	cellular response to organic substance	199	[AAAS, ACACA, ACSL1, ADAM17, AGPAT1, AGPAT2, AIFM1, AMFR, ANXA1, APH1A, APP, ARG1, ASNA1, ASNS, ATP1A1, ATP1A2, ATP2B1, ATP6AP1, ATP6V0A1, ATP6V0A2, ATP6V0D1, ATP6V1A, ATP6V1F, ATP6V1H, BAG4, BAX, C2CD2L, CAD, CERS1, CPT1A, DCTN1, DERL1, DERL2, DNAJA3, DNAJB11, DNAJC5, EEF1A1, EEF2, EIF4A1, EIF4G1, EMD, ETFA, FASN, FKBP8, FZD7, GAPDH, GNB2, GOLT1B, GOSR2, HAX1, HERPUD1, HLA-A, HLA-B, HLA-C, HMGCR…	GO_BiologicalProcess-GOA_09.02.2016_16h18	8.5e-05	0.1	N/A	N/A	[4]	None	8.08614
GO:0010646	regulation of cell communication	198	[ADAM17, AGPAT1, AGPAT2, ANXA1, APP, ARL6IP5, ASPH, ATAD1, ATP1A2, ATP2A2, ATP2C1, ATP6AP1, ATP6AP2, BAG4, BAG5, BAX, C1QBP, C2CD2L, C3orf33, C3orf58, CDK1, CDKN2A, CHP1, CPT1A, CXADR, DDRGK1, DHRS3, DNAJA1, DNAJA3, EMD, ETFA, FASN, FKBP8, FZD7, GJA1, GLUD1, GOLT1B, GPAT3, GPR89A, HACD3, HADHA, HAX1, HERPUD1, HMGCR, HMOX1, HSP90AB1, HSPA1A, HSPA5, HSPB1, HSPH1, ICMT, IGF1R, ILK, IRAK1, IRS4, ITGB…	GO_BiologicalProcess-GOA_09.02.2016_16h18	1	1	N/A	N/A	[3, 4]	None	6.22837
GO:0016482	cytoplasmic transport	198	[AAAS, ACSL3, ACTR2, AFG3L2, AP1G1, ARCN1, ARF4, ARL1, ASPH, ATL2, ATL3, ATP1A2, ATP2A2, AUP1, BAG4, BAX, BET1, CDK1, CDKN2A, CHP1, COPA, COPB1, COPB2, COPE, COPG1, COPG2, COPZ1, CSE1L, DCTN1, DDOST, DERL1, DERL2, EIF5A, EMD, ERGIC1, ERLEC1, FAF2, FZD7, GCC2, GOSR1, GOSR2, HAX1, HERPUD1, HM13, HSP90AA1, HSP90AB1, HSP90B1, HSPA4, HSPA8, HSPA9, HUWE1, IPO13, IPO4, IPO5, IPO7, IPO8, IPO9, JPH1, JUP,…	GO_BiologicalProcess-GOA_09.02.2016_16h18	9.2e-33	1.5e-29	N/A	N/A	[5]	None	14.9773
GO:0034654	nucleobase-containing compound biosynthetic process	198	[AAAS, ACACA, APBB1, APP, ARF4, ARMCX3, ASPH, ATP5A1, ATP5B, ATP5C1, ATP5D, ATP5EP2, ATP5F1, ATP5H, ATP5I, ATP5J2, ATP5L, ATP5O, ATP6V0A1, ATP6V0A2, AURKB, BZW1, C1QBP, C3orf33, CAD, CAND1, CAND2, CCT2, CCT4, CDC45, CDK1, CDKN2A, CERS1, CHCHD3, CHP1, CIAO1, COX4I1, COX6C, COX7B, CTPS1, CUX1, DCAKD, DDB1, DDRGK1, DHFR, DNAJA3, DNAJB6, DNAJC5, EEF1A1, ENO1, ERLIN2, FKBP8, FUBP3, FZD7, GART, GCN1, G…	GO_BiologicalProcess-GOA_09.02.2016_16h18	8.1e-09	1.2e-05	N/A	N/A	[4, 5]	None	4.49081
GO:1902589	single-organism organelle organization	197	[ABCC4, ACTR2, AFG3L2, AIFM1, ANKLE2, ANXA1, APBB1, APOO, ARCN1, ATG9A, ATP2C1, ATP6V0D1, ATXN10, AURKB, BAG4, BAG6, BAX, BET1, BNIP1, C19orf70, C1QBP, CCT2, CCT3, CCT4, CCT5, CCT6A, CCT7, CCT8, CDC42EP1, CDK1, CDKN2A, CHCHD3, CHP1, CISD2, CLCN3, CNP, COA3, COPA, COPB1, COPB2, COPE, COPG1, COPZ1, CXADR, DARS2, DCTN1, DDB1, DNAAF5, DNAJB6, DSP, EARS2, FANCD2, FASTKD5, GAPDH, GCC2, GNAI3, GOSR1, GO…	GO_BiologicalProcess-GOA_09.02.2016_16h18	0.059	1	N/A	N/A	[3, 4]	None	7.05587
GO:0023051	regulation of signaling	193	[ADAM17, AGPAT1, AGPAT2, ANXA1, APP, ARL6IP5, ASPH, ATAD1, ATP1A1, ATP1A2, ATP1B3, ATP2A2, ATP2B1, ATP2C1, ATP6AP1, ATP6AP2, BAG4, BAG5, BAX, C1QBP, C2CD2L, C3orf33, C3orf58, CDK1, CDKN2A, CHP1, CPT1A, CXADR, DDRGK1, DHRS3, DNAJA1, DNAJA3, EMD, ETFA, FASN, FKBP8, FZD7, GJA1, GLUD1, GOLT1B, GPAT3, GPR89A, HACD3, HADHA, HAX1, HERPUD1, HMGCR, HMOX1, HSP90AB1, HSPA1A, HSPA5, HSPB1, HSPH1, ICMT, IGF1R…	GO_BiologicalProcess-GOA_09.02.2016_16h18	0.71	1	N/A	N/A	[2, 3]	None	6.0941
GO:0035556	intracellular signal transduction	192	[ACTB, ACTR2, ADAM17, AIFM1, ARF3, ARF4, ARL1, ARL10, ARL5B, ARL6IP5, ASPH, ATP1A2, ATP2A2, ATP2C1, ATP6AP1, ATP6AP2, AURKB, BAG4, BAG5, BAG6, BAX, C1QBP, C3orf33, C3orf58, CDC42EP1, CDK1, CDKN2A, CHP1, DDRGK1, DGKE, DHCR24, DNAJA1, DNAJA3, DNAJC10, ETFA, FASN, FKBP8, FZD7, GJA1, GOLT1B, GPAT3, GPR89A, HACD3, HAX1, HERPUD1, HIST1H4A, HMGCR, HMOX1, HSPA1A, HSPB1, HSPH1, ICMT, IGF1R, ILK, IRAK1, IT…	GO_BiologicalProcess-GOA_09.02.2016_16h18	0.27	1	N/A	N/A	[4, 5]	None	6.70391
GO:0051246	regulation of protein metabolic process	192	[ACOT8, ACSL1, ADAM17, AIFM1, ANKLE2, APBB1, APP, ARL6IP5, ASPH, ATP6AP1, ATP6AP2, BAG4, BAG5, BAG6, BAX, BRAT1, C1QBP, C3orf33, CDK1, CDKN2A, CHP1, CLN6, COA3, CSTA, DCUN1D5, DDRGK1, DDX6, DERL1, DERL2, DHCR24, DNAJA1, DNAJA3, DNAJB2, DNAJB6, DNAJC1, DNAJC10, EEF1A1, EEF2, EIF4A1, EIF4G1, EIF5A, ERLEC1, ETFA, FANCI, FASN, FZD7, GAPDH, GCN1, GJA1, GLMN, HACD3, HAX1, HERPUD1, HMGCR, HMOX1, HSP90AA…	GO_BiologicalProcess-GOA_09.02.2016_16h18	0.085	1	N/A	N/A	[4, 5]	None	6.97928
GO:0016070	RNA metabolic process	190	[AAAS, AAR2, AHNAK, APBB1, APP, ARF4, ARMCX3, ASPH, AURKB, BZW1, C1QBP, C3orf33, CAND1, CAND2, CDC45, CDK1, CDKAL1, CDKN2A, CHCHD3, CHP1, CIAO1, COX4I1, COX6C, COX7B, CUX1, DARS2, DDRGK1, DDX6, DHFR, DNAJA3, DNAJB6, DNAJC5, EARS2, EEF1A1, EIF4A1, EIF4G1, ENO1, ERLIN2, FARSA, FASTKD5, FKBP8, FUBP3, FZD7, GART, GCN1, HAT1, HAX1, HEATR1, HIST1H4A, HLTF, HMOX1, HNRNPF, HNRNPH1, HNRNPM, HSD17B10, HSPA…	GO_BiologicalProcess-GOA_09.02.2016_16h18	4e-14	6.5e-11	N/A	N/A	[4, 5, 6]	None	4.05463
GO:0061024	membrane organization	189	[AAAS, ACSL3, ACTB, AFG3L2, ANKLE2, ANXA1, AP1G1, APOO, APP, ARCN1, ARF4, ARL6IP1, ASNA1, ATG9A, ATP11C, ATP1B3, ATP2A2, BAG4, BAG6, BAX, BET1, BNIP1, BSG, C19orf70, CDK1, CHCHD3, CHP1, CLCN3, CNP, COPA, COPB1, COPB2, COPE, COPG1, COPG2, COPZ1, DCTN1, DDOST, DHCR24, DNAJA3, EMD, GCC2, GET4, GJA1, GNAI3, GOSR1, GOSR2, HEATR6, HK2, HSP90AA1, HSPA1A, HSPA4, HSPA8, ICMT, IGKC, IMMT, ITGB1, JUP, KDELR…	GO_BiologicalProcess-GOA_09.02.2016_16h18	2.4e-35	4.1e-32	N/A	N/A	[3]	None	16.0578
GO:0010468	regulation of gene expression	187	[AAAS, ACTB, AHNAK, APBB1, APP, ARF4, ARMCX3, ASPH, AURKB, BZW1, C1QBP, C3orf33, CAND1, CAND2, CDC45, CDK1, CDKN2A, CHCHD3, CHP1, CIAO1, COA3, CUX1, DDRGK1, DDX6, DHFR, DNAJA3, DNAJB6, DNAJC1, DNAJC5, EEF1A1, EEF2, EIF4A1, EIF4G1, EIF5A, ENO1, ERLIN2, FASN, FKBP8, FUBP3, FZD7, GAPDH, GCN1, GJA1, GLMN, HAT1, HAX1, HEATR1, HIST1H4A, HLTF, HMOX1, HNRNPF, HNRNPH1, HSPA1A, HSPA5, HSPA8, HSPB1, HSPH1, …	GO_BiologicalProcess-GOA_09.02.2016_16h18	6e-11	9.3e-08	N/A	N/A	[4, 5]	None	4.25387
GO:0008219	cell death	186	[ADAM17, AIFM1, ALB, ANXA1, APBB1, APH1A, APP, ARF4, ARL6IP5, ASNS, ATAD3A, AURKB, BAG3, BAG4, BAG5, BAG6, BAX, BNIP1, BRAT1, C1QBP, CADM1, CASP14, CDK1, CDKN2A, CHP1, CLPTM1L, CSE1L, DAD1, DDB1, DHCR24, DNAJA1, DNAJA3, DNAJB6, DNAJC10, DNAJC5, DSG1, DSG2, DSP, EI24, EIF5A, EMC4, ETFA, FASN, FKBP8, GAPDH, GHITM, GJA1, GLMN, HAX1, HERPUD1, HIGD1A, HK2, HMGCR, HMOX1, HSP90AB1, HSP90B1, HSPA1A, HSPA…	GO_BiologicalProcess-GOA_09.02.2016_16h18	1.5e-06	0.0021	N/A	N/A	[3]	None	8.70786
GO:0031325	positive regulation of cellular metabolic process	186	[ACACA, ACLY, ACSL1, ACSL3, ADAM17, AGPAT1, AIFM1, ANKLE2, ANXA1, APBB1, APP, ARF4, ARL6IP5, ARMCX3, ASPH, ATAD1, ATP6AP1, AURKB, BAG4, BAX, BRAT1, C1QBP, CAND1, CAND2, CCT2, CCT3, CCT4, CCT5, CCT6A, CCT7, CCT8, CDK1, CDKN2A, CHP1, CLCN3, CLN6, COA3, COMT, CPT1A, CUX1, DCUN1D5, DDRGK1, DERL1, DNAJA3, DNAJB2, DNAJC5, EEF2, EIF5A, ERLIN2, ETFA, FANCI, FASN, FUBP3, FZD7, GCN1, GLMN, HACD3, HAX1, HEA…	GO_BiologicalProcess-GOA_09.02.2016_16h18	0.65	1	N/A	N/A	[3, 4, 5]	None	6.04878
GO:0032879	regulation of localization	184	[AAAS, ACSL3, ACSL4, ADAM17, AHNAK, ANXA1, AP1G1, APBB1, ARG1, ASPH, ATAD1, ATP1A1, ATP1A2, ATP1B3, ATP2A2, ATP6AP1, B3GAT3, BAG4, BAX, C1QBP, C2CD2L, CADM1, CCT2, CCT3, CCT4, CCT5, CCT6A, CCT7, CCT8, CDK1, CDKN2A, CHP1, CLCN3, COMT, CPT1A, DERL2, DNAJA1, DNAJB2, DNAJB6, DNAJC1, DNAJC5, DSG2, DSP, EMD, ERLEC1, FZD7, GCC2, GJA1, GLMN, GLUD1, GOSR1, GPR89A, HADHA, HAX1, HK2, HMGCR, HMOX1, HNRNPM, H…	GO_BiologicalProcess-GOA_09.02.2016_16h18	0.023	1	N/A	N/A	[2, 3]	None	7.26698
GO:0044248	cellular catabolic process	184	[AASS, ABCD3, ABHD12, ACAD9, ACOT8, ACSL1, AIFM1, AMFR, ARG1, AUP1, AURKB, BAG5, BAG6, BAX, CCDC47, CDK1, CDKN2A, CISD2, CLN6, CNP, COMT, CPT1A, DDB1, DDRGK1, DDX6, DERL1, DERL2, DNAJB2, DNAJC10, DPAGT1, EEF1A1, EIF4A1, EIF4G1, EPHX1, ERLEC1, ERLIN2, ETFA, FABP5, FAF2, FBXL12, GCAT, GCDH, GLA, GLMN, GLUD1, GOLT1B, GPD2, HADHA, HADHB, HAX1, HERPUD1, HMOX1, HMOX2, HSD17B10, HSP90AB1, HSP90B1, HSPA5…	GO_BiologicalProcess-GOA_09.02.2016_16h18	4.3e-12	6.7e-09	N/A	N/A	[3]	None	10.2736
GO:0055085	transmembrane transport	184	[AAAS, ABCB10, ABCB7, ABCB8, ABCC1, ABCC4, ABCD3, ACACA, AFG3L2, AHNAK, ALB, ANO10, ASPH, ATP11C, ATP13A1, ATP1A1, ATP1A2, ATP1B3, ATP2A2, ATP2B1, ATP2C1, ATP5A1, ATP5B, ATP5C1, ATP5D, ATP5EP2, ATP5F1, ATP5H, ATP5I, ATP5J2, ATP5L, ATP5O, ATP6AP1, ATP6V0A1, ATP6V0A2, ATP6V0D1, ATP6V1A, ATP6V1F, ATP6V1H, ATP7B, BAX, CHP1, CHRNA5, CLCC1, CLCN3, COX15, COX4I1, COX6C, COX7B, CPT1A, EBP, FLVCR1, G6PC3,…	GO_BiologicalProcess-GOA_09.02.2016_16h18	5e-21	8.5e-18	N/A	N/A	[3, 4, 5]	None	12.6027
GO:1901135	carbohydrate derivative metabolic process	184	[ABHD12, ACACA, ACOT8, ADPGK, ALG1, ALG10, ALG10B, ALG11, ALG14, ALG2, ALG3, ALG5, ALG6, ALG8, ALG9, ARCN1, ARF4, ATP1A2, ATP5A1, ATP5B, ATP5C1, ATP5D, ATP5EP2, ATP5F1, ATP5H, ATP5I, ATP5J2, ATP5L, ATP5O, ATP6V0A1, ATP6V0A2, ATP6V1A, B3GAT3, B4GALT7, BAX, BET1, CAD, CANX, CHP1, CHPF, CHST14, CLN6, COPA, COPB1, COPB2, COPE, COPG1, COPG2, COPZ1, COX15, COX4I1, CTPS1, DAD1, DCAKD, DCTN1, DDOST, DERL…	GO_BiologicalProcess-GOA_09.02.2016_16h18	2.3e-21	3.8e-18	N/A	N/A	[3]	None	12.6635
GO:0009889	regulation of biosynthetic process	180	[ACOT8, ACSL3, ANXA1, APBB1, APP, ARF4, ARMCX3, ASPH, ATP1A1, AURKB, BZW1, C1QBP, C3orf33, CAND1, CAND2, CCT2, CCT3, CCT4, CCT5, CCT6A, CCT7, CCT8, CDC45, CDK1, CDKN2A, CERS1, CHCHD3, CHP1, CIAO1, CLCN3, COA3, CUX1, DDRGK1, DDX6, DHCR7, DHFR, DNAJA3, DNAJB6, DNAJC1, DNAJC5, EEF1A1, EEF2, EIF4A1, EIF4G1, EIF5A, ENO1, ERLIN2, FKBP8, FUBP3, FZD7, GAPDH, GCN1, GJA1, GLA, GLMN, GNAI3, HAT1, HAX1, HEAT…	GO_BiologicalProcess-GOA_09.02.2016_16h18	1.6e-12	2.6e-09	N/A	N/A	[3, 4]	None	4.10584
GO:0010604	positive regulation of macromolecule metabolic process	180	[ACSL1, ACTB, ADAM17, AIFM1, ANKLE2, APBB1, APP, ARF4, ARL6IP5, ARMCX3, ASPH, ATAD1, ATP6AP1, AURKB, BAG4, BAG6, BAX, BRAT1, C1QBP, CAND1, CAND2, CCT2, CCT3, CCT4, CCT5, CCT6A, CCT7, CCT8, CDK1, CDKN2A, CHP1, CLN6, COA3, CUX1, DCUN1D5, DDRGK1, DERL1, DNAJA3, DNAJB2, DNAJC5, EEF2, EIF5A, ERLIN2, ETFA, FANCI, FASN, FUBP3, FZD7, GCN1, GJA1, GLMN, HACD3, HAX1, HEATR1, HERPUD1, HIST1H4A, HLTF, HMGCR, …	GO_BiologicalProcess-GOA_09.02.2016_16h18	0.43	1	N/A	N/A	[3, 4, 5]	None	5.91911
GO:0009892	negative regulation of metabolic process	179	[AAAS, ACOT8, ANKLE2, ANXA1, APBB1, APP, ATP1A1, AURKB, BAG4, BAG5, BAG6, BAX, BSCL2, C1QBP, C3orf33, CAND1, CDC45, CDKN2A, CERS1, CHCHD3, CHP1, COMT, CSTA, CUX1, DERL2, DHCR24, DNAJA1, DNAJA3, DNAJB2, DNAJB6, DNAJC1, DNAJC10, ENO1, ERLEC1, ERLIN2, FAF2, FASN, GAPDH, GJA1, GLA, GLMN, GNAI3, HAT1, HERPUD1, HIST1H4A, HK2, HMGCR, HMOX1, HSP90AB1, HSPA1A, HSPA8, HSPB1, HSPBP1, HSPH1, IGF1R, IGF2BP3, …	GO_BiologicalProcess-GOA_09.02.2016_16h18	0.79	1	N/A	N/A	[2, 3, 4]	None	6.35879
GO:0071822	protein complex subunit organization	179	[AASS, ACACA, ACAD9, ACTR2, AFG3L2, AHNAK, AIFM1, AMFR, ARG1, ASPH, ATL2, ATL3, ATP6V0A1, ATP6V0A2, ATXN10, AURKB, BAG4, BAX, BCS1L, BET1, CAND1, CAND2, CCT2, CCT3, CCT8, CDC42EP1, CDK1, CHP1, COA3, COX15, CPT1A, DERL1, DNAAF5, DNAJB11, DNAJB6, DPAGT1, DSP, ECSIT, EIF5A, FASN, GJA1, GOSR2, GPAA1, HAT1, HAX1, HIST1H4A, HM13, HMGCR, HMOX1, HSD17B10, HSP90AA1, HSP90B1, HSPA4, HSPA8, HSPD1, IGF1R, IL…	GO_BiologicalProcess-GOA_09.02.2016_16h18	4.7e-08	6.9e-05	N/A	N/A	[4]	None	9.2268
GO:1902580	single-organism cellular localization	179	[ACSL3, ACTR2, AFG3L2, ALB, ARCN1, ARL6IP1, ASNA1, ATP1B3, ATP2A2, BAG4, BAG6, BAX, BET1, BSG, CANX, CDK1, CDKN2A, CHP1, COPA, COPB1, COPB2, COPE, COPG1, COPZ1, CSE1L, DCTN1, DDOST, DNAJA3, DNAJC5, EMD, FZD7, GCC2, GET4, GOSR2, HAX1, HMOX1, HSP90AA1, HSP90AB1, HSPA4, HSPA8, HSPA9, HUWE1, ICMT, IPO13, IPO4, IPO5, IPO7, IPO8, IPO9, ITGB1, JUP, KPNA2, KPNB1, LMAN1, LRPPRC, LYPLAL1, MAVS, MTX1, MYO1C…	GO_BiologicalProcess-GOA_09.02.2016_16h18	2.9e-23	5e-20	N/A	N/A	[3]	None	13.3185
GO:0012501	programmed cell death	177	[ADAM17, AIFM1, ALB, ANXA1, APBB1, APH1A, APP, ARF4, ARL6IP5, ASNS, ATAD3A, AURKB, BAG3, BAG4, BAG5, BAG6, BAX, BNIP1, BRAT1, C1QBP, CADM1, CASP14, CDK1, CDKN2A, CLPTM1L, CSE1L, DAD1, DDB1, DHCR24, DNAJA1, DNAJA3, DNAJB6, DNAJC10, DNAJC5, DSG1, DSG2, DSP, EI24, EIF5A, EMC4, ETFA, FASN, FKBP8, GAPDH, GHITM, GJA1, GLMN, HAX1, HERPUD1, HIGD1A, HK2, HMGCR, HMOX1, HSP90AB1, HSP90B1, HSPA1A, HSPA5, HSP…	GO_BiologicalProcess-GOA_09.02.2016_16h18	1.8e-06	0.0024	N/A	N/A	[4]	None	8.77976
GO:0031326	regulation of cellular biosynthetic process	177	[ACOT8, ACSL3, ANXA1, APBB1, APP, ARF4, ARMCX3, ASPH, ATP1A1, AURKB, BZW1, C1QBP, C3orf33, CAND1, CAND2, CCT2, CCT3, CCT4, CCT5, CCT6A, CCT7, CCT8, CDC45, CDK1, CDKN2A, CERS1, CHCHD3, CHP1, CIAO1, COA3, CUX1, DDRGK1, DDX6, DHFR, DNAJA3, DNAJB6, DNAJC1, DNAJC5, EEF1A1, EEF2, EIF4A1, EIF4G1, EIF5A, ENO1, ERLIN2, FKBP8, FUBP3, FZD7, GAPDH, GCN1, GJA1, GLA, GLMN, GNAI3, HAT1, HAX1, HEATR1, HIST1H4A, …	GO_BiologicalProcess-GOA_09.02.2016_16h18	1e-12	1.7e-09	N/A	N/A	[4, 5]	None	4.07834
GO:0006886	intracellular protein transport	176	[ACSL3, AFG3L2, AP1G1, ARCN1, ARL6IP1, ASPH, AUP1, B3GAT3, BAG4, BSG, CDK1, CDKN2A, CHP1, COPA, COPB1, COPB2, COPG1, COPG2, COPZ1, CSE1L, DDOST, DERL1, DERL2, EIF5A, EMD, ERLEC1, FAF2, FZD7, GCC2, HAX1, HERPUD1, HM13, HSP90AA1, HSP90AB1, HSP90B1, HSPA4, HSPA8, HSPA9, HUWE1, ICMT, IPO13, IPO4, IPO5, IPO7, IPO8, IPO9, ITGB1, JUP, KDELR1, KDELR2, KPNA2, KPNB1, LMAN1, LYPLAL1, MAVS, MTX1, MYO1C, NDUF…	GO_BiologicalProcess-GOA_09.02.2016_16h18	5.9e-34	1e-30	N/A	N/A	[5, 6]	None	16.3873
GO:0006915	apoptotic process	175	[ADAM17, AIFM1, ALB, ANXA1, APBB1, APH1A, APP, ARF4, ARL6IP5, ASNS, ATAD3A, AURKB, BAG3, BAG4, BAG5, BAG6, BAX, BNIP1, BRAT1, C1QBP, CADM1, CASP14, CDK1, CDKN2A, CLPTM1L, CSE1L, DAD1, DDB1, DHCR24, DNAJA1, DNAJA3, DNAJB6, DNAJC10, DNAJC5, DSG1, DSG2, DSP, EI24, EIF5A, EMC4, ETFA, FASN, FKBP8, GAPDH, GHITM, GJA1, GLMN, HAX1, HERPUD1, HIGD1A, HK2, HMGCR, HMOX1, HSP90AB1, HSP90B1, HSPA1A, HSPA5, HSP…	GO_BiologicalProcess-GOA_09.02.2016_16h18	2e-06	0.0028	N/A	N/A	[5]	None	8.78073
GO:0006629	lipid metabolic process	174	[ABCC1, ABCD3, ABHD12, ACACA, ACAD9, ACLY, ACOT8, ACSL1, ACSL3, ACSL4, AGK, AGPAT1, AGPAT2, AGPAT3, AGPAT4, ALB, ALDH3A2, ALG1, ALG10, ALG10B, ALG11, ALG14, ALG2, ALG3, ALG5, ALG6, ALG8, ALG9, ANXA1, APP, ARF3, ATP1A1, ATP5A1, ATP5B, BAX, BSCL2, C14orf1, CDIPT, CDS2, CEPT1, CERS1, CERS2, CERS4, CERS5, CERS6, CHPT1, CLN6, COMT, CPT1A, CYB5R3, CYP51A1, DAGLB, DGAT1, DGKE, DHCR24, DHCR7, DHRS3, DOLK…	GO_BiologicalProcess-GOA_09.02.2016_16h18	3.2e-18	5.3e-15	N/A	N/A	[3]	None	12.1339
GO:0048513	animal organ development	172	[ACSL3, ACTB, ADAM17, ANXA1, APH1A, APP, ARCN1, ARF4, ARG1, ARMC6, ASNS, ATP11C, ATP2B1, ATP5F1, ATP6AP1, ATP6V0D1, ATP7B, BAG3, BAG6, BAX, BSG, C3orf58, CAD, CADM1, CASP14, CDK1, CDKN2A, CLPTM1, CNP, CRELD1, CSTA, CUX1, CXADR, DGCR2, DHCR24, DHCR7, DHRS3, DNAJA3, DNAJB6, DNAJC5, DSG2, DSP, EBP, EEF2, EFNB1, EIF4A1, EMD, FAM213A, FASN, FKBP8, FLG2, FLVCR1, FNDC3A, FZD7, GART, GJA1, GLUD1, GPAT4, …	GO_BiologicalProcess-GOA_09.02.2016_16h18	0.0021	1	N/A	N/A	[3, 4, 5]	None	5.11144
GO:1901566	organonitrogen compound biosynthetic process	171	[ACACA, ACSL3, AGK, ALDH3A2, APP, ARG1, ASNS, ATP5A1, ATP5B, ATP5C1, ATP5D, ATP5EP2, ATP5F1, ATP5H, ATP5I, ATP5J2, ATP5L, ATP5O, ATP6V0A1, ATP6V0A2, B3GAT3, B4GALT7, C1QBP, CAD, CDKAL1, CEPT1, CERS1, CERS2, CERS4, CERS5, CERS6, CHPF, CHPT1, CHST14, COA3, COX15, CTPS1, DARS2, DCAKD, DDOST, DDX6, DHFR, DNAJC1, DPAGT1, EARS2, EEF1A1, EEF1G, EEF2, EIF4A1, EIF4G1, EIF5A, ELOVL1, EXTL2, FABP5, FARSA, G…	GO_BiologicalProcess-GOA_09.02.2016_16h18	3.7e-15	6e-12	N/A	N/A	[4]	None	11.3772
GO:0032268	regulation of cellular protein metabolic process	166	[ACSL1, ADAM17, AIFM1, ANKLE2, APP, ARL6IP5, ASPH, ATP6AP1, ATP6AP2, BAG4, BAG5, BAG6, BAX, BRAT1, C1QBP, C3orf33, CDK1, CDKN2A, CHP1, CLN6, COA3, CSTA, DCUN1D5, DDRGK1, DDX6, DERL1, DHCR24, DNAJA1, DNAJA3, DNAJB2, DNAJB6, DNAJC1, DNAJC10, EEF2, EIF4A1, EIF4G1, EIF5A, ETFA, FANCI, FASN, FZD7, GAPDH, GCN1, GLMN, HACD3, HAX1, HERPUD1, HMGCR, HSP90AA1, HSP90AB1, HSP90B1, HSPA1A, HSPA2, HSPA5, HSPB1,…	GO_BiologicalProcess-GOA_09.02.2016_16h18	0.59	1	N/A	N/A	[4, 5, 6]	None	6.48184
GO:0044802	single-organism membrane organization	165	[AAAS, ACSL3, AFG3L2, ANKLE2, ANXA1, APOO, ARCN1, ARL6IP1, ASNA1, ATG9A, ATP11C, ATP1B3, ATP2A2, BAG4, BAG6, BAX, BET1, BNIP1, BSG, C19orf70, CDK1, CHCHD3, CHP1, CNP, COPA, COPB1, COPB2, COPE, COPG1, COPZ1, DDOST, DNAJA3, EMD, GCC2, GET4, GNAI3, GOSR1, GOSR2, HK2, HSP90AA1, HSPA1A, HSPA4, ICMT, IMMT, ITGB1, JUP, LEMD2, LETM1, LMAN1, LYPLAL1, MFN1, MTCH1, MTCH2, MYO1C, NDC1, NDUFA13, NPC1, NSF, NU…	GO_BiologicalProcess-GOA_09.02.2016_16h18	1.6e-34	2.8e-31	N/A	N/A	[3, 4]	None	17.2414
GO:0065003	macromolecular complex assembly	165	[AAR2, AASS, ACACA, ACAD9, ACSL3, ACTR2, AFG3L2, AHNAK, AIFM1, AMFR, ARG1, ATL2, ATL3, ATP6V0A1, ATP6V0A2, ATXN10, ATXN2L, AURKB, BAG4, BAX, BCS1L, BET1, C1QBP, CAND1, CAND2, CCT2, CCT3, CCT8, CDC42EP1, CDC45, CDK1, CDKN2A, CHP1, COA3, COX15, CPT1A, DDX6, DERL1, DGAT1, DNAAF5, DNAJB11, DPAGT1, ECSIT, FASN, GJA1, GOSR2, GPAA1, HAT1, HAX1, HIST1H4A, HM13, HMGCR, HMOX1, HSD17B10, HSP90AA1, HSPA4, HS…	GO_BiologicalProcess-GOA_09.02.2016_16h18	6.9e-09	1e-05	N/A	N/A	[4]	None	9.69448
GO:0009966	regulation of signal transduction	161	[ADAM17, AGPAT1, AGPAT2, APP, ARL6IP5, ASPH, ATP2C1, ATP6AP1, ATP6AP2, BAG4, BAG5, BAX, C1QBP, C3orf33, C3orf58, CDK1, CDKN2A, CHP1, DDRGK1, DHRS3, DNAJA1, DNAJA3, EMD, ETFA, FASN, FKBP8, FZD7, GJA1, GOLT1B, GPAT3, GPR89A, HACD3, HAX1, HERPUD1, HMGCR, HMOX1, HSP90AB1, HSPA1A, HSPA5, HSPB1, HSPH1, ICMT, IGF1R, ILK, IRAK1, IRS4, ITGB1, ITM2C, JPH1, JUP, LAMTOR1, LEMD2, LEMD3, MAGEA1, MAGED1, MAVS, …	GO_BiologicalProcess-GOA_09.02.2016_16h18	0.26	1	N/A	N/A	[3, 4, 5]	None	5.76648
GO:0006082	organic acid metabolic process	160	[AASS, ABCC1, ABCD3, ABHD12, ACACA, ACAD9, ACLY, ACOT8, ACSL1, ACSL3, ACSL4, ADPGK, ALB, ANXA1, ARG1, ASNS, B3GAT3, B4GALT7, BSG, CAD, CHPF, CHST14, COMT, CPT1A, CTPS1, CYB5R3, DAGLB, DARS2, DHFR, DPAGT1, EARS2, ELOVL1, ENO1, ERLIN2, ETFA, EXTL2, FARSA, FASN, GAPDH, GART, GCAT, GCDH, GGT7, GLUD1, GOLT1B, GPAT4, HACD2, HACD3, HADHA, HADHB, HK2, HSD17B10, HSD17B12, IARS, ICMT, IDH2, IDH3A, IMPAD1, …	GO_BiologicalProcess-GOA_09.02.2016_16h18	2.1e-16	3.5e-13	N/A	N/A	[3, 4]	None	12.021
GO:0043436	oxoacid metabolic process	159	[AASS, ABCC1, ABCD3, ABHD12, ACACA, ACAD9, ACLY, ACOT8, ACSL1, ACSL3, ACSL4, ADPGK, ALB, ANXA1, ARG1, ASNS, B3GAT3, B4GALT7, BSG, CAD, CHPF, CHST14, COMT, CPT1A, CTPS1, CYB5R3, DAGLB, DARS2, DHFR, DPAGT1, EARS2, ELOVL1, ENO1, ERLIN2, ETFA, EXTL2, FARSA, FASN, GAPDH, GART, GCAT, GCDH, GGT7, GLUD1, GOLT1B, GPAT4, HACD2, HACD3, HADHA, HADHB, HK2, HSD17B10, HSD17B12, IARS, ICMT, IDH2, IDH3A, IMPAD1, …	GO_BiologicalProcess-GOA_09.02.2016_16h18	1.2e-16	2e-13	N/A	N/A	[4, 5]	None	12.1281
GO:0006811	ion transport	157	[ABCC4, ABCD3, ACACA, ACSL1, ACSL3, ACSL4, AHNAK, ALB, ANO10, ANXA1, ARG1, ARL6IP5, ASNA1, ASPH, ATP11C, ATP13A1, ATP1A1, ATP1A2, ATP1B3, ATP2A2, ATP2B1, ATP2C1, ATP5A1, ATP5B, ATP5C1, ATP5D, ATP5EP2, ATP5F1, ATP5H, ATP5I, ATP5J2, ATP5L, ATP5O, ATP6AP1, ATP6V0A1, ATP6V0A2, ATP6V0D1, ATP6V1A, ATP6V1F, ATP6V1H, ATP7B, BAX, CHP1, CHRNA5, CLCC1, CLCN3, CNNM2, COX15, COX4I1, COX6C, COX7B, CPT1A, GJA1,…	GO_BiologicalProcess-GOA_09.02.2016_16h18	4.8e-09	7.2e-06	N/A	N/A	[4, 5]	None	9.84326
GO:0007166	cell surface receptor signaling pathway	157	[AAAS, ACSL1, ACTB, ACTR2, ADAM17, ADGRL2, AGPAT1, AGPAT2, ANXA1, APH1A, APP, ARF4, ATP6AP1, ATP6AP2, ATP6V0A1, ATP6V0A2, ATP6V0D1, ATP6V1A, ATP6V1F, ATP6V1H, BAG3, BAG4, BAX, BSG, CHRNA5, DDB1, DNAJA3, EFNB1, EIF4A1, EIF4G1, EMD, ETFA, FASN, FKBP8, FZD7, GOLT1B, HLA-A, HLA-B, HLA-C, HMOX1, HSP90AA1, HSP90AB1, HSPA1A, HSPA5, HSPB1, IGF1R, IGF2R, IGKC, ILK, IRAK1, IRS4, ITGB1, ITM2C, JAGN1, JUP, K…	GO_BiologicalProcess-GOA_09.02.2016_16h18	0.011	1	N/A	N/A	[4, 5]	None	5.22985
GO:0050790	regulation of catalytic activity	157	[ACSL1, ADAM17, AHSA1, AIFM1, ANKLE2, ANXA1, APH1A, APP, ARF4, ARL1, ARL6IP5, ASPH, ATP1B3, ATP6V1H, AUP1, AURKB, B3GAT3, BAG3, BAG4, BAG5, BAX, CAND1, CCT2, CCT4, CDC42EP1, CDK1, CDKN2A, CERS1, CHP1, CSTA, CYB5B, DCUN1D5, DHCR24, DHFR, DNAJA1, DNAJA3, DNAJB1, DNAJB11, DNAJB6, DNAJC1, DNAJC10, ECSIT, ELMOD2, ETFA, FAF2, FASN, GLA, GNAI3, HACD3, HERPUD1, HMGCR, HSP90AA1, HSP90AB1, HSP90B1, HSPA1A,…	GO_BiologicalProcess-GOA_09.02.2016_16h18	0.82	1	N/A	N/A	[3, 4]	None	6.34343
GO:0042592	homeostatic process	155	[ABCB7, ACACA, ACAD9, ACTB, ADAM17, AIFM1, ALB, ANXA1, APP, ASPH, ATP13A1, ATP1A1, ATP1A2, ATP1B3, ATP2A2, ATP2B1, ATP2C1, ATP5B, ATP6AP1, ATP6V0A1, ATP6V0A2, ATP6V0D1, ATP6V1A, ATP6V1F, ATP6V1H, ATP7B, AURKB, BAX, C2CD2L, CCDC47, CCT2, CCT3, CCT4, CCT5, CCT6A, CCT7, CCT8, CHP1, CLCN3, CLN6, CNNM2, COMT, CXADR, DDB1, DERL1, DGAT1, DNAJA3, DNAJC10, DNAJC16, ERP44, ETFA, FASN, FLG2, FLVCR1, GCDH, G…	GO_BiologicalProcess-GOA_09.02.2016_16h18	1.4e-06	0.0019	N/A	N/A	[3]	None	9.08558
GO:0019752	carboxylic acid metabolic process	153	[AASS, ABCC1, ABCD3, ABHD12, ACACA, ACAD9, ACLY, ACOT8, ACSL1, ACSL3, ACSL4, ADPGK, ALB, ANXA1, ARG1, ASNS, BSG, CAD, CHST14, COMT, CPT1A, CTPS1, CYB5R3, DAGLB, DARS2, DHFR, DPAGT1, EARS2, ELOVL1, ENO1, ERLIN2, ETFA, FARSA, FASN, GAPDH, GART, GCAT, GCDH, GGT7, GLUD1, GOLT1B, GPAT4, HACD2, HACD3, HADHA, HADHB, HK2, HSD17B10, HSD17B12, IARS, ICMT, IDH2, IDH3A, KRT17, LDHA, LDHB, LPCAT3, LPCAT4, MAR…	GO_BiologicalProcess-GOA_09.02.2016_16h18	1.7e-18	3e-15	N/A	N/A	[5, 6]	None	12.9005
GO:0010605	negative regulation of macromolecule metabolic process	152	[AAAS, ACOT8, APBB1, APP, AURKB, BAG4, BAG5, BAG6, BAX, C1QBP, C3orf33, CDC45, CDKN2A, CERS1, CHCHD3, CHP1, CSTA, CUX1, DERL2, DHCR24, DNAJA1, DNAJA3, DNAJB2, DNAJB6, DNAJC1, DNAJC10, ENO1, ERLEC1, FASN, GAPDH, GJA1, GLMN, HAT1, HERPUD1, HIST1H4A, HMGCR, HMOX1, HSP90AB1, HSPA1A, HSPA8, HSPB1, HSPH1, IGF1R, IGF2BP3, ILK, IPO8, IRAK1, ITM2B, KRT17, LEMD2, LRPPRC, MAD2L1, MAGEA1, MAGED1, MSH6, MTDH,…	GO_BiologicalProcess-GOA_09.02.2016_16h18	0.68	1	N/A	N/A	[3, 4, 5]	None	6.04374
GO:0016310	phosphorylation	151	[ACSL1, ADAM17, ADCK3, ADCK4, ADPGK, AGK, AKAP8L, ANKLE2, APP, ARL6IP5, ATP5C1, ATP5D, ATP6AP1, ATP6AP2, AURKB, BAG4, BAX, BRAT1, C3orf33, CAD, CDK1, CDKN2A, CHP1, COX15, COX4I1, DCAKD, DDRGK1, DGKE, DNAJA1, DNAJA3, DNAJC10, DOLK, ENO1, ETFA, FASN, FASTKD1, FASTKD5, FZD7, GALK1, GAPDH, GLMN, HACD3, HAX1, HK2, HMGCR, HSP90AB1, HSPA2, HSPA5, HSPB1, HSPH1, IGF1R, ILK, IMPAD1, IRAK1, ITGB1, LAMTOR1, …	GO_BiologicalProcess-GOA_09.02.2016_16h18	0.54	1	N/A	N/A	[5]	None	6.52268
GO:0006508	proteolysis	150	[ADAM17, AFG3L2, AIFM1, AMFR, APH1A, APP, ARL6IP5, ASPH, ATP6AP2, AUP1, AURKB, BAG5, BAG6, BAX, BLMH, C1QBP, CASP14, CCDC47, CDK1, CDKN2A, CLN6, CPD, CSTA, DCD, DDB1, DDRGK1, DERL1, DERL2, DHCR24, DNAJA3, DNAJB2, DNAJB6, DNAJC1, DNAJC10, ERLEC1, ERLIN2, ERMP1, FAF2, FASN, FBXL12, GGT7, GLMN, HERPUD1, HM13, HSP90AB1, HSP90B1, HSPA5, HSPBP1, HSPD1, HUWE1, KIAA0368, LNPEP, MAD2L1, MAN1B1, MARCH6, MT…	GO_BiologicalProcess-GOA_09.02.2016_16h18	5.8e-06	0.0078	N/A	N/A	[4, 5]	None	8.92326
GO:0080134	regulation of response to stress	150	[AAAS, ANXA1, AP1G1, APBB1, ARL6IP5, ATP6V1H, BAG2, BAG3, BAG4, BAG5, BAG6, BAX, C1QBP, CADM1, CDKN2A, DERL2, DHFR, DNAJA1, DNAJA3, DNAJB1, DNAJB6, DNAJC7, ELMOD2, ERLEC1, FZD7, GJA1, GLMN, HACD3, HAX1, HERPUD1, HLA-A, HLA-B, HMGCR, HSP90AA1, HSP90AB1, HSP90B1, HSPA1A, HSPA5, HSPA8, HSPB1, HSPD1, HSPH1, IGF1R, IRAK1, KRT1, MAVS, MCL1, MTCH1, MYO1C, NDC1, NLRX1, NONO, NPC1, NUP133, NUP155, NUP188,…	GO_BiologicalProcess-GOA_09.02.2016_16h18	2.7e-08	4e-05	N/A	N/A	[3, 4]	None	9.73394
GO:0007399	nervous system development	148	[ACSL3, ACSL4, ACTB, ACTR2, ADGRL2, AFG3L2, AIFM1, ALDH3A2, ANXA1, APBB1, APH1A, APP, ARCN1, ARF4, ATP2B1, ATP5F1, ATP6AP2, ATP6V0D1, ATXN10, BAG3, BAG5, BAG6, BAX, BZW2, CADM1, CDK1, CNP, COX7B, CUX1, DAGLB, DCTN1, DDX6, DHFR, EEF2, EFNB1, EIF4G1, FAM134C, FASN, FKBP8, FZD7, GART, GJA1, GLMN, GLUD1, HSP90AA1, HSP90AB1, HSPA5, HSPA8, IGF1R, ILK, ITGB1, ITM2B, ITM2C, JAM3, LDHA, LEMD2, MAPRE2, MBO…	GO_BiologicalProcess-GOA_09.02.2016_16h18	0.3	1	N/A	N/A	[4, 5]	None	5.78125
GO:0051049	regulation of transport	148	[AAAS, ACSL3, ACSL4, AHNAK, ANXA1, AP1G1, APBB1, ARG1, ASPH, ATAD1, ATP1A1, ATP1A2, ATP1B3, ATP2A2, ATP6AP1, B3GAT3, BAG4, BAX, C2CD2L, CADM1, CDK1, CDKN2A, CHP1, CLCN3, COMT, CPT1A, DERL2, DNAJA1, DNAJC1, DNAJC5, EMD, ERLEC1, FZD7, GCC2, GJA1, GLMN, GLUD1, GOSR1, GPR89A, HADHA, HAX1, HK2, HMGCR, HMOX1, HNRNPM, HSP90AB1, HSPA1A, HSPA2, HSPA8, HUWE1, IPO5, ITGB1, JPH1, JUP, LAMTOR1, LMAN2, LYPLAL1…	GO_BiologicalProcess-GOA_09.02.2016_16h18	0.0023	1	N/A	N/A	[3, 4]	None	7.91021
GO:0051128	regulation of cellular component organization	148	[ACSL3, ACSL4, ACTR2, ADAM17, ADGRL2, AIFM1, ANXA1, APBB1, ASPH, ATAD1, ATXN2L, AURKB, BAG4, BAG5, BAX, C1QBP, CAND1, CCT2, CCT3, CCT4, CCT5, CCT6A, CCT7, CCT8, CDC42EP1, CDC45, CDKN2A, CHP1, CHPT1, COA3, CUX1, DERL2, DNAJA4, DNAJB1, DNAJB2, DNAJB6, EI24, EIF5A, ENO1, FAM134C, FASN, GJA1, GLMN, HAX1, HSP90AA1, HSPA1A, HSPA2, HSPA8, HUWE1, IGF1R, ILK, ITGB1, ITM2C, JAM3, KRT17, LEMD3, LMAN1, LMAN2…	GO_BiologicalProcess-GOA_09.02.2016_16h18	0.92	1	N/A	N/A	[3, 4]	None	6.29787
GO:0031324	negative regulation of cellular metabolic process	147	[ACOT8, ANKLE2, APP, ATP1A1, AURKB, BAG4, BAG5, BAG6, BAX, C1QBP, C3orf33, CDC45, CDKN2A, CERS1, CHCHD3, CHP1, COMT, CSTA, CUX1, DHCR24, DNAJA1, DNAJA3, DNAJB2, DNAJB6, DNAJC1, DNAJC10, ENO1, ERLIN2, FASN, GAPDH, GJA1, GLA, GLMN, GNAI3, HAT1, HERPUD1, HIST1H4A, HK2, HMGCR, HMOX1, HSP90AB1, HSPA1A, HSPA8, HSPB1, HSPH1, IGF1R, IGF2BP3, ILK, IRAK1, ITM2B, LEMD2, LPCAT1, LRPPRC, MAD2L1, MAGEA1, MAGED…	GO_BiologicalProcess-GOA_09.02.2016_16h18	0.44	1	N/A	N/A	[3, 4, 5]	None	5.88942
GO:0009057	macromolecule catabolic process	146	[AIFM1, AMFR, AUP1, AURKB, BAG5, BAG6, BAX, CCDC47, CDK1, CDKN2A, CHP1, CLN6, DDB1, DDRGK1, DDX6, DERL1, DERL2, DNAJB2, DNAJC10, EIF4A1, EIF4G1, ERLEC1, ERLIN2, FAF2, FBXL12, GET4, GJA1, GLMN, HERPUD1, HM13, HSP90AB1, HSP90B1, HSPA5, HSPBP1, HUWE1, KHSRP, KIAA0368, KPNB1, LNPEP, LPCAT1, LRPPRC, LYPLAL1, MAD2L1, MAN1B1, MARCH6, NDUFA13, NPLOC4, NSF, OMA1, OS9, PELO, PHB, PIK3R4, PPP2R1A, PSEN1, PS…	GO_BiologicalProcess-GOA_09.02.2016_16h18	9.9e-15	1.6e-11	N/A	N/A	[4]	None	11.977
GO:0048584	positive regulation of response to stimulus	146	[ACTB, ACTR2, ADAM17, AGPAT1, AGPAT2, ALB, ANXA1, AP1G1, APBB1, ARL6IP5, ASPH, ATP2C1, ATP6AP1, ATP6AP2, BAG4, BAG6, BAX, C1QBP, C2CD2L, CADM1, CDK1, CDKN2A, DDRGK1, ETFA, FASN, FKBP8, FZD7, GJA1, GOLT1B, GPR89A, HACD3, HAX1, HERPUD1, HLA-A, HLA-B, HMGCR, HMOX1, HSP90AA1, HSP90AB1, HSP90B1, HSPA1A, HSPB1, HSPD1, IGF1R, IGKC, ILK, IRAK1, IRS4, ITGB1, ITM2C, JUP, KRT1, LAMTOR1, MAGED1, MAVS, MCL1, …	GO_BiologicalProcess-GOA_09.02.2016_16h18	0.45	1	N/A	N/A	[2, 3, 4]	None	6.60335
GO:1901700	response to oxygen-containing compound	146	[ACACA, ACSL1, ADAM17, AIFM1, ALDH3A2, ANXA1, APP, ARG1, ASNS, ASPH, ATP1A1, ATP1A2, ATP2A2, ATP2B1, ATP6AP1, ATP6V0A1, ATP6V0A2, ATP6V0D1, ATP6V1A, ATP6V1F, ATP6V1H, ATP7B, BAX, BSG, C2CD2L, CAD, CDK1, CERS1, CNP, COMT, CPT1A, CYC1, DHFR, DNAJC5, DSG1, DSG2, EEF2, EIF4G1, FASN, FZD7, GJA1, GNB2, GOLT1B, GPX8, HADHA, HMGCR, HMOX1, HNRNPM, HSP90B1, HSPD1, HSPH1, IGF1R, IGF2R, IPO5, IRAK1, IRS4, IT…	GO_BiologicalProcess-GOA_09.02.2016_16h18	0.00039	0.48	N/A	N/A	[3]	None	8.26259
GO:0006461	protein complex assembly	145	[AASS, ACACA, ACAD9, ACTR2, AFG3L2, AHNAK, AIFM1, AMFR, ARG1, ATL2, ATL3, ATP6V0A1, ATP6V0A2, ATXN10, AURKB, BAG4, BAX, BCS1L, BET1, CAND1, CAND2, CCT2, CCT3, CCT8, CDC42EP1, CDK1, CHP1, COA3, COX15, CPT1A, DERL1, DNAAF5, DNAJB11, DPAGT1, ECSIT, FASN, GJA1, GOSR2, GPAA1, HAT1, HAX1, HIST1H4A, HM13, HMGCR, HMOX1, HSD17B10, HSP90AA1, HSPA4, HSPA8, HSPD1, IGF1R, ILK, IPO4, IPO5, IRAK1, JUP, KPNB1, L…	GO_BiologicalProcess-GOA_09.02.2016_16h18	4.6e-09	6.9e-06	N/A	N/A	[4, 5]	None	10.0975
GO:0010941	regulation of cell death	145	[ADAM17, AIFM1, ALB, ANXA1, APBB1, APH1A, ARF4, ARL6IP5, ASNS, ATAD3A, AURKB, BAG3, BAG4, BAG5, BAG6, BAX, BNIP1, C1QBP, CDK1, CDKN2A, CHP1, DAD1, DDB1, DHCR24, DNAJA1, DNAJA3, DNAJB6, DNAJC5, ETFA, FASN, FKBP8, GLMN, HAX1, HERPUD1, HIGD1A, HMGCR, HMOX1, HSP90AB1, HSP90B1, HSPA1A, HSPA5, HSPA9, HSPB1, HSPD1, HSPH1, IER3IP1, IGF1R, IGF2R, ILK, IRAK1, ITGB1, ITM2C, LDHA, MAD2L1, MAGED1, MCL1, MTCH1…	GO_BiologicalProcess-GOA_09.02.2016_16h18	4.1e-05	0.053	N/A	N/A	[3, 4]	None	8.64124
GO:0070271	protein complex biogenesis	145	[AASS, ACACA, ACAD9, ACTR2, AFG3L2, AHNAK, AIFM1, AMFR, ARG1, ATL2, ATL3, ATP6V0A1, ATP6V0A2, ATXN10, AURKB, BAG4, BAX, BCS1L, BET1, CAND1, CAND2, CCT2, CCT3, CCT8, CDC42EP1, CDK1, CHP1, COA3, COX15, CPT1A, DERL1, DNAAF5, DNAJB11, DPAGT1, ECSIT, FASN, GJA1, GOSR2, GPAA1, HAT1, HAX1, HIST1H4A, HM13, HMGCR, HMOX1, HSD17B10, HSP90AA1, HSPA4, HSPA8, HSPD1, IGF1R, ILK, IPO4, IPO5, IRAK1, JUP, KPNB1, L…	GO_BiologicalProcess-GOA_09.02.2016_16h18	4.6e-09	6.9e-06	N/A	N/A	[3]	None	10.0975
GO:0044255	cellular lipid metabolic process	143	[ABCC1, ABCD3, ABHD12, ACACA, ACAD9, ACLY, ACOT8, ACSL1, ACSL3, ACSL4, AGK, AGPAT1, AGPAT2, AGPAT3, AGPAT4, ALDH3A2, ALG1, ALG10, ALG10B, ALG11, ALG14, ALG2, ALG3, ALG5, ALG6, ALG8, ALG9, ANXA1, ARF3, BAX, CDIPT, CDS2, CEPT1, CERS1, CERS2, CERS4, CERS5, CERS6, CHPT1, CLN6, CPT1A, DAGLB, DGAT1, DGKE, DHRS3, DOLK, DPAGT1, DPM1, ELOVL1, ERLIN2, ETFA, FABP5, FAR1, FASN, FDFT1, FDPS, GCDH, GGT7, GLA, …	GO_BiologicalProcess-GOA_09.02.2016_16h18	8.7e-17	1.4e-13	N/A	N/A	[3, 4]	None	12.7224
GO:0005975	carbohydrate metabolic process	142	[AAAS, ADPGK, ALDH1B1, ALG1, ALG10, ALG10B, ALG11, ALG14, ALG2, ALG3, ALG5, ALG6, ALG8, ALG9, ARCN1, ARF4, B3GAT3, B4GALT7, BET1, BRAT1, CANX, CHP1, CHPF, CHST14, COPA, COPB1, COPB2, COPE, COPG1, COPG2, COPZ1, CPT1A, CYB5R3, DAD1, DCTN1, DDOST, DERL2, DOLK, DPAGT1, DPM1, DPY19L1, ENO1, FABP5, FUCA2, G6PC3, GALK1, GALNT1, GALNT2, GANAB, GAPDH, GLA, GLT8D1, GOLT1B, GOSR1, GOSR2, GPD2, HK2, HS2ST1, …	GO_BiologicalProcess-GOA_09.02.2016_16h18	4.2e-18	7e-15	N/A	N/A	[3]	None	13.2339
GO:0055114	oxidation-reduction process	142	[AASS, ABCC4, ABCD3, ACACA, ACAD9, ACLY, ACOT8, AGPAT1, AIFM1, ALDH1B1, ALDH3A2, ASPH, ATP5A1, ATP5B, ATP5C1, ATP5D, ATP5F1, ATP5H, ATP5I, ATP5J2, ATP5L, ATP5O, BAX, CISD1, COX15, COX4I1, COX6C, COX7B, CPT1A, CYB5B, CYB5R3, CYC1, CYP51A1, DHCR24, DHCR7, DHFR, DHRS13, DHRS3, DHRS7, DHRS7B, DNAJC10, ECSIT, ENO1, ETFA, FAM213A, FAR1, FASN, FASTKD1, FASTKD5, FDFT1, GAPDH, GCDH, GLUD1, GNB2, GPD2, GPX…	GO_BiologicalProcess-GOA_09.02.2016_16h18	3.5e-15	5.7e-12	N/A	N/A	[3]	None	12.2519
GO:0016192	vesicle-mediated transport	141	[ABCC4, ACSL3, ACTB, ACTR2, ALB, ANXA1, AP1G1, APP, ARCN1, ARF3, ARF4, ARL1, ATAD1, ATL2, ATL3, ATP2A2, ATP6AP1, ATP6V1H, BET1, BNIP1, CANX, CHP1, CLCN3, COPA, COPB1, COPB2, COPE, COPG1, COPG2, COPZ1, CUX1, DCTN1, DNAJC5, ERGIC1, ERGIC2, ERGIC3, ESYT2, GCC2, GNAI3, GOLGA5, GOLT1B, GOSR1, GOSR2, GPR107, HEATR6, HMOX1, HSP90AA1, HSP90AB1, HSP90B1, HSPA5, HSPA8, HSPH1, IGF2R, IGKC, ITGB1, JAGN1, KDE…	GO_BiologicalProcess-GOA_09.02.2016_16h18	3.9e-07	0.00055	N/A	N/A	[4]	None	9.46944
GO:0033365	protein localization to organelle	139	[AFG3L2, ARF4, ARL1, ASNA1, ATG9A, AURKB, BAG4, BAG6, BAX, CCT2, CCT3, CCT4, CCT5, CCT6A, CCT7, CCT8, CDK1, CDKN2A, CHP1, CSE1L, DDOST, DNAJA1, DNAJB6, EMD, FZD7, GCC2, GET4, GPAA1, HAX1, HK2, HNRNPM, HSP90AA1, HSP90AB1, HSPA4, HSPA5, HSPA8, HSPA9, HSPH1, HUWE1, IPO13, IPO4, IPO5, IPO7, IPO8, IPO9, JUP, KDELR1, KDELR2, KPNA2, KPNB1, MAVS, MTCH2, MTX1, NDUFA13, NUP133, NUP155, NUP188, NUP205, NUP9…	GO_BiologicalProcess-GOA_09.02.2016_16h18	1e-22	1.8e-19	N/A	N/A	[5]	None	14.9462
GO:0018193	peptidyl-amino acid modification	137	[AAAS, ADAM17, ALG1, ALG10, ALG10B, ALG11, ALG14, ALG2, ALG3, ALG5, ALG6, ALG8, ALG9, APBB1, APP, ARCN1, ARF4, ASPH, AURKB, BAG4, BAG6, BAX, BET1, CAD, CANX, CDK1, CDKN2A, COPA, COPB1, COPB2, COPE, COPG1, COPG2, COPZ1, DAD1, DCTN1, DDOST, DERL2, DOLK, DPAGT1, DPM1, DPY19L1, EEF2, EIF5A, FKBP8, GALNT1, GALNT2, GANAB, GAPDH, GGCX, GOSR1, GOSR2, HAT1, HAX1, HSPH1, IGF1R, ILK, ITGB1, KDELR1, LMAN1, M…	GO_BiologicalProcess-GOA_09.02.2016_16h18	3.4e-07	0.00048	N/A	N/A	[6, 7]	None	9.54704
GO:0043067	regulation of programmed cell death	137	[ADAM17, AIFM1, ALB, ANXA1, APBB1, APH1A, ARF4, ARL6IP5, ASNS, ATAD3A, AURKB, BAG3, BAG4, BAG5, BAG6, BAX, BNIP1, C1QBP, CDK1, CDKN2A, DAD1, DDB1, DHCR24, DNAJA1, DNAJA3, DNAJB6, DNAJC5, ETFA, FASN, FKBP8, GLMN, HAX1, HERPUD1, HIGD1A, HMGCR, HMOX1, HSP90AB1, HSP90B1, HSPA1A, HSPA5, HSPA9, HSPB1, HSPD1, HSPH1, IER3IP1, IGF1R, IGF2R, ILK, IRAK1, ITGB1, ITM2C, LDHA, MAD2L1, MAGED1, MCL1, MTCH1, MTDH…	GO_BiologicalProcess-GOA_09.02.2016_16h18	6.2e-05	0.079	N/A	N/A	[4, 5]	None	8.69841
GO:0009653	anatomical structure morphogenesis	136	[ABCC4, ACTB, ACTR2, ADAM17, AFG3L2, ANXA1, APBB1, APH1A, APP, ARG1, ASPH, ATP5B, ATP6AP2, ATP6V0D1, ATXN10, BAX, BSG, C1QBP, CADM1, CDC42EP1, CNP, CUX1, DGCR2, DHRS3, DNAAF5, DNAJB6, DNAJC5, DSP, EFNB1, FLVCR1, FZD7, GJA1, GLMN, HMOX1, HSP90AA1, HSP90AB1, HSPA5, HSPA8, HSPB1, IGF1R, IGF2BP3, ILK, IMPAD1, ITGB1, JAM3, KIAA1715, KRT1, KRT16, KRT17, LEMD2, LEMD3, LMBR1, MAGED1, MAPRE2, MBOAT7, MLF2…	GO_BiologicalProcess-GOA_09.02.2016_16h18	1.4e-05	0.018	N/A	N/A	[2, 3]	None	4.55154
GO:0042981	regulation of apoptotic process	136	[ADAM17, AIFM1, ALB, ANXA1, APBB1, APH1A, ARF4, ARL6IP5, ASNS, ATAD3A, AURKB, BAG3, BAG4, BAG5, BAG6, BAX, BNIP1, C1QBP, CDK1, CDKN2A, DAD1, DDB1, DHCR24, DNAJA1, DNAJA3, DNAJB6, DNAJC5, ETFA, FASN, FKBP8, GLMN, HAX1, HERPUD1, HIGD1A, HMGCR, HMOX1, HSP90AB1, HSP90B1, HSPA1A, HSPA5, HSPA9, HSPB1, HSPD1, HSPH1, IER3IP1, IGF1R, IGF2R, ILK, IRAK1, ITGB1, ITM2C, LDHA, MAD2L1, MAGED1, MCL1, MTCH1, MTDH…	GO_BiologicalProcess-GOA_09.02.2016_16h18	5.7e-05	0.074	N/A	N/A	[5, 6]	None	8.71795
GO:1901137	carbohydrate derivative biosynthetic process	136	[ACACA, ACOT8, ALG1, ALG10, ALG10B, ALG11, ALG14, ALG2, ALG3, ALG5, ALG6, ALG8, ALG9, ARCN1, ARF4, ATP5A1, ATP5B, ATP5C1, ATP5D, ATP5EP2, ATP5F1, ATP5H, ATP5I, ATP5J2, ATP5L, ATP5O, ATP6V0A1, ATP6V0A2, B3GAT3, B4GALT7, BET1, CAD, CANX, CHP1, CHPF, CHST14, COPA, COPB1, COPB2, COPE, COPG1, COPG2, COPZ1, CTPS1, DAD1, DCAKD, DCTN1, DDOST, DERL2, DOLK, DPAGT1, DPM1, DPY19L1, EXTL2, GALNT1, GALNT2, GAN…	GO_BiologicalProcess-GOA_09.02.2016_16h18	8.5e-21	1.4e-17	N/A	N/A	[4]	None	14.4374
GO:0019637	organophosphate metabolic process	135	[ABHD12, ACACA, ACSL3, ADPGK, AGPAT1, AGPAT2, AGPAT3, AGPAT4, ALG5, ARF3, ATP1A2, ATP5A1, ATP5B, ATP5C1, ATP5D, ATP5EP2, ATP5F1, ATP5H, ATP5I, ATP5J2, ATP5L, ATP5O, ATP6V0A1, ATP6V0A2, ATP6V1A, CAD, CDIPT, CDS2, CEPT1, CHPT1, CNP, COX15, COX4I1, CTPS1, DCAKD, DGAT1, DGKE, DHFR, DOLK, DPM1, ENO1, FABP5, FAR1, FDFT1, FDPS, G6PC3, GAPDH, GART, GNAI3, GPAA1, GPAT3, GPAT4, GPD2, HADHA, HADHB, HK2, HMG…	GO_BiologicalProcess-GOA_09.02.2016_16h18	4.5e-13	7.2e-10	N/A	N/A	[3, 4]	None	11.7493
GO:0044712	single-organism catabolic process	133	[AASS, ABCD3, ABHD12, ACAD9, ACOT8, ADAM17, ADPGK, ALDH1B1, AMFR, ARG1, ATG9A, AUP1, BAG6, BSCL2, CCDC47, CDKN2A, CHP1, CISD2, CNP, CPT1A, DAGLB, DERL1, DERL2, DNAJB2, DNAJC10, DPAGT1, ENO1, ERLEC1, ERLIN2, ETFA, FABP5, FAF2, FUCA2, GALK1, GAPDH, GCAT, GCDH, GET4, GLA, GLMN, GLUD1, GOLT1B, GPD2, HADHA, HADHB, HAX1, HERPUD1, HK2, HM13, HMOX1, HMOX2, HSD17B10, HSD17B11, HSP90B1, HSPA5, ITGB1, KIAA0…	GO_BiologicalProcess-GOA_09.02.2016_16h18	2.5e-11	3.9e-08	N/A	N/A	[3]	None	11.2047
GO:0007049	cell cycle	132	[AAAS, ACTR2, ADAM17, ANKLE2, ANXA1, APBB1, APP, ASNS, AURKB, BAG6, BAX, CDC45, CDK1, CDKN2A, CHP1, DCTN1, DDB1, DHCR24, DHFR, EMD, ETFA, FANCD2, FANCI, GLMN, GNAI3, GORASP2, HIST1H4A, HSP90AA1, HSPA2, HSPA8, IGF1R, ILK, ITGB1, KPNB1, LAMTOR1, LEMD3, MAD2L1, MAPRE2, MCM3, MCM7, MSH6, NDC1, NR2F1, NUBP2, NUP133, NUP155, NUP188, NUP205, NUP210, NUP93, PCNA, PDS5A, PELO, PHB2, PHGDH, PIK3R4, PKMYT1,…	GO_BiologicalProcess-GOA_09.02.2016_16h18	0.14	1	N/A	N/A	[3]	None	7.04
GO:0006928	movement of cell or subcellular component	129	[ACTB, ACTR2, ADAM17, AMFR, ANXA1, APH1A, APP, ARF4, ATP1A1, ATP1A2, ATP1B3, ATP2A2, ATP5B, BAG4, BAX, BRAT1, BSG, C1QBP, CDK1, COPG1, CXADR, DCTN1, DNAAF5, DNAJA1, DSG2, DSP, EFNB1, GJA1, GLMN, HMOX1, HSP90AA1, HSP90AB1, HSPA5, HSPA8, HSPB1, IGF1R, ILK, ITGB1, JAGN1, JAM3, JUP, KPNB1, KRT16, KTN1, LEMD3, LRPPRC, MBOAT7, MLF2, MYL6, MYO1B, MYO1C, NCSTN, NR2F1, NUP155, OMA1, OSBPL8, PDCD6, PIGU, P…	GO_BiologicalProcess-GOA_09.02.2016_16h18	1	1	N/A	N/A	[3]	None	6.25
GO:0044403	symbiosis, encompassing mutualism through parasitism	128	[AAAS, ACOT8, ALB, AP1G1, ATP6V1H, BAX, C1QBP, COPB1, CXADR, DDB1, DDX6, DERL1, EIF4A1, EIF4G1, FDPS, FKBP8, FUCA2, HACD3, HLA-A, HLA-B, HLA-C, HSP90AB1, HSPA1A, HSPA8, HSPD1, IPO5, IPO7, ITGB1, KPNA2, KPNB1, KRT17, MAVS, MSH6, NACA, NDC1, NLRX1, NPC1, NUP133, NUP155, NUP188, NUP205, NUP210, NUP93, P4HB, POLR2H, POM121C, PPIA, PPIH, PSMA1, PSMA2, PSMA3, PSMA4, PSMA5, PSMA6, PSMA7, PSMB1, PSMB2, P…	GO_BiologicalProcess-GOA_09.02.2016_16h18	1.1e-19	1.9e-16	N/A	N/A	[3]	None	14.496
GO:0044093	positive regulation of molecular function	127	[ACSL1, ADAM17, AHSA1, AIFM1, AMFR, APH1A, APP, ARF4, ARL1, ARL6IP5, ASPH, ATP1B3, AURKB, B3GAT3, BAX, CCT2, CCT4, CDC42EP1, CDK1, CDKN2A, CHP1, CYB5B, DCUN1D5, DDRGK1, DERL1, DHFR, DNAJA3, DNAJB1, DNAJB11, DNAJB6, DNAJC1, DNAJC10, ELMOD2, ETFA, FASN, HACD3, HERPUD1, HSP90AB1, HSPA1A, HSPA2, HSPA5, HSPD1, HSPH1, ILK, IRAK1, ITGB1, JUP, LAMTOR1, MAGED1, MAVS, MSH6, MTCH1, MTDH, NCSTN, NDUFA13, OMA…	GO_BiologicalProcess-GOA_09.02.2016_16h18	0.45	1	N/A	N/A	[3]	None	6.64574
GO:0016032	viral process	125	[AAAS, ACOT8, AP1G1, ATP6V1H, BAX, C1QBP, COPB1, CXADR, DDB1, DDX6, DERL1, EIF4A1, EIF4G1, FDPS, FKBP8, HACD3, HLA-A, HLA-B, HLA-C, HSP90AB1, HSPA1A, HSPA8, HSPD1, IPO5, IPO7, ITGB1, KPNA2, KPNB1, KRT17, MAVS, MSH6, NACA, NDC1, NLRX1, NPC1, NUP133, NUP155, NUP188, NUP205, NUP210, NUP93, P4HB, POLR2H, POM121C, PPIA, PPIH, PSMA1, PSMA2, PSMA3, PSMA4, PSMA5, PSMA6, PSMA7, PSMB1, PSMB2, PSMB3, PSMB4,…	GO_BiologicalProcess-GOA_09.02.2016_16h18	2.9e-20	4.9e-17	N/A	N/A	[3, 4]	None	14.881
GO:0044723	single-organism carbohydrate metabolic process	125	[ADPGK, ALG1, ALG10, ALG10B, ALG11, ALG14, ALG2, ALG3, ALG5, ALG6, ALG8, ALG9, ARCN1, ARF4, B3GAT3, B4GALT7, BET1, BRAT1, CANX, CHP1, CHST14, COPA, COPB1, COPB2, COPE, COPG1, COPG2, COPZ1, CPT1A, CYB5R3, DAD1, DCTN1, DDOST, DERL2, DOLK, DPAGT1, DPM1, DPY19L1, ENO1, FABP5, FUCA2, G6PC3, GALK1, GALNT1, GALNT2, GANAB, GAPDH, GLA, GLT8D1, GOLT1B, GOSR1, GOSR2, GPD2, HK2, IDH2, IMPAD1, KDELR1, KHSRP, …	GO_BiologicalProcess-GOA_09.02.2016_16h18	2.7e-18	4.5e-15	N/A	N/A	[3, 4]	None	14.1084
GO:0051247	positive regulation of protein metabolic process	125	[ACSL1, ADAM17, AIFM1, ANKLE2, APP, ARL6IP5, ASPH, ATP6AP1, BAG4, BAG6, BAX, BRAT1, C1QBP, CDK1, CDKN2A, CHP1, CLN6, COA3, DCUN1D5, DDRGK1, DERL1, DNAJA3, DNAJB2, EEF2, EIF5A, ETFA, FANCI, FASN, FZD7, GJA1, GLMN, HACD3, HAX1, HERPUD1, HMGCR, HMOX1, HSP90AB1, HSPA2, HSPA5, HSPB1, HSPBP1, HSPD1, HSPH1, IGF1R, IGF2BP3, ILK, IRAK1, ITGB1, KRT17, LAMTOR1, LPCAT1, MAGED1, MAVS, MTCH1, MYO1C, NDFIP2, ND…	GO_BiologicalProcess-GOA_09.02.2016_16h18	0.028	1	N/A	N/A	[4, 5, 6]	None	7.494
GO:1902531	regulation of intracellular signal transduction	125	[ARL6IP5, ASPH, ATP2C1, ATP6AP1, ATP6AP2, BAG4, BAG5, BAX, C1QBP, C3orf33, C3orf58, CDK1, CDKN2A, CHP1, DDRGK1, DNAJA1, DNAJA3, ETFA, FASN, FZD7, GJA1, GOLT1B, GPAT3, GPR89A, HACD3, HAX1, HERPUD1, HMGCR, HMOX1, HSPA1A, HSPB1, HSPH1, ICMT, IGF1R, ILK, IRAK1, ITGB1, JPH1, LAMTOR1, LEMD2, MAGED1, MAVS, MCL1, MTCH1, MTDH, NDFIP2, NDUFA13, NDUFS3, NLRX1, NONO, OMA1, OSBPL8, P4HB, PARL, PDCD6, PHB, PHB…	GO_BiologicalProcess-GOA_09.02.2016_16h18	0.13	1	N/A	N/A	[4, 5, 6]	None	7.08617
GO:0043603	cellular amide metabolic process	124	[ACACA, AGK, APP, ARG1, ASNS, ATP6AP2, C1QBP, CAD, CDKAL1, CERS1, CERS2, CERS4, CERS5, CERS6, CLN6, COA3, CPD, DARS2, DDOST, DDX6, DHFR, DNAJC1, EARS2, EEF1A1, EEF1G, EEF2, EIF4A1, EIF4G1, EIF5A, FARSA, FASN, GAPDH, GART, GCN1, GGT7, GLA, HSPB1, IARS, IGF2BP3, KRT17, LNPEP, LRPPRC, MARS, MCCC1, MCCC2, MRPL37, NACA, NCSTN, ORMDL1, PCCB, PICALM, PPP2R1A, PSEN1, PSMD2, PUM1, QKI, RACK1, RAN, RARS2, …	GO_BiologicalProcess-GOA_09.02.2016_16h18	7.4e-12	1.1e-08	N/A	N/A	[4]	None	11.6981
GO:0044265	cellular macromolecule catabolic process	124	[AIFM1, AMFR, AUP1, AURKB, BAG5, BAG6, BAX, CCDC47, CDK1, CDKN2A, CLN6, DDB1, DDRGK1, DDX6, DERL1, DERL2, DNAJB2, DNAJC10, EIF4A1, EIF4G1, ERLEC1, ERLIN2, FAF2, FBXL12, GLMN, HERPUD1, HSP90AB1, HSP90B1, HSPA5, HSPBP1, HUWE1, KHSRP, KIAA0368, KPNB1, LRPPRC, MAD2L1, MAN1B1, MARCH6, NPLOC4, OMA1, OS9, PELO, PPP2R1A, PSEN1, PSMA1, PSMA2, PSMA3, PSMA4, PSMA5, PSMA6, PSMA7, PSMB1, PSMB2, PSMB3, PSMB4, …	GO_BiologicalProcess-GOA_09.02.2016_16h18	1e-14	1.7e-11	N/A	N/A	[4, 5]	None	12.7703
GO:0031399	regulation of protein modification process	122	[ACSL1, ADAM17, ANKLE2, APP, ARL6IP5, ATP6AP1, ATP6AP2, BAG4, BAG5, BAX, BRAT1, C3orf33, CDK1, CDKN2A, CHP1, DCUN1D5, DDRGK1, DERL1, DNAJA1, DNAJA3, DNAJB2, DNAJC10, ETFA, FANCI, FASN, FZD7, GLMN, HACD3, HAX1, HERPUD1, HMGCR, HSP90AA1, HSP90AB1, HSP90B1, HSPA1A, HSPA2, HSPA5, HSPB1, HSPBP1, HSPH1, IGF1R, ILK, IRAK1, ITGB1, LAMTOR1, LEMD2, MAD2L1, MAGED1, MAVS, MTCH1, MYO1C, MYO1D, NDFIP2, NR2F1, …	GO_BiologicalProcess-GOA_09.02.2016_16h18	0.64	1	N/A	N/A	[5, 6, 7]	None	6.47558
GO:0010647	positive regulation of cell communication	119	[ADAM17, AGPAT1, AGPAT2, ARL6IP5, ASPH, ATP2C1, ATP6AP1, ATP6AP2, BAG4, BAX, C1QBP, C2CD2L, CDK1, CDKN2A, DDRGK1, ETFA, FASN, FKBP8, FZD7, GJA1, GLUD1, GOLT1B, GPR89A, HACD3, HAX1, HMGCR, HMOX1, HSPA1A, IGF1R, ILK, IRAK1, IRS4, ITGB1, ITM2C, JUP, LAMTOR1, MAGED1, MAVS, MCL1, MCU, MPC2, MTCH1, MTDH, MYO1C, NDFIP2, OSBPL8, PHB, PHB2, PIGU, POR, PPP2R1A, PPP2R1B, PSEN1, PSMA1, PSMA2, PSMA3, PSMA4, P…	GO_BiologicalProcess-GOA_09.02.2016_16h18	0.22	1	N/A	N/A	[3, 4, 5]	None	6.9186
GO:0023056	positive regulation of signaling	119	[ADAM17, AGPAT1, AGPAT2, ARL6IP5, ASPH, ATP2C1, ATP6AP1, ATP6AP2, BAG4, BAX, C1QBP, C2CD2L, CDK1, CDKN2A, DDRGK1, ETFA, FASN, FKBP8, FZD7, GJA1, GLUD1, GOLT1B, GPR89A, HACD3, HAX1, HMGCR, HMOX1, HSPA1A, IGF1R, ILK, IRAK1, IRS4, ITGB1, ITM2C, JUP, LAMTOR1, MAGED1, MAVS, MCL1, MCU, MPC2, MTCH1, MTDH, MYO1C, NDFIP2, NSF, OSBPL8, PHB, PHB2, PIGU, POR, PPP2R1A, PPP2R1B, PSEN1, PSMA1, PSMA2, PSMA3, PSM…	GO_BiologicalProcess-GOA_09.02.2016_16h18	0.18	1	N/A	N/A	[2, 3, 4]	None	7
GO:0051239	regulation of multicellular organismal process	119	[ADAM17, ADGRL2, AFG3L2, AGPAT1, AGPAT2, ALB, ANXA1, APBB1, APP, ASPH, ATG9A, ATP11C, ATP1A1, ATP1A2, ATP1B3, ATP2A2, ATP2B1, ATP6AP1, ATP6AP2, BAG5, BAX, C1QBP, CADM1, CDK1, CDKN2A, CLPTM1, COMT, CUX1, CXADR, DDX6, DHRS3, DNAJC5, DSG2, DSP, EIF4G1, FAM134C, FAM213A, FASN, FLVCR1, FZD7, GJA1, GLMN, GPAT4, HAX1, HIST1H4A, HLA-A, HLA-B, HMGCR, HMOX1, HSPA1A, HSPB1, HSPD1, IGF2BP3, ILK, IRAK1, ITGB1…	GO_BiologicalProcess-GOA_09.02.2016_16h18	5.3e-06	0.0072	N/A	N/A	[2, 3]	None	4.375
GO:0006952	defense response	117	[ACTB, ACTR2, ADAM17, ANKHD1, ANXA1, AP1G1, APP, ATG9A, ATP6V1H, C1QBP, CADM1, CXADR, DCD, DDOST, DNAJA3, ECSIT, EIF4G1, ELMOD2, FASN, GAPDH, GJA1, HLA-A, HLA-B, HLA-C, HMOX1, HSP90AA1, HSP90AB1, HSP90B1, HSPA1A, HSPD1, IGKC, IPO7, IRAK1, ITGB1, JAGN1, JAM3, KRT1, KRT16, MAVS, MLF2, MYO1C, NLRX1, NUP93, PHB, PHB2, PIGU, PIK3R4, PLAA, POLR2H, PPM1B, PRDX1, PRKDC, PSMA1, PSMA2, PSMA3, PSMA4, PSMA5,…	GO_BiologicalProcess-GOA_09.02.2016_16h18	0.52	1	N/A	N/A	[3]	None	5.89718
GO:0048468	cell development	116	[ACSL4, ACTB, ACTR2, AFG3L2, APBB1, APH1A, APP, ARF4, ATP2A2, ATP6AP1, ATXN10, BAG5, BAX, C1QBP, CDK1, CNP, CUX1, CXADR, DDX6, DHFR, EFNB1, EIF4G1, FAM134C, FASN, FLVCR1, FNDC3A, FZD7, GJA1, GPAT4, HSP90AA1, HSP90AB1, HSPA2, HSPA8, ILK, IMPAD1, ITGB1, ITM2C, JAM3, MAPRE2, MLF2, MTCH1, MYL6, NACA, NCSTN, NME2, OMA1, PHGDH, PICALM, PPP2R1A, PPP2R1B, PRKDC, PRMT5, PSEN1, PSMA1, PSMA2, PSMA3, PSMA4, …	GO_BiologicalProcess-GOA_09.02.2016_16h18	0.0038	1	N/A	N/A	[3, 4, 5]	None	4.92778
GO:0043085	positive regulation of catalytic activity	115	[ACSL1, ADAM17, AHSA1, AIFM1, APH1A, APP, ARF4, ARL1, ARL6IP5, ASPH, ATP1B3, AURKB, B3GAT3, BAX, CCT2, CCT4, CDC42EP1, CDK1, CDKN2A, CYB5B, DCUN1D5, DHFR, DNAJA3, DNAJB1, DNAJB11, DNAJB6, DNAJC1, DNAJC10, ELMOD2, ETFA, FASN, HACD3, HSP90AB1, HSPA1A, HSPA2, HSPA5, HSPD1, HSPH1, ILK, IRAK1, ITGB1, LAMTOR1, MAGED1, MSH6, MTCH1, NCSTN, NDUFA13, OMA1, OSBPL8, PCNA, PDCD6, PGAM5, PICALM, PIGU, PIK3R4, …	GO_BiologicalProcess-GOA_09.02.2016_16h18	0.14	1	N/A	N/A	[3, 4, 5]	None	7.07257
GO:0051174	regulation of phosphorus metabolic process	115	[ACSL1, ACSL3, ADAM17, ANKLE2, APP, ARL6IP5, ATP6AP1, ATP6AP2, BAG4, BAX, BRAT1, C3orf33, CDK1, CDKN2A, CHP1, DDRGK1, DNAJA1, DNAJA3, DNAJC10, ETFA, FASN, FZD7, GLMN, GNAI3, HACD3, HAX1, HMGCR, HSP90AB1, HSP90B1, HSPA2, HSPA5, HSPB1, HSPH1, IGF1R, ILK, IRAK1, ITGB1, LAMTOR1, LEMD2, LPCAT1, MAGED1, MAVS, MCM7, MTCH1, MYO1D, NME2, NR2F1, OMA1, OSBPL8, PDHB, PDK3, PHB, PHB2, PIGU, PIK3R4, PKMYT1, PP…	GO_BiologicalProcess-GOA_09.02.2016_16h18	1	1	N/A	N/A	[4, 5]	None	6.25
GO:0072594	establishment of protein localization to organelle	115	[AFG3L2, BAG4, BAX, CCT2, CCT4, CCT5, CCT6A, CCT7, CCT8, CDK1, CDKN2A, CHP1, CSE1L, DDOST, EMD, FZD7, GCC2, HAX1, HK2, HSP90AA1, HSP90AB1, HSPA4, HSPA8, HSPA9, HSPH1, HUWE1, IPO13, IPO4, IPO5, IPO7, IPO8, IPO9, JUP, KPNA2, KPNB1, MAVS, MTX1, NDUFA13, NUP133, NUP155, NUP188, NUP205, NUP93, PAM16, PARL, PEX16, PHB2, PIK3R4, PPM1B, PRDX1, PSMB7, PSMD2, PSMD8, RAB10, RAB6A, RAN, RANBP2, RPL23, RPL38,…	GO_BiologicalProcess-GOA_09.02.2016_16h18	4.8e-22	8.2e-19	N/A	N/A	[4, 5, 6]	None	16.3585
GO:0008610	lipid biosynthetic process	114	[ABCD3, ACACA, ACLY, ACOT8, ACSL1, ACSL3, ACSL4, AGK, AGPAT1, AGPAT2, AGPAT3, AGPAT4, ALDH3A2, ALG1, ALG5, ANXA1, ARF3, ATP1A1, C14orf1, CDIPT, CDS2, CEPT1, CERS1, CERS2, CERS4, CERS5, CERS6, CHPT1, CYB5R3, CYP51A1, DGAT1, DGKE, DHCR24, DHCR7, DOLK, DPAGT1, DPM1, EBP, ELOVL1, ERLIN2, FABP5, FAR1, FASN, FDFT1, FDPS, GGT7, GPAA1, GPAT3, GPAT4, HACD2, HACD3, HADHA, HADHB, HMGCR, HSD17B11, HSD17B12, …	GO_BiologicalProcess-GOA_09.02.2016_16h18	2.8e-22	4.8e-19	N/A	N/A	[4]	None	16.5457
GO:0060341	regulation of cellular localization	114	[AAAS, ACSL3, ANXA1, AP1G1, APBB1, ASPH, ATP1A2, ATP2A2, ATP6AP1, B3GAT3, BAG4, BAX, C2CD2L, CADM1, CCT2, CCT3, CCT4, CCT5, CCT6A, CCT7, CCT8, CDK1, CDKN2A, CHP1, CPT1A, DERL2, DNAJC1, DNAJC5, EMD, ERLEC1, FZD7, GCC2, GJA1, GLMN, GLUD1, GOSR1, HADHA, HAX1, HMGCR, HMOX1, HNRNPM, HSP90AB1, HSPA1A, HSPH1, HUWE1, IPO5, ITGB1, JPH1, JUP, LYPLAL1, MAVS, MCU, MPC2, MYO1C, NSF, OS9, PARL, PKMYT1, PPIA, P…	GO_BiologicalProcess-GOA_09.02.2016_16h18	0.00082	0.97	N/A	N/A	[3, 4]	None	8.43195
GO:0019220	regulation of phosphate metabolic process	113	[ACSL1, ACSL3, ADAM17, ANKLE2, APP, ARL6IP5, ATP6AP1, ATP6AP2, BAG4, BAX, BRAT1, C3orf33, CDK1, CDKN2A, CHP1, DDRGK1, DNAJA1, DNAJA3, DNAJC10, ETFA, FASN, FZD7, GLMN, GNAI3, HACD3, HAX1, HMGCR, HSP90AB1, HSP90B1, HSPA2, HSPA5, HSPB1, HSPH1, IGF1R, ILK, IRAK1, ITGB1, LAMTOR1, LEMD2, LPCAT1, MAGED1, MAVS, MCM7, MTCH1, MYO1D, NME2, NR2F1, OMA1, OSBPL8, PHB, PHB2, PIGU, PIK3R4, PKMYT1, PPP2R1A, PPP2R…	GO_BiologicalProcess-GOA_09.02.2016_16h18	0.95	1	N/A	N/A	[5, 6]	None	6.19518
GO:0030163	protein catabolic process	113	[AMFR, AUP1, AURKB, BAG5, BAG6, CCDC47, CDK1, CDKN2A, CLN6, DDB1, DDRGK1, DERL1, DERL2, DNAJB2, DNAJC10, ERLEC1, ERLIN2, FAF2, FBXL12, GET4, GJA1, GLMN, HERPUD1, HM13, HSP90AB1, HSP90B1, HSPA5, HSPBP1, HUWE1, KIAA0368, LNPEP, LPCAT1, LYPLAL1, MAD2L1, MAN1B1, MARCH6, NDUFA13, NPLOC4, NSF, OMA1, OS9, PHB, PSEN1, PSMA1, PSMA2, PSMA3, PSMA4, PSMA5, PSMA6, PSMA7, PSMB1, PSMB2, PSMB3, PSMB4, PSMB5, PSM…	GO_BiologicalProcess-GOA_09.02.2016_16h18	2.9e-15	4.7e-12	N/A	N/A	[4, 5]	None	13.5492
GO:0002682	regulation of immune system process	111	[ACTB, ACTR2, ADAM17, ANXA1, AP1G1, ATP11C, ATP6AP1, ATP6V1H, BAX, C1QBP, CADM1, CDKN2A, CLPTM1, CXADR, DNAJA3, EFNB1, ELMOD2, FAM213A, FASN, GLMN, HAX1, HIST1H4A, HLA-A, HLA-B, HLA-C, HMOX1, HSP90AA1, HSP90AB1, HSP90B1, HSPA1A, HSPD1, HSPH1, IGKC, IRAK1, ITGB1, JAM3, KRT1, MAVS, MSH6, MYO1C, NLRX1, NME2, NUP93, PHB, PHB2, PIGU, PIK3R4, PIP, PPM1B, PRKDC, PSEN1, PSMA1, PSMA2, PSMA3, PSMA4, PSMA5,…	GO_BiologicalProcess-GOA_09.02.2016_16h18	0.42	1	N/A	N/A	[2, 3]	None	6.70695
GO:0006605	protein targeting	111	[AFG3L2, ARL6IP1, BAG4, BSG, CDK1, CDKN2A, CHP1, CSE1L, DDOST, EMD, FZD7, GCC2, HAX1, HSP90AA1, HSP90AB1, HSPA4, HSPA8, HSPA9, HUWE1, ICMT, IPO13, IPO4, IPO5, IPO7, IPO8, IPO9, JUP, KPNA2, KPNB1, MAVS, MTX1, MYO1C, NDUFA13, NUP133, NUP155, NUP188, NUP205, NUP93, OS9, PAM16, PARL, PEX16, PHB2, PIK3R4, PPM1B, PRDX1, PSMB7, PSMD2, PSMD8, RAB6A, RAN, RANBP2, RPL23, RPL38, RPN1, RPN2, RPS10, RPS11, RP…	GO_BiologicalProcess-GOA_09.02.2016_16h18	3.1e-18	5.2e-15	N/A	N/A	[5, 6, 7]	None	15.0203
GO:0022402	cell cycle process	111	[AAAS, ACTR2, ADAM17, ANKLE2, ANXA1, APBB1, APP, AURKB, BAG6, CDC45, CDK1, CDKN2A, DCTN1, DDB1, DHCR24, DHFR, EMD, FANCD2, FANCI, GLMN, HSP90AA1, HSPA2, IGF1R, ILK, ITGB1, KPNB1, LAMTOR1, MAD2L1, MAPRE2, MCM3, MCM7, MSH6, NDC1, NUBP2, NUP133, NUP155, NUP188, NUP205, NUP210, NUP93, PCNA, PDS5A, PHB2, PHGDH, PIK3R4, PKMYT1, POM121C, PPP2R1A, PPP6C, PRKAG1, PRKDC, PRMT5, PSMA1, PSMA2, PSMA3, PSMA4, …	GO_BiologicalProcess-GOA_09.02.2016_16h18	0.0063	1	N/A	N/A	[3, 4]	None	8.02023
GO:0032270	positive regulation of cellular protein metabolic process	110	[ACSL1, ADAM17, AIFM1, ANKLE2, APP, ARL6IP5, ASPH, ATP6AP1, BAG4, BAX, BRAT1, C1QBP, CDK1, CDKN2A, CHP1, CLN6, COA3, DCUN1D5, DDRGK1, DERL1, DNAJA3, DNAJB2, EEF2, EIF5A, ETFA, FANCI, FASN, FZD7, HACD3, HAX1, HERPUD1, HMGCR, HSP90AB1, HSPA2, HSPA5, HSPBP1, HSPD1, HSPH1, IGF1R, IGF2BP3, ILK, IRAK1, ITGB1, KRT17, LAMTOR1, MAGED1, MAVS, MTCH1, MYO1C, NDFIP2, NDUFA13, OMA1, OSBPL8, PDCD6, PHB, PHB2, P…	GO_BiologicalProcess-GOA_09.02.2016_16h18	0.16	1	N/A	N/A	[4, 5, 6, 7]	None	7.05128
GO:0006468	protein phosphorylation	108	[ACSL1, ADAM17, ADCK4, APP, ARL6IP5, ATP6AP1, ATP6AP2, AURKB, BAG4, BAX, BRAT1, C3orf33, CAD, CDK1, CDKN2A, CHP1, DDRGK1, DNAJA1, DNAJA3, DNAJC10, ETFA, FASN, FASTKD1, FASTKD5, FZD7, HACD3, HAX1, HMGCR, HSP90AB1, HSPA2, HSPA5, HSPB1, HSPH1, IGF1R, ILK, IRAK1, ITGB1, LAMTOR1, LEMD2, MAGED1, MAVS, MTCH1, NME2, NR2F1, OMA1, OSBPL8, PDK3, PHB, PHB2, PIGU, PIK3R4, PKMYT1, POMK, PPM1L, PPP2R1A, PRDX1, …	GO_BiologicalProcess-GOA_09.02.2016_16h18	0.24	1	N/A	N/A	[6, 7]	None	5.625
GO:0022008	neurogenesis	108	[ACSL4, ACTB, ACTR2, AFG3L2, AIFM1, ANXA1, APBB1, APH1A, APP, ARF4, ATXN10, BAG5, BAX, CDK1, CNP, CUX1, DAGLB, DDX6, DHFR, EEF2, EFNB1, EIF4G1, FAM134C, FASN, FZD7, GJA1, HSP90AA1, HSP90AB1, HSPA8, ILK, ITGB1, ITM2C, JAM3, LEMD2, MAPRE2, MBOAT7, MLF2, MTCH1, MYL6, NCSTN, NME2, NR2F1, OMA1, PHGDH, PICALM, PIGT, PISD, PLS3, POMK, PRMT5, PSEN1, PSMA1, PSMA2, PSMA3, PSMA4, PSMA5, PSMA6, PSMA7, PSMB1,…	GO_BiologicalProcess-GOA_09.02.2016_16h18	0.53	1	N/A	N/A	[5, 6]	None	5.90164
GO:0060548	negative regulation of cell death	108	[ALB, ANXA1, ARF4, ASNS, ATAD3A, AURKB, BAG3, BAG4, BAG5, BAG6, BAX, BNIP1, CDK1, DAD1, DDB1, DHCR24, DNAJA1, DNAJA3, DNAJB6, DNAJC5, ETFA, FASN, FKBP8, HAX1, HERPUD1, HIGD1A, HMGCR, HMOX1, HSP90AB1, HSP90B1, HSPA1A, HSPA5, HSPA9, HSPB1, HSPD1, HSPH1, IGF1R, ILK, IRAK1, ITGB1, MAD2L1, MCL1, MTCH1, MTDH, NACA, NDUFA13, NDUFS3, NME2, NONO, NPC1, PARL, PHB2, PIP, POR, PRDX2, PRKDC, PSEN1, PSMA1, PSM…	GO_BiologicalProcess-GOA_09.02.2016_16h18	4.9e-08	7.1e-05	N/A	N/A	[3, 4, 5]	None	10.5882
GO:0009967	positive regulation of signal transduction	107	[ADAM17, AGPAT1, AGPAT2, ARL6IP5, ASPH, ATP2C1, ATP6AP1, ATP6AP2, BAG4, BAX, C1QBP, CDK1, CDKN2A, DDRGK1, ETFA, FASN, FKBP8, FZD7, GJA1, GOLT1B, GPR89A, HACD3, HAX1, HMGCR, HMOX1, HSPA1A, IGF1R, ILK, IRAK1, IRS4, ITGB1, ITM2C, JUP, LAMTOR1, MAGED1, MAVS, MCL1, MTCH1, MTDH, MYO1C, NDFIP2, OSBPL8, PHB, PHB2, PIGU, POR, PPP2R1A, PPP2R1B, PSEN1, PSMA1, PSMA2, PSMA3, PSMA4, PSMA5, PSMA6, PSMA7, PSMB1,…	GO_BiologicalProcess-GOA_09.02.2016_16h18	0.27	1	N/A	N/A	[3, 4, 5, 6]	None	6.88546
GO:0034220	ion transmembrane transport	105	[ACACA, AHNAK, ANO10, ASPH, ATP11C, ATP13A1, ATP1A1, ATP1A2, ATP1B3, ATP2A2, ATP2B1, ATP2C1, ATP5A1, ATP5B, ATP5C1, ATP5D, ATP5EP2, ATP5F1, ATP5H, ATP5I, ATP5J2, ATP5L, ATP5O, ATP6AP1, ATP6V0A1, ATP6V0A2, ATP6V0D1, ATP6V1A, ATP6V1F, ATP6V1H, ATP7B, BAX, CHP1, CHRNA5, CLCC1, CLCN3, COX15, COX4I1, COX6C, COX7B, CPT1A, GJA1, GPR89A, HSPA2, JPH1, LRRC8A, MCU, MON2, MPC2, NDUFA4, NNT, PSEN1, RAF1, SFX…	GO_BiologicalProcess-GOA_09.02.2016_16h18	5.3e-07	0.00075	N/A	N/A	[4, 5, 6]	None	10.1744
GO:0048585	negative regulation of response to stimulus	105	[ADAM17, ANXA1, BAG5, BAX, C1QBP, C3orf33, CHP1, DERL2, DHRS3, DNAJA1, DNAJA3, ERLEC1, ETFA, GJA1, GLMN, HERPUD1, HLA-A, HLA-B, HMGCR, HMOX1, HSPA1A, HSPA5, HSPB1, HSPH1, IGF1R, ITGB1, KRT1, LEMD2, LEMD3, MAGEA1, MCL1, MTCH1, MYO1C, NDUFA13, NDUFS3, NLRX1, NONO, NPC1, OMA1, OS9, PARL, PDCD6, PHB, PHB2, PPM1B, PPP2R1A, PRKDC, PSEN1, PSMA1, PSMA2, PSMA3, PSMA4, PSMA5, PSMA6, PSMA7, PSMB1, PSMB2, PS…	GO_BiologicalProcess-GOA_09.02.2016_16h18	0.17	1	N/A	N/A	[2, 3, 4]	None	7.07547
GO:1901701	cellular response to oxygen-containing compound	105	[ACACA, ADAM17, AIFM1, ANXA1, APP, ARG1, ATP2B1, ATP6AP1, ATP6V0A1, ATP6V0A2, ATP6V0D1, ATP6V1A, ATP6V1F, ATP6V1H, C2CD2L, CDK1, CERS1, CPT1A, DHFR, DNAJC5, EIF4G1, FASN, FZD7, GNB2, GOLT1B, HMGCR, HNRNPM, HSP90B1, HSPH1, IGF1R, IPO5, IRAK1, IRS4, ITGB1, JUP, LAMTOR1, MPC2, MTCH1, MTDH, NDUFA13, NME2, OSBPL8, PDK3, PIGU, PIK3R4, PKMYT1, POR, PRDX1, PRDX2, PRKAG1, PRKDC, PSMA1, PSMA2, PSMA3, PSMA4…	GO_BiologicalProcess-GOA_09.02.2016_16h18	9.1e-05	0.11	N/A	N/A	[4]	None	9.06736
GO:0007005	mitochondrion organization	104	[ACAD9, AFG3L2, AIFM1, APOO, ATG9A, ATP5B, BAG4, BAX, BCS1L, C19orf70, C1QBP, CDKN2A, CHCHD3, CISD2, CNP, COA3, CXADR, DARS2, DNAJA3, DNAJB11, EARS2, ECSIT, FASTKD5, HAX1, HK2, HSD17B10, HSP90AA1, HSPA1A, HSPA4, HSPA9, HUWE1, IMMT, LETM1, LRPPRC, MCL1, MFN1, MRPL37, MTCH2, MTFP1, MTX1, NDUFA11, NDUFA13, NDUFA5, NDUFA8, NDUFA9, NDUFAF1, NDUFAF3, NDUFAF4, NDUFB10, NDUFB4, NDUFS1, NDUFS2, NDUFS3, NM…	GO_BiologicalProcess-GOA_09.02.2016_16h18	5.6e-13	8.9e-10	N/A	N/A	[4]	None	13.0818
GO:0032880	regulation of protein localization	104	[ACSL3, ANXA1, APBB1, ASPH, B3GAT3, BAG4, C2CD2L, CADM1, CCT2, CCT3, CCT4, CCT5, CCT6A, CCT7, CCT8, CDK1, CDKN2A, CHP1, CPT1A, DERL2, DNAJA1, DNAJB2, DNAJB6, DNAJC1, DNAJC5, EMD, ERLEC1, FZD7, GCC2, GJA1, GLMN, GLUD1, HADHA, HAX1, HMGCR, HNRNPM, HSP90AB1, HSPA8, HSPH1, HUWE1, IPO5, ITGB1, JUP, LYPLAL1, MAVS, MCU, MPC2, MYO1C, NDFIP2, OS9, PARL, PICALM, PKMYT1, PPIA, PPM1B, PRDX1, PSMB7, PSMD8, PT…	GO_BiologicalProcess-GOA_09.02.2016_16h18	1.5e-06	0.0021	N/A	N/A	[3, 4]	None	10.0193
GO:0043604	amide biosynthetic process	104	[AGK, APP, ARG1, ASNS, C1QBP, CAD, CDKAL1, CERS1, CERS2, CERS4, CERS5, CERS6, COA3, DARS2, DDOST, DDX6, DHFR, DNAJC1, EARS2, EEF1A1, EEF1G, EEF2, EIF4A1, EIF4G1, EIF5A, FARSA, GAPDH, GART, GCN1, GGT7, HSPB1, IARS, IGF2BP3, KRT17, LRPPRC, MARS, MRPL37, NACA, PSMD2, PUM1, QKI, RACK1, RAN, RARS2, RBM4, RPL23, RPL38, RPN1, RPN2, RPS10, RPS11, RPS12, RPS15A, RPS16, RPS17, RPS18, RPS2, RPS25, RPS27, RP…	GO_BiologicalProcess-GOA_09.02.2016_16h18	1.6e-12	2.6e-09	N/A	N/A	[5]	None	12.8395
GO:0048699	generation of neurons	103	[ACSL4, ACTB, ACTR2, AFG3L2, AIFM1, APBB1, APH1A, APP, ARF4, ATXN10, BAG5, BAX, CDK1, CNP, CUX1, DAGLB, DDX6, DHFR, EFNB1, EIF4G1, FAM134C, FASN, FZD7, GJA1, HSP90AA1, HSP90AB1, HSPA8, ILK, ITGB1, ITM2C, JAM3, MAPRE2, MLF2, MTCH1, MYL6, NCSTN, NME2, NR2F1, OMA1, PHGDH, PICALM, PIGT, PISD, PLS3, POMK, PRMT5, PSEN1, PSMA1, PSMA2, PSMA3, PSMA4, PSMA5, PSMA6, PSMA7, PSMB1, PSMB2, PSMB3, PSMB4, PSMB5,…	GO_BiologicalProcess-GOA_09.02.2016_16h18	0.56	1	N/A	N/A	[6, 7]	None	5.89582
GO:0006812	cation transport	101	[ACACA, AHNAK, ANO10, ARG1, ASPH, ATP13A1, ATP1A1, ATP1A2, ATP1B3, ATP2A2, ATP2B1, ATP2C1, ATP5A1, ATP5B, ATP5C1, ATP5D, ATP5EP2, ATP5F1, ATP5H, ATP5I, ATP5J2, ATP5L, ATP5O, ATP6AP1, ATP6V0A1, ATP6V0A2, ATP6V0D1, ATP6V1A, ATP6V1F, ATP6V1H, ATP7B, BAX, CHP1, CHRNA5, CNNM2, COX15, COX4I1, COX6C, COX7B, CPT1A, GJA1, HSPA2, JPH1, MAGT1, MCU, MFSD3, MMGT1, MON2, NDFIP2, NDUFA4, NDUFA9, NIPA2, NNT, NSF…	GO_BiologicalProcess-GOA_09.02.2016_16h18	3.7e-05	0.048	N/A	N/A	[5, 6]	None	9.39535
GO:0043069	negative regulation of programmed cell death	101	[ALB, ANXA1, ARF4, ASNS, ATAD3A, AURKB, BAG3, BAG4, BAG5, BAG6, BAX, BNIP1, CDK1, DAD1, DDB1, DHCR24, DNAJA1, DNAJA3, DNAJB6, DNAJC5, ETFA, FASN, FKBP8, HAX1, HERPUD1, HIGD1A, HMGCR, HMOX1, HSP90AB1, HSP90B1, HSPA1A, HSPA5, HSPA9, HSPB1, HSPD1, HSPH1, IGF1R, ILK, IRAK1, ITGB1, MAD2L1, MCL1, MTDH, NACA, NDUFA13, NDUFS3, NME2, NONO, PARL, PHB2, PIP, POR, PRDX2, PRKDC, PSEN1, PSMA1, PSMA2, PSMA3, PS…	GO_BiologicalProcess-GOA_09.02.2016_16h18	7.7e-08	0.00011	N/A	N/A	[4, 5, 6]	None	10.6992
GO:0000278	mitotic cell cycle	100	[AAAS, ADAM17, ANKLE2, ANXA1, APP, ASNS, AURKB, CDC45, CDK1, CDKN2A, DCTN1, DDB1, DHFR, EMD, FANCI, GORASP2, HIST1H4A, HSP90AA1, HSPA2, IGF1R, ITGB1, KPNB1, MAD2L1, MAPRE2, MCM3, MCM7, NDC1, NUP133, NUP155, NUP188, NUP205, NUP210, NUP93, PCNA, PDS5A, PHB2, PKMYT1, POM121C, PPP2R1A, PPP6C, PRKDC, PRMT5, PSMA1, PSMA2, PSMA3, PSMA4, PSMA5, PSMA6, PSMA7, PSMB1, PSMB2, PSMB3, PSMB4, PSMB5, PSMB7, PSMC…	GO_BiologicalProcess-GOA_09.02.2016_16h18	7.2e-05	0.092	N/A	N/A	[4]	None	9.21659
GO:0009891	positive regulation of biosynthetic process	100	[ACSL3, ANXA1, APBB1, APP, ARF4, ARMCX3, ASPH, AURKB, C1QBP, CAND1, CAND2, CCT2, CCT3, CCT4, CCT5, CCT6A, CCT7, CCT8, CDK1, CDKN2A, CHP1, CLCN3, COA3, CUX1, DDRGK1, DNAJC5, EEF2, EIF5A, ERLIN2, FUBP3, FZD7, GCN1, GLMN, HAX1, HEATR1, HLTF, HMOX1, HSP90AA1, HSP90AB1, HSPA1A, HSPA5, HSPB1, HSPH1, IGF1R, IGF2BP3, ILF2, ILK, IRAK1, JUP, KRT17, KRT6B, MAGED1, MAVS, MMS19, MTDH, NACA, NME2, NR2F1, PCNA,…	GO_BiologicalProcess-GOA_09.02.2016_16h18	0.032	1	N/A	N/A	[3, 4, 5]	None	5.14668
GO:0034622	cellular macromolecular complex assembly	100	[AAR2, ACAD9, ACTR2, AIFM1, ATP6V0A1, ATP6V0A2, ATXN2L, BAG4, BCS1L, C1QBP, CAND1, CAND2, CCT2, CDC42EP1, CDC45, COA3, COX15, DDX6, DNAAF5, DNAJB11, ECSIT, HAT1, HAX1, HIST1H4A, HSP90AA1, HSPA4, HSPD1, IPO4, IPO5, KPNB1, MCM7, MDN1, NAP1L1, NDC1, NDUFA11, NDUFA13, NDUFA5, NDUFA8, NDUFA9, NDUFAF1, NDUFAF3, NDUFAF4, NDUFB10, NDUFB4, NDUFS1, NDUFS2, NDUFS3, NUP205, NUP93, OXA1L, PICALM, PRMT5, PRPF6…	GO_BiologicalProcess-GOA_09.02.2016_16h18	9.7e-08	0.00013	N/A	N/A	[5]	None	10.6952
GO:0043066	negative regulation of apoptotic process	100	[ALB, ANXA1, ARF4, ASNS, ATAD3A, AURKB, BAG3, BAG4, BAG5, BAG6, BAX, BNIP1, CDK1, DAD1, DDB1, DHCR24, DNAJA1, DNAJA3, DNAJB6, DNAJC5, ETFA, FASN, FKBP8, HAX1, HERPUD1, HIGD1A, HMGCR, HMOX1, HSP90AB1, HSP90B1, HSPA1A, HSPA5, HSPA9, HSPB1, HSPD1, HSPH1, IGF1R, ILK, IRAK1, ITGB1, MAD2L1, MCL1, MTDH, NACA, NDUFA13, NDUFS3, NME2, NONO, PARL, PHB2, PIP, POR, PRDX2, PRKDC, PSEN1, PSMA1, PSMA2, PSMA3, PS…	GO_BiologicalProcess-GOA_09.02.2016_16h18	9.2e-08	0.00013	N/A	N/A	[5, 6, 7]	None	10.7181
GO:0051248	negative regulation of protein metabolic process	100	[ACOT8, APBB1, APP, BAG4, BAG5, BAG6, BAX, C3orf33, CDKN2A, CHP1, CSTA, DERL2, DHCR24, DNAJA1, DNAJA3, DNAJB2, DNAJB6, DNAJC1, DNAJC10, ERLEC1, FASN, GAPDH, GLMN, HERPUD1, HMGCR, HSP90AB1, HSPA1A, HSPB1, HSPH1, IGF1R, IGF2BP3, ILK, ITM2B, LEMD2, MAD2L1, MYO1C, MYO1D, NR2F1, OS9, PHB, PICALM, PKMYT1, POR, PPP2R1A, PRKDC, PSEN1, PSMA1, PSMA2, PSMA3, PSMA4, PSMA5, PSMA6, PSMA7, PSMB1, PSMB2, PSMB3, …	GO_BiologicalProcess-GOA_09.02.2016_16h18	0.001	1	N/A	N/A	[4, 5, 6]	None	8.61326
GO:1901698	response to nitrogen compound	100	[ADAM17, AIFM1, ANXA1, APP, ARG1, ASNS, ASPH, ATP1A2, ATP2A2, ATP6AP1, ATP6V0A1, ATP6V0A2, ATP6V0D1, ATP6V1A, ATP6V1F, ATP6V1H, ATP7B, BAX, BSG, CAD, CDK1, CHRNA5, CYC1, DHFR, EEF2, EIF4G1, FASN, GJA1, GNB2, GOLT1B, HADHA, HMOX1, HSP90B1, HSPD1, IGF1R, IPO5, IRAK1, IRS4, JUP, LAMTOR1, LDHA, MAVS, MGST3, NME2, OSBPL8, PIGU, PIK3R4, PKM, POR, PRKAG1, PRKDC, PSMA1, PSMA2, PSMA3, PSMA4, PSMA5, PSMA6,…	GO_BiologicalProcess-GOA_09.02.2016_16h18	0.00045	0.55	N/A	N/A	[3]	None	8.80282
GO:0031328	positive regulation of cellular biosynthetic process	99	[ACSL3, ANXA1, APBB1, APP, ARF4, ARMCX3, ASPH, AURKB, C1QBP, CAND1, CAND2, CCT2, CCT3, CCT4, CCT5, CCT6A, CCT7, CCT8, CDK1, CDKN2A, CHP1, COA3, CUX1, DDRGK1, DNAJC5, EEF2, EIF5A, ERLIN2, FUBP3, FZD7, GCN1, GLMN, HAX1, HEATR1, HLTF, HMOX1, HSP90AA1, HSP90AB1, HSPA1A, HSPA5, HSPB1, HSPH1, IGF1R, IGF2BP3, ILF2, ILK, IRAK1, JUP, KRT17, KRT6B, MAGED1, MAVS, MMS19, MTDH, NACA, NME2, NR2F1, PCNA, PHB, P…	GO_BiologicalProcess-GOA_09.02.2016_16h18	0.039	1	N/A	N/A	[4, 5, 6]	None	5.17782
GO:0042325	regulation of phosphorylation	99	[ACSL1, ADAM17, ANKLE2, APP, ARL6IP5, ATP6AP1, ATP6AP2, BAG4, BAX, BRAT1, C3orf33, CDK1, CDKN2A, CHP1, DDRGK1, DNAJA1, DNAJA3, DNAJC10, ETFA, FASN, FZD7, GLMN, HACD3, HAX1, HMGCR, HSP90AB1, HSPA2, HSPA5, HSPB1, HSPH1, IGF1R, ILK, IRAK1, ITGB1, LAMTOR1, LEMD2, MAGED1, MAVS, MCM7, MTCH1, NR2F1, OMA1, OSBPL8, PHB, PHB2, PIGU, PIK3R4, PKMYT1, PPP2R1A, PRDX1, PRKAG1, PRKDC, PRMT5, PSEN1, PSMA1, PSMA2,…	GO_BiologicalProcess-GOA_09.02.2016_16h18	0.86	1	N/A	N/A	[6, 7]	None	6.32184
GO:0009725	response to hormone	98	[ACACA, ACSL1, ADAM17, AIFM1, ANXA1, ARG1, ASNS, ATP1A1, ATP1A2, ATP2A2, ATP2B1, ATP6AP1, ATP6V0A1, ATP6V0A2, ATP6V0D1, ATP6V1A, ATP6V1F, ATP6V1H, BAX, BSG, CAD, CYC1, DHCR24, DSG1, DSG2, EEF2, EIF4G1, FASN, GJA1, GNB2, GOLT1B, HADHA, HMOX1, HSPD1, IGF1R, IRS4, ITGB1, LAMTOR1, LDHA, MMS19, NME2, NPC1, NR2F1, OSBPL8, PGRMC2, PIGU, PIK3R4, PKM, POR, PRKAG1, PRKDC, PSMA1, PSMA2, PSMA3, PSMA4, PSMA5,…	GO_BiologicalProcess-GOA_09.02.2016_16h18	0.0011	1	N/A	N/A	[3, 4]	None	8.60404
GO:0070647	protein modification by small protein conjugation or removal	98	[AAAS, AMFR, AURKB, BAG5, BLMH, CAND1, CAND2, CDK1, CDKN2A, CHP1, DCUN1D5, DDB1, DDRGK1, DERL1, DNAJA1, DNAJA3, DNAJB2, FANCI, FBXL12, GLMN, HERPUD1, HLTF, HSP90AA1, HSP90AB1, HSPA1A, HSPA5, HSPBP1, HUWE1, IRAK1, LNPEP, MAD2L1, MARCH6, MYO1C, NDC1, NDFIP2, NUP133, NUP155, NUP188, NUP205, NUP210, NUP93, OS9, PCNA, POM121C, PSEN1, PSMA1, PSMA2, PSMA3, PSMA4, PSMA5, PSMA6, PSMA7, PSMB1, PSMB2, PSMB3…	GO_BiologicalProcess-GOA_09.02.2016_16h18	3.9e-05	0.051	N/A	N/A	[6, 7]	None	9.39597
GO:0071495	cellular response to endogenous stimulus	98	[ACACA, ACSL1, ADAM17, AIFM1, ANXA1, APP, ARG1, ASNS, ATP1A1, ATP1A2, ATP2B1, ATP6AP1, ATP6V0A1, ATP6V0A2, ATP6V0D1, ATP6V1A, ATP6V1F, ATP6V1H, BAG4, CAD, EEF1A1, EEF2, EIF4G1, FASN, FKBP8, GNB2, GOLT1B, HSP90B1, HSPA5, IGF1R, ILK, IPO5, IRS4, ITGB1, JUP, LAMTOR1, LEMD3, MCM7, NPC1, NR2F1, OSBPL8, PGRMC2, PIGU, PIK3R4, POR, PPP2R1A, PRKAG1, PRKDC, PSMA1, PSMA2, PSMA3, PSMA4, PSMA5, PSMA6, PSMA7, …	GO_BiologicalProcess-GOA_09.02.2016_16h18	0.14	1	N/A	N/A	[3]	None	7.15851
GO:0006518	peptide metabolic process	97	[APP, ATP6AP2, C1QBP, CDKAL1, COA3, CPD, DARS2, DDOST, DDX6, DNAJC1, EARS2, EEF1A1, EEF1G, EEF2, EIF4A1, EIF4G1, EIF5A, FARSA, GAPDH, GART, GCN1, GGT7, HSPB1, IARS, IGF2BP3, KRT17, LNPEP, LRPPRC, MARS, MRPL37, NACA, NCSTN, PICALM, PSEN1, PSMD2, PUM1, QKI, RACK1, RAN, RARS2, RBM4, RPL23, RPL38, RPN1, RPN2, RPS10, RPS11, RPS12, RPS15A, RPS16, RPS17, RPS18, RPS2, RPS25, RPS27, RPS3, RPS3A, RPS4X, RP…	GO_BiologicalProcess-GOA_09.02.2016_16h18	3.9e-08	5.7e-05	N/A	N/A	[4, 5]	None	11.0102
GO:0010243	response to organonitrogen compound	97	[ADAM17, AIFM1, ANXA1, APP, ARG1, ASNS, ASPH, ATP1A2, ATP2A2, ATP6AP1, ATP6V0A1, ATP6V0A2, ATP6V0D1, ATP6V1A, ATP6V1F, ATP6V1H, ATP7B, BAX, BSG, CAD, CDK1, CHRNA5, CYC1, DHFR, EEF2, EIF4G1, FASN, GJA1, GNB2, GOLT1B, HADHA, HMOX1, HSP90B1, HSPD1, IGF1R, IPO5, IRAK1, IRS4, JUP, LAMTOR1, LDHA, MGST3, NME2, OSBPL8, PIGU, PIK3R4, PKM, POR, PRKAG1, PRKDC, PSMA1, PSMA2, PSMA3, PSMA4, PSMA5, PSMA6, PSMA7…	GO_BiologicalProcess-GOA_09.02.2016_16h18	7.1e-05	0.09	N/A	N/A	[3, 4]	None	9.2823
GO:0051173	positive regulation of nitrogen compound metabolic process	97	[ACSL3, APBB1, APP, ARF4, ARMCX3, ASPH, AURKB, BAX, C1QBP, CAND1, CAND2, CCT2, CCT3, CCT4, CCT5, CCT6A, CCT7, CCT8, CDK1, CDKN2A, COA3, COMT, CUX1, DDRGK1, DNAJC5, EEF2, EIF5A, ERLIN2, FUBP3, FZD7, GCN1, HAX1, HEATR1, HLTF, HSP90AA1, HSP90AB1, HSPA1A, HSPA5, HSPA8, HSPH1, IGF1R, IGF2BP3, ILF2, ILK, IRAK1, JUP, KRT17, KRT6B, MAGED1, MAVS, MMS19, MSH6, MTDH, NACA, NME2, NR2F1, PCNA, PHB, PHB2, PICA…	GO_BiologicalProcess-GOA_09.02.2016_16h18	0.021	1	N/A	N/A	[3, 4, 5]	None	5.05735
GO:0009894	regulation of catabolic process	96	[AIFM1, BAG5, BAG6, BAX, BSCL2, CDK1, CDKN2A, CISD2, CPT1A, DDRGK1, DERL2, DNAJB2, EEF1A1, ERLEC1, GJA1, GLMN, HAX1, HERPUD1, HSP90AB1, HSPBP1, ITGB1, LPCAT1, LRPPRC, MAD2L1, MTDH, NDUFA13, NPC1, NSF, OS9, PARL, PHB, PRKAG1, PSEN1, PSMA1, PSMA2, PSMA3, PSMA4, PSMA5, PSMA6, PSMA7, PSMB1, PSMB2, PSMB3, PSMB4, PSMB5, PSMB7, PSMC1, PSMC2, PSMC4, PSMC5, PSMC6, PSMD1, PSMD11, PSMD12, PSMD13, PSMD14, PS…	GO_BiologicalProcess-GOA_09.02.2016_16h18	1.2e-12	1.9e-09	N/A	N/A	[3, 4]	None	13.3891
GO:0032446	protein modification by small protein conjugation	96	[AAAS, AMFR, AURKB, BAG5, BLMH, CAND1, CAND2, CDK1, CDKN2A, CHP1, DCUN1D5, DDB1, DDRGK1, DERL1, DNAJA1, DNAJA3, DNAJB2, FANCI, FBXL12, GLMN, HERPUD1, HLTF, HSP90AA1, HSP90AB1, HSPA1A, HSPA5, HSPBP1, HUWE1, IRAK1, LNPEP, MAD2L1, MARCH6, MYO1C, NDC1, NDFIP2, NUP133, NUP155, NUP188, NUP205, NUP210, NUP93, OS9, PCNA, POM121C, PSEN1, PSMA1, PSMA2, PSMA3, PSMA4, PSMA5, PSMA6, PSMA7, PSMB1, PSMB2, PSMB3…	GO_BiologicalProcess-GOA_09.02.2016_16h18	4.9e-07	0.00069	N/A	N/A	[7, 8]	None	10.4803
GO:0043687	post-translational protein modification	96	[AAAS, ALG1, ALG10, ALG10B, ALG11, ALG14, ALG2, ALG3, ALG5, ALG6, ALG8, ALG9, ARCN1, ARF4, AURKB, BET1, CANX, CDKN2A, COPA, COPB1, COPB2, COPE, COPG1, COPG2, COPZ1, DAD1, DCTN1, DDOST, DERL2, DOLK, DPAGT1, DPM1, EEF2, EIF5A, GALNT1, GALNT2, GANAB, GGCX, GOSR1, GOSR2, GPAA1, ICMT, KDELR1, LMAN1, MAGT1, MAN1A1, MAN1A2, MAN1B1, MANEA, MLEC, MOGS, NDC1, NSF, NUP133, NUP155, NUP188, NUP205, NUP210, NU…	GO_BiologicalProcess-GOA_09.02.2016_16h18	1.3e-23	2.2e-20	N/A	N/A	[6, 7]	None	19.2
GO:0048878	chemical homeostasis	96	[ABCB7, ACACA, ACAD9, APP, ASPH, ATP13A1, ATP1A1, ATP1A2, ATP1B3, ATP2A2, ATP2B1, ATP2C1, ATP5B, ATP6AP1, ATP6V0A1, ATP6V0A2, ATP6V0D1, ATP6V1A, ATP6V1F, ATP6V1H, ATP7B, BAX, C2CD2L, CCDC47, CHP1, CLCN3, CLN6, CNNM2, COMT, DDB1, DERL1, DGAT1, ETFA, FASN, FLG2, FLVCR1, GCDH, GJA1, GOLT1B, GPR89A, HACD3, HERPUD1, HK2, HMGCR, HMOX1, HMOX2, HRNR, HSP90B1, IGF1R, IMMT, ITGB1, JPH1, KRT1, KRT16, LAMTOR…	GO_BiologicalProcess-GOA_09.02.2016_16h18	0.00057	0.69	N/A	N/A	[4]	None	8.81543
GO:0030182	neuron differentiation	94	[ACSL4, ACTB, ACTR2, AFG3L2, AIFM1, APBB1, APH1A, APP, ARF4, ATXN10, BAG5, CNP, CUX1, DDX6, DHFR, EFNB1, EIF4G1, FAM134C, FASN, FZD7, GJA1, HSP90AA1, HSP90AB1, HSPA8, ILK, ITGB1, ITM2C, JAM3, MAPRE2, MLF2, MTCH1, MYL6, NCSTN, NME2, OMA1, PHGDH, PICALM, PIGT, PISD, PLS3, PSEN1, PSMA1, PSMA2, PSMA3, PSMA4, PSMA5, PSMA6, PSMA7, PSMB1, PSMB2, PSMB3, PSMB4, PSMB5, PSMB7, PSMC1, PSMC2, PSMC4, PSMC5, PS…	GO_BiologicalProcess-GOA_09.02.2016_16h18	0.45	1	N/A	N/A	[5, 7, 8]	None	5.78106
GO:0070201	regulation of establishment of protein localization	94	[ACSL3, ANXA1, APBB1, ASPH, B3GAT3, BAG4, C2CD2L, CADM1, CCT2, CCT4, CCT5, CCT6A, CCT7, CCT8, CDK1, CDKN2A, CHP1, CPT1A, DERL2, DNAJA1, DNAJC1, DNAJC5, EMD, ERLEC1, FZD7, GCC2, GJA1, GLMN, GLUD1, HADHA, HAX1, HMGCR, HNRNPM, HSP90AB1, HSPA8, HSPH1, HUWE1, IPO5, ITGB1, JUP, LYPLAL1, MAVS, MCU, MPC2, MYO1C, NDFIP2, OS9, PARL, PKMYT1, PPIA, PPM1B, PRDX1, PSMB7, PSMD8, PTPN1, RAB29, RAB8A, RACK1, RANG…	GO_BiologicalProcess-GOA_09.02.2016_16h18	4.9e-07	0.00069	N/A	N/A	[4, 5]	None	10.5618
GO:0019725	cellular homeostasis	93	[ABCB7, AIFM1, APP, ASPH, ATP13A1, ATP1A1, ATP1A2, ATP1B3, ATP2A2, ATP2B1, ATP2C1, ATP5B, ATP6AP1, ATP6V0A1, ATP6V0A2, ATP6V0D1, ATP6V1A, ATP6V1F, ATP6V1H, ATP7B, BAX, C2CD2L, CHP1, CLCN3, CLN6, DNAJC10, DNAJC16, ERP44, FASN, FLVCR1, GJA1, GPR89A, HERPUD1, HK2, HMGCR, HMOX1, HMOX2, HSP90B1, IGF1R, IMMT, ITGB1, JPH1, LRRC8A, MAGT1, MCL1, MCU, MPC2, NME2, NNT, NUBP2, P4HB, PCNA, PDK3, PKMYT1, PRDX4…	GO_BiologicalProcess-GOA_09.02.2016_16h18	2.2e-07	0.00031	N/A	N/A	[3, 4]	None	10.7764
GO:0044257	cellular protein catabolic process	93	[AMFR, AUP1, AURKB, BAG5, BAG6, CCDC47, CDK1, CDKN2A, DDB1, DDRGK1, DERL1, DERL2, DNAJB2, DNAJC10, ERLEC1, ERLIN2, FAF2, FBXL12, GLMN, HERPUD1, HSP90AB1, HSP90B1, HSPA5, HSPBP1, HUWE1, KIAA0368, MAD2L1, MAN1B1, MARCH6, NPLOC4, OMA1, OS9, PSEN1, PSMA1, PSMA2, PSMA3, PSMA4, PSMA5, PSMA6, PSMA7, PSMB1, PSMB2, PSMB3, PSMB4, PSMB5, PSMB7, PSMC1, PSMC2, PSMC4, PSMC5, PSMC6, PSMD1, PSMD11, PSMD12, PSMD1…	GO_BiologicalProcess-GOA_09.02.2016_16h18	7e-13	1.1e-09	N/A	N/A	[5, 6]	None	13.6164
GO:0051603	proteolysis involved in cellular protein catabolic process	93	[AMFR, AUP1, AURKB, BAG5, BAG6, CCDC47, CDK1, CDKN2A, DDB1, DDRGK1, DERL1, DERL2, DNAJB2, DNAJC10, ERLEC1, ERLIN2, FAF2, FBXL12, GLMN, HERPUD1, HSP90AB1, HSP90B1, HSPA5, HSPBP1, HUWE1, KIAA0368, MAD2L1, MAN1B1, MARCH6, NPLOC4, OMA1, OS9, PSEN1, PSMA1, PSMA2, PSMA3, PSMA4, PSMA5, PSMA6, PSMA7, PSMB1, PSMB2, PSMB3, PSMB4, PSMB5, PSMB7, PSMC1, PSMC2, PSMC4, PSMC5, PSMC6, PSMD1, PSMD11, PSMD12, PSMD1…	GO_BiologicalProcess-GOA_09.02.2016_16h18	3.9e-14	6.4e-11	N/A	N/A	[5, 6, 7]	None	14.2857
GO:0001932	regulation of protein phosphorylation	92	[ACSL1, ADAM17, APP, ARL6IP5, ATP6AP1, ATP6AP2, BAG4, BAX, BRAT1, C3orf33, CDK1, CDKN2A, CHP1, DDRGK1, DNAJA1, DNAJA3, DNAJC10, ETFA, FASN, FZD7, HACD3, HAX1, HMGCR, HSP90AB1, HSPA2, HSPA5, HSPB1, HSPH1, IGF1R, ILK, IRAK1, ITGB1, LAMTOR1, LEMD2, MAGED1, MAVS, MTCH1, NR2F1, OMA1, OSBPL8, PHB, PHB2, PIGU, PKMYT1, PPP2R1A, PRDX1, PRKAG1, PRKDC, PRMT5, PSEN1, PSMA1, PSMA2, PSMA3, PSMA4, PSMA5, PSMA6,…	GO_BiologicalProcess-GOA_09.02.2016_16h18	1	1	N/A	N/A	[6, 7, 8]	None	6.25
GO:0071705	nitrogen compound transport	92	[AAAS, ABCB7, ACACA, ANXA1, ARG1, ARL6IP5, ATP1A2, C2CD2L, CPT1A, EIF5A, FLVCR1, GJA1, GLUD1, HADHA, HMGCR, IGF2BP3, KHSRP, LRPPRC, MCU, MPC2, MYO1C, NDC1, NUP133, NUP155, NUP188, NUP205, NUP210, NUP93, PKMYT1, POM121C, PPM1B, PRAF2, PRDX1, PSEN1, QKI, RAB1A, RAF1, RAN, RANBP2, RPSA, S100A8, SEC11A, SERINC1, SLC12A2, SLC16A1, SLC16A10, SLC19A1, SLC19A2, SLC1A3, SLC1A4, SLC1A5, SLC25A12, SLC25A13,…	GO_BiologicalProcess-GOA_09.02.2016_16h18	1.8e-07	0.00026	N/A	N/A	[4]	None	10.8235
GO:0009100	glycoprotein metabolic process	90	[ACOT8, ALG1, ALG10, ALG10B, ALG11, ALG14, ALG2, ALG3, ALG5, ALG6, ALG8, ALG9, ARCN1, ARF4, B3GAT3, B4GALT7, BET1, CANX, CHP1, CHPF, CHST14, COPA, COPB1, COPB2, COPE, COPG1, COPG2, COPZ1, DAD1, DCTN1, DDOST, DERL2, DOLK, DPAGT1, DPM1, DPY19L1, ERP44, EXTL2, GALNT1, GALNT2, GANAB, GOSR1, GOSR2, IMPAD1, ITM2B, KDELR1, LMAN1, MAGT1, MAN1A1, MAN1A2, MAN1B1, MANEA, MLEC, MOGS, NPC1, NSF, OS9, PDCD6, P…	GO_BiologicalProcess-GOA_09.02.2016_16h18	3.3e-16	5.4e-13	N/A	N/A	[4, 5]	None	15.7068
GO:0019941	modification-dependent protein catabolic process	90	[AMFR, AUP1, AURKB, BAG5, BAG6, CCDC47, CDK1, CDKN2A, DDB1, DERL1, DERL2, DNAJB2, DNAJC10, ERLEC1, ERLIN2, FAF2, FBXL12, GLMN, HERPUD1, HSP90AB1, HSP90B1, HSPA5, HSPBP1, HUWE1, KIAA0368, MAD2L1, MAN1B1, NPLOC4, OS9, PSEN1, PSMA1, PSMA2, PSMA3, PSMA4, PSMA5, PSMA6, PSMA7, PSMB1, PSMB2, PSMB3, PSMB4, PSMB5, PSMB7, PSMC1, PSMC2, PSMC4, PSMC5, PSMC6, PSMD1, PSMD11, PSMD12, PSMD13, PSMD14, PSMD2, PSMD…	GO_BiologicalProcess-GOA_09.02.2016_16h18	2.2e-15	3.6e-12	N/A	N/A	[6, 7, 8]	None	15.2801
GO:0031401	positive regulation of protein modification process	90	[ACSL1, ADAM17, ANKLE2, ARL6IP5, ATP6AP1, BAG4, BAX, BRAT1, CDK1, CDKN2A, CHP1, DCUN1D5, DDRGK1, DERL1, DNAJA3, DNAJB2, ETFA, FANCI, FASN, FZD7, HACD3, HAX1, HMGCR, HSP90AB1, HSPA2, HSPA5, HSPBP1, HSPH1, IGF1R, ILK, IRAK1, ITGB1, LAMTOR1, MAGED1, MAVS, MTCH1, MYO1C, NDFIP2, OMA1, OSBPL8, PHB, PHB2, PIGU, PRKAG1, PSEN1, PSMA1, PSMA2, PSMA3, PSMA4, PSMA5, PSMA6, PSMA7, PSMB1, PSMB2, PSMB3, PSMB4, P…	GO_BiologicalProcess-GOA_09.02.2016_16h18	0.25	1	N/A	N/A	[5, 6, 7, 8]	None	6.97134
GO:0032269	negative regulation of cellular protein metabolic process	90	[APP, BAG4, BAG5, BAG6, BAX, C3orf33, CDKN2A, CHP1, CSTA, DHCR24, DNAJA1, DNAJA3, DNAJB2, DNAJB6, DNAJC1, DNAJC10, FASN, GAPDH, GLMN, HERPUD1, HMGCR, HSP90AB1, HSPA1A, HSPB1, HSPH1, IGF1R, IGF2BP3, ILK, LEMD2, MAD2L1, MYO1D, NR2F1, PHB, PICALM, PKMYT1, POR, PPP2R1A, PRKDC, PSEN1, PSMA1, PSMA2, PSMA3, PSMA4, PSMA5, PSMA6, PSMA7, PSMB1, PSMB2, PSMB3, PSMB4, PSMB5, PSMB7, PSMC1, PSMC2, PSMC4, PSMC5,…	GO_BiologicalProcess-GOA_09.02.2016_16h18	0.0064	1	N/A	N/A	[4, 5, 6, 7]	None	8.26446
GO:0043632	modification-dependent macromolecule catabolic process	90	[AMFR, AUP1, AURKB, BAG5, BAG6, CCDC47, CDK1, CDKN2A, DDB1, DERL1, DERL2, DNAJB2, DNAJC10, ERLEC1, ERLIN2, FAF2, FBXL12, GLMN, HERPUD1, HSP90AB1, HSP90B1, HSPA5, HSPBP1, HUWE1, KIAA0368, MAD2L1, MAN1B1, NPLOC4, OS9, PSEN1, PSMA1, PSMA2, PSMA3, PSMA4, PSMA5, PSMA6, PSMA7, PSMB1, PSMB2, PSMB3, PSMB4, PSMB5, PSMB7, PSMC1, PSMC2, PSMC4, PSMC5, PSMC6, PSMD1, PSMD11, PSMD12, PSMD13, PSMD14, PSMD2, PSMD…	GO_BiologicalProcess-GOA_09.02.2016_16h18	4e-15	6.6e-12	N/A	N/A	[5, 6]	None	15.0754
GO:0006511	ubiquitin-dependent protein catabolic process	89	[AMFR, AUP1, AURKB, BAG5, BAG6, CCDC47, CDK1, CDKN2A, DDB1, DERL1, DERL2, DNAJB2, DNAJC10, ERLEC1, ERLIN2, FAF2, FBXL12, GLMN, HERPUD1, HSP90AB1, HSP90B1, HSPA5, HSPBP1, HUWE1, KIAA0368, MAD2L1, MAN1B1, NPLOC4, OS9, PSEN1, PSMA1, PSMA2, PSMA3, PSMA4, PSMA5, PSMA6, PSMA7, PSMB1, PSMB2, PSMB3, PSMB4, PSMB5, PSMB7, PSMC1, PSMC2, PSMC4, PSMC5, PSMC6, PSMD1, PSMD11, PSMD12, PSMD13, PSMD14, PSMD2, PSMD…	GO_BiologicalProcess-GOA_09.02.2016_16h18	3e-15	5e-12	N/A	N/A	[7, 8, 9]	None	15.3184
GO:0006520	cellular amino acid metabolic process	89	[AASS, ABHD12, ARG1, ASNS, CAD, COMT, CTPS1, DARS2, DHFR, DPAGT1, EARS2, FARSA, GART, GCAT, GCDH, GLUD1, GOLT1B, HSD17B10, IARS, ICMT, LPCAT3, LPCAT4, MARS, MBOAT2, MCCC1, MCCC2, P4HB, PHGDH, PRDX4, PSMA1, PSMA2, PSMA3, PSMA4, PSMA5, PSMA6, PSMA7, PSMB1, PSMB2, PSMB3, PSMB4, PSMB5, PSMB7, PSMC1, PSMC2, PSMC4, PSMC5, PSMC6, PSMD1, PSMD11, PSMD12, PSMD13, PSMD14, PSMD2, PSMD3, PSMD6, PSMD7, PSMD8, …	GO_BiologicalProcess-GOA_09.02.2016_16h18	1.5e-16	2.6e-13	N/A	N/A	[3, 4, 6, 7]	None	15.9498
GO:0010648	negative regulation of cell communication	89	[ADAM17, ATAD1, BAG5, BAX, C1QBP, C3orf33, CHP1, DHRS3, DNAJA1, DNAJA3, ETFA, HADHA, HERPUD1, HMGCR, HMOX1, HSPA1A, HSPA5, HSPB1, HSPH1, IGF1R, ITGB1, LEMD2, LEMD3, MAGEA1, MCL1, NDUFA13, NDUFS3, NLRX1, NONO, NPC1, OMA1, PARL, PDCD6, PHB, PHB2, PPM1B, PPP2R1A, PSEN1, PSMA1, PSMA2, PSMA3, PSMA4, PSMA5, PSMA6, PSMA7, PSMB1, PSMB2, PSMB3, PSMB4, PSMB5, PSMB7, PSMC1, PSMC2, PSMC4, PSMC5, PSMC6, PSMD1…	GO_BiologicalProcess-GOA_09.02.2016_16h18	0.37	1	N/A	N/A	[3, 4, 5]	None	6.81992
GO:0030030	cell projection organization	89	[ABCC4, ACSL4, ACTB, ACTR2, AFG3L2, APBB1, APH1A, APP, ARF4, ATP6V0D1, ATXN10, BAG4, BAG5, CDC42EP1, CNP, CUX1, DHFR, DNAAF5, EFNB1, FAM134C, FASN, GJA1, HSP90AA1, HSP90AB1, HSPA8, ILK, ITGB1, ITM2C, JAM3, MAPRE2, MLF2, MYL6, NCSTN, NME2, NUBP2, OMA1, PHGDH, PICALM, PSEN1, PSMA1, PSMA2, PSMA3, PSMA4, PSMA5, PSMA6, PSMA7, PSMB1, PSMB2, PSMB3, PSMB4, PSMB5, PSMB7, PSMC1, PSMC2, PSMC4, PSMC5, PSMC6,…	GO_BiologicalProcess-GOA_09.02.2016_16h18	0.16	1	N/A	N/A	[3]	None	5.42022
GO:0043043	peptide biosynthetic process	89	[APP, C1QBP, CDKAL1, COA3, DARS2, DDOST, DDX6, DNAJC1, EARS2, EEF1A1, EEF1G, EEF2, EIF4A1, EIF4G1, EIF5A, FARSA, GAPDH, GART, GCN1, GGT7, HSPB1, IARS, IGF2BP3, KRT17, LRPPRC, MARS, MRPL37, NACA, PSMD2, PUM1, QKI, RACK1, RAN, RARS2, RBM4, RPL23, RPL38, RPN1, RPN2, RPS10, RPS11, RPS12, RPS15A, RPS16, RPS17, RPS18, RPS2, RPS25, RPS27, RPS3, RPS3A, RPS4X, RPS5, RPSA, SEC11A, SEC61B, SLC25A1, SLC25A10…	GO_BiologicalProcess-GOA_09.02.2016_16h18	8.6e-10	1.3e-06	N/A	N/A	[5, 6]	None	12.2421
GO:1903047	mitotic cell cycle process	89	[AAAS, ADAM17, ANKLE2, ANXA1, APP, AURKB, CDC45, CDK1, CDKN2A, DCTN1, DDB1, DHFR, EMD, FANCI, HSP90AA1, HSPA2, IGF1R, ITGB1, KPNB1, MAD2L1, MAPRE2, MCM3, MCM7, NDC1, NUP133, NUP155, NUP188, NUP205, NUP210, NUP93, PCNA, PDS5A, PHB2, PKMYT1, POM121C, PPP2R1A, PPP6C, PRKDC, PRMT5, PSMA1, PSMA2, PSMA3, PSMA4, PSMA5, PSMA6, PSMA7, PSMB1, PSMB2, PSMB3, PSMB4, PSMB5, PSMB7, PSMC1, PSMC2, PSMC4, PSMC5, P…	GO_BiologicalProcess-GOA_09.02.2016_16h18	2.9e-05	0.038	N/A	N/A	[4, 5]	None	9.74808
GO:0006412	translation	88	[APP, C1QBP, CDKAL1, COA3, DARS2, DDOST, DDX6, DNAJC1, EARS2, EEF1A1, EEF1G, EEF2, EIF4A1, EIF4G1, EIF5A, FARSA, GAPDH, GART, GCN1, HSPB1, IARS, IGF2BP3, KRT17, LRPPRC, MARS, MRPL37, NACA, PSMD2, PUM1, QKI, RACK1, RAN, RARS2, RBM4, RPL23, RPL38, RPN1, RPN2, RPS10, RPS11, RPS12, RPS15A, RPS16, RPS17, RPS18, RPS2, RPS25, RPS27, RPS3, RPS3A, RPS4X, RPS5, RPSA, SEC11A, SEC61B, SLC25A1, SLC25A10, SLC2…	GO_BiologicalProcess-GOA_09.02.2016_16h18	2.4e-10	3.7e-07	N/A	N/A	[5, 6, 7]	None	12.5714
GO:0007167	enzyme linked receptor protein signaling pathway	88	[ACTB, ACTR2, ADAM17, APH1A, APP, ARF4, ATP6AP1, ATP6V0A1, ATP6V0A2, ATP6V0D1, ATP6V1A, ATP6V1F, ATP6V1H, EFNB1, EIF4G1, FKBP8, HSP90AA1, HSPA5, HSPB1, IGF1R, IGF2R, ILK, IRAK1, IRS4, ITGB1, JUP, KRT6B, LAMTOR1, LEMD3, LNPEP, MAGED1, MPZL1, MYL6, MYO1C, NCSTN, OSBPL8, PDCD6, PIGU, PIK3R4, PPM1L, PPP2R1A, PRKAG1, PSEN1, PSMA1, PSMA2, PSMA3, PSMA4, PSMA5, PSMA6, PSMA7, PSMB1, PSMB2, PSMB3, PSMB4, P…	GO_BiologicalProcess-GOA_09.02.2016_16h18	0.55	1	N/A	N/A	[5, 6]	None	6.62152
GO:0009101	glycoprotein biosynthetic process	88	[ACOT8, ALG1, ALG10, ALG10B, ALG11, ALG14, ALG2, ALG3, ALG5, ALG6, ALG8, ALG9, ARCN1, ARF4, B3GAT3, B4GALT7, BET1, CANX, CHP1, CHPF, CHST14, COPA, COPB1, COPB2, COPE, COPG1, COPG2, COPZ1, DAD1, DCTN1, DDOST, DERL2, DOLK, DPAGT1, DPM1, DPY19L1, EXTL2, GALNT1, GALNT2, GANAB, GOSR1, GOSR2, ITM2B, KDELR1, LMAN1, MAGT1, MAN1A1, MAN1A2, MAN1B1, MANEA, MLEC, MOGS, NPC1, NSF, OS9, PDCD6, PGM3, POMK, POMT…	GO_BiologicalProcess-GOA_09.02.2016_16h18	4.2e-18	7e-15	N/A	N/A	[5, 6]	None	16.9884
GO:0010557	positive regulation of macromolecule biosynthetic process	88	[APBB1, APP, ARF4, ARMCX3, ASPH, AURKB, C1QBP, CAND1, CAND2, CCT2, CCT3, CCT4, CCT5, CCT6A, CCT7, CCT8, CDK1, CDKN2A, CHP1, COA3, CUX1, DDRGK1, DNAJC5, EEF2, EIF5A, ERLIN2, FUBP3, FZD7, GCN1, GLMN, HAX1, HEATR1, HLTF, HMOX1, HSPA1A, HSPA5, HSPB1, HSPH1, IGF1R, IGF2BP3, ILF2, ILK, IRAK1, JUP, KRT17, KRT6B, MAGED1, MAVS, MMS19, MTDH, NACA, NME2, NR2F1, PCNA, PHB, PHB2, PICALM, POLR2H, PRKDC, PRPF6,…	GO_BiologicalProcess-GOA_09.02.2016_16h18	0.017	1	N/A	N/A	[4, 5, 6]	None	4.96054
GO:0044092	negative regulation of molecular function	88	[ANXA1, APP, ATP1A2, AURKB, BAG4, BAG5, BAX, CAND1, CDKN2A, CERS1, CHP1, CSTA, DHCR24, DNAJA1, DNAJA3, DNAJB6, FAF2, FASN, GLA, GNAI3, HERPUD1, HMGCR, HMOX1, HSPA5, HSPB1, HSPBP1, IGF1R, ILK, IPO5, IRAK1, MAD2L1, MYO1D, NDFIP2, NR2F1, OXA1L, PAM16, PHB2, PICALM, PKMYT1, POR, PPP2R1A, PSEN1, PSMA1, PSMA2, PSMA3, PSMA4, PSMA5, PSMA6, PSMA7, PSMB1, PSMB2, PSMB3, PSMB4, PSMB5, PSMB7, PSMC1, PSMC2, PS…	GO_BiologicalProcess-GOA_09.02.2016_16h18	0.081	1	N/A	N/A	[3]	None	7.43871
GO:0072657	protein localization to membrane	88	[ACSL3, ARL6IP1, ASNA1, ATP1B3, BAG4, BAG6, BAX, BSG, CHP1, DDOST, DNAJA3, GCC2, GET4, HSP90AA1, HSPA4, ICMT, ITGB1, JUP, LYPLAL1, MYO1C, NDUFA13, NPC1, NSF, OSBPL8, OXA1L, PEX16, PIGW, PSMD2, RAB10, RAB13, RAB29, RAB8A, RACK1, RER1, RPL23, RPL38, RPN1, RPN2, RPS10, RPS11, RPS12, RPS15A, RPS16, RPS17, RPS18, RPS2, RPS25, RPS27, RPS3, RPS3A, RPS4X, RPS5, RPSA, SAMM50, SEC11A, SEC61A1, SEC61B, SEC6…	GO_BiologicalProcess-GOA_09.02.2016_16h18	6.1e-18	1e-14	N/A	N/A	[4, 5]	None	16.8906
GO:0009888	tissue development	87	[ADAM17, AGPAT2, ALDH3A2, ANXA1, ATP2A2, ATP2C1, ATP6AP2, BAX, BSG, C3orf58, CASP14, CDK1, CPT1A, CRELD1, CSTA, CUX1, CXADR, DHCR24, DSG2, DSP, EEF2, EFNB1, EMD, FABP5, FKBP8, FNDC3A, FZD7, GJA1, GLMN, GPAT4, HMGCR, HRNR, IGF1R, ILK, IMPAD1, ITGB1, KIAA1715, KRT16, KRT17, KRT6B, LEMD2, LEMD3, MAGED1, MAPRE2, MLF2, MTCH1, MYL6, NACA, NME2, NR2F1, NSDHL, NUP133, PCNA, PHB2, PHGDH, PIGU, PKM, PLS3, …	GO_BiologicalProcess-GOA_09.02.2016_16h18	0.00065	0.78	N/A	N/A	[3]	None	4.52654
GO:0010256	endomembrane system organization	86	[AAAS, ACSL3, ANKLE2, ARL1, ASNA1, ATL2, ATL3, ATP1B3, ATP2A2, BAG4, BAG5, BAG6, BNIP1, BSG, CCDC47, CDK1, CLCN3, EMD, GCC2, GET4, GOLGA5, ITGB1, JAGN1, JUP, KIAA1715, LAMTOR1, LEMD2, LMAN1, LYPLAL1, NDC1, NPLOC4, NSF, NUP133, NUP155, NUP188, NUP205, NUP210, NUP93, OSBPL8, PIGW, POM121C, PPP2R1A, PRMT5, RAB10, RAB13, RAB1A, RAB29, RAB2A, RAB5C, RAB8A, RACK1, RANBP2, REEP4, RER1, RTN3, RTN4, SEC61…	GO_BiologicalProcess-GOA_09.02.2016_16h18	1e-14	1.6e-11	N/A	N/A	[3]	None	15.3025
GO:0090407	organophosphate biosynthetic process	86	[ACACA, ACSL3, AGPAT1, AGPAT2, AGPAT3, AGPAT4, ALG5, ARF3, ATP5A1, ATP5B, ATP5C1, ATP5D, ATP5EP2, ATP5F1, ATP5H, ATP5I, ATP5J2, ATP5L, ATP5O, ATP6V0A1, ATP6V0A2, CAD, CDIPT, CDS2, CEPT1, CHPT1, CTPS1, DCAKD, DGAT1, DGKE, DHFR, DOLK, DPM1, FABP5, FAR1, FDPS, GART, GNAI3, GPAA1, GPAT3, GPAT4, HADHA, HADHB, LCLAT1, LPCAT1, LPCAT2, LPCAT3, LPCAT4, LPGAT1, MBOAT2, MBOAT7, MON2, NME2, NME3, PI4K2A, PIG…	GO_BiologicalProcess-GOA_09.02.2016_16h18	8.9e-12	1.3e-08	N/A	N/A	[4, 5]	None	13.5008
GO:0007264	small GTPase mediated signal transduction	85	[ACTB, ACTR2, ARF3, ARF4, ARL1, ARL10, ARL5B, AURKB, CDC42EP1, CDKN2A, CHP1, DHCR24, DNAJA3, ETFA, HACD3, HIST1H4A, HMOX1, ICMT, ITGB1, KPNB1, KTN1, MAD2L1, MYL6, NUP133, OMA1, PIK3R4, PISD, PSMA1, PSMA2, PSMA3, PSMA4, PSMA5, PSMA6, PSMA7, PSMB1, PSMB2, PSMB3, PSMB4, PSMB5, PSMB7, PSMC1, PSMC2, PSMC4, PSMC5, PSMC6, PSMD1, PSMD11, PSMD12, PSMD13, PSMD14, PSMD2, PSMD3, PSMD6, PSMD7, PSMD8, PTRH2, R…	GO_BiologicalProcess-GOA_09.02.2016_16h18	0.00094	1	N/A	N/A	[5, 6]	None	8.87265
GO:0023057	negative regulation of signaling	85	[ADAM17, ATAD1, BAG5, BAX, C1QBP, C3orf33, CHP1, DHRS3, DNAJA1, DNAJA3, ETFA, HADHA, HERPUD1, HMGCR, HMOX1, HSPA1A, HSPA5, HSPB1, HSPH1, IGF1R, ITGB1, LEMD2, LEMD3, MAGEA1, MCL1, NDUFA13, NDUFS3, NLRX1, NONO, OMA1, PARL, PDCD6, PHB, PHB2, PPM1B, PPP2R1A, PSEN1, PSMA1, PSMA2, PSMA3, PSMA4, PSMA5, PSMA6, PSMA7, PSMB1, PSMB2, PSMB3, PSMB4, PSMB5, PSMB7, PSMC1, PSMC2, PSMC4, PSMC5, PSMC6, PSMD1, PSMD…	GO_BiologicalProcess-GOA_09.02.2016_16h18	0.59	1	N/A	N/A	[2, 3, 4]	None	6.57386
GO:1902533	positive regulation of intracellular signal transduction	85	[ARL6IP5, ASPH, ATP2C1, ATP6AP1, BAG4, BAX, C1QBP, CDK1, CDKN2A, DDRGK1, ETFA, FASN, FZD7, GJA1, GOLT1B, GPR89A, HACD3, HAX1, HMGCR, HMOX1, HSPA1A, IGF1R, ILK, IRAK1, ITGB1, LAMTOR1, MAGED1, MAVS, MCL1, MTCH1, MTDH, NDFIP2, OSBPL8, PHB, PHB2, PIGU, PSEN1, PSMA1, PSMA2, PSMA3, PSMA4, PSMA5, PSMA6, PSMA7, PSMB1, PSMB2, PSMB3, PSMB4, PSMB5, PSMB7, PSMC1, PSMC2, PSMC4, PSMC5, PSMC6, PSMD1, PSMD11, PS…	GO_BiologicalProcess-GOA_09.02.2016_16h18	0.015	1	N/A	N/A	[4, 5, 6, 7]	None	8.04163
GO:0045935	positive regulation of nucleobase-containing compound metabolic process	84	[APBB1, APP, ARF4, ARMCX3, ASPH, AURKB, BAX, CAND1, CAND2, CCT2, CCT3, CCT4, CCT5, CCT6A, CCT7, CCT8, CDK1, CDKN2A, CUX1, DDRGK1, DNAJC5, ERLIN2, FUBP3, FZD7, GCN1, HAX1, HEATR1, HLTF, HSPA1A, HSPA5, HSPA8, HSPH1, IGF1R, ILF2, ILK, IRAK1, JUP, KRT6B, MAGED1, MAVS, MMS19, MSH6, MTDH, NACA, NME2, NR2F1, PCNA, PHB, PHB2, PICALM, POLR2H, PRKDC, PRPF6, PSEN1, PSMA6, PSMC1, PSMC2, PSMC4, PSMC5, PSMC6, …	GO_BiologicalProcess-GOA_09.02.2016_16h18	0.002	1	N/A	N/A	[4, 5, 6]	None	4.61792
GO:0034097	response to cytokine	83	[AAAS, ACSL1, ACSL4, ADAM17, AGPAT1, AGPAT2, ANXA1, ARG1, BAG4, DDOST, DNAJA3, EIF4A1, EIF4G1, ETFA, FASN, GAPDH, HAX1, HLA-A, HLA-B, HLA-C, HSP90AB1, HSPA1A, HSPA5, HSPA9, IRAK1, JAGN1, KPNA2, KPNB1, MAVS, MCL1, MCM7, NDC1, NDUFA13, NUP133, NUP155, NUP188, NUP205, NUP210, NUP93, PHB, PIGU, POM121C, PPM1B, PSMA1, PSMA2, PSMA3, PSMA4, PSMA5, PSMA6, PSMA7, PSMB1, PSMB2, PSMB3, PSMB4, PSMB5, PSMB7, …	GO_BiologicalProcess-GOA_09.02.2016_16h18	0.00038	0.46	N/A	N/A	[4]	None	9.20177
GO:0048666	neuron development	83	[ACSL4, ACTB, ACTR2, AFG3L2, APBB1, APH1A, APP, ARF4, ATXN10, BAG5, CNP, CUX1, DHFR, EFNB1, FAM134C, FASN, GJA1, HSP90AA1, HSP90AB1, HSPA8, ILK, ITGB1, ITM2C, JAM3, MAPRE2, MLF2, MTCH1, MYL6, NCSTN, NME2, OMA1, PHGDH, PICALM, PSEN1, PSMA1, PSMA2, PSMA3, PSMA4, PSMA5, PSMA6, PSMA7, PSMB1, PSMB2, PSMB3, PSMB4, PSMB5, PSMB7, PSMC1, PSMC2, PSMC4, PSMC5, PSMC6, PSMD1, PSMD11, PSMD12, PSMD13, PSMD14, P…	GO_BiologicalProcess-GOA_09.02.2016_16h18	0.95	1	N/A	N/A	[4, 5, 6, 8, 9]	None	6.14815
GO:0006486	protein glycosylation	82	[ALG1, ALG10, ALG10B, ALG11, ALG14, ALG2, ALG3, ALG5, ALG6, ALG8, ALG9, ARCN1, ARF4, B3GAT3, B4GALT7, BET1, CANX, CHP1, COPA, COPB1, COPB2, COPE, COPG1, COPG2, COPZ1, DAD1, DCTN1, DDOST, DERL2, DOLK, DPAGT1, DPM1, DPY19L1, GALNT1, GALNT2, GANAB, GOSR1, GOSR2, KDELR1, LMAN1, MAGT1, MAN1A1, MAN1A2, MAN1B1, MANEA, MLEC, MOGS, NPC1, NSF, OS9, PDCD6, PGM3, POMK, POMT1, PPP6C, PREB, PSEN1, PSMD2, RAB1A…	GO_BiologicalProcess-GOA_09.02.2016_16h18	2.9e-19	4.9e-16	N/A	N/A	[3, 6, 7]	None	18.5102
GO:0009968	negative regulation of signal transduction	82	[ADAM17, BAG5, BAX, C1QBP, C3orf33, CHP1, DHRS3, DNAJA1, DNAJA3, ETFA, HERPUD1, HMGCR, HMOX1, HSPA1A, HSPA5, HSPB1, HSPH1, IGF1R, ITGB1, LEMD2, LEMD3, MAGEA1, MCL1, NDUFA13, NDUFS3, NLRX1, NONO, OMA1, PARL, PDCD6, PHB, PHB2, PPM1B, PPP2R1A, PSEN1, PSMA1, PSMA2, PSMA3, PSMA4, PSMA5, PSMA6, PSMA7, PSMB1, PSMB2, PSMB3, PSMB4, PSMB5, PSMB7, PSMC1, PSMC2, PSMC4, PSMC5, PSMC6, PSMD1, PSMD11, PSMD12, PS…	GO_BiologicalProcess-GOA_09.02.2016_16h18	0.25	1	N/A	N/A	[3, 4, 5, 6]	None	7.00855
GO:0010498	proteasomal protein catabolic process	82	[AMFR, AUP1, AURKB, BAG5, BAG6, CCDC47, CDK1, DDB1, DDRGK1, DERL1, DERL2, DNAJB2, DNAJC10, ERLEC1, ERLIN2, FAF2, GLMN, HERPUD1, HSP90AB1, HSP90B1, HSPA5, HSPBP1, KIAA0368, MAD2L1, MAN1B1, MARCH6, NPLOC4, OS9, PSEN1, PSMA1, PSMA2, PSMA3, PSMA4, PSMA5, PSMA6, PSMA7, PSMB1, PSMB2, PSMB3, PSMB4, PSMB5, PSMB7, PSMC1, PSMC2, PSMC4, PSMC5, PSMC6, PSMD1, PSMD11, PSMD12, PSMD13, PSMD14, PSMD2, PSMD3, PSMD…	GO_BiologicalProcess-GOA_09.02.2016_16h18	1.5e-21	2.6e-18	N/A	N/A	[5, 6, 7, 8]	None	20.0489
GO:0010562	positive regulation of phosphorus metabolic process	82	[ACSL1, ACSL3, ADAM17, ANKLE2, ARL6IP5, ATP6AP1, BAG4, BAX, BRAT1, CDK1, DDRGK1, ETFA, FASN, FZD7, GLMN, HACD3, HAX1, HMGCR, HSP90AB1, HSPA2, HSPA5, HSPH1, IGF1R, ILK, IRAK1, ITGB1, LAMTOR1, MAGED1, MAVS, MTCH1, NME2, OMA1, OSBPL8, PHB, PHB2, PIGU, PIK3R4, PRKAG1, PSEN1, PSMA1, PSMA2, PSMA3, PSMA4, PSMA5, PSMA6, PSMA7, PSMB1, PSMB2, PSMB3, PSMB4, PSMB5, PSMB7, PSMC1, PSMC2, PSMC4, PSMC5, PSMC6, P…	GO_BiologicalProcess-GOA_09.02.2016_16h18	0.58	1	N/A	N/A	[4, 5, 6]	None	6.60225
GO:0034976	response to endoplasmic reticulum stress	82	[AIFM1, AMFR, ASNA1, ASNS, ATP2A2, ATP6V0D1, AUP1, BAG6, BAX, CCDC47, DCTN1, DDRGK1, DERL1, DERL2, DNAJB11, DNAJB2, DNAJC10, EEF2, ERLEC1, ERLIN2, ERP44, FAF2, GET4, GOSR2, HERPUD1, HM13, HSP90B1, HSPA1A, HSPA5, KIAA0368, MAN1B1, MARCH6, NPLOC4, OS9, P4HB, POMT1, PREB, PSMC1, PSMC2, PSMC4, PSMC5, PSMC6, PTPN1, RACK1, RHBDD1, RNF185, RNF5, SDF2L1, SEC61A1, SEC61A2, SEC61B, SEC62, SEC63, SEL1L, SEL…	GO_BiologicalProcess-GOA_09.02.2016_16h18	1.9e-35	3.3e-32	N/A	N/A	[4]	None	30.8271
GO:0043413	macromolecule glycosylation	82	[ALG1, ALG10, ALG10B, ALG11, ALG14, ALG2, ALG3, ALG5, ALG6, ALG8, ALG9, ARCN1, ARF4, B3GAT3, B4GALT7, BET1, CANX, CHP1, COPA, COPB1, COPB2, COPE, COPG1, COPG2, COPZ1, DAD1, DCTN1, DDOST, DERL2, DOLK, DPAGT1, DPM1, DPY19L1, GALNT1, GALNT2, GANAB, GOSR1, GOSR2, KDELR1, LMAN1, MAGT1, MAN1A1, MAN1A2, MAN1B1, MANEA, MLEC, MOGS, NPC1, NSF, OS9, PDCD6, PGM3, POMK, POMT1, PPP6C, PREB, PSEN1, PSMD2, RAB1A…	GO_BiologicalProcess-GOA_09.02.2016_16h18	2.9e-19	4.9e-16	N/A	N/A	[5, 6]	None	18.5102
GO:0045087	innate immune response	82	[ACTB, ACTR2, ANKHD1, ANXA1, AP1G1, APP, ATG9A, C1QBP, CADM1, DDOST, DNAJA3, ECSIT, GAPDH, HLA-A, HLA-B, HLA-C, HSP90AA1, HSP90AB1, HSP90B1, HSPA1A, HSPD1, IGKC, IPO7, IRAK1, KRT1, KRT16, MAVS, MYO1C, NLRX1, PIGU, PIK3R4, POLR2H, PRDX1, PRKDC, PSMA1, PSMA2, PSMA3, PSMA4, PSMA5, PSMA6, PSMA7, PSMB1, PSMB2, PSMB3, PSMB4, PSMB5, PSMB7, PSMC1, PSMC2, PSMC4, PSMC5, PSMC6, PSMD1, PSMD11, PSMD12, PSMD13…	GO_BiologicalProcess-GOA_09.02.2016_16h18	0.42	1	N/A	N/A	[3, 4]	None	6.77126
GO:0045937	positive regulation of phosphate metabolic process	82	[ACSL1, ACSL3, ADAM17, ANKLE2, ARL6IP5, ATP6AP1, BAG4, BAX, BRAT1, CDK1, DDRGK1, ETFA, FASN, FZD7, GLMN, HACD3, HAX1, HMGCR, HSP90AB1, HSPA2, HSPA5, HSPH1, IGF1R, ILK, IRAK1, ITGB1, LAMTOR1, MAGED1, MAVS, MTCH1, NME2, OMA1, OSBPL8, PHB, PHB2, PIGU, PIK3R4, PRKAG1, PSEN1, PSMA1, PSMA2, PSMA3, PSMA4, PSMA5, PSMA6, PSMA7, PSMB1, PSMB2, PSMB3, PSMB4, PSMB5, PSMB7, PSMC1, PSMC2, PSMC4, PSMC5, PSMC6, P…	GO_BiologicalProcess-GOA_09.02.2016_16h18	0.58	1	N/A	N/A	[5, 6, 7]	None	6.60225
GO:0070085	glycosylation	82	[ALG1, ALG10, ALG10B, ALG11, ALG14, ALG2, ALG3, ALG5, ALG6, ALG8, ALG9, ARCN1, ARF4, B3GAT3, B4GALT7, BET1, CANX, CHP1, COPA, COPB1, COPB2, COPE, COPG1, COPG2, COPZ1, DAD1, DCTN1, DDOST, DERL2, DOLK, DPAGT1, DPM1, DPY19L1, GALNT1, GALNT2, GANAB, GOSR1, GOSR2, KDELR1, LMAN1, MAGT1, MAN1A1, MAN1A2, MAN1B1, MANEA, MLEC, MOGS, NPC1, NSF, OS9, PDCD6, PGM3, POMK, POMT1, PPP6C, PREB, PSEN1, PSMD2, RAB1A…	GO_BiologicalProcess-GOA_09.02.2016_16h18	6e-19	1e-15	N/A	N/A	[4, 5]	None	18.3036
GO:0010628	positive regulation of gene expression	81	[ACTB, APBB1, APP, ARF4, ARMCX3, ASPH, C1QBP, CAND1, CAND2, CDK1, CDKN2A, COA3, CUX1, DDRGK1, DNAJC5, EEF2, EIF5A, ERLIN2, FUBP3, FZD7, GCN1, GJA1, HAX1, HEATR1, HIST1H4A, HLTF, HSPA1A, HSPA5, HSPA8, HSPH1, IGF2BP3, ILF2, ILK, IRAK1, JUP, KRT17, KRT6B, MAGED1, MAVS, MMS19, MTDH, MYO1C, NACA, NME2, NR2F1, PHB, PHB2, PICALM, PIP, PKMYT1, POLR2H, PRKAG1, PRKDC, PRPF6, PSEN1, PSMA6, PSMA7, PSMC1, PSM…	GO_BiologicalProcess-GOA_09.02.2016_16h18	0.00024	0.3	N/A	N/A	[4, 5, 6]	None	4.36187
GO:0016567	protein ubiquitination	81	[AMFR, BAG5, BLMH, CAND1, CAND2, CDK1, CDKN2A, CHP1, DCUN1D5, DDB1, DERL1, DNAJA1, DNAJA3, DNAJB2, FANCI, FBXL12, GLMN, HERPUD1, HLTF, HSP90AA1, HSP90AB1, HSPA1A, HSPA5, HSPBP1, HUWE1, IRAK1, LNPEP, MAD2L1, MARCH6, MYO1C, NDFIP2, OS9, PSEN1, PSMA1, PSMA2, PSMA3, PSMA4, PSMA5, PSMA6, PSMA7, PSMB1, PSMB2, PSMB3, PSMB4, PSMB5, PSMB7, PSMC1, PSMC2, PSMC4, PSMC5, PSMC6, PSMD1, PSMD11, PSMD12, PSMD13, …	GO_BiologicalProcess-GOA_09.02.2016_16h18	1.6e-05	0.022	N/A	N/A	[8, 9]	None	10.1504
GO:0030162	regulation of proteolysis	81	[AIFM1, APP, ARL6IP5, ASPH, BAG5, BAG6, BAX, C1QBP, CDK1, CDKN2A, CLN6, CSTA, DDRGK1, DHCR24, DNAJA3, DNAJB2, DNAJB6, DNAJC1, FASN, GLMN, HERPUD1, HSP90AB1, HSPBP1, HSPD1, MAD2L1, MTCH1, NDUFA13, PARL, PDCD6, PHB, PHB2, PICALM, POR, PSEN1, PSMA1, PSMA2, PSMA3, PSMA4, PSMA5, PSMA6, PSMA7, PSMB1, PSMB2, PSMB3, PSMB4, PSMB5, PSMB7, PSMC1, PSMC2, PSMC4, PSMC5, PSMC6, PSMD1, PSMD11, PSMD12, PSMD13, PS…	GO_BiologicalProcess-GOA_09.02.2016_16h18	1.5e-06	0.002	N/A	N/A	[5, 6]	None	10.7285
GO:0046903	secretion	81	[ABCC4, ACSL3, ACSL4, ALB, ANXA1, AP1G1, APBB1, APP, ATP2A2, ATP6AP1, ATP7B, C2CD2L, CAD, CADM1, CANX, CHP1, COMT, COPA, CPT1A, DNAJC1, DNAJC5, GJA1, GLMN, GLUD1, GPAT4, HADHA, HK2, HMGCR, HMOX1, HSPA5, HSPA8, JAGN1, LAMP2, MCU, MPC2, MTCH1, NSF, PKMYT1, PPIA, PSEN1, RAB13, RAB14, RAB1A, RAB8A, RAF1, RHBDD1, RHBDD3, S100A8, SCAMP1, SCFD1, SEC11A, SLC16A1, SLC1A3, SLC25A4, SLC25A5, SLC25A6, SLC29A…	GO_BiologicalProcess-GOA_09.02.2016_16h18	0.38	1	N/A	N/A	[4, 5]	None	6.85279
GO:0050776	regulation of immune response	81	[ACTB, ACTR2, ANXA1, AP1G1, BAX, C1QBP, CADM1, CXADR, DNAJA3, HLA-A, HLA-B, HLA-C, HMOX1, HSP90AA1, HSP90AB1, HSP90B1, HSPA1A, HSPD1, IGKC, IRAK1, ITGB1, KRT1, MAVS, MSH6, MYO1C, NLRX1, PHB, PHB2, PIGU, PIK3R4, PSEN1, PSMA1, PSMA2, PSMA3, PSMA4, PSMA5, PSMA6, PSMA7, PSMB1, PSMB2, PSMB3, PSMB4, PSMB5, PSMB7, PSMC1, PSMC2, PSMC4, PSMC5, PSMC6, PSMD1, PSMD11, PSMD12, PSMD13, PSMD14, PSMD2, PSMD3, PS…	GO_BiologicalProcess-GOA_09.02.2016_16h18	0.14	1	N/A	N/A	[3, 4]	None	7.27763
GO:0051338	regulation of transferase activity	81	[ACSL1, ADAM17, APP, AURKB, BAG5, BAX, CCT2, CCT4, CDK1, CDKN2A, CERS1, CHP1, DCUN1D5, DNAJA1, DNAJA3, ETFA, HACD3, HMGCR, HSP90AB1, HSPA2, HSPA5, HSPB1, HSPH1, IGF1R, ILK, IRAK1, MAD2L1, MAGED1, NR2F1, OMA1, OSBPL8, PIGU, PIK3R4, PKMYT1, PPP2R1A, PRKAG1, PSEN1, PSMA1, PSMA2, PSMA3, PSMA4, PSMA5, PSMA6, PSMA7, PSMB1, PSMB2, PSMB3, PSMB4, PSMB5, PSMB7, PSMC1, PSMC2, PSMC4, PSMC5, PSMC6, PSMD1, PSM…	GO_BiologicalProcess-GOA_09.02.2016_16h18	0.12	1	N/A	N/A	[4, 5]	None	7.37034
GO:0002684	positive regulation of immune system process	80	[ACTB, ACTR2, ADAM17, ANXA1, AP1G1, ATP11C, ATP6AP1, BAX, C1QBP, CADM1, DNAJA3, EFNB1, HAX1, HLA-A, HLA-B, HMOX1, HSP90AA1, HSP90AB1, HSP90B1, HSPA1A, HSPD1, HSPH1, IGKC, IRAK1, KRT1, MAVS, MSH6, MYO1C, NLRX1, PHB, PHB2, PIK3R4, PRKDC, PSEN1, PSMA1, PSMA2, PSMA3, PSMA4, PSMA5, PSMA6, PSMA7, PSMB1, PSMB2, PSMB3, PSMB4, PSMB5, PSMB7, PSMC1, PSMC2, PSMC4, PSMC5, PSMC6, PSMD1, PSMD11, PSMD12, PSMD13,…	GO_BiologicalProcess-GOA_09.02.2016_16h18	0.046	1	N/A	N/A	[2, 3, 4]	None	7.71456
GO:0032989	cellular component morphogenesis	80	[ABCC4, ACTB, ACTR2, AFG3L2, ANXA1, APBB1, APH1A, APP, ATP6V0D1, ATXN10, BAX, C1QBP, CADM1, CDC42EP1, CNP, CUX1, DNAAF5, EFNB1, FZD7, GJA1, HSP90AA1, HSP90AB1, HSPA8, ILK, ITGB1, MAPRE2, MLF2, MYL6, NCSTN, OMA1, PICALM, PSEN1, PSMA1, PSMA2, PSMA3, PSMA4, PSMA5, PSMA6, PSMA7, PSMB1, PSMB2, PSMB3, PSMB4, PSMB5, PSMB7, PSMC1, PSMC2, PSMC4, PSMC5, PSMC6, PSMD1, PSMD11, PSMD12, PSMD13, PSMD14, PSMD2, …	GO_BiologicalProcess-GOA_09.02.2016_16h18	0.0058	1	N/A	N/A	[3, 4]	None	4.73653
GO:0043161	proteasome-mediated ubiquitin-dependent protein catabolic process	80	[AMFR, AUP1, AURKB, BAG5, BAG6, CCDC47, CDK1, DDB1, DERL1, DERL2, DNAJB2, DNAJC10, ERLEC1, ERLIN2, FAF2, GLMN, HERPUD1, HSP90AB1, HSP90B1, HSPA5, HSPBP1, KIAA0368, MAD2L1, MAN1B1, NPLOC4, OS9, PSEN1, PSMA1, PSMA2, PSMA3, PSMA4, PSMA5, PSMA6, PSMA7, PSMB1, PSMB2, PSMB3, PSMB4, PSMB5, PSMB7, PSMC1, PSMC2, PSMC4, PSMC5, PSMC6, PSMD1, PSMD11, PSMD12, PSMD13, PSMD14, PSMD2, PSMD3, PSMD6, PSMD7, PSMD8,…	GO_BiologicalProcess-GOA_09.02.2016_16h18	3.9e-22	6.7e-19	N/A	N/A	[6, 7, 8, 9, 10]	None	20.8333
GO:0044283	small molecule biosynthetic process	80	[ABCD3, ACACA, ACLY, ACOT8, ACSL3, ADCK3, ANXA1, ASNS, C14orf1, CAD, CEPT1, CHPT1, CHST14, COQ5, CYB5R3, CYP51A1, DHCR24, DHCR7, DHFR, DPAGT1, EBP, ELOVL1, ENO1, ERLIN2, FABP5, FASN, FDFT1, FDPS, G6PC3, GAPDH, GART, GGT7, GLUD1, GOLT1B, GPAT4, GPD2, HACD2, HACD3, HMGCR, HSD17B12, IMPAD1, KHSRP, KRT17, LBR, LMBR1, LPCAT1, LPCAT2, MSMO1, NDUFA9, NSDHL, PCCB, PHGDH, PKM, POR, PRKAG1, PRPS1, PYCR1, P…	GO_BiologicalProcess-GOA_09.02.2016_16h18	1.8e-10	2.8e-07	N/A	N/A	[4]	None	13.1796
GO:0051223	regulation of protein transport	80	[ACSL3, ANXA1, APBB1, ASPH, B3GAT3, BAG4, C2CD2L, CADM1, CDK1, CDKN2A, CHP1, CPT1A, DERL2, DNAJA1, DNAJC1, DNAJC5, EMD, ERLEC1, FZD7, GCC2, GJA1, GLMN, GLUD1, HADHA, HAX1, HMGCR, HNRNPM, HSP90AB1, HSPA8, HUWE1, IPO5, JUP, LYPLAL1, MAVS, MCU, MPC2, MYO1C, NDFIP2, OS9, PARL, PKMYT1, PPIA, PPM1B, PRDX1, PSMB7, PSMD8, PTPN1, RAB29, RAB8A, RACK1, RANGAP1, RHBDD3, RUVBL1, S100A8, SCFD1, SEC11A, SLC16A1…	GO_BiologicalProcess-GOA_09.02.2016_16h18	5.4e-05	0.07	N/A	N/A	[4, 5, 6]	None	9.82801
GO:0080135	regulation of cellular response to stress	80	[AAAS, APBB1, ARL6IP5, BAG2, BAG3, BAG4, BAG5, BAG6, BAX, CDKN2A, DERL2, DHFR, DNAJA1, DNAJB1, DNAJB6, DNAJC7, ERLEC1, FZD7, HACD3, HAX1, HERPUD1, HMGCR, HSP90AA1, HSP90AB1, HSPA1A, HSPA5, HSPA8, HSPB1, HSPH1, IGF1R, MCL1, MTCH1, NDC1, NONO, NPC1, NUP133, NUP155, NUP188, NUP205, NUP210, NUP93, OS9, P4HB, PARL, PCNA, PIGU, POM121C, POMT1, PRDX1, PRKDC, PTPN1, PYCR1, RACK1, RANBP2, RNF5, RPS3, RUVB…	GO_BiologicalProcess-GOA_09.02.2016_16h18	8.5e-08	0.00012	N/A	N/A	[3, 4, 5]	None	11.544
GO:0031175	neuron projection development	79	[ACSL4, ACTB, ACTR2, AFG3L2, APBB1, APH1A, APP, ARF4, ATXN10, BAG5, CNP, CUX1, DHFR, EFNB1, FAM134C, FASN, GJA1, HSP90AA1, HSP90AB1, HSPA8, ILK, ITGB1, ITM2C, JAM3, MLF2, MYL6, NCSTN, NME2, OMA1, PHGDH, PICALM, PSEN1, PSMA1, PSMA2, PSMA3, PSMA4, PSMA5, PSMA6, PSMA7, PSMB1, PSMB2, PSMB3, PSMB4, PSMB5, PSMB7, PSMC1, PSMC2, PSMC4, PSMC5, PSMC6, PSMD1, PSMD11, PSMD12, PSMD13, PSMD14, PSMD2, PSMD3, PS…	GO_BiologicalProcess-GOA_09.02.2016_16h18	0.57	1	N/A	N/A	[4, 5, 6, 7, 9, 10]	None	6.59983
GO:0000902	cell morphogenesis	78	[ABCC4, ACTB, ACTR2, AFG3L2, ANXA1, APBB1, APH1A, APP, ATP6V0D1, ATXN10, C1QBP, CADM1, CDC42EP1, CNP, CUX1, DNAAF5, EFNB1, FZD7, GJA1, HSP90AA1, HSP90AB1, HSPA8, ILK, ITGB1, MAPRE2, MLF2, MYL6, NCSTN, OMA1, PICALM, PSEN1, PSMA1, PSMA2, PSMA3, PSMA4, PSMA5, PSMA6, PSMA7, PSMB1, PSMB2, PSMB3, PSMB4, PSMB5, PSMB7, PSMC1, PSMC2, PSMC4, PSMC5, PSMC6, PSMD1, PSMD11, PSMD12, PSMD13, PSMD14, PSMD2, PSMD3…	GO_BiologicalProcess-GOA_09.02.2016_16h18	0.014	1	N/A	N/A	[4, 5]	None	4.85075
GO:0071345	cellular response to cytokine stimulus	78	[AAAS, ACSL1, ADAM17, AGPAT1, AGPAT2, ARG1, BAG4, DNAJA3, EIF4A1, EIF4G1, ETFA, FASN, GAPDH, HAX1, HLA-A, HLA-B, HLA-C, HSP90AB1, HSPA1A, HSPA5, HSPA9, IRAK1, JAGN1, KPNA2, KPNB1, MAVS, MCM7, NDC1, NDUFA13, NUP133, NUP155, NUP188, NUP205, NUP210, NUP93, PHB, PIGU, POM121C, PPM1B, PSMA1, PSMA2, PSMA3, PSMA4, PSMA5, PSMA6, PSMA7, PSMB1, PSMB2, PSMB3, PSMB4, PSMB5, PSMB7, PSMC1, PSMC2, PSMC4, PSMC5,…	GO_BiologicalProcess-GOA_09.02.2016_16h18	6.1e-05	0.079	N/A	N/A	[5]	None	9.83607
GO:0090150	establishment of protein localization to membrane	78	[ACSL3, ARL6IP1, ASNA1, BAG6, BAX, BSG, CHP1, DDOST, GCC2, GET4, HSP90AA1, HSPA4, ICMT, ITGB1, JUP, LYPLAL1, MYO1C, NDUFA13, NPC1, NSF, OXA1L, PEX16, PSMD2, RAB10, RAB13, RACK1, RER1, RPL23, RPL38, RPN1, RPN2, RPS10, RPS11, RPS12, RPS15A, RPS16, RPS17, RPS18, RPS2, RPS25, RPS27, RPS3, RPS3A, RPS4X, RPS5, RPSA, SAMM50, SEC11A, SEC61A1, SEC61B, SEC62, SEC63, SPCS1, SPCS2, SPCS3, SRP54, SRP68, SRPRA…	GO_BiologicalProcess-GOA_09.02.2016_16h18	1.8e-20	3.1e-17	N/A	N/A	[4, 5, 6]	None	20
GO:0006820	anion transport	77	[ABCC4, ABCD3, ACACA, ACSL1, ACSL3, ACSL4, ALB, ANO10, ANXA1, ARG1, ARL6IP5, ASNA1, ATP11C, ATP1A2, CLCC1, CLCN3, CPT1A, GJA1, GPR89A, LRRC8A, MFSD10, MFSD3, MPC2, OSBPL8, PRAF2, PSEN1, S100A8, SCARB1, SERINC1, SLC12A2, SLC12A4, SLC12A6, SLC12A7, SLC12A9, SLC16A1, SLC16A10, SLC19A1, SLC19A2, SLC1A3, SLC1A4, SLC1A5, SLC25A1, SLC25A10, SLC25A11, SLC25A12, SLC25A13, SLC25A17, SLC25A22, SLC25A24, SLC…	GO_BiologicalProcess-GOA_09.02.2016_16h18	4.5e-09	6.8e-06	N/A	N/A	[5, 6]	None	12.5
GO:0006091	generation of precursor metabolites and energy	76	[ACACA, ACAD9, ACLY, ADPGK, AGPAT1, ATP5A1, ATP5B, ATP5C1, ATP5D, ATP5F1, ATP5H, ATP5I, ATP5J2, ATP5L, ATP5O, BAX, CISD1, COX15, COX4I1, COX6C, COX7B, CYC1, ECSIT, ENO1, ETFA, FASN, FASTKD1, FASTKD5, GAPDH, GNB2, HK2, IDH2, IDH3A, LDHA, NDUFA11, NDUFA13, NDUFA4, NDUFA5, NDUFA8, NDUFA9, NDUFAF1, NDUFAF3, NDUFAF4, NDUFB10, NDUFB4, NDUFS1, NDUFS2, NDUFS3, NNT, OXA1L, PDHB, PKM, PRKAG1, PTRH2, SCO2, …	GO_BiologicalProcess-GOA_09.02.2016_16h18	3.8e-12	6e-09	N/A	N/A	[3]	None	14.6154
GO:0031347	regulation of defense response	76	[ANXA1, AP1G1, ATP6V1H, C1QBP, CADM1, DNAJA3, ELMOD2, GJA1, HLA-A, HLA-B, HSP90AB1, HSP90B1, HSPA1A, HSPD1, IRAK1, KRT1, MAVS, MYO1C, NLRX1, NUP93, PHB, PHB2, PIK3R4, PPM1B, PSMA1, PSMA2, PSMA3, PSMA4, PSMA5, PSMA6, PSMA7, PSMB1, PSMB2, PSMB3, PSMB4, PSMB5, PSMB7, PSMC1, PSMC2, PSMC4, PSMC5, PSMC6, PSMD1, PSMD11, PSMD12, PSMD13, PSMD14, PSMD2, PSMD3, PSMD6, PSMD7, PSMD8, PTPN1, PUM1, RAF1, RHBDD3…	GO_BiologicalProcess-GOA_09.02.2016_16h18	0.00089	1	N/A	N/A	[4, 5]	None	9.14561
GO:0042327	positive regulation of phosphorylation	76	[ACSL1, ADAM17, ARL6IP5, ATP6AP1, BAG4, BAX, BRAT1, CDK1, DDRGK1, ETFA, FASN, FZD7, GLMN, HACD3, HAX1, HMGCR, HSP90AB1, HSPA2, HSPA5, HSPH1, IGF1R, ILK, IRAK1, ITGB1, LAMTOR1, MAGED1, MAVS, MTCH1, OMA1, OSBPL8, PHB, PHB2, PIGU, PIK3R4, PRKAG1, PSEN1, PSMA1, PSMA2, PSMA3, PSMA4, PSMA5, PSMA6, PSMA7, PSMB1, PSMB2, PSMB3, PSMB4, PSMB5, PSMB7, PSMC1, PSMC2, PSMC4, PSMC5, PSMC6, PSMD1, PSMD11, PSMD12,…	GO_BiologicalProcess-GOA_09.02.2016_16h18	0.36	1	N/A	N/A	[6, 7, 8]	None	6.8654
GO:0044702	single organism reproductive process	76	[AAAS, ACSL4, ACTR2, ADAM17, ANXA1, ARG1, BAG6, BAX, BSG, C1QBP, CADM1, CCT2, CCT3, CCT4, CCT5, CCT7, CCT8, CDK1, CXADR, DHCR24, DNAJA1, DNAJB6, DNAJC5, DSG1, DSG2, FANCD2, FASN, FNDC3A, HSD17B10, HSP90AB1, HSPA2, IGF1R, IGF2R, ITGB1, JAM3, KIAA1524, MSH6, MTCH1, NDC1, NR2F1, NSDHL, PGM3, PHB2, PIGU, PPP2R1A, PRDX4, PRKAG1, PRKDC, PSMD13, PUM1, QKI, RAB13, RAD23B, RDH10, RHBDD1, RUVBL1, SF1, SGPL…	GO_BiologicalProcess-GOA_09.02.2016_16h18	0.44	1	N/A	N/A	[2, 3]	None	5.70999
GO:0031329	regulation of cellular catabolic process	75	[AIFM1, BAG5, BAG6, BAX, CDK1, CDKN2A, CISD2, CPT1A, DDRGK1, DNAJB2, EEF1A1, GLMN, HAX1, HERPUD1, HSP90AB1, HSPBP1, LRPPRC, MAD2L1, MTDH, NPC1, PARL, PRKAG1, PSEN1, PSMA1, PSMA2, PSMA3, PSMA4, PSMA5, PSMA6, PSMA7, PSMB1, PSMB2, PSMB3, PSMB4, PSMB5, PSMB7, PSMC1, PSMC2, PSMC4, PSMC5, PSMC6, PSMD1, PSMD11, PSMD12, PSMD13, PSMD14, PSMD2, PSMD3, PSMD6, PSMD7, PSMD8, PTPN1, RACK1, RAD23B, RNF5, RUVBL1…	GO_BiologicalProcess-GOA_09.02.2016_16h18	7.3e-09	1e-05	N/A	N/A	[4, 5]	None	12.5418
GO:0055086	nucleobase-containing small molecule metabolic process	75	[ACACA, ADPGK, ATP1A2, ATP5A1, ATP5B, ATP5C1, ATP5D, ATP5EP2, ATP5F1, ATP5H, ATP5I, ATP5J2, ATP5L, ATP5O, ATP6V0A1, ATP6V0A2, ATP6V1A, CAD, CNP, COX15, COX4I1, CTPS1, DCAKD, DHFR, ENO1, GAPDH, GART, GNAI3, HK2, HMGCR, HSPA1A, HSPA8, ICMT, LDHA, LDHB, MCCC2, MON2, MPC2, NDUFA4, NDUFA5, NDUFA8, NDUFA9, NDUFAF1, NDUFB10, NDUFB4, NDUFS1, NDUFS2, NDUFS3, NME2, NME3, NNT, PDHB, PHGDH, PKM, PRKAG1, PRPS…	GO_BiologicalProcess-GOA_09.02.2016_16h18	0.00012	0.15	N/A	N/A	[3, 4, 5]	None	9.77836
GO:0032870	cellular response to hormone stimulus	74	[ACACA, ACSL1, ADAM17, AIFM1, ANXA1, ARG1, ASNS, ATP1A1, ATP1A2, ATP2B1, ATP6AP1, ATP6V0A1, ATP6V0A2, ATP6V0D1, ATP6V1A, ATP6V1F, ATP6V1H, EIF4G1, FASN, GNB2, GOLT1B, IGF1R, IRS4, LAMTOR1, NPC1, NR2F1, OSBPL8, PGRMC2, PIGU, PIK3R4, POR, PRKAG1, PRKDC, PSMA1, PSMA2, PSMA3, PSMA4, PSMA5, PSMA6, PSMA7, PSMB1, PSMB2, PSMB3, PSMB4, PSMB5, PSMB7, PSMC1, PSMC2, PSMC4, PSMC5, PSMC6, PSMD1, PSMD11, PSMD12…	GO_BiologicalProcess-GOA_09.02.2016_16h18	0.00026	0.32	N/A	N/A	[4, 5]	None	9.51157
GO:0042127	regulation of cell proliferation	74	[ADAM17, ANXA1, ARG1, ASPH, ATP5A1, B4GALT7, BAG6, BAX, CDK1, CDKN2A, CIAO1, COMT, CXADR, DERL2, DHCR24, DHCR7, DNAJA2, DNAJA3, EFNB1, EIF5A, EMD, FASN, FZD7, GJA1, GLMN, HLA-A, HMGCR, HMOX1, ICMT, IGF1R, ILK, IRAK1, ITGB1, JUP, KIAA1524, MAGED1, MARCKSL1, NACA, NAP1L1, NME2, NR2F1, PDCD6, PHB, PHB2, POR, PRDX4, PRKDC, PTRH2, PXMP2, RAF1, RBFOX2, RHBDD1, RPS15A, RPS4X, S100A8, SF1, SLC25A21, SLC2…	GO_BiologicalProcess-GOA_09.02.2016_16h18	0.0013	1	N/A	N/A	[3, 4]	None	4.474
GO:0051726	regulation of cell cycle	74	[ADAM17, ANXA1, APBB1, APP, ASNS, AURKB, BAX, CDC45, CDK1, CDKN2A, CHP1, DDB1, DHCR24, ETFA, FANCI, GLMN, HSPA2, HSPA8, IGF1R, ILK, ITGB1, LAMTOR1, LEMD3, MAD2L1, NR2F1, NUBP2, PHB2, PIK3R4, PKMYT1, PPP2R1A, PRKAG1, PRKDC, PRMT5, PSMA1, PSMA2, PSMA3, PSMA4, PSMA5, PSMA6, PSMA7, PSMB1, PSMB2, PSMB3, PSMB4, PSMB5, PSMB7, PSMC1, PSMC2, PSMC4, PSMC5, PSMC6, PSMD1, PSMD11, PSMD12, PSMD13, PSMD14, PSMD…	GO_BiologicalProcess-GOA_09.02.2016_16h18	0.47	1	N/A	N/A	[3, 4]	None	6.73339
GO:0001934	positive regulation of protein phosphorylation	73	[ACSL1, ADAM17, ARL6IP5, ATP6AP1, BAG4, BAX, BRAT1, CDK1, DDRGK1, ETFA, FASN, FZD7, HACD3, HAX1, HMGCR, HSP90AB1, HSPA2, HSPA5, HSPH1, IGF1R, ILK, IRAK1, ITGB1, LAMTOR1, MAGED1, MAVS, MTCH1, OMA1, OSBPL8, PHB, PHB2, PIGU, PRKAG1, PSEN1, PSMA1, PSMA2, PSMA3, PSMA4, PSMA5, PSMA6, PSMA7, PSMB1, PSMB2, PSMB3, PSMB4, PSMB5, PSMB7, PSMC1, PSMC2, PSMC4, PSMC5, PSMC6, PSMD1, PSMD11, PSMD12, PSMD13, PSMD1…	GO_BiologicalProcess-GOA_09.02.2016_16h18	0.39	1	N/A	N/A	[6, 7, 8, 9]	None	6.84161
GO:0006753	nucleoside phosphate metabolic process	73	[ACACA, ADPGK, ATP1A2, ATP5A1, ATP5B, ATP5C1, ATP5D, ATP5EP2, ATP5F1, ATP5H, ATP5I, ATP5J2, ATP5L, ATP5O, ATP6V0A1, ATP6V0A2, ATP6V1A, CAD, CNP, COX15, COX4I1, CTPS1, DCAKD, DHFR, ENO1, GAPDH, GART, GNAI3, HK2, HMGCR, HSPA1A, HSPA8, LDHA, LDHB, MCCC2, MON2, MPC2, NDUFA4, NDUFA5, NDUFA8, NDUFA9, NDUFAF1, NDUFB10, NDUFB4, NDUFS1, NDUFS2, NDUFS3, NME2, NME3, NNT, PDHB, PHGDH, PKM, PRKAG1, PRPS1, PTR…	GO_BiologicalProcess-GOA_09.02.2016_16h18	2e-05	0.027	N/A	N/A	[4, 5, 6]	None	10.3841
GO:0007169	transmembrane receptor protein tyrosine kinase signaling pathway	73	[ACTB, ACTR2, ADAM17, APH1A, APP, ARF4, ATP6AP1, ATP6V0A1, ATP6V0A2, ATP6V0D1, ATP6V1A, ATP6V1F, ATP6V1H, EFNB1, EIF4G1, HSP90AA1, HSPB1, IGF1R, IGF2R, IRAK1, IRS4, JUP, LAMTOR1, MAGED1, MPZL1, MYL6, MYO1C, NCSTN, OSBPL8, PDCD6, PIGU, PIK3R4, PPP2R1A, PRKAG1, PSEN1, PSMA1, PSMA2, PSMA3, PSMA4, PSMA5, PSMA6, PSMA7, PSMB1, PSMB2, PSMB3, PSMB4, PSMB5, PSMB7, PSMC1, PSMC2, PSMC4, PSMC5, PSMC6, PSMD1,…	GO_BiologicalProcess-GOA_09.02.2016_16h18	0.13	1	N/A	N/A	[6, 7]	None	7.38119
GO:0009611	response to wounding	73	[ABCC4, ABHD12, ACTB, ADAM17, ALB, ANXA1, APP, ARF4, ARG1, ATP1B3, ATP2A2, ATP2B1, BAX, BSG, C1QBP, CDK1, CXADR, DAGLB, DGKE, DHFR, DSP, FZD7, GGCX, GJA1, GLMN, GNAI3, HBD, HMGCR, HMOX1, HSPA5, HSPB1, HSPD1, ILK, ITGB1, JAM3, KIAA1715, KRT1, LAMP2, LMAN1, MTCH1, NACA, NLRX1, PHB, PHB2, PKM, PPIA, PSMA6, PSMA7, PSMB4, PTK7, PTPN1, RAF1, RANGAP1, RHBDD3, RPSA, S100A8, SCARB1, SLC16A1, SLC1A3, SLC3A…	GO_BiologicalProcess-GOA_09.02.2016_16h18	0.75	1	N/A	N/A	[3]	None	6.44876
GO:0022411	cellular component disassembly	73	[AAAS, ADAM17, AIFM1, ASPH, ATG9A, AURKB, BAX, BSG, CDK1, CDKN2A, CISD2, DSG1, DSG2, DSP, EIF5A, EMD, GLMN, HAX1, HK2, HSPA2, HSPA8, KPNB1, MFN1, MRPL37, NCSTN, NDC1, NME2, NUP133, NUP155, NUP188, NUP205, NUP210, NUP93, PARL, PI4K2A, POM121C, PSEN1, RANBP2, RPL23, RPL38, RPS10, RPS11, RPS12, RPS15A, RPS16, RPS17, RPS18, RPS2, RPS25, RPS27, RPS3, RPS3A, RPS4X, RPS5, RPSA, RUVBL1, SET, SLC1A3, SLC1…	GO_BiologicalProcess-GOA_09.02.2016_16h18	0.0017	1	N/A	N/A	[3]	None	8.99015
GO:0043086	negative regulation of catalytic activity	73	[ANXA1, APP, BAG4, BAG5, CAND1, CDKN2A, CERS1, CHP1, CSTA, DHCR24, DNAJA1, DNAJA3, DNAJB6, FAF2, FASN, GLA, GNAI3, HERPUD1, HMGCR, HSPB1, HSPBP1, IGF1R, ILK, IPO5, MAD2L1, MYO1D, NR2F1, OXA1L, PAM16, PICALM, PKMYT1, POR, PPP2R1A, PSEN1, PSMA1, PSMA2, PSMA3, PSMA4, PSMA5, PSMA6, PSMA7, PSMB1, PSMB2, PSMB3, PSMB4, PSMB5, PSMB7, PSMC1, PSMC2, PSMC4, PSMC5, PSMC6, PSMD1, PSMD11, PSMD12, PSMD13, PSMD1…	GO_BiologicalProcess-GOA_09.02.2016_16h18	0.035	1	N/A	N/A	[3, 4, 5]	None	7.95207
GO:0009117	nucleotide metabolic process	72	[ACACA, ADPGK, ATP1A2, ATP5A1, ATP5B, ATP5C1, ATP5D, ATP5EP2, ATP5F1, ATP5H, ATP5I, ATP5J2, ATP5L, ATP5O, ATP6V0A1, ATP6V0A2, ATP6V1A, CAD, CNP, COX15, COX4I1, CTPS1, DCAKD, DHFR, ENO1, GAPDH, GART, GNAI3, HK2, HMGCR, HSPA1A, HSPA8, LDHA, LDHB, MCCC2, MON2, MPC2, NDUFA4, NDUFA5, NDUFA8, NDUFA9, NDUFAF1, NDUFB10, NDUFB4, NDUFS1, NDUFS2, NDUFS3, NME2, NME3, NNT, PDHB, PHGDH, PKM, PRKAG1, PRPS1, PTR…	GO_BiologicalProcess-GOA_09.02.2016_16h18	2.7e-05	0.035	N/A	N/A	[5, 6, 7]	None	10.3448
GO:0043434	response to peptide hormone	72	[ADAM17, ANXA1, ARG1, ATP2A2, ATP6AP1, ATP6V0A1, ATP6V0A2, ATP6V0D1, ATP6V1A, ATP6V1F, ATP6V1H, BSG, CYC1, EIF4G1, FASN, GJA1, GNB2, GOLT1B, HADHA, IGF1R, IRS4, LAMTOR1, NME2, OSBPL8, PIGU, PIK3R4, PKM, POR, PRKAG1, PRKDC, PSMA1, PSMA2, PSMA3, PSMA4, PSMA5, PSMA6, PSMA7, PSMB1, PSMB2, PSMB3, PSMB4, PSMB5, PSMB7, PSMC1, PSMC2, PSMC4, PSMC5, PSMC6, PSMD1, PSMD11, PSMD12, PSMD13, PSMD14, PSMD2, PSMD…	GO_BiologicalProcess-GOA_09.02.2016_16h18	1e-06	0.0014	N/A	N/A	[4, 5, 6]	None	11.2676
GO:0048193	Golgi vesicle transport	72	[ACSL3, AP1G1, APP, ARCN1, ARF4, ARL1, ATL2, ATL3, BET1, COPA, COPB1, COPB2, COPE, COPG1, COPG2, COPZ1, CUX1, DCTN1, ERGIC1, GCC2, GOLGA5, GOSR1, GOSR2, HSPA8, KDELR1, LMAN1, LMAN2, LMAN2L, LYPLAL1, MON2, MYO1B, NSF, PPP6C, PREB, PUM1, RAB10, RAB14, RAB1A, RAB29, RAB2A, RAB6A, RAB8A, RACK1, RER1, SAR1A, SCAMP1, SCAMP2, SCAMP3, SCFD1, SEC22B, SNAP23, SORT1, STX17, STX18, STX4, STX5, SURF4, TMED10,…	GO_BiologicalProcess-GOA_09.02.2016_16h18	1.2e-19	2.1e-16	N/A	N/A	[5, 6]	None	20.5128
GO:0051130	positive regulation of cellular component organization	72	[ACSL3, ACTR2, ADGRL2, ANXA1, APBB1, ATAD1, AURKB, BAG4, BAX, C1QBP, CAND1, CCT2, CCT3, CCT4, CCT5, CCT6A, CCT7, CCT8, CDC42EP1, CHP1, COA3, CUX1, EIF5A, FAM134C, FASN, HAX1, HUWE1, IGF1R, ILK, ITGB1, LMAN1, LMAN2, MYO1C, NME2, PFDN2, PHB2, PSEN1, PSMB7, PSMC1, PSMC2, PSMC4, PSMC5, PSMC6, PSMD8, PTK7, RACK1, RANBP1, RDH14, RER1, RPS3, RPSA, RUVBL1, RUVBL2, SLITRK5, SREBF2, STOM, STOML2, STX18, ST…	GO_BiologicalProcess-GOA_09.02.2016_16h18	0.66	1	N/A	N/A	[3, 4, 5]	None	5.92105
GO:0051336	regulation of hydrolase activity	72	[AHSA1, AIFM1, ANKLE2, ANXA1, APP, ARF4, ARL1, ARL6IP5, ASPH, ATP1B3, BAG4, BAX, CDC42EP1, CDKN2A, CHP1, CSTA, DHCR24, DNAJA3, DNAJB1, DNAJB11, DNAJB6, DNAJC1, DNAJC10, ELMOD2, ETFA, FASN, HACD3, HERPUD1, HSP90B1, HSPA1A, HSPA2, HSPA5, HSPD1, IPO5, ITGB1, LAMTOR1, MSH6, MTCH1, MYO1D, NDUFA13, OXA1L, PAM16, PCNA, PDCD6, PGAM5, PICALM, PISD, PKMYT1, POR, PPP2R1A, PPP2R1B, PSMA3, PSMD14, PTPN1, RACK…	GO_BiologicalProcess-GOA_09.02.2016_16h18	0.17	1	N/A	N/A	[4, 5]	None	5.37715
GO:1901652	response to peptide	72	[ADAM17, ANXA1, ARG1, ATP2A2, ATP6AP1, ATP6V0A1, ATP6V0A2, ATP6V0D1, ATP6V1A, ATP6V1F, ATP6V1H, BSG, CYC1, EIF4G1, FASN, GJA1, GNB2, GOLT1B, HADHA, IGF1R, IRS4, LAMTOR1, NME2, OSBPL8, PIGU, PIK3R4, PKM, POR, PRKAG1, PRKDC, PSMA1, PSMA2, PSMA3, PSMA4, PSMA5, PSMA6, PSMA7, PSMB1, PSMB2, PSMB3, PSMB4, PSMB5, PSMB7, PSMC1, PSMC2, PSMC4, PSMC5, PSMC6, PSMD1, PSMD11, PSMD12, PSMD13, PSMD14, PSMD2, PSMD…	GO_BiologicalProcess-GOA_09.02.2016_16h18	9.9e-06	0.013	N/A	N/A	[4, 5]	None	10.6352
GO:0006487	protein N-linked glycosylation	71	[ALG1, ALG10, ALG10B, ALG11, ALG14, ALG2, ALG3, ALG5, ALG6, ALG8, ALG9, ARCN1, ARF4, B4GALT7, BET1, CANX, COPA, COPB1, COPB2, COPE, COPG1, COPG2, COPZ1, DAD1, DCTN1, DDOST, DERL2, DOLK, DPAGT1, DPM1, GANAB, GOSR1, GOSR2, KDELR1, LMAN1, MAGT1, MAN1A1, MAN1A2, MAN1B1, MANEA, MLEC, MOGS, NSF, OS9, PDCD6, PGM3, PPP6C, PREB, PSMD2, RAB1A, RFT1, RPN1, RPN2, SCFD1, SEC22B, SEL1L, STT3A, STT3B, STX5, SYV…	GO_BiologicalProcess-GOA_09.02.2016_16h18	3.5e-26	6e-23	N/A	N/A	[4, 7, 8]	None	26.3941
GO:0009890	negative regulation of biosynthetic process	70	[ACOT8, APBB1, ATP1A1, AURKB, C1QBP, CDC45, CDKN2A, CERS1, CHCHD3, CHP1, CUX1, DNAJA3, DNAJB6, ENO1, ERLIN2, GAPDH, GJA1, GLA, GNAI3, HAT1, HIST1H4A, HMOX1, HSPA8, IGF1R, IGF2BP3, IRAK1, ITM2B, LPCAT1, MAGEA1, MAGED1, MTDH, MYO1C, NACA, NDUFA13, NONO, NR2F1, ORMDL1, PDS5A, PHB, PHB2, PRMT5, PSEN1, PSMC5, PTRH2, PUM1, QKI, RACK1, RAN, RBBP7, RBFOX2, RBM4, RPS3, SCAP, SET, SF1, SMO, SREBF2, TARDBP,…	GO_BiologicalProcess-GOA_09.02.2016_16h18	0.001	1	N/A	N/A	[3, 4, 5]	None	4.40252
GO:0010629	negative regulation of gene expression	70	[AAAS, AURKB, C1QBP, CDC45, CDKN2A, CHCHD3, CHP1, CUX1, DNAJA3, DNAJB6, ENO1, GAPDH, GJA1, HAT1, HIST1H4A, HMOX1, HSPA8, IGF1R, IGF2BP3, IPO8, IRAK1, KRT17, MAGEA1, MAGED1, MTDH, NACA, NDC1, NDFIP2, NDUFA13, NONO, NR2F1, NUP133, NUP155, NUP188, NUP205, NUP210, NUP93, PHB, PHB2, PICALM, PKMYT1, POLR2H, POM121C, PSEN1, PSMC5, PTRH2, PUM1, QKI, RACK1, RAN, RANBP2, RBBP7, RBFOX2, RBM4, RPS3, S100A8, …	GO_BiologicalProcess-GOA_09.02.2016_16h18	0.00089	1	N/A	N/A	[4, 5, 6]	None	4.39147
GO:0042176	regulation of protein catabolic process	70	[BAG5, BAG6, CDK1, CDKN2A, DDRGK1, DERL2, DNAJB2, ERLEC1, GJA1, GLMN, HERPUD1, HSP90AB1, HSPBP1, LPCAT1, MAD2L1, NDUFA13, NSF, OS9, PHB, PSEN1, PSMA1, PSMA2, PSMA3, PSMA4, PSMA5, PSMA6, PSMA7, PSMB1, PSMB2, PSMB3, PSMB4, PSMB5, PSMB7, PSMC1, PSMC2, PSMC4, PSMC5, PSMC6, PSMD1, PSMD11, PSMD12, PSMD13, PSMD14, PSMD2, PSMD3, PSMD6, PSMD7, PSMD8, RACK1, RAD23B, RHBDD1, RHBDD3, SEC22B, SERPINB12, SGTA,…	GO_BiologicalProcess-GOA_09.02.2016_16h18	9.9e-15	1.6e-11	N/A	N/A	[4, 5, 6]	None	17.0732
GO:0043549	regulation of kinase activity	70	[ACSL1, ADAM17, APP, BAX, CDK1, CDKN2A, CHP1, DNAJA1, DNAJA3, ETFA, HACD3, HMGCR, HSP90AB1, HSPA2, HSPA5, HSPB1, HSPH1, IGF1R, ILK, IRAK1, MAGED1, NR2F1, OMA1, OSBPL8, PIGU, PIK3R4, PKMYT1, PPP2R1A, PRKAG1, PSEN1, PSMA1, PSMA2, PSMA3, PSMA4, PSMA5, PSMA6, PSMA7, PSMB1, PSMB2, PSMB3, PSMB4, PSMB5, PSMB7, PSMC1, PSMC2, PSMC4, PSMC5, PSMC6, PSMD1, PSMD11, PSMD12, PSMD13, PSMD14, PSMD2, PSMD3, PSMD6,…	GO_BiologicalProcess-GOA_09.02.2016_16h18	0.19	1	N/A	N/A	[5, 6, 7, 8]	None	7.22394
GO:0043623	cellular protein complex assembly	70	[ACAD9, ACTR2, AIFM1, ATP6V0A1, ATP6V0A2, BAG4, BCS1L, CAND1, CAND2, CCT2, CDC42EP1, COA3, COX15, DNAAF5, DNAJB11, ECSIT, HAX1, HSP90AA1, HSPA4, HSPD1, IPO4, IPO5, KPNB1, NDC1, NDUFA11, NDUFA13, NDUFA5, NDUFA8, NDUFA9, NDUFAF1, NDUFAF3, NDUFAF4, NDUFB10, NDUFB4, NDUFS1, NDUFS2, NDUFS3, NUP205, NUP93, OXA1L, PICALM, PSMD11, PSMD13, PSMD8, RAB1A, RPS3, SAMM50, SAR1A, SCO2, SLC25A33, SNAP23, SNAP47,…	GO_BiologicalProcess-GOA_09.02.2016_16h18	3.7e-08	5.5e-05	N/A	N/A	[5, 6]	None	12.4334
GO:0098655	cation transmembrane transport	70	[ACACA, AHNAK, ANO10, ASPH, ATP13A1, ATP1A1, ATP1A2, ATP1B3, ATP2A2, ATP2B1, ATP2C1, ATP5A1, ATP5B, ATP5C1, ATP5D, ATP5EP2, ATP5F1, ATP5H, ATP5I, ATP5J2, ATP5L, ATP5O, ATP6AP1, ATP6V0A1, ATP6V0A2, ATP6V0D1, ATP6V1A, ATP6V1F, ATP6V1H, ATP7B, BAX, CHP1, CHRNA5, COX15, COX4I1, COX6C, COX7B, CPT1A, HSPA2, JPH1, MCU, MON2, NDUFA4, NNT, PSEN1, SLC12A2, SLC12A4, SLC12A6, SLC12A7, SLC12A9, SLC1A4, SLC30A…	GO_BiologicalProcess-GOA_09.02.2016_16h18	0.00043	0.52	N/A	N/A	[5, 6, 7]	None	9.49796
GO:0006974	cellular response to DNA damage stimulus	69	[APBB1, BAG6, BAX, BRAT1, CDC45, CDK1, CDKN2A, DDB1, DNAJA1, FANCD2, FANCI, HIST1H4A, HLTF, HMOX1, HUWE1, KPNA2, MCL1, MCM7, MMS19, MSH6, NONO, NPLOC4, PCNA, POLR2H, PRKDC, PSEN1, PSMA1, PSMA2, PSMA3, PSMA4, PSMA5, PSMA6, PSMA7, PSMB1, PSMB2, PSMB3, PSMB4, PSMB5, PSMB7, PSMC1, PSMC2, PSMC4, PSMC5, PSMC6, PSMD1, PSMD11, PSMD12, PSMD13, PSMD14, PSMD2, PSMD3, PSMD6, PSMD7, PSMD8, RAD23B, RFC3, RPS3,…	GO_BiologicalProcess-GOA_09.02.2016_16h18	0.015	1	N/A	N/A	[4]	None	8.30325
GO:0018196	peptidyl-asparagine modification	69	[ALG1, ALG10, ALG10B, ALG11, ALG14, ALG2, ALG3, ALG5, ALG6, ALG8, ALG9, ARCN1, ARF4, BET1, CANX, COPA, COPB1, COPB2, COPE, COPG1, COPG2, COPZ1, DAD1, DCTN1, DDOST, DERL2, DOLK, DPAGT1, DPM1, GANAB, GOSR1, GOSR2, KDELR1, LMAN1, MAGT1, MAN1A1, MAN1A2, MAN1B1, MANEA, MLEC, MOGS, NSF, OS9, PDCD6, PGM3, PPP6C, PREB, PSMD2, RAB1A, RFT1, RPN1, RPN2, SCFD1, SEC22B, SEL1L, STT3A, STT3B, STX5, SYVN1, TMED1…	GO_BiologicalProcess-GOA_09.02.2016_16h18	9.9e-26	1.6e-22	N/A	N/A	[7, 8]	None	26.6409
GO:0018279	protein N-linked glycosylation via asparagine	69	[ALG1, ALG10, ALG10B, ALG11, ALG14, ALG2, ALG3, ALG5, ALG6, ALG8, ALG9, ARCN1, ARF4, BET1, CANX, COPA, COPB1, COPB2, COPE, COPG1, COPG2, COPZ1, DAD1, DCTN1, DDOST, DERL2, DOLK, DPAGT1, DPM1, GANAB, GOSR1, GOSR2, KDELR1, LMAN1, MAGT1, MAN1A1, MAN1A2, MAN1B1, MANEA, MLEC, MOGS, NSF, OS9, PDCD6, PGM3, PPP6C, PREB, PSMD2, RAB1A, RFT1, RPN1, RPN2, SCFD1, SEC22B, SEL1L, STT3A, STT3B, STX5, SYVN1, TMED1…	GO_BiologicalProcess-GOA_09.02.2016_16h18	7.7e-26	1.3e-22	N/A	N/A	[5, 8, 9]	None	26.7442
GO:0032990	cell part morphogenesis	69	[ABCC4, ACTB, ACTR2, AFG3L2, APBB1, APH1A, APP, ATP6V0D1, ATXN10, BAX, CNP, CUX1, DNAAF5, EFNB1, GJA1, HSP90AA1, HSP90AB1, HSPA8, ILK, ITGB1, MAPRE2, MLF2, MYL6, NCSTN, OMA1, PICALM, PSEN1, PSMA1, PSMA2, PSMA3, PSMA4, PSMA5, PSMA6, PSMA7, PSMB1, PSMB2, PSMB3, PSMB4, PSMB5, PSMB7, PSMC1, PSMC2, PSMC4, PSMC5, PSMC6, PSMD1, PSMD11, PSMD12, PSMD13, PSMD14, PSMD2, PSMD3, PSMD6, PSMD7, PSMD8, RAB10, RA…	GO_BiologicalProcess-GOA_09.02.2016_16h18	0.39	1	N/A	N/A	[4, 5]	None	5.62806
GO:0050778	positive regulation of immune response	69	[ACTB, ACTR2, ANXA1, AP1G1, BAX, C1QBP, CADM1, HLA-A, HLA-B, HSP90AA1, HSP90AB1, HSP90B1, HSPA1A, HSPD1, IGKC, IRAK1, KRT1, MAVS, MSH6, MYO1C, NLRX1, PHB, PHB2, PIK3R4, PSEN1, PSMA1, PSMA2, PSMA3, PSMA4, PSMA5, PSMA6, PSMA7, PSMB1, PSMB2, PSMB3, PSMB4, PSMB5, PSMB7, PSMC1, PSMC2, PSMC4, PSMC5, PSMC6, PSMD1, PSMD11, PSMD12, PSMD13, PSMD14, PSMD2, PSMD3, PSMD6, PSMD7, PSMD8, PUM1, RAF1, RPSA, S100A…	GO_BiologicalProcess-GOA_09.02.2016_16h18	0.0015	1	N/A	N/A	[3, 4, 5]	None	9.15119
GO:0070848	response to growth factor	69	[ADAM17, APH1A, APP, ARG1, BAG4, CAD, EEF1A1, EEF2, EMD, FASN, FKBP8, HSPA5, HSPB1, ILK, IRAK1, ITGB1, LEMD3, MAGED1, MCM7, MYO1C, NCSTN, PDCD6, PIGU, PPP2R1A, PSMA1, PSMA2, PSMA3, PSMA4, PSMA5, PSMA6, PSMA7, PSMB1, PSMB2, PSMB3, PSMB4, PSMB5, PSMB7, PSMC1, PSMC2, PSMC4, PSMC5, PSMC6, PSMD1, PSMD11, PSMD12, PSMD13, PSMD14, PSMD2, PSMD3, PSMD6, PSMD7, PSMD8, PTPN1, PTRH2, RAB14, RACK1, RAF1, RPS3,…	GO_BiologicalProcess-GOA_09.02.2016_16h18	0.42	1	N/A	N/A	[4]	None	6.83168
GO:1901699	cellular response to nitrogen compound	69	[ADAM17, AIFM1, APP, ARG1, ATP6AP1, ATP6V0A1, ATP6V0A2, ATP6V0D1, ATP6V1A, ATP6V1F, ATP6V1H, EIF4G1, FASN, GNB2, GOLT1B, HSP90B1, IGF1R, IPO5, IRS4, JUP, LAMTOR1, MAVS, OSBPL8, PIGU, PIK3R4, POR, PRKAG1, PRKDC, PSMA1, PSMA2, PSMA3, PSMA4, PSMA5, PSMA6, PSMA7, PSMB1, PSMB2, PSMB3, PSMB4, PSMB5, PSMB7, PSMC1, PSMC2, PSMC4, PSMC5, PSMC6, PSMD1, PSMD11, PSMD12, PSMD13, PSMD14, PSMD2, PSMD3, PSMD6, PS…	GO_BiologicalProcess-GOA_09.02.2016_16h18	0.0015	1	N/A	N/A	[4]	None	9.1029
GO:0000165	MAPK cascade	68	[ARL6IP5, ATP6AP1, ATP6AP2, C3orf33, CDK1, DNAJA1, ETFA, FASN, FZD7, HACD3, HMGCR, HSPH1, IGF1R, ILK, IRAK1, ITGB1, LAMTOR1, LEMD2, MAGED1, MTCH1, PHB, PHB2, PIGU, PPM1L, PPP2R1A, PRDX1, PRMT5, PSEN1, PSMA1, PSMA2, PSMA3, PSMA4, PSMA5, PSMA6, PSMA7, PSMB1, PSMB2, PSMB3, PSMB4, PSMB5, PSMB7, PSMC1, PSMC2, PSMC4, PSMC5, PSMC6, PSMD1, PSMD11, PSMD12, PSMD13, PSMD14, PSMD2, PSMD3, PSMD6, PSMD7, PSMD8…	GO_BiologicalProcess-GOA_09.02.2016_16h18	0.14	1	N/A	N/A	[4, 5, 6, 8, 9]	None	7.37527
GO:0015980	energy derivation by oxidation of organic compounds	68	[ACACA, ACAD9, ACLY, AGPAT1, ATP5A1, ATP5B, ATP5C1, ATP5D, ATP5F1, ATP5H, ATP5I, ATP5J2, ATP5L, ATP5O, BAX, CISD1, COX15, COX4I1, COX6C, COX7B, CYC1, ECSIT, ETFA, FASN, FASTKD1, FASTKD5, GNB2, IDH2, IDH3A, LDHA, NDUFA11, NDUFA13, NDUFA4, NDUFA5, NDUFA8, NDUFA9, NDUFAF1, NDUFAF3, NDUFAF4, NDUFB10, NDUFB4, NDUFS1, NDUFS2, NDUFS3, NNT, OXA1L, PDHB, PTRH2, SCO2, SLC1A3, SLC25A12, SLC25A13, SLC25A4, S…	GO_BiologicalProcess-GOA_09.02.2016_16h18	1.3e-13	2.1e-10	N/A	N/A	[3, 4]	None	16.5049
GO:0023014	signal transduction by protein phosphorylation	68	[ARL6IP5, ATP6AP1, ATP6AP2, C3orf33, CDK1, DNAJA1, ETFA, FASN, FZD7, HACD3, HMGCR, HSPH1, IGF1R, ILK, IRAK1, ITGB1, LAMTOR1, LEMD2, MAGED1, MTCH1, PHB, PHB2, PIGU, PPM1L, PPP2R1A, PRDX1, PRMT5, PSEN1, PSMA1, PSMA2, PSMA3, PSMA4, PSMA5, PSMA6, PSMA7, PSMB1, PSMB2, PSMB3, PSMB4, PSMB5, PSMB7, PSMC1, PSMC2, PSMC4, PSMC5, PSMC6, PSMD1, PSMD11, PSMD12, PSMD13, PSMD14, PSMD2, PSMD3, PSMD6, PSMD7, PSMD8…	GO_BiologicalProcess-GOA_09.02.2016_16h18	0.24	1	N/A	N/A	[3, 4, 5, 7, 8]	None	7.15789
GO:0031327	negative regulation of cellular biosynthetic process	68	[ACOT8, ATP1A1, AURKB, C1QBP, CDC45, CDKN2A, CERS1, CHCHD3, CHP1, CUX1, DNAJA3, DNAJB6, ENO1, ERLIN2, GAPDH, GJA1, GLA, GNAI3, HAT1, HIST1H4A, HMOX1, HSPA8, IGF1R, IGF2BP3, IRAK1, ITM2B, LPCAT1, MAGEA1, MAGED1, MTDH, MYO1C, NACA, NDUFA13, NONO, NR2F1, ORMDL1, PDS5A, PHB, PHB2, PRMT5, PSEN1, PSMC5, PTRH2, PUM1, QKI, RACK1, RAN, RBBP7, RBFOX2, RBM4, RPS3, SET, SF1, SMO, SREBF2, TARDBP, TELO2, TMEM5…	GO_BiologicalProcess-GOA_09.02.2016_16h18	0.0008	0.95	N/A	N/A	[4, 5, 6]	None	4.35339
GO:0032940	secretion by cell	68	[ABCC4, ALB, ANXA1, AP1G1, APBB1, APP, ATP2A2, ATP6AP1, C2CD2L, CADM1, CANX, CHP1, CPT1A, DNAJC1, DNAJC5, GJA1, GLMN, GLUD1, HADHA, HMGCR, HMOX1, HSPA5, HSPA8, JAGN1, LAMP2, MCU, MPC2, MTCH1, NSF, PKMYT1, PPIA, PSEN1, RAB13, RAB1A, RAB8A, RAF1, RHBDD3, S100A8, SCAMP1, SCFD1, SEC11A, SLC16A1, SLC1A3, SLC25A4, SLC25A5, SLC25A6, SLC2A1, SLC30A1, SLC38A2, SNAP23, SNAP47, SPCS1, SPCS2, SPCS3, SPNS1, S…	GO_BiologicalProcess-GOA_09.02.2016_16h18	0.64	1	N/A	N/A	[3, 4, 5, 6]	None	6.57005
GO:0033043	regulation of organelle organization	68	[ACTR2, ANXA1, ATXN2L, AURKB, BAG4, BAX, C1QBP, CCT2, CCT3, CCT4, CCT5, CCT6A, CCT7, CCT8, CDC42EP1, CDC45, CDKN2A, COA3, HAX1, HSPA1A, HUWE1, IGF1R, ILK, JAM3, LMAN1, LRPPRC, MAD2L1, MAVS, NUBP2, OMA1, PARL, PFDN2, PHB2, PKMYT1, PRMT5, PSMB7, PSMD8, RANBP1, RDH14, RNF5, RPS3, RUVBL1, RUVBL2, S100A8, SAR1A, SCFD1, SEC22B, SET, SLC25A5, SREBF2, STOML2, STX18, STX5, SURF4, TCP1, TMED9, TSPO, TUBGCP…	GO_BiologicalProcess-GOA_09.02.2016_16h18	0.57	1	N/A	N/A	[4, 5]	None	5.82691
GO:0045859	regulation of protein kinase activity	68	[ACSL1, ADAM17, APP, BAX, CDK1, CDKN2A, CHP1, DNAJA1, DNAJA3, ETFA, HACD3, HMGCR, HSP90AB1, HSPA2, HSPA5, HSPB1, HSPH1, IGF1R, ILK, IRAK1, MAGED1, NR2F1, OMA1, OSBPL8, PIGU, PKMYT1, PPP2R1A, PRKAG1, PSEN1, PSMA1, PSMA2, PSMA3, PSMA4, PSMA5, PSMA6, PSMA7, PSMB1, PSMB2, PSMB3, PSMB4, PSMB5, PSMB7, PSMC1, PSMC2, PSMC4, PSMC5, PSMC6, PSMD1, PSMD11, PSMD12, PSMD13, PSMD14, PSMD2, PSMD3, PSMD6, PSMD7, …	GO_BiologicalProcess-GOA_09.02.2016_16h18	0.14	1	N/A	N/A	[6, 7, 8, 9]	None	7.40741
GO:0046486	glycerolipid metabolic process	68	[ABHD12, ACACA, ACLY, ACOT8, ACSL1, ACSL3, ACSL4, AGK, AGPAT1, AGPAT2, AGPAT3, AGPAT4, ALG5, ARF3, CDIPT, CDS2, CEPT1, CHPT1, CPT1A, DGAT1, DPM1, ELOVL1, FABP5, FAR1, FASN, GPAA1, GPAT3, GPAT4, HACD2, HADHA, HADHB, HSD17B12, IMPAD1, LCLAT1, LPCAT1, LPCAT2, LPCAT3, LPCAT4, LPGAT1, MBOAT2, MBOAT7, PI4K2A, PIGG, PIGK, PIGN, PIGO, PIGS, PIGT, PIGU, PIGW, PIK3R4, PISD, PLD3, PNPLA6, PTDSS1, PTDSS2, PT…	GO_BiologicalProcess-GOA_09.02.2016_16h18	1.8e-13	3e-10	N/A	N/A	[4, 5]	None	16.3855
GO:0048858	cell projection morphogenesis	68	[ABCC4, ACTB, ACTR2, AFG3L2, APBB1, APH1A, APP, ATP6V0D1, ATXN10, CNP, CUX1, DNAAF5, EFNB1, GJA1, HSP90AA1, HSP90AB1, HSPA8, ILK, ITGB1, MAPRE2, MLF2, MYL6, NCSTN, OMA1, PICALM, PSEN1, PSMA1, PSMA2, PSMA3, PSMA4, PSMA5, PSMA6, PSMA7, PSMB1, PSMB2, PSMB3, PSMB4, PSMB5, PSMB7, PSMC1, PSMC2, PSMC4, PSMC5, PSMC6, PSMD1, PSMD11, PSMD12, PSMD13, PSMD14, PSMD2, PSMD3, PSMD6, PSMD7, PSMD8, RAB10, RAB1A, …	GO_BiologicalProcess-GOA_09.02.2016_16h18	0.38	1	N/A	N/A	[4, 5, 6]	None	5.63847
GO:1901615	organic hydroxy compound metabolic process	68	[ACLY, ACOT8, ACSL3, ALB, ALDH1B1, ALDH3A2, ALG5, APP, C14orf1, CEPT1, CHPT1, CLN6, COMT, CPT1A, CYB5R3, CYP51A1, DGAT1, DHCR24, DHCR7, DHRS3, DPAGT1, DPM1, EBP, ERLIN2, FABP5, FDFT1, FDPS, GALK1, GOLT1B, GPAT4, GPD2, HMGCR, IMPAD1, LBR, LDHA, LDHB, LMBR1, LPCAT1, LPCAT2, LPCAT3, LPCAT4, MBOAT2, MSMO1, NPC1, NSDHL, PLCB4, PNPLA6, POR, PTRH2, RDH10, RDH11, RDH14, RETSAT, SCAP, SCARB1, SGPP1, SLC37…	GO_BiologicalProcess-GOA_09.02.2016_16h18	2e-06	0.0027	N/A	N/A	[3]	None	11.2583
GO:0019221	cytokine-mediated signaling pathway	67	[AAAS, ACSL1, ADAM17, AGPAT1, AGPAT2, BAG4, DNAJA3, EIF4A1, EIF4G1, ETFA, FASN, HLA-A, HLA-B, HLA-C, HSP90AB1, HSPA1A, IRAK1, JAGN1, KPNA2, KPNB1, MAVS, NDC1, NUP133, NUP155, NUP188, NUP205, NUP210, NUP93, PIGU, POM121C, PPM1B, PSMA1, PSMA2, PSMA3, PSMA4, PSMA5, PSMA6, PSMA7, PSMB1, PSMB2, PSMB3, PSMB4, PSMB5, PSMB7, PSMC1, PSMC2, PSMC4, PSMC5, PSMC6, PSMD1, PSMD11, PSMD12, PSMD13, PSMD14, PSMD2,…	GO_BiologicalProcess-GOA_09.02.2016_16h18	2.4e-05	0.032	N/A	N/A	[5, 6]	None	10.5512
GO:0031400	negative regulation of protein modification process	67	[BAG4, BAG5, BAX, C3orf33, CDKN2A, CHP1, DNAJA1, DNAJA3, DNAJB2, DNAJC10, GLMN, HMGCR, HSPA1A, HSPB1, HSPH1, IGF1R, ILK, LEMD2, MAD2L1, MYO1D, NR2F1, PHB, PKMYT1, PPP2R1A, PRKDC, PSEN1, PSMA1, PSMA2, PSMA3, PSMA4, PSMA5, PSMA6, PSMA7, PSMB1, PSMB2, PSMB3, PSMB4, PSMB5, PSMB7, PSMC1, PSMC2, PSMC4, PSMC5, PSMC6, PSMD1, PSMD11, PSMD12, PSMD13, PSMD14, PSMD2, PSMD3, PSMD6, PSMD7, PSMD8, PTPN1, RACK1,…	GO_BiologicalProcess-GOA_09.02.2016_16h18	6.7e-05	0.086	N/A	N/A	[5, 6, 7, 8]	None	10.229
GO:0048870	cell motility	67	[ADAM17, ANXA1, ARF4, ATP1B3, ATP5B, BAG4, BAX, BRAT1, BSG, C1QBP, CDK1, CXADR, DNAJA1, EFNB1, GJA1, GLMN, HMOX1, HSPA5, HSPB1, IGF1R, ILK, ITGB1, JAGN1, JAM3, JUP, KRT16, LEMD3, MBOAT7, MYO1C, NR2F1, OMA1, OSBPL8, PDCD6, PIGU, POMK, PPIA, PSEN1, PTK7, PTRH2, RAB13, RAB1A, RACK1, RAF1, RBFOX2, RIC8A, RPSA, RTN4, S100A14, S100A8, SCARB1, SGPL1, SLC16A1, SLC37A4, SLC3A2, SLC7A5, SLC7A6, SMO, STX4, …	GO_BiologicalProcess-GOA_09.02.2016_16h18	0.017	1	N/A	N/A	[2, 3, 4]	None	4.79943
GO:0051240	positive regulation of multicellular organismal process	67	[ADAM17, ADGRL2, AGPAT1, AGPAT2, ALB, ANXA1, APBB1, ATP11C, ATP1A1, ATP2A2, ATP6AP1, ATP6AP2, BAX, C1QBP, CADM1, CDK1, CUX1, DNAJC5, EIF4G1, FAM134C, GJA1, GLMN, HAX1, HLA-A, HMGCR, HMOX1, HSPA1A, HSPB1, HSPD1, ILK, IRAK1, ITGB1, KRT17, MAGED1, MAVS, MSH6, MTDH, NACA, NLRX1, NME2, OMA1, PDCD6, PDLIM7, POLR2H, POR, PRKDC, PRMT5, PSEN1, PSMA7, PTK7, PTRH2, PUM1, RACK1, RANBP1, RPSA, S100A8, SCARB1,…	GO_BiologicalProcess-GOA_09.02.2016_16h18	0.0012	1	N/A	N/A	[2, 3, 4]	None	4.38195
GO:0071363	cellular response to growth factor stimulus	67	[ADAM17, APH1A, APP, ARG1, BAG4, CAD, EEF1A1, EEF2, EMD, FKBP8, HSPA5, HSPB1, ILK, IRAK1, ITGB1, LEMD3, MAGED1, MCM7, MYO1C, NCSTN, PDCD6, PIGU, PPP2R1A, PSMA1, PSMA2, PSMA3, PSMA4, PSMA5, PSMA6, PSMA7, PSMB1, PSMB2, PSMB3, PSMB4, PSMB5, PSMB7, PSMC1, PSMC2, PSMC4, PSMC5, PSMC6, PSMD1, PSMD11, PSMD12, PSMD13, PSMD14, PSMD2, PSMD3, PSMD6, PSMD7, PSMD8, PTPN1, RAB14, RACK1, RAF1, RPS3, RTN4, SLC33A…	GO_BiologicalProcess-GOA_09.02.2016_16h18	0.45	1	N/A	N/A	[5]	None	6.82281
GO:0000904	cell morphogenesis involved in differentiation	66	[ACTB, ACTR2, AFG3L2, APBB1, APH1A, APP, C1QBP, CNP, CUX1, EFNB1, FZD7, HSP90AA1, HSP90AB1, HSPA8, ILK, ITGB1, MLF2, MYL6, NCSTN, OMA1, PICALM, PSEN1, PSMA1, PSMA2, PSMA3, PSMA4, PSMA5, PSMA6, PSMA7, PSMB1, PSMB2, PSMB3, PSMB4, PSMB5, PSMB7, PSMC1, PSMC2, PSMC4, PSMC5, PSMC6, PSMD1, PSMD11, PSMD12, PSMD13, PSMD14, PSMD2, PSMD3, PSMD6, PSMD7, PSMD8, RAB10, RAB1A, RAB8A, RAF1, RBFOX2, RTN4, SLC1A3,…	GO_BiologicalProcess-GOA_09.02.2016_16h18	0.56	1	N/A	N/A	[4, 5, 6]	None	5.81498
GO:0007267	cell-cell signaling	66	[ANXA1, ATAD1, ATP1A2, ATP2A2, C2CD2L, CHRNA5, CLCN3, CNP, COMT, CPT1A, CXADR, DNAJC5, EFNB1, GJA1, GLUD1, GNAI3, GNB2, HADHA, HMGCR, HSPA8, LNPEP, MCU, MPC2, MPZL1, NSF, NUP155, PKMYT1, PSEN1, PTRH2, PXMP2, RAB1A, RAB8A, RAF1, SEC11A, SLC12A4, SLC12A6, SLC12A7, SLC16A1, SLC1A3, SLC1A4, SLC25A4, SLC25A5, SLC25A6, SLC29A1, SLC2A1, SLC30A1, SLC38A1, SLC38A2, SLITRK5, SMO, SNAP23, SNAP47, SPCS1, SPC…	GO_BiologicalProcess-GOA_09.02.2016_16h18	0.082	1	N/A	N/A	[3, 4]	None	5.10046
GO:0010608	posttranscriptional regulation of gene expression	66	[APP, C1QBP, COA3, DDX6, DNAJC1, EEF2, EIF4A1, EIF4G1, EIF5A, GAPDH, GCN1, HSPA1A, HSPA8, HSPB1, IARS, IGF2BP3, KHSRP, KRT17, LRPPRC, PSMA1, PSMA2, PSMA3, PSMA4, PSMA5, PSMA6, PSMA7, PSMB1, PSMB2, PSMB3, PSMB4, PSMB5, PSMB7, PSMC1, PSMC2, PSMC4, PSMC5, PSMC6, PSMD1, PSMD11, PSMD12, PSMD13, PSMD14, PSMD2, PSMD3, PSMD6, PSMD7, PSMD8, PUM1, QKI, RACK1, RAN, RBM4, RPL38, RPS3, RPS4X, RPS5, SERBP1, SE…	GO_BiologicalProcess-GOA_09.02.2016_16h18	2.7e-10	4.2e-07	N/A	N/A	[5, 6]	None	14.2549
GO:0055082	cellular chemical homeostasis	66	[ABCB7, APP, ASPH, ATP13A1, ATP1A1, ATP1A2, ATP1B3, ATP2A2, ATP2B1, ATP2C1, ATP5B, ATP6AP1, ATP6V0A1, ATP6V0A2, ATP6V0D1, ATP6V1A, ATP6V1F, ATP6V1H, ATP7B, BAX, C2CD2L, CHP1, CLCN3, CLN6, FASN, FLVCR1, GJA1, GPR89A, HERPUD1, HK2, HMGCR, HMOX1, HMOX2, HSP90B1, IGF1R, IMMT, ITGB1, JPH1, MCU, MPC2, NME2, NUBP2, PDK3, PKMYT1, PSEN1, PTRH2, RAB39A, RACK1, RAF1, RANBP2, RAP1GDS1, S100A8, SCO2, SLC29A1,…	GO_BiologicalProcess-GOA_09.02.2016_16h18	0.0015	1	N/A	N/A	[4, 5]	None	9.1922
GO:0071417	cellular response to organonitrogen compound	66	[ADAM17, APP, ARG1, ATP6AP1, ATP6V0A1, ATP6V0A2, ATP6V0D1, ATP6V1A, ATP6V1F, ATP6V1H, EIF4G1, FASN, GNB2, GOLT1B, HSP90B1, IGF1R, IPO5, IRS4, JUP, LAMTOR1, OSBPL8, PIGU, PIK3R4, POR, PRKAG1, PRKDC, PSMA1, PSMA2, PSMA3, PSMA4, PSMA5, PSMA6, PSMA7, PSMB1, PSMB2, PSMB3, PSMB4, PSMB5, PSMB7, PSMC1, PSMC2, PSMC4, PSMC5, PSMC6, PSMD1, PSMD11, PSMD12, PSMD13, PSMD14, PSMD2, PSMD3, PSMD6, PSMD7, PSMD8, P…	GO_BiologicalProcess-GOA_09.02.2016_16h18	0.00076	0.91	N/A	N/A	[4, 5]	None	9.42857
GO:0098660	inorganic ion transmembrane transport	66	[ACACA, AHNAK, ANO10, ASPH, ATP1A1, ATP1A2, ATP1B3, ATP2A2, ATP2B1, ATP2C1, ATP5A1, ATP5B, ATP5C1, ATP5D, ATP5EP2, ATP5F1, ATP5H, ATP5I, ATP5J2, ATP5L, ATP5O, ATP6AP1, ATP6V0A1, ATP6V0A2, ATP6V0D1, ATP6V1A, ATP6V1F, ATP6V1H, ATP7B, BAX, CHP1, CLCC1, CLCN3, COX15, COX4I1, COX6C, COX7B, CPT1A, HSPA2, JPH1, MCU, MON2, NDUFA4, NNT, PSEN1, SLC12A2, SLC12A4, SLC12A6, SLC12A7, SLC12A9, SLC1A4, SLC25A3, …	GO_BiologicalProcess-GOA_09.02.2016_16h18	0.0052	1	N/A	N/A	[5, 6, 7]	None	8.8
GO:0006259	DNA metabolic process	65	[AIFM1, ANXA1, APBB1, AURKB, BAX, CCT2, CCT3, CCT4, CCT5, CCT6A, CCT7, CCT8, CDC45, CDK1, CDKN2A, CERS1, DDB1, DNAJA3, FANCD2, FANCI, GJA1, HIST1H4A, HLTF, HSPD1, HUWE1, IGF1R, KPNA2, KPNB1, MCM3, MCM7, MMS19, MSH6, NAP1L1, NONO, NPLOC4, PCNA, PDS5A, PHB, POLR2H, PPIA, PPP2R1A, PRKDC, PRMT5, PSMD14, RAD23B, RAN, RBBP7, RFC3, RPS3, RUVBL1, RUVBL2, SET, SLC19A1, SLC25A33, SLC30A9, STOML2, TCP1, TME…	GO_BiologicalProcess-GOA_09.02.2016_16h18	0.78	1	N/A	N/A	[4, 5, 6]	None	6.45482
GO:0016477	cell migration	65	[ADAM17, ANXA1, ARF4, ATP1B3, ATP5B, BAG4, BAX, BRAT1, BSG, C1QBP, CDK1, CXADR, EFNB1, GJA1, GLMN, HMOX1, HSPA5, HSPB1, IGF1R, ILK, ITGB1, JAGN1, JAM3, JUP, KRT16, LEMD3, MBOAT7, MYO1C, NR2F1, OMA1, OSBPL8, PDCD6, PIGU, POMK, PPIA, PSEN1, PTK7, PTRH2, RAB13, RAB1A, RACK1, RBFOX2, RIC8A, RPSA, RTN4, S100A14, S100A8, SCARB1, SGPL1, SLC16A1, SLC37A4, SLC3A2, SLC7A5, SLC7A6, SMO, STX4, SYNJ2BP, TCAF1…	GO_BiologicalProcess-GOA_09.02.2016_16h18	0.081	1	N/A	N/A	[3, 4, 5]	None	5.0821
GO:0019693	ribose phosphate metabolic process	65	[ACACA, ADPGK, ATP1A2, ATP5A1, ATP5B, ATP5C1, ATP5D, ATP5EP2, ATP5F1, ATP5H, ATP5I, ATP5J2, ATP5L, ATP5O, ATP6V0A1, ATP6V0A2, ATP6V1A, CAD, COX15, COX4I1, CTPS1, DCAKD, ENO1, GAPDH, GART, GNAI3, HK2, HMGCR, HSPA1A, HSPA8, LDHA, MCCC2, MON2, NDUFA4, NDUFA5, NDUFA8, NDUFA9, NDUFAF1, NDUFB10, NDUFB4, NDUFS1, NDUFS2, NDUFS3, NME2, NME3, PHGDH, PKM, PRKAG1, PRPS1, PTRH2, RACK1, RAF1, SLC25A13, SLC25A3…	GO_BiologicalProcess-GOA_09.02.2016_16h18	3.9e-06	0.0053	N/A	N/A	[4, 5]	None	11.2847
GO:0032787	monocarboxylic acid metabolic process	65	[ABCC1, ABCD3, ACACA, ACAD9, ACLY, ACOT8, ACSL1, ACSL3, ACSL4, ADPGK, ALB, ANXA1, BSG, CHST14, CPT1A, DAGLB, ELOVL1, ENO1, ERLIN2, ETFA, FASN, GAPDH, GCDH, GGT7, GPAT4, HACD2, HACD3, HADHA, HADHB, HK2, HSD17B12, IDH2, KRT17, LDHA, LDHB, MCCC1, MCCC2, MPC2, MSMO1, NPC1, P4HB, PCCB, PDHB, PDK3, PHGDH, PKM, POR, PRDX4, PRKAG1, QKI, RDH10, S100A8, SCAP, SCD, SGPL1, SLC16A1, SLC1A3, SLC25A17, SLC27A3,…	GO_BiologicalProcess-GOA_09.02.2016_16h18	0.00018	0.23	N/A	N/A	[6, 7]	None	9.95406
GO:0051347	positive regulation of transferase activity	65	[ACSL1, ADAM17, AURKB, BAX, CCT2, CCT4, CDK1, DCUN1D5, ETFA, HACD3, HSP90AB1, HSPA2, HSPA5, HSPH1, ILK, IRAK1, MAGED1, OMA1, OSBPL8, PIGU, PIK3R4, PRKAG1, PSEN1, PSMA1, PSMA2, PSMA3, PSMA4, PSMA5, PSMA6, PSMA7, PSMB1, PSMB2, PSMB3, PSMB4, PSMB5, PSMB7, PSMC1, PSMC2, PSMC4, PSMC5, PSMC6, PSMD1, PSMD11, PSMD12, PSMD13, PSMD14, PSMD2, PSMD3, PSMD6, PSMD7, PSMD8, PTPN1, RAF1, RPS2, RPS3, S100A8, SERI…	GO_BiologicalProcess-GOA_09.02.2016_16h18	0.009	1	N/A	N/A	[4, 5, 6]	None	8.55263
GO:0043408	regulation of MAPK cascade	64	[ARL6IP5, ATP6AP1, ATP6AP2, C3orf33, CDK1, DNAJA1, ETFA, FASN, FZD7, HACD3, HMGCR, HSPH1, IGF1R, ILK, IRAK1, ITGB1, LAMTOR1, LEMD2, MAGED1, MTCH1, PHB, PHB2, PIGU, PPP2R1A, PRDX1, PRMT5, PSEN1, PSMA1, PSMA2, PSMA3, PSMA4, PSMA5, PSMA6, PSMA7, PSMB1, PSMB2, PSMB3, PSMB4, PSMB5, PSMB7, PSMC1, PSMC2, PSMC4, PSMC5, PSMC6, PSMD1, PSMD11, PSMD12, PSMD13, PSMD14, PSMD2, PSMD3, PSMD6, PSMD7, PSMD8, PTPN1…	GO_BiologicalProcess-GOA_09.02.2016_16h18	0.1	1	N/A	N/A	[5, 6, 7, 8, 9, 10]	None	7.59193
GO:0050801	ion homeostasis	64	[ABCB7, APP, ASPH, ATP13A1, ATP1A1, ATP1A2, ATP1B3, ATP2A2, ATP2B1, ATP2C1, ATP5B, ATP6AP1, ATP6V0A1, ATP6V0A2, ATP6V0D1, ATP6V1A, ATP6V1F, ATP6V1H, ATP7B, BAX, CCDC47, CHP1, CLCN3, CLN6, CNNM2, COMT, DGAT1, FLVCR1, GJA1, GOLT1B, GPR89A, HERPUD1, HMOX1, HMOX2, HSP90B1, IMMT, ITGB1, JPH1, MCU, NUBP2, PICALM, PSEN1, PTRH2, RAB39A, RACK1, RAP1GDS1, S100A14, S100A8, SCO2, SFXN1, SFXN2, SFXN4, SLC30A1…	GO_BiologicalProcess-GOA_09.02.2016_16h18	0.0044	1	N/A	N/A	[5]	None	8.90125
GO:1903827	regulation of cellular protein localization	64	[ACSL3, ASPH, B3GAT3, BAG4, CCT2, CCT3, CCT4, CCT5, CCT6A, CCT7, CCT8, CDK1, CDKN2A, CHP1, DERL2, EMD, ERLEC1, FZD7, GCC2, HAX1, HNRNPM, HSP90AB1, HSPH1, HUWE1, IPO5, ITGB1, JUP, LYPLAL1, MAVS, MYO1C, OS9, PARL, PPM1B, PRDX1, PSMB7, PSMD8, PTPN1, RAB29, RACK1, RANGAP1, RER1, RUVBL1, SMO, SREBF2, STOM, STX4, STX7, STX8, SYNJ2BP, TCAF1, TCP1, TGFBR1, TMEM59, TXN, UBAC2, UBE2G2, UBE2J1, VAMP4, VAMP7…	GO_BiologicalProcess-GOA_09.02.2016_16h18	1e-05	0.013	N/A	N/A	[4, 5]	None	11.0155
GO:0009259	ribonucleotide metabolic process	63	[ACACA, ADPGK, ATP1A2, ATP5A1, ATP5B, ATP5C1, ATP5D, ATP5EP2, ATP5F1, ATP5H, ATP5I, ATP5J2, ATP5L, ATP5O, ATP6V0A1, ATP6V0A2, ATP6V1A, CAD, COX15, COX4I1, CTPS1, DCAKD, ENO1, GAPDH, GART, GNAI3, HK2, HMGCR, HSPA1A, HSPA8, LDHA, MCCC2, MON2, NDUFA4, NDUFA5, NDUFA8, NDUFA9, NDUFAF1, NDUFB10, NDUFB4, NDUFS1, NDUFS2, NDUFS3, NME2, NME3, PKM, PRKAG1, PRPS1, PTRH2, RACK1, RAF1, SLC25A13, SLC25A33, SLC3…	GO_BiologicalProcess-GOA_09.02.2016_16h18	4.7e-06	0.0063	N/A	N/A	[5, 6, 7, 8]	None	11.2701
GO:0032386	regulation of intracellular transport	63	[AAAS, ACSL3, ASPH, ATP1A2, ATP2A2, B3GAT3, BAG4, BAX, CDK1, CDKN2A, CHP1, DERL2, EMD, ERLEC1, FZD7, GCC2, GOSR1, HAX1, HMOX1, HSP90AB1, HSPA1A, HUWE1, IPO5, JPH1, JUP, LYPLAL1, MAVS, MYO1C, OS9, PARL, PPM1B, PRDX1, PSMB7, PSMD8, PTPN1, RAB29, RACK1, RANGAP1, RBM4, REEP6, RUVBL1, SAR1A, SCFD1, SLC25A5, SMO, SREBF2, STOM, STX18, TCAF1, TGFBR1, TXN, UBAC2, UBE2G2, UBE2J1, USE1, VAMP3, VAMP4, VAMP7,…	GO_BiologicalProcess-GOA_09.02.2016_16h18	0.00073	0.87	N/A	N/A	[4, 5]	None	9.54545
GO:0030001	metal ion transport	62	[AHNAK, ASPH, ATP1A1, ATP1A2, ATP1B3, ATP2A2, ATP2B1, ATP2C1, ATP6AP1, ATP6V0A1, ATP6V0A2, ATP6V0D1, ATP6V1A, ATP6V1F, ATP6V1H, ATP7B, BAX, CHP1, CNNM2, GJA1, HSPA2, JPH1, MAGT1, MCU, MMGT1, NDFIP2, NDUFA9, NIPA2, NSF, PICALM, PLCB4, PSEN1, SCO2, SELK, SLC10A7, SLC12A2, SLC12A4, SLC12A6, SLC12A7, SLC12A9, SLC30A1, SLC30A5, SLC30A6, SLC30A7, SLC30A9, SLC38A1, SLC38A2, SLC39A1, SLC3A2, SLC5A3, SLC5…	GO_BiologicalProcess-GOA_09.02.2016_16h18	0.14	1	N/A	N/A	[6, 7]	None	7.45192
GO:0044770	cell cycle phase transition	62	[ADAM17, ANXA1, APP, CDC45, CDK1, CDKN2A, DCTN1, DDB1, DHFR, FANCI, HSP90AA1, HSPA2, ITGB1, MAD2L1, MCM3, MCM7, PCNA, PHB2, PKMYT1, PPP2R1A, PPP6C, PRKDC, PSMA1, PSMA2, PSMA3, PSMA4, PSMA5, PSMA6, PSMA7, PSMB1, PSMB2, PSMB3, PSMB4, PSMB5, PSMB7, PSMC1, PSMC2, PSMC4, PSMC5, PSMC6, PSMD1, PSMD11, PSMD12, PSMD13, PSMD14, PSMD2, PSMD3, PSMD6, PSMD7, PSMD8, RAB8A, SKP1, TUBA1A, TUBA4A, TUBB, TUBB2A, T…	GO_BiologicalProcess-GOA_09.02.2016_16h18	1.5e-06	0.0021	N/A	N/A	[4, 5]	None	11.7202
GO:0044772	mitotic cell cycle phase transition	62	[ADAM17, ANXA1, APP, CDC45, CDK1, CDKN2A, DCTN1, DDB1, DHFR, FANCI, HSP90AA1, HSPA2, ITGB1, MAD2L1, MCM3, MCM7, PCNA, PHB2, PKMYT1, PPP2R1A, PPP6C, PRKDC, PSMA1, PSMA2, PSMA3, PSMA4, PSMA5, PSMA6, PSMA7, PSMB1, PSMB2, PSMB3, PSMB4, PSMB5, PSMB7, PSMC1, PSMC2, PSMC4, PSMC5, PSMC6, PSMD1, PSMD11, PSMD12, PSMD13, PSMD14, PSMD2, PSMD3, PSMD6, PSMD7, PSMD8, RAB8A, SKP1, TUBA1A, TUBA4A, TUBB, TUBB2A, T…	GO_BiologicalProcess-GOA_09.02.2016_16h18	2.9e-07	0.00041	N/A	N/A	[5, 6]	None	12.3016
GO:0001775	cell activation	61	[ABCC4, ABHD12, ACTB, ADAM17, ALB, ANXA1, AP1G1, APP, ATP11C, BAX, CADM1, CDKN2A, CLPTM1, CTPS1, CXADR, DAGLB, DDOST, DGKE, DNAJA3, EFNB1, FASN, FZD7, GLMN, GNAI3, HLA-A, HMOX1, HSPA5, HSPB1, HSPD1, HSPH1, IGKC, ILK, ITGB1, LAMP2, LRRC8A, MSH6, MTCH1, NCSTN, PPIA, PRKDC, PRMT5, PSEN1, PTPN1, RAF1, RHBDD3, RPSA, S100A8, SLC7A2, SMO, SNAP23, SNX27, SPNS1, STOML2, STX4, STXBP3, TGFBR1, TOLLIP, TUBA4…	GO_BiologicalProcess-GOA_09.02.2016_16h18	0.51	1	N/A	N/A	[3]	None	5.73308
GO:0006066	alcohol metabolic process	61	[ACLY, ACSL3, ALDH1B1, ALDH3A2, ALG5, APP, C14orf1, CEPT1, CHPT1, CLN6, CYB5R3, CYP51A1, DGAT1, DHCR24, DHCR7, DHRS3, DPAGT1, DPM1, EBP, ERLIN2, FABP5, FDFT1, FDPS, GALK1, GOLT1B, GPAT4, GPD2, HMGCR, IMPAD1, LBR, LMBR1, LPCAT1, LPCAT2, LPCAT3, LPCAT4, MBOAT2, MSMO1, NPC1, NSDHL, PLCB4, PNPLA6, POR, PTRH2, RDH10, RDH11, RDH14, RETSAT, SCAP, SCARB1, SGPP1, SLC5A3, SMPD2, SMPD4, SOAT1, SPTLC1, SPTLC…	GO_BiologicalProcess-GOA_09.02.2016_16h18	1.3e-09	2e-06	N/A	N/A	[4]	None	14.3192
GO:0006644	phospholipid metabolic process	61	[ABHD12, ACSL3, AGPAT1, AGPAT2, AGPAT3, AGPAT4, ALG5, ARF3, CDIPT, CDS2, CEPT1, CHPT1, DGAT1, DGKE, DOLK, DPM1, FABP5, FAR1, FDFT1, FDPS, GPAA1, GPAT3, GPAT4, HADHA, HADHB, IMPAD1, LCLAT1, LPCAT1, LPCAT2, LPCAT3, LPCAT4, LPGAT1, MBOAT2, MBOAT7, PI4K2A, PIGG, PIGK, PIGN, PIGO, PIGS, PIGT, PIGU, PIGW, PIK3R4, PISD, PLAA, PLD3, PNPLA6, PTDSS1, PTDSS2, PTPMT1, PTRH2, SACM1L, SCARB1, SERINC1, SGPP1, S…	GO_BiologicalProcess-GOA_09.02.2016_16h18	7.1e-11	1.1e-07	N/A	N/A	[4, 5]	None	15.2882
GO:0010558	negative regulation of macromolecule biosynthetic process	61	[ACOT8, APBB1, AURKB, C1QBP, CDC45, CDKN2A, CERS1, CHCHD3, CHP1, CUX1, DNAJA3, DNAJB6, ENO1, GAPDH, GJA1, HAT1, HIST1H4A, HMOX1, HSPA8, IGF1R, IGF2BP3, IRAK1, ITM2B, MAGEA1, MAGED1, MTDH, MYO1C, NACA, NDUFA13, NONO, NR2F1, PDS5A, PHB, PHB2, PRMT5, PSEN1, PSMC5, PTRH2, PUM1, QKI, RACK1, RAN, RBBP7, RBFOX2, RBM4, RPS3, SET, SF1, SMO, SREBF2, TARDBP, TMEM59, TXN, UBB, UFL1, USP9X, VIMP, WFS1, XPO1, …	GO_BiologicalProcess-GOA_09.02.2016_16h18	0.00017	0.21	N/A	N/A	[4, 5, 6]	None	4.0721
GO:0019058	viral life cycle	61	[AAAS, CXADR, DDB1, DDX6, DERL1, HACD3, HSP90AB1, HSPA1A, ITGB1, KPNA2, KPNB1, KRT17, MAVS, NDC1, NPC1, NUP133, NUP155, NUP188, NUP205, NUP210, NUP93, P4HB, POLR2H, POM121C, PPIA, PPIH, RAB1A, RAN, RANBP2, RPL23, RPL38, RPS10, RPS11, RPS12, RPS15A, RPS16, RPS17, RPS18, RPS2, RPS25, RPS27, RPS3, RPS3A, RPS4X, RPS5, RPSA, SCARB1, SCARB2, SLC1A5, SLC25A6, STOM, TARDBP, TCEB1, TFRC, UBB, VAPA, VAPB, …	GO_BiologicalProcess-GOA_09.02.2016_16h18	6.5e-08	9.4e-05	N/A	N/A	[4, 5]	None	12.8964
GO:0044703	multi-organism reproductive process	61	[AAAS, ACSL4, ADAM17, APP, ARG1, BAG6, BAX, BSG, C1QBP, CAD, CADM1, CCT2, CCT3, CCT4, CCT5, CCT7, CCT8, CDK1, COMT, CXADR, DNAJA1, DNAJC5, DSG1, DSG2, FANCD2, FASN, FNDC3A, HSPA2, IGF2R, ITGB1, JAM3, KIAA1524, LNPEP, NDC1, NR2F1, PGM3, PPP2R1A, PRDX4, PRKAG1, PUM1, QKI, RAD23B, RHBDD1, RUVBL1, SGPL1, SLC19A1, SLC38A1, SLC38A2, SLC4A2, SPNS1, TCP1, TGFBR1, TMED2, TRIP13, UBAP2L, UBE2J1, UBE2Q1, UM…	GO_BiologicalProcess-GOA_09.02.2016_16h18	0.78	1	N/A	N/A	[2, 3]	None	5.96869
GO:0048812	neuron projection morphogenesis	61	[ACTB, ACTR2, AFG3L2, APBB1, APH1A, APP, CNP, CUX1, EFNB1, GJA1, HSP90AA1, HSP90AB1, HSPA8, ILK, ITGB1, MLF2, MYL6, NCSTN, OMA1, PICALM, PSEN1, PSMA1, PSMA2, PSMA3, PSMA4, PSMA5, PSMA6, PSMA7, PSMB1, PSMB2, PSMB3, PSMB4, PSMB5, PSMB7, PSMC1, PSMC2, PSMC4, PSMC5, PSMC6, PSMD1, PSMD11, PSMD12, PSMD13, PSMD14, PSMD2, PSMD3, PSMD6, PSMD7, PSMD8, RAB10, RAB8A, RAF1, RBFOX2, RTN4, SLITRK5, SPG20, SPNS1…	GO_BiologicalProcess-GOA_09.02.2016_16h18	0.67	1	N/A	N/A	[5, 6, 7, 8, 10, 11]	None	6.54506
GO:0072521	purine-containing compound metabolic process	61	[ACACA, ADPGK, ATP1A2, ATP5A1, ATP5B, ATP5C1, ATP5D, ATP5EP2, ATP5F1, ATP5H, ATP5I, ATP5J2, ATP5L, ATP5O, ATP6V0A1, ATP6V0A2, ATP6V1A, COX15, COX4I1, DCAKD, ENO1, GAPDH, GART, GNAI3, HK2, HMGCR, HSPA1A, HSPA8, ICMT, LDHA, MCCC2, MON2, NDUFA4, NDUFA5, NDUFA8, NDUFA9, NDUFAF1, NDUFB10, NDUFB4, NDUFS1, NDUFS2, NDUFS3, NME2, NME3, PKM, PRKAG1, PRPS1, PTRH2, RACK1, RAF1, SAMHD1, SLC25A13, SLC25A33, SL…	GO_BiologicalProcess-GOA_09.02.2016_16h18	0.00034	0.42	N/A	N/A	[4]	None	9.88655
GO:0006163	purine nucleotide metabolic process	60	[ACACA, ADPGK, ATP1A2, ATP5A1, ATP5B, ATP5C1, ATP5D, ATP5EP2, ATP5F1, ATP5H, ATP5I, ATP5J2, ATP5L, ATP5O, ATP6V0A1, ATP6V0A2, ATP6V1A, COX15, COX4I1, DCAKD, ENO1, GAPDH, GART, GNAI3, HK2, HMGCR, HSPA1A, HSPA8, LDHA, MCCC2, MON2, NDUFA4, NDUFA5, NDUFA8, NDUFA9, NDUFAF1, NDUFB10, NDUFB4, NDUFS1, NDUFS2, NDUFS3, NME2, NME3, PKM, PRKAG1, PRPS1, PTRH2, RACK1, RAF1, SAMHD1, SLC25A13, SLC25A33, SLC35B2,…	GO_BiologicalProcess-GOA_09.02.2016_16h18	6.1e-05	0.078	N/A	N/A	[5, 6, 7, 8]	None	10.582
GO:0006839	mitochondrial transport	60	[ACACA, AFG3L2, ATP5A1, ATP5B, ATP5C1, ATP5D, ATP5F1, ATP5H, ATP5I, ATP5J2, ATP5L, ATP5O, BAG4, BAX, CDKN2A, CNP, CPT1A, FLVCR1, HAX1, HK2, HSP90AA1, HSPA1A, HSPA4, HSPA9, HUWE1, MCU, MPC2, MTCH2, MTX1, NDUFA13, PAM16, PARL, PSEN1, PSMB7, PSMD8, RHOT1, RHOT2, RUVBL1, SAMM50, SLC1A3, SLC25A10, SLC25A12, SLC25A13, SLC25A24, SLC25A33, SLC25A5, SLC25A6, SREBF2, STOML2, TIMM17A, TIMM17B, TIMM23, TIMM5…	GO_BiologicalProcess-GOA_09.02.2016_16h18	5.3e-16	8.7e-13	N/A	N/A	[5, 6]	None	20
GO:0048667	cell morphogenesis involved in neuron differentiation	60	[ACTB, ACTR2, AFG3L2, APBB1, APH1A, APP, CNP, CUX1, EFNB1, HSP90AA1, HSP90AB1, HSPA8, ILK, ITGB1, MLF2, MYL6, NCSTN, OMA1, PICALM, PSEN1, PSMA1, PSMA2, PSMA3, PSMA4, PSMA5, PSMA6, PSMA7, PSMB1, PSMB2, PSMB3, PSMB4, PSMB5, PSMB7, PSMC1, PSMC2, PSMC4, PSMC5, PSMC6, PSMD1, PSMD11, PSMD12, PSMD13, PSMD14, PSMD2, PSMD3, PSMD6, PSMD7, PSMD8, RAB10, RAB8A, RAF1, RBFOX2, RTN4, SLC1A3, SLITRK5, SPG20, SPN…	GO_BiologicalProcess-GOA_09.02.2016_16h18	0.62	1	N/A	N/A	[5, 6, 7, 8, 9, 10]	None	6.63717
GO:0051050	positive regulation of transport	60	[ACSL3, ANXA1, AP1G1, APBB1, ASPH, ATAD1, ATP1B3, ATP6AP1, B3GAT3, BAX, C2CD2L, CADM1, CDK1, CHP1, DNAJC5, EMD, GJA1, GLMN, GLUD1, HNRNPM, HSP90AB1, HSPA2, HUWE1, IPO5, ITGB1, JUP, LMAN2, MAVS, MCU, MPC2, MYO1C, OSBPL8, PPIA, PSMB7, PSMD8, PTRH2, RAB29, RACK1, RHBDD1, RPSA, RUVBL1, S100A8, SMO, SREBF2, STOM, STX18, STX4, SYNJ2BP, TARDBP, TCAF1, TGFBR1, TSPO, VAMP3, VAMP7, VPS4A, WFS1, WLS, YWHAE,…	GO_BiologicalProcess-GOA_09.02.2016_16h18	0.89	1	N/A	N/A	[2, 3, 4, 5]	None	6.07903
GO:0055080	cation homeostasis	60	[ABCB7, APP, ASPH, ATP13A1, ATP1A1, ATP1A2, ATP1B3, ATP2A2, ATP2B1, ATP2C1, ATP5B, ATP6AP1, ATP6V0A1, ATP6V0A2, ATP6V0D1, ATP6V1A, ATP6V1F, ATP6V1H, ATP7B, BAX, CCDC47, CHP1, CLCN3, CLN6, CNNM2, COMT, FLVCR1, GJA1, GPR89A, HERPUD1, HMOX1, HMOX2, HSP90B1, IMMT, ITGB1, JPH1, MCU, NUBP2, PICALM, PSEN1, PTRH2, RAB39A, RAP1GDS1, S100A14, S100A8, SCO2, SFXN1, SFXN2, SFXN4, SLC30A1, SLC30A5, SLC30A6, SL…	GO_BiologicalProcess-GOA_09.02.2016_16h18	0.0014	1	N/A	N/A	[6]	None	9.40439
GO:0071375	cellular response to peptide hormone stimulus	60	[ADAM17, ARG1, ATP6AP1, ATP6V0A1, ATP6V0A2, ATP6V0D1, ATP6V1A, ATP6V1F, ATP6V1H, EIF4G1, GNB2, GOLT1B, IGF1R, IRS4, LAMTOR1, OSBPL8, PIGU, PIK3R4, POR, PRKAG1, PRKDC, PSMA1, PSMA2, PSMA3, PSMA4, PSMA5, PSMA6, PSMA7, PSMB1, PSMB2, PSMB3, PSMB4, PSMB5, PSMB7, PSMC1, PSMC2, PSMC4, PSMC5, PSMC6, PSMD1, PSMD11, PSMD12, PSMD13, PSMD14, PSMD2, PSMD3, PSMD6, PSMD7, PSMD8, PTPN1, RAB10, RAB13, RAB8A, RAF1…	GO_BiologicalProcess-GOA_09.02.2016_16h18	5.3e-06	0.0072	N/A	N/A	[5, 6, 7]	None	11.4504
GO:0098662	inorganic cation transmembrane transport	60	[ACACA, AHNAK, ASPH, ATP1A1, ATP1A2, ATP1B3, ATP2A2, ATP2B1, ATP2C1, ATP5A1, ATP5B, ATP5C1, ATP5D, ATP5EP2, ATP5F1, ATP5H, ATP5I, ATP5J2, ATP5L, ATP5O, ATP6AP1, ATP6V0A1, ATP6V0A2, ATP6V0D1, ATP6V1A, ATP6V1F, ATP6V1H, ATP7B, BAX, CHP1, COX15, COX4I1, COX6C, COX7B, CPT1A, HSPA2, JPH1, MCU, MON2, NDUFA4, NNT, PSEN1, SLC12A2, SLC12A4, SLC12A6, SLC12A7, SLC12A9, SLC30A1, SLC30A5, SLC30A6, SLC30A7, SL…	GO_BiologicalProcess-GOA_09.02.2016_16h18	0.0042	1	N/A	N/A	[6, 7, 8]	None	8.98204
GO:0098771	inorganic ion homeostasis	60	[ABCB7, APP, ASPH, ATP13A1, ATP1A1, ATP1A2, ATP1B3, ATP2A2, ATP2B1, ATP2C1, ATP5B, ATP6AP1, ATP6V0A1, ATP6V0A2, ATP6V0D1, ATP6V1A, ATP6V1F, ATP6V1H, ATP7B, BAX, CCDC47, CHP1, CLCN3, CLN6, CNNM2, COMT, FLVCR1, GJA1, GPR89A, HERPUD1, HMOX1, HMOX2, HSP90B1, IMMT, ITGB1, JPH1, MCU, NUBP2, PICALM, PSEN1, PTRH2, RAB39A, RAP1GDS1, S100A14, S100A8, SCO2, SFXN1, SFXN2, SFXN4, SLC30A1, SLC30A5, SLC30A6, SL…	GO_BiologicalProcess-GOA_09.02.2016_16h18	0.0028	1	N/A	N/A	[6]	None	9.18836
GO:1901653	cellular response to peptide	60	[ADAM17, ARG1, ATP6AP1, ATP6V0A1, ATP6V0A2, ATP6V0D1, ATP6V1A, ATP6V1F, ATP6V1H, EIF4G1, GNB2, GOLT1B, IGF1R, IRS4, LAMTOR1, OSBPL8, PIGU, PIK3R4, POR, PRKAG1, PRKDC, PSMA1, PSMA2, PSMA3, PSMA4, PSMA5, PSMA6, PSMA7, PSMB1, PSMB2, PSMB3, PSMB4, PSMB5, PSMB7, PSMC1, PSMC2, PSMC4, PSMC5, PSMC6, PSMD1, PSMD11, PSMD12, PSMD13, PSMD14, PSMD2, PSMD3, PSMD6, PSMD7, PSMD8, PTPN1, RAB10, RAB13, RAB8A, RAF1…	GO_BiologicalProcess-GOA_09.02.2016_16h18	1.7e-05	0.023	N/A	N/A	[5, 6]	None	11.0701
GO:1901657	glycosyl compound metabolic process	60	[ACACA, ADPGK, ATP1A2, ATP5A1, ATP5B, ATP5C1, ATP5D, ATP5EP2, ATP5F1, ATP5H, ATP5I, ATP5J2, ATP5L, ATP5O, ATP6V0A1, ATP6V0A2, ATP6V1A, CAD, COX15, COX4I1, CTPS1, DCAKD, ENO1, FUCA2, GAPDH, GNAI3, HK2, HMGCR, HSPA1A, HSPA8, ICMT, LDHA, MCCC2, MON2, NDUFA4, NDUFA5, NDUFA8, NDUFA9, NDUFAF1, NDUFB10, NDUFB4, NDUFS1, NDUFS2, NDUFS3, NME2, NME3, PKM, PRKAG1, PRPS1, SLC25A13, SLC25A33, SLC35B2, STOML2, …	GO_BiologicalProcess-GOA_09.02.2016_16h18	7.1e-09	1e-05	N/A	N/A	[3, 4]	None	13.8568
GO:1903320	regulation of protein modification by small protein conjugation or removal	60	[BAG5, CDK1, CDKN2A, CHP1, DCUN1D5, DERL1, DNAJA1, DNAJA3, DNAJB2, FANCI, GLMN, HERPUD1, HSP90AA1, HSP90AB1, HSPA1A, HSPA5, HSPBP1, MAD2L1, MYO1C, NDFIP2, PSEN1, PSMA1, PSMA2, PSMA3, PSMA4, PSMA5, PSMA6, PSMA7, PSMB1, PSMB2, PSMB3, PSMB4, PSMB5, PSMB7, PSMC1, PSMC2, PSMC4, PSMC5, PSMC6, PSMD1, PSMD11, PSMD12, PSMD13, PSMD14, PSMD2, PSMD3, PSMD6, PSMD7, PSMD8, RPS3, SKP1, TGFBR1, TOLLIP, TSPO, UBB…	GO_BiologicalProcess-GOA_09.02.2016_16h18	3e-15	4.9e-12	N/A	N/A	[6, 7, 8]	None	19.2926
GO:0002253	activation of immune response	59	[ACTB, ACTR2, BAX, C1QBP, HSP90AA1, HSP90AB1, HSP90B1, HSPA1A, HSPD1, IGKC, IRAK1, KRT1, MAVS, MYO1C, NLRX1, PHB, PHB2, PIK3R4, PSEN1, PSMA1, PSMA2, PSMA3, PSMA4, PSMA5, PSMA6, PSMA7, PSMB1, PSMB2, PSMB3, PSMB4, PSMB5, PSMB7, PSMC1, PSMC2, PSMC4, PSMC5, PSMC6, PSMD1, PSMD11, PSMD12, PSMD13, PSMD14, PSMD2, PSMD3, PSMD6, PSMD7, PSMD8, PUM1, RAF1, RPSA, S100A14, SKP1, SLC25A3, SPNS1, STOML2, UBB, UB…	GO_BiologicalProcess-GOA_09.02.2016_16h18	0.0008	0.95	N/A	N/A	[2, 4, 5, 6]	None	9.70395
GO:0009116	nucleoside metabolic process	59	[ACACA, ADPGK, ATP1A2, ATP5A1, ATP5B, ATP5C1, ATP5D, ATP5EP2, ATP5F1, ATP5H, ATP5I, ATP5J2, ATP5L, ATP5O, ATP6V0A1, ATP6V0A2, ATP6V1A, CAD, COX15, COX4I1, CTPS1, DCAKD, ENO1, GAPDH, GNAI3, HK2, HMGCR, HSPA1A, HSPA8, ICMT, LDHA, MCCC2, MON2, NDUFA4, NDUFA5, NDUFA8, NDUFA9, NDUFAF1, NDUFB10, NDUFB4, NDUFS1, NDUFS2, NDUFS3, NME2, NME3, PKM, PRKAG1, PRPS1, SLC25A13, SLC25A33, SLC35B2, STOML2, TSPO, U…	GO_BiologicalProcess-GOA_09.02.2016_16h18	3.1e-09	4.7e-06	N/A	N/A	[4, 5, 6]	None	14.2169
GO:0009119	ribonucleoside metabolic process	59	[ACACA, ADPGK, ATP1A2, ATP5A1, ATP5B, ATP5C1, ATP5D, ATP5EP2, ATP5F1, ATP5H, ATP5I, ATP5J2, ATP5L, ATP5O, ATP6V0A1, ATP6V0A2, ATP6V1A, CAD, COX15, COX4I1, CTPS1, DCAKD, ENO1, GAPDH, GNAI3, HK2, HMGCR, HSPA1A, HSPA8, ICMT, LDHA, MCCC2, MON2, NDUFA4, NDUFA5, NDUFA8, NDUFA9, NDUFAF1, NDUFB10, NDUFB4, NDUFS1, NDUFS2, NDUFS3, NME2, NME3, PKM, PRKAG1, PRPS1, SLC25A13, SLC25A33, SLC35B2, STOML2, TSPO, U…	GO_BiologicalProcess-GOA_09.02.2016_16h18	2.4e-10	3.7e-07	N/A	N/A	[5, 6, 7]	None	15.0895
GO:0009150	purine ribonucleotide metabolic process	59	[ACACA, ADPGK, ATP1A2, ATP5A1, ATP5B, ATP5C1, ATP5D, ATP5EP2, ATP5F1, ATP5H, ATP5I, ATP5J2, ATP5L, ATP5O, ATP6V0A1, ATP6V0A2, ATP6V1A, COX15, COX4I1, DCAKD, ENO1, GAPDH, GART, GNAI3, HK2, HMGCR, HSPA1A, HSPA8, LDHA, MCCC2, MON2, NDUFA4, NDUFA5, NDUFA8, NDUFA9, NDUFAF1, NDUFB10, NDUFB4, NDUFS1, NDUFS2, NDUFS3, NME2, NME3, PKM, PRKAG1, PRPS1, PTRH2, RACK1, RAF1, SLC25A13, SLC25A33, SLC35B2, STOML2,…	GO_BiologicalProcess-GOA_09.02.2016_16h18	2.8e-05	0.037	N/A	N/A	[6, 7, 8, 9]	None	10.8856
GO:0009896	positive regulation of catabolic process	59	[BAG6, BAX, CDK1, CPT1A, DDRGK1, DNAJB2, GJA1, HERPUD1, HSPBP1, LPCAT1, MTDH, NDUFA13, NSF, PSEN1, PSMA1, PSMA2, PSMA3, PSMA4, PSMA5, PSMA6, PSMA7, PSMB1, PSMB2, PSMB3, PSMB4, PSMB5, PSMB7, PSMC1, PSMC2, PSMC4, PSMC5, PSMC6, PSMD1, PSMD11, PSMD12, PSMD13, PSMD14, PSMD2, PSMD3, PSMD6, PSMD7, PSMD8, PTPN1, RACK1, RHBDD1, RHBDD3, SEC22B, SGTA, SKP1, SPTLC1, SPTLC2, STX5, TMEM259, TMEM59, UBB, UBQLN1…	GO_BiologicalProcess-GOA_09.02.2016_16h18	6.6e-10	1e-06	N/A	N/A	[3, 4, 5]	None	14.787
GO:0015672	monovalent inorganic cation transport	59	[ACACA, ATP1A1, ATP1A2, ATP1B3, ATP5A1, ATP5B, ATP5C1, ATP5D, ATP5EP2, ATP5F1, ATP5H, ATP5I, ATP5J2, ATP5L, ATP5O, ATP6AP1, ATP6V0A1, ATP6V0A2, ATP6V0D1, ATP6V1A, ATP6V1F, ATP6V1H, CHP1, COX15, COX4I1, COX6C, COX7B, CPT1A, MFSD3, MON2, NDUFA4, NDUFA9, NNT, NSF, PLCB4, PSEN1, SLC10A7, SLC12A2, SLC12A4, SLC12A6, SLC12A7, SLC12A9, SLC30A5, SLC33A1, SLC38A1, SLC38A2, SLC3A2, SLC5A3, SLC5A6, SLC6A15, …	GO_BiologicalProcess-GOA_09.02.2016_16h18	0.00051	0.62	N/A	N/A	[6, 7]	None	9.89933
GO:0032868	response to insulin	59	[ATP6AP1, ATP6V0A1, ATP6V0A2, ATP6V0D1, ATP6V1A, ATP6V1F, ATP6V1H, EIF4G1, GOLT1B, HADHA, IGF1R, IRS4, LAMTOR1, OSBPL8, PIGU, PIK3R4, PKM, PRKAG1, PRKDC, PSMA1, PSMA2, PSMA3, PSMA4, PSMA5, PSMA6, PSMA7, PSMB1, PSMB2, PSMB3, PSMB4, PSMB5, PSMB7, PSMC1, PSMC2, PSMC4, PSMC5, PSMC6, PSMD1, PSMD11, PSMD12, PSMD13, PSMD14, PSMD2, PSMD3, PSMD6, PSMD7, PSMD8, PTPN1, RAB10, RAB13, RAB8A, RAF1, SCAP, SLC25…	GO_BiologicalProcess-GOA_09.02.2016_16h18	6.5e-07	0.0009	N/A	N/A	[5, 6, 7]	None	12.3431
GO:0045862	positive regulation of proteolysis	59	[AIFM1, APP, ARL6IP5, ASPH, BAX, CDK1, CDKN2A, CLN6, DDRGK1, DNAJA3, DNAJB2, FASN, HERPUD1, HSPBP1, HSPD1, MTCH1, NDUFA13, PDCD6, PHB, PICALM, PSEN1, PSMA1, PSMA2, PSMA3, PSMA4, PSMA5, PSMA6, PSMA7, PSMB1, PSMB2, PSMB3, PSMB4, PSMB5, PSMB7, PSMC1, PSMC2, PSMC4, PSMC5, PSMC6, PSMD1, PSMD11, PSMD12, PSMD13, PSMD14, PSMD2, PSMD3, PSMD6, PSMD7, PSMD8, RACK1, RHBDD1, RPS3, S100A8, SGTA, SKP1, UBB, UBQ…	GO_BiologicalProcess-GOA_09.02.2016_16h18	2.7e-11	4.2e-08	N/A	N/A	[5, 6, 7, 8]	None	15.903
GO:0051276	chromosome organization	59	[ACTB, AIFM1, ANXA1, APBB1, AURKB, BAG6, CCT2, CCT3, CCT4, CCT5, CCT6A, CCT7, CCT8, CDC45, CDK1, CDKN2A, DDB1, FANCD2, HAT1, HIST1H4A, HLTF, HSPA2, HUWE1, IPO4, KPNB1, MAD2L1, MCM3, MCM7, MSH6, NAP1L1, NDC1, NUP133, PCNA, PDS5A, PELO, PHB, PHB2, PPP2R1A, PRKDC, PRMT5, RAD23B, RBBP7, RFC3, RUVBL1, RUVBL2, SET, SKP1, SLC19A1, SMC2, SMC4, SPNS1, TAF6L, TCP1, TRIP13, UBB, UPF1, VPS4A, WDR77, WRB]	GO_BiologicalProcess-GOA_09.02.2016_16h18	0.11	1	N/A	N/A	[4]	None	5.13043
GO:0061564	axon development	59	[ACTB, ACTR2, AFG3L2, APBB1, APH1A, APP, CNP, DHFR, EFNB1, HSP90AA1, HSP90AB1, HSPA8, ILK, ITGB1, JAM3, MLF2, MYL6, NCSTN, OMA1, PICALM, PSEN1, PSMA1, PSMA2, PSMA3, PSMA4, PSMA5, PSMA6, PSMA7, PSMB1, PSMB2, PSMB3, PSMB4, PSMB5, PSMB7, PSMC1, PSMC2, PSMC4, PSMC5, PSMC6, PSMD1, PSMD11, PSMD12, PSMD13, PSMD14, PSMD2, PSMD3, PSMD6, PSMD7, PSMD8, RAB10, RAB8A, RAF1, RTN4, SLITRK5, SPG20, SPNS1, TSPO, …	GO_BiologicalProcess-GOA_09.02.2016_16h18	0.34	1	N/A	N/A	[5, 6, 7, 8, 10, 11]	None	6.99881
GO:0031396	regulation of protein ubiquitination	58	[BAG5, CDK1, CDKN2A, CHP1, DCUN1D5, DERL1, DNAJA1, DNAJA3, DNAJB2, FANCI, GLMN, HERPUD1, HSP90AA1, HSP90AB1, HSPA1A, HSPA5, HSPBP1, MAD2L1, MYO1C, NDFIP2, PSEN1, PSMA1, PSMA2, PSMA3, PSMA4, PSMA5, PSMA6, PSMA7, PSMB1, PSMB2, PSMB3, PSMB4, PSMB5, PSMB7, PSMC1, PSMC2, PSMC4, PSMC5, PSMC6, PSMD1, PSMD11, PSMD12, PSMD13, PSMD14, PSMD2, PSMD3, PSMD6, PSMD7, PSMD8, RPS3, SKP1, TGFBR1, TSPO, UBB, UBQLN1…	GO_BiologicalProcess-GOA_09.02.2016_16h18	1.6e-15	2.7e-12	N/A	N/A	[7, 8, 9, 10]	None	20
GO:0045017	glycerolipid biosynthetic process	58	[ACACA, ACLY, ACOT8, ACSL1, ACSL3, ACSL4, AGK, AGPAT1, AGPAT2, AGPAT3, AGPAT4, ALG5, ARF3, CDIPT, CDS2, CEPT1, CHPT1, DGAT1, DPM1, ELOVL1, FABP5, FAR1, FASN, GPAA1, GPAT3, GPAT4, HACD2, HADHA, HADHB, HSD17B12, LCLAT1, LPCAT1, LPCAT2, LPCAT3, LPCAT4, LPGAT1, MBOAT2, MBOAT7, PI4K2A, PIGG, PIGK, PIGN, PIGO, PIGS, PIGT, PIGU, PIGW, PIK3R4, PISD, PLD3, PTDSS1, PTDSS2, PTPMT1, SACM1L, SCARB1, SCD, SLC2…	GO_BiologicalProcess-GOA_09.02.2016_16h18	1.4e-15	2.3e-12	N/A	N/A	[4, 5, 6]	None	20.0692
GO:0097190	apoptotic signaling pathway	58	[AIFM1, APH1A, ARL6IP5, BAG3, BAG5, BAG6, BAX, DNAJC10, ETFA, FASN, HERPUD1, HMOX1, HSPA1A, HSPB1, HSPH1, ITM2C, MAGED1, MCL1, MSH6, NCSTN, NDUFA13, NDUFS3, NONO, P4HB, PARL, PDCD6, PPP2R1A, PPP2R1B, PRKDC, PSEN1, PTPN1, PTRH2, RACK1, RAF1, RHOT1, RHOT2, RPS3, S100A8, SELK, SGPL1, SGPP1, SLC25A5, SMPD2, SORT1, STX4, SYVN1, TGFBR1, TIMM50, TMEM109, TMEM161A, UBB, UBQLN1, VDAC2, VIMP, WFS1, YWHAE, …	GO_BiologicalProcess-GOA_09.02.2016_16h18	0.024	1	N/A	N/A	[4, 5, 6]	None	8.34532
GO:0002764	immune response-regulating signaling pathway	57	[ACTB, ACTR2, BAX, C1QBP, HSP90AA1, HSP90AB1, HSP90B1, HSPA1A, HSPD1, IGKC, IRAK1, MAVS, MYO1C, NLRX1, PIGU, PIK3R4, PSEN1, PSMA1, PSMA2, PSMA3, PSMA4, PSMA5, PSMA6, PSMA7, PSMB1, PSMB2, PSMB3, PSMB4, PSMB5, PSMB7, PSMC1, PSMC2, PSMC4, PSMC5, PSMC6, PSMD1, PSMD11, PSMD12, PSMD13, PSMD14, PSMD2, PSMD3, PSMD6, PSMD7, PSMD8, PUM1, RAF1, RPSA, S100A14, SKP1, SLC25A3, SPNS1, STOML2, UBB, UBQLN1, UNC93…	GO_BiologicalProcess-GOA_09.02.2016_16h18	0.085	1	N/A	N/A	[4, 5]	None	7.78689
GO:0015711	organic anion transport	57	[ABCC4, ABCD3, ACACA, ACSL1, ACSL3, ACSL4, ALB, ANXA1, ARG1, ARL6IP5, ATP11C, ATP1A2, CPT1A, GJA1, MFSD10, MFSD3, MPC2, OSBPL8, PRAF2, PSEN1, S100A8, SCARB1, SERINC1, SLC16A1, SLC16A10, SLC19A1, SLC19A2, SLC1A3, SLC1A4, SLC1A5, SLC25A1, SLC25A10, SLC25A11, SLC25A12, SLC25A13, SLC25A17, SLC25A22, SLC25A24, SLC25A6, SLC27A4, SLC2A1, SLC33A1, SLC35B2, SLC38A1, SLC38A2, SLC38A9, SLC3A2, SLC43A1, SLC4…	GO_BiologicalProcess-GOA_09.02.2016_16h18	3.3e-07	0.00046	N/A	N/A	[5, 6, 7]	None	12.6386
GO:0033674	positive regulation of kinase activity	57	[ACSL1, ADAM17, BAX, CDK1, ETFA, HACD3, HSP90AB1, HSPA2, HSPA5, HSPH1, ILK, IRAK1, MAGED1, OMA1, OSBPL8, PIGU, PIK3R4, PRKAG1, PSEN1, PSMA1, PSMA2, PSMA3, PSMA4, PSMA5, PSMA6, PSMA7, PSMB1, PSMB2, PSMB3, PSMB4, PSMB5, PSMB7, PSMC1, PSMC2, PSMC4, PSMC5, PSMC6, PSMD1, PSMD11, PSMD12, PSMD13, PSMD14, PSMD2, PSMD3, PSMD6, PSMD7, PSMD8, PTPN1, RAF1, RPS3, S100A8, SPNS1, TELO2, TGFBR1, TXN, UBB, VAPB]	GO_BiologicalProcess-GOA_09.02.2016_16h18	0.023	1	N/A	N/A	[5, 6, 7, 8, 9]	None	8.37004
GO:0002757	immune response-activating signal transduction	56	[ACTB, ACTR2, BAX, C1QBP, HSP90AA1, HSP90AB1, HSP90B1, HSPA1A, HSPD1, IGKC, IRAK1, MAVS, MYO1C, NLRX1, PIK3R4, PSEN1, PSMA1, PSMA2, PSMA3, PSMA4, PSMA5, PSMA6, PSMA7, PSMB1, PSMB2, PSMB3, PSMB4, PSMB5, PSMB7, PSMC1, PSMC2, PSMC4, PSMC5, PSMC6, PSMD1, PSMD11, PSMD12, PSMD13, PSMD14, PSMD2, PSMD3, PSMD6, PSMD7, PSMD8, PUM1, RAF1, RPSA, S100A14, SKP1, SLC25A3, SPNS1, STOML2, UBB, UBQLN1, UNC93B1, ZC…	GO_BiologicalProcess-GOA_09.02.2016_16h18	0.00032	0.39	N/A	N/A	[3, 5, 6, 7]	None	10.1449
GO:0006935	chemotaxis	56	[ACTB, ACTR2, ADAM17, ANXA1, APH1A, APP, C1QBP, CMTM4, CXADR, EFNB1, HSP90AA1, HSP90AB1, HSPA8, HSPB1, ITGB1, JAM3, MLF2, MYL6, NCSTN, PSMA1, PSMA2, PSMA3, PSMA4, PSMA5, PSMA6, PSMA7, PSMB1, PSMB2, PSMB3, PSMB4, PSMB5, PSMB7, PSMC1, PSMC2, PSMC4, PSMC5, PSMC6, PSMD1, PSMD11, PSMD12, PSMD13, PSMD14, PSMD2, PSMD3, PSMD6, PSMD7, PSMD8, RAB13, RAF1, RPSA, S100A14, S100A8, SLC37A4, SPNS1, STX4, UBB]	GO_BiologicalProcess-GOA_09.02.2016_16h18	0.88	1	N/A	N/A	[3, 4]	None	6.06717
GO:0007409	axonogenesis	56	[ACTB, ACTR2, AFG3L2, APBB1, APH1A, APP, CNP, EFNB1, HSP90AA1, HSP90AB1, HSPA8, ILK, ITGB1, MLF2, MYL6, NCSTN, OMA1, PICALM, PSEN1, PSMA1, PSMA2, PSMA3, PSMA4, PSMA5, PSMA6, PSMA7, PSMB1, PSMB2, PSMB3, PSMB4, PSMB5, PSMB7, PSMC1, PSMC2, PSMC4, PSMC5, PSMC6, PSMD1, PSMD11, PSMD12, PSMD13, PSMD14, PSMD2, PSMD3, PSMD6, PSMD7, PSMD8, RAB10, RAB8A, RAF1, RTN4, SLITRK5, SPG20, SPNS1, UBB, USP9X]	GO_BiologicalProcess-GOA_09.02.2016_16h18	0.41	1	N/A	N/A	[6, 7, 8, 9, 10, 11, 12]	None	6.91358
GO:0042330	taxis	56	[ACTB, ACTR2, ADAM17, ANXA1, APH1A, APP, C1QBP, CMTM4, CXADR, EFNB1, HSP90AA1, HSP90AB1, HSPA8, HSPB1, ITGB1, JAM3, MLF2, MYL6, NCSTN, PSMA1, PSMA2, PSMA3, PSMA4, PSMA5, PSMA6, PSMA7, PSMB1, PSMB2, PSMB3, PSMB4, PSMB5, PSMB7, PSMC1, PSMC2, PSMC4, PSMC5, PSMC6, PSMD1, PSMD11, PSMD12, PSMD13, PSMD14, PSMD2, PSMD3, PSMD6, PSMD7, PSMD8, RAB13, RAF1, RPSA, S100A14, S100A8, SLC37A4, SPNS1, STX4, UBB]	GO_BiologicalProcess-GOA_09.02.2016_16h18	0.88	1	N/A	N/A	[2, 3]	None	6.06717
GO:0045860	positive regulation of protein kinase activity	56	[ACSL1, ADAM17, BAX, CDK1, ETFA, HACD3, HSP90AB1, HSPA2, HSPA5, HSPH1, ILK, IRAK1, MAGED1, OMA1, OSBPL8, PIGU, PRKAG1, PSEN1, PSMA1, PSMA2, PSMA3, PSMA4, PSMA5, PSMA6, PSMA7, PSMB1, PSMB2, PSMB3, PSMB4, PSMB5, PSMB7, PSMC1, PSMC2, PSMC4, PSMC5, PSMC6, PSMD1, PSMD11, PSMD12, PSMD13, PSMD14, PSMD2, PSMD3, PSMD6, PSMD7, PSMD8, PTPN1, RAF1, RPS3, S100A8, SPNS1, TELO2, TGFBR1, TXN, UBB, VAPB]	GO_BiologicalProcess-GOA_09.02.2016_16h18	0.016	1	N/A	N/A	[6, 7, 8, 9, 10]	None	8.58896
GO:0060429	epithelium development	56	[ADAM17, AGPAT2, ALDH3A2, ANXA1, ATP2A2, ATP2C1, ATP6AP2, BAX, CASP14, CDK1, CPT1A, CSTA, CUX1, DSP, FABP5, FKBP8, FNDC3A, FZD7, GJA1, GLMN, GPAT4, HRNR, IGF1R, ILK, KRT16, KRT17, MAGED1, MLF2, MTCH1, NME2, NR2F1, NSDHL, PCNA, PHB2, PHGDH, PIGU, PLS3, PRKDC, PSEN1, PTK7, RAB10, RAB13, RAB1A, RDH10, RPSA, SLC12A2, SMO, SOAT1, TGM3, TMTC3, TOLLIP, TSPO, VDAC1, WDR77, YIPF6, ZDHHC21]	GO_BiologicalProcess-GOA_09.02.2016_16h18	0.015	1	N/A	N/A	[4]	None	4.6473
GO:0071900	regulation of protein serine/threonine kinase activity	56	[ACSL1, ADAM17, CDK1, CDKN2A, DNAJA1, ETFA, HACD3, HMGCR, HSP90AB1, HSPA2, HSPB1, IGF1R, ILK, IRAK1, MAGED1, NR2F1, PIGU, PKMYT1, PPP2R1A, PSEN1, PSMA1, PSMA2, PSMA3, PSMA4, PSMA5, PSMA6, PSMA7, PSMB1, PSMB2, PSMB3, PSMB4, PSMB5, PSMB7, PSMC1, PSMC2, PSMC4, PSMC5, PSMC6, PSMD1, PSMD11, PSMD12, PSMD13, PSMD14, PSMD2, PSMD3, PSMD6, PSMD7, PSMD8, PTPN1, RAF1, RPS3, S100A8, SPNS1, TELO2, TGFBR1, UBB]	GO_BiologicalProcess-GOA_09.02.2016_16h18	0.016	1	N/A	N/A	[7, 8, 9, 10]	None	8.61539
GO:0010564	regulation of cell cycle process	55	[ADAM17, ANXA1, APP, AURKB, CDC45, CDK1, CDKN2A, DDB1, FANCI, GLMN, HSPA2, IGF1R, MAD2L1, NUBP2, PHB2, PIK3R4, PKMYT1, PPP2R1A, PRKDC, PRMT5, PSMA1, PSMA2, PSMA3, PSMA4, PSMA5, PSMA6, PSMA7, PSMB1, PSMB2, PSMB3, PSMB4, PSMB5, PSMB7, PSMC1, PSMC2, PSMC4, PSMC5, PSMC6, PSMD1, PSMD11, PSMD12, PSMD13, PSMD14, PSMD2, PSMD3, PSMD6, PSMD7, PSMD8, RANBP1, S100A8, SKP1, SLC25A33, UBB, VPS4A, XPO1]	GO_BiologicalProcess-GOA_09.02.2016_16h18	0.0032	1	N/A	N/A	[4, 5]	None	9.25926
GO:0033993	response to lipid	55	[ACACA, ACSL1, ADAM17, AIFM1, ANXA1, ARG1, ATP1A1, ATP1A2, ATP2B1, BAX, CAD, CNP, COMT, CPT1A, DNAJC5, DSG1, DSG2, EEF2, FASN, FZD7, GOLT1B, HMOX1, HNRNPM, HSPD1, IGF2R, IRAK1, ITGB1, LDHA, MTDH, NDUFA13, NME2, NPC1, NR2F1, PCNA, PDK3, PGRMC2, PTK7, PTRH2, RANBP1, RBBP7, RPSA, RUVBL2, S100A14, S100A8, SCAMP3, SCARB1, SMO, SPTLC1, SPTLC2, TELO2, TFRC, TGFBR1, TMEM161A, TSPO, VIMP]	GO_BiologicalProcess-GOA_09.02.2016_16h18	0.62	1	N/A	N/A	[4]	None	5.82627
GO:0042278	purine nucleoside metabolic process	55	[ACACA, ADPGK, ATP1A2, ATP5A1, ATP5B, ATP5C1, ATP5D, ATP5EP2, ATP5F1, ATP5H, ATP5I, ATP5J2, ATP5L, ATP5O, ATP6V0A1, ATP6V0A2, ATP6V1A, COX15, COX4I1, DCAKD, ENO1, GAPDH, GNAI3, HK2, HMGCR, HSPA1A, HSPA8, ICMT, LDHA, MCCC2, MON2, NDUFA4, NDUFA5, NDUFA8, NDUFA9, NDUFAF1, NDUFB10, NDUFB4, NDUFS1, NDUFS2, NDUFS3, NME2, NME3, PKM, PRKAG1, PRPS1, SLC25A13, SLC25A33, SLC35B2, STOML2, TSPO, UQCC3, UQCR10…	GO_BiologicalProcess-GOA_09.02.2016_16h18	7.9e-10	1.2e-06	N/A	N/A	[5, 6, 7]	None	15.1934
GO:0046128	purine ribonucleoside metabolic process	55	[ACACA, ADPGK, ATP1A2, ATP5A1, ATP5B, ATP5C1, ATP5D, ATP5EP2, ATP5F1, ATP5H, ATP5I, ATP5J2, ATP5L, ATP5O, ATP6V0A1, ATP6V0A2, ATP6V1A, COX15, COX4I1, DCAKD, ENO1, GAPDH, GNAI3, HK2, HMGCR, HSPA1A, HSPA8, ICMT, LDHA, MCCC2, MON2, NDUFA4, NDUFA5, NDUFA8, NDUFA9, NDUFAF1, NDUFB10, NDUFB4, NDUFS1, NDUFS2, NDUFS3, NME2, NME3, PKM, PRKAG1, PRPS1, SLC25A13, SLC25A33, SLC35B2, STOML2, TSPO, UQCC3, UQCR10…	GO_BiologicalProcess-GOA_09.02.2016_16h18	6.1e-10	9.2e-07	N/A	N/A	[6, 7, 8]	None	15.3203
GO:0032101	regulation of response to external stimulus	54	[ADAM17, ANXA1, AP1G1, ATP6V1H, C1QBP, ELMOD2, GJA1, GLMN, HAX1, HLA-A, HMGCR, HSPB1, HSPD1, JAM3, KRT1, MAVS, NLRX1, NPC1, NUP93, PARL, PHB, PHB2, PPM1B, PSMA6, PSMA7, PSMB4, PUM1, RHBDD3, RNF5, RPSA, RUVBL1, S100A14, S100A8, SCFD1, SLC1A3, SLC25A19, SLC37A4, SLC7A2, SNRPB, SPTLC1, SPTLC2, SREBF2, STOM, STX4, TMEM39A, TSPO, UBQLN1, UBQLN2, UBQLN4, VAMP3, VAMP7, VDAC1, VIMP, ZC3HAV1]	GO_BiologicalProcess-GOA_09.02.2016_16h18	0.53	1	N/A	N/A	[3, 4]	None	5.72034
GO:0032869	cellular response to insulin stimulus	54	[ATP6AP1, ATP6V0A1, ATP6V0A2, ATP6V0D1, ATP6V1A, ATP6V1F, ATP6V1H, EIF4G1, GOLT1B, IGF1R, IRS4, LAMTOR1, OSBPL8, PIGU, PIK3R4, PRKAG1, PRKDC, PSMA1, PSMA2, PSMA3, PSMA4, PSMA5, PSMA6, PSMA7, PSMB1, PSMB2, PSMB3, PSMB4, PSMB5, PSMB7, PSMC1, PSMC2, PSMC4, PSMC5, PSMC6, PSMD1, PSMD11, PSMD12, PSMD13, PSMD14, PSMD2, PSMD3, PSMD6, PSMD7, PSMD8, PTPN1, RAB10, RAB13, RAB8A, RAF1, SLC25A33, SPNS1, UBB, V…	GO_BiologicalProcess-GOA_09.02.2016_16h18	6e-07	0.00084	N/A	N/A	[6, 7, 8]	None	12.7962
GO:0035966	response to topologically incorrect protein	54	[AMFR, ASNA1, ASNS, ATP6V0D1, BAX, DCTN1, DERL1, DERL2, DNAJA1, DNAJB1, DNAJB11, DNAJB2, DNAJB4, ERP44, FAF2, GOSR2, HERPUD1, HSP90AA1, HSP90AB1, HSP90B1, HSPA1A, HSPA2, HSPA4, HSPA4L, HSPA5, HSPA8, HSPB1, HSPD1, HSPH1, POMT1, PREB, PTPN1, RACK1, RHBDD1, RNF5, SDF2L1, SEC61A1, SEC61A2, SEC61B, SEC62, SEC63, SRPRA, SRPRB, SSR1, STT3B, SYVN1, TBL2, UBXN4, UFD1L, VAPB, VCP, VIMP, WFS1, YIF1A]	GO_BiologicalProcess-GOA_09.02.2016_16h18	1.5e-22	2.5e-19	N/A	N/A	[3, 4]	None	29.3478
GO:0043410	positive regulation of MAPK cascade	54	[ARL6IP5, ATP6AP1, CDK1, ETFA, FASN, FZD7, HACD3, HMGCR, IGF1R, ILK, IRAK1, ITGB1, LAMTOR1, MAGED1, MTCH1, PHB, PHB2, PIGU, PSEN1, PSMA1, PSMA2, PSMA3, PSMA4, PSMA5, PSMA6, PSMA7, PSMB1, PSMB2, PSMB3, PSMB4, PSMB5, PSMB7, PSMC1, PSMC2, PSMC4, PSMC5, PSMC6, PSMD1, PSMD11, PSMD12, PSMD13, PSMD14, PSMD2, PSMD3, PSMD6, PSMD7, PSMD8, PTPN1, RAF1, RPS3, S100A8, SPNS1, TGFBR1, UBB]	GO_BiologicalProcess-GOA_09.02.2016_16h18	0.03	1	N/A	N/A	[5, 6, 7, 8, 9, 10, 11]	None	8.35913
GO:0045088	regulation of innate immune response	54	[AP1G1, C1QBP, CADM1, DNAJA3, HLA-A, HLA-B, HSP90AB1, HSP90B1, HSPA1A, HSPD1, IRAK1, MAVS, MYO1C, NLRX1, PIK3R4, PSMA1, PSMA2, PSMA3, PSMA4, PSMA5, PSMA6, PSMA7, PSMB1, PSMB2, PSMB3, PSMB4, PSMB5, PSMB7, PSMC1, PSMC2, PSMC4, PSMC5, PSMC6, PSMD1, PSMD11, PSMD12, PSMD13, PSMD14, PSMD2, PSMD3, PSMD6, PSMD7, PSMD8, PTPN1, PUM1, RAF1, RPSA, S100A14, SAMHD1, SKP1, UBB, UBQLN1, UNC93B1, ZC3HAV1]	GO_BiologicalProcess-GOA_09.02.2016_16h18	3.1e-07	0.00044	N/A	N/A	[4, 5, 6]	None	12.9496
GO:0045333	cellular respiration	54	[ACAD9, ATP5A1, ATP5B, ATP5C1, ATP5D, ATP5F1, ATP5H, ATP5I, ATP5J2, ATP5L, ATP5O, BAX, CISD1, COX15, COX4I1, COX6C, COX7B, CYC1, ECSIT, ETFA, FASTKD1, FASTKD5, IDH2, IDH3A, NDUFA11, NDUFA13, NDUFA4, NDUFA5, NDUFA8, NDUFA9, NDUFAF1, NDUFAF3, NDUFAF4, NDUFB10, NDUFB4, NDUFS1, NDUFS2, NDUFS3, NNT, OXA1L, PDHB, SCO2, SLC1A3, SLC25A12, SLC25A13, SUCLG1, TBRG4, TIMMDC1, TMEM126B, UQCC3, UQCR10, UQCRC2,…	GO_BiologicalProcess-GOA_09.02.2016_16h18	5.1e-19	8.6e-16	N/A	N/A	[4, 5]	None	25
GO:0050878	regulation of body fluid levels	54	[ABCC4, ABHD12, ACTB, ALB, APP, ATP1B3, ATP2A2, ATP2B1, ATP7B, BSG, C1QBP, CAD, COPA, CXADR, DAGLB, DGKE, FLG2, GGCX, GJA1, GLMN, GNAI3, GPAT4, HBD, HK2, HRNR, HSPA5, HSPB1, ILK, ITGB1, JAM3, KIAA1715, KRT1, KRT16, LAMP2, LMAN1, MTCH1, PPIA, PTPN1, RAB14, RAF1, S100A8, SLC16A1, SLC29A1, SLC3A2, SLC7A5, SLC7A6, SPNS1, STX4, STXBP3, TUBA4A, UMPS, VAMP3, WFS1, YWHAZ]	GO_BiologicalProcess-GOA_09.02.2016_16h18	0.4	1	N/A	N/A	[3]	None	6.97674
GO:0051186	cofactor metabolic process	54	[AASS, ACACA, ACLY, ACOT8, ACSL1, ACSL3, ACSL4, ADCK3, ADPGK, AGK, COQ5, COX15, DCAKD, DGAT1, DHFR, ELOVL1, ENO1, FAR1, FASN, GAPDH, GART, GCDH, GPAT4, HACD2, HK2, HMGCR, HMOX1, HMOX2, HSD17B12, KRT17, LDHA, LDHB, MCCC1, MCCC2, MPC2, NDUFA9, NNT, PCCB, PDHB, PDK3, PHGDH, PKM, PRKAG1, SCD, SLC19A1, SLC25A1, SLC5A6, SUCLG1, TECR, TSPO, UBIAD1, UBL4A, VCP, VKORC1L1]	GO_BiologicalProcess-GOA_09.02.2016_16h18	8.1e-08	0.00011	N/A	N/A	[3]	None	13.5338
GO:0055065	metal ion homeostasis	54	[ABCB7, APP, ASPH, ATP13A1, ATP1A1, ATP1A2, ATP1B3, ATP2A2, ATP2B1, ATP2C1, ATP6AP1, ATP6V0A1, ATP6V0A2, ATP6V0D1, ATP6V1A, ATP6V1F, ATP6V1H, ATP7B, BAX, CCDC47, CNNM2, COMT, FLVCR1, GJA1, HERPUD1, HMOX1, HMOX2, HSP90B1, IMMT, ITGB1, JPH1, MCU, NUBP2, PICALM, PSEN1, PTRH2, RAP1GDS1, S100A14, S100A8, SCO2, SFXN1, SFXN2, SFXN4, SLC30A1, SLC30A5, SLC30A6, SLC30A7, SLC37A4, STOML2, SV2A, TFRC, TMEM16…	GO_BiologicalProcess-GOA_09.02.2016_16h18	0.0041	1	N/A	N/A	[7]	None	9.18367
GO:0006396	RNA processing	53	[AAAS, AAR2, AHNAK, APP, C1QBP, CDKAL1, CDKN2A, DNAJC5, FASTKD5, HEATR1, HNRNPF, HNRNPH1, HNRNPM, HSD17B10, HSPA1A, HSPA8, IGF2BP3, KHSRP, NDC1, NOC4L, NONO, NUP133, NUP155, NUP188, NUP205, NUP210, NUP93, OSGEP, PCBP1, POLR2H, POM121C, PPIH, PPP2R1A, PRMT5, PRPF6, QKI, RAN, RANBP2, RBFOX2, RBM4, RDH14, RNGTT, RPS16, RPS17, RPSA, SF1, SNRPB, SPPL2B, TARDBP, TELO2, TFB2M, WDR77, XPOT]	GO_BiologicalProcess-GOA_09.02.2016_16h18	1	1	N/A	N/A	[5, 6, 7]	None	6.23529
GO:0006650	glycerophospholipid metabolic process	53	[ABHD12, ACSL3, AGPAT1, AGPAT2, AGPAT3, AGPAT4, ALG5, ARF3, CDIPT, CDS2, CEPT1, CHPT1, DGAT1, DPM1, FABP5, FAR1, GPAA1, GPAT3, GPAT4, HADHA, HADHB, IMPAD1, LCLAT1, LPCAT1, LPCAT2, LPCAT3, LPCAT4, LPGAT1, MBOAT2, MBOAT7, PI4K2A, PIGG, PIGK, PIGN, PIGO, PIGS, PIGT, PIGU, PIGW, PIK3R4, PISD, PLD3, PNPLA6, PTDSS1, PTDSS2, PTPMT1, PTRH2, SACM1L, SCARB1, SERINC1, SMPD4, STOML2, TSPO]	GO_BiologicalProcess-GOA_09.02.2016_16h18	1e-12	1.6e-09	N/A	N/A	[5, 6]	None	18.3391
GO:0009141	nucleoside triphosphate metabolic process	53	[ADPGK, ATP1A2, ATP5A1, ATP5B, ATP5C1, ATP5D, ATP5EP2, ATP5F1, ATP5H, ATP5I, ATP5J2, ATP5L, ATP5O, ATP6V0A1, ATP6V0A2, ATP6V1A, CAD, COX15, COX4I1, CTPS1, ENO1, GAPDH, GNAI3, HK2, HSPA1A, HSPA8, LDHA, MON2, NDUFA4, NDUFA5, NDUFA8, NDUFA9, NDUFAF1, NDUFB10, NDUFB4, NDUFS1, NDUFS2, NDUFS3, NME2, NME3, PKM, PRKAG1, SAMHD1, SLC25A13, SLC25A33, STOML2, SUCLG1, TSPO, UCK2, UQCC3, UQCR10, UQCRC2, VCP]	GO_BiologicalProcess-GOA_09.02.2016_16h18	5.1e-13	8.2e-10	N/A	N/A	[5, 6, 7]	None	18.662
GO:0043207	response to external biotic stimulus	53	[ADAM17, AP1G1, APP, ARG1, ATP6V1H, C1QBP, CCT5, CNP, COMT, CXADR, DCD, DNAJC5, EEF1G, ELMOD2, ENO1, FASN, FUCA2, HLA-A, HLA-B, HNRNPM, HSPB1, HSPD1, IGKC, IRAK1, JAGN1, MAVS, MTDH, NLRX1, NUP93, PPM1B, PSMA2, PUM1, RAB14, RAB1A, RNF5, RPS15A, RPSA, S100A14, S100A8, SAMHD1, SCARB1, SLC1A3, SLC25A19, SLC25A21, SLC25A6, SLC37A4, SNRPB, STOM, TMEM39A, TSPO, UNC93B1, VIMP, ZC3HAV1]	GO_BiologicalProcess-GOA_09.02.2016_16h18	0.25	1	N/A	N/A	[3]	None	5.35354
GO:0051640	organelle localization	53	[ACTR2, ALB, ARCN1, ATP2A2, ATP6AP1, BET1, BRAT1, CANX, COPA, COPB1, COPB2, COPE, COPG1, COPZ1, DCTN1, DNAJC5, GOSR1, GOSR2, HMOX1, KPNB1, LAMTOR1, LMAN1, LRPPRC, NSF, NUBP2, OMA1, PPP6C, PREB, PSEN1, RAB1A, RAB6A, RAN, RHOT1, RHOT2, SCFD1, SEC22B, SNAP23, SNAP47, SPNS1, STX4, STX5, STX7, SYNJ2BP, TMED10, TMED2, TMED9, TMEM201, UBB, VAMP3, VAMP7, VPS4A, XPO1, YWHAZ]	GO_BiologicalProcess-GOA_09.02.2016_16h18	0.00013	0.17	N/A	N/A	[3]	None	10.7287
GO:0051707	response to other organism	53	[ADAM17, AP1G1, APP, ARG1, ATP6V1H, C1QBP, CCT5, CNP, COMT, CXADR, DCD, DNAJC5, EEF1G, ELMOD2, ENO1, FASN, FUCA2, HLA-A, HLA-B, HNRNPM, HSPB1, HSPD1, IGKC, IRAK1, JAGN1, MAVS, MTDH, NLRX1, NUP93, PPM1B, PSMA2, PUM1, RAB14, RAB1A, RNF5, RPS15A, RPSA, S100A14, S100A8, SAMHD1, SCARB1, SLC1A3, SLC25A19, SLC25A21, SLC25A6, SLC37A4, SNRPB, STOM, TMEM39A, TSPO, UNC93B1, VIMP, ZC3HAV1]	GO_BiologicalProcess-GOA_09.02.2016_16h18	0.25	1	N/A	N/A	[2, 4]	None	5.35354
GO:0006873	cellular ion homeostasis	52	[ABCB7, APP, ASPH, ATP13A1, ATP1A1, ATP1A2, ATP1B3, ATP2A2, ATP2B1, ATP2C1, ATP5B, ATP6AP1, ATP6V0A1, ATP6V0A2, ATP6V0D1, ATP6V1A, ATP6V1F, ATP6V1H, ATP7B, BAX, CHP1, CLCN3, CLN6, FLVCR1, GJA1, GPR89A, HERPUD1, HMOX1, HMOX2, HSP90B1, IMMT, ITGB1, JPH1, MCU, NUBP2, PSEN1, PTRH2, RAB39A, RAP1GDS1, S100A8, SCO2, SLC30A1, SLC30A5, SLC30A6, SLC30A7, SLC37A4, STOML2, SV2A, TFRC, TMEM165, VAPB, WFS1]	GO_BiologicalProcess-GOA_09.02.2016_16h18	0.0082	1	N/A	N/A	[5, 6]	None	9.04348
GO:0006986	response to unfolded protein	52	[AMFR, ASNA1, ASNS, ATP6V0D1, BAX, DCTN1, DERL1, DERL2, DNAJA1, DNAJB1, DNAJB11, DNAJB2, DNAJB4, ERP44, FAF2, GOSR2, HERPUD1, HSP90AA1, HSP90AB1, HSP90B1, HSPA1A, HSPA2, HSPA4, HSPA4L, HSPA5, HSPA8, HSPB1, HSPD1, HSPH1, POMT1, PREB, PTPN1, RACK1, RHBDD1, SDF2L1, SEC61A1, SEC61A2, SEC61B, SEC62, SEC63, SRPRA, SRPRB, SSR1, STT3B, SYVN1, TBL2, UBXN4, VAPB, VCP, VIMP, WFS1, YIF1A]	GO_BiologicalProcess-GOA_09.02.2016_16h18	2e-22	3.4e-19	N/A	N/A	[4, 5]	None	30.2326
GO:0014070	response to organic cyclic compound	52	[ABCD3, ACSL1, ACSL3, AIFM1, ANXA1, APP, ARG1, ASNS, ASPH, ATP1A1, ATP1A2, ATP2B1, ATP7B, BAX, BSG, CAD, CDK1, CHRNA5, COMT, CPT1A, DHFR, DSG1, DSG2, EEF2, EPHX1, FASN, GOLT1B, HMOX1, HSP90AB1, HSP90B1, HSPD1, ITGB1, JUP, LDHA, MAVS, NPC1, NR2F1, PGRMC2, PSMB2, PTRH2, RANBP1, RBBP7, RUVBL2, SLC16A1, SLC37A4, SLC3A2, SMO, SOAT1, TGFBR1, TSPO, UBL4A, ZC3HAV1]	GO_BiologicalProcess-GOA_09.02.2016_16h18	0.33	1	N/A	N/A	[4]	None	5.44503
GO:0030003	cellular cation homeostasis	52	[ABCB7, APP, ASPH, ATP13A1, ATP1A1, ATP1A2, ATP1B3, ATP2A2, ATP2B1, ATP2C1, ATP5B, ATP6AP1, ATP6V0A1, ATP6V0A2, ATP6V0D1, ATP6V1A, ATP6V1F, ATP6V1H, ATP7B, BAX, CHP1, CLCN3, CLN6, FLVCR1, GJA1, GPR89A, HERPUD1, HMOX1, HMOX2, HSP90B1, IMMT, ITGB1, JPH1, MCU, NUBP2, PSEN1, PTRH2, RAB39A, RAP1GDS1, S100A8, SCO2, SLC30A1, SLC30A5, SLC30A6, SLC30A7, SLC37A4, STOML2, SV2A, TFRC, TMEM165, VAPB, WFS1]	GO_BiologicalProcess-GOA_09.02.2016_16h18	0.0042	1	N/A	N/A	[6, 7]	None	9.28571
GO:0042060	wound healing	52	[ABCC4, ABHD12, ACTB, ADAM17, ALB, ANXA1, APP, ATP1B3, ATP2A2, ATP2B1, BSG, C1QBP, CXADR, DAGLB, DGKE, DSP, FZD7, GGCX, GJA1, GLMN, GNAI3, HBD, HMGCR, HMOX1, HSPA5, HSPB1, ILK, ITGB1, JAM3, KIAA1715, KRT1, LAMP2, LMAN1, MTCH1, NACA, PKM, PPIA, PTK7, PTPN1, RAF1, S100A8, SCARB1, SLC16A1, SLC3A2, SLC7A5, SLC7A6, SPNS1, STX4, STXBP3, TGFBR1, TUBA4A, YWHAZ]	GO_BiologicalProcess-GOA_09.02.2016_16h18	0.59	1	N/A	N/A	[4]	None	6.67522
GO:0009199	ribonucleoside triphosphate metabolic process	51	[ADPGK, ATP1A2, ATP5A1, ATP5B, ATP5C1, ATP5D, ATP5EP2, ATP5F1, ATP5H, ATP5I, ATP5J2, ATP5L, ATP5O, ATP6V0A1, ATP6V0A2, ATP6V1A, CAD, COX15, COX4I1, CTPS1, ENO1, GAPDH, GNAI3, HK2, HSPA1A, HSPA8, LDHA, MON2, NDUFA4, NDUFA5, NDUFA8, NDUFA9, NDUFAF1, NDUFB10, NDUFB4, NDUFS1, NDUFS2, NDUFS3, NME2, NME3, PKM, PRKAG1, SLC25A13, SLC25A33, STOML2, TSPO, UCK2, UQCC3, UQCR10, UQCRC2, VCP]	GO_BiologicalProcess-GOA_09.02.2016_16h18	2.6e-13	4.2e-10	N/A	N/A	[6, 7, 8]	None	19.4656
GO:0009308	amine metabolic process	51	[ACSL3, ARG1, CEPT1, CHPT1, COMT, FABP5, GCDH, GOLT1B, GPAT4, LPCAT1, LPCAT2, LPCAT3, LPCAT4, MBOAT2, PNPLA6, PSMA1, PSMA2, PSMA3, PSMA4, PSMA5, PSMA6, PSMA7, PSMB1, PSMB2, PSMB3, PSMB4, PSMB5, PSMB7, PSMC1, PSMC2, PSMC4, PSMC5, PSMC6, PSMD1, PSMD11, PSMD12, PSMD13, PSMD14, PSMD2, PSMD3, PSMD6, PSMD7, PSMD8, SCARB1, SLC25A21, SLC38A1, SLC38A2, SMPD2, SMPD4, SPTLC2, TSPO]	GO_BiologicalProcess-GOA_09.02.2016_16h18	1.4e-13	2.2e-10	N/A	N/A	[4]	None	19.7674
GO:0031349	positive regulation of defense response	51	[AP1G1, C1QBP, CADM1, GJA1, HSP90B1, HSPA1A, HSPD1, IRAK1, MAVS, NLRX1, PIK3R4, PSMA1, PSMA2, PSMA3, PSMA4, PSMA5, PSMA6, PSMA7, PSMB1, PSMB2, PSMB3, PSMB4, PSMB5, PSMB7, PSMC1, PSMC2, PSMC4, PSMC5, PSMC6, PSMD1, PSMD11, PSMD12, PSMD13, PSMD14, PSMD2, PSMD3, PSMD6, PSMD7, PSMD8, PUM1, RAF1, RPSA, S100A14, S100A8, SKP1, SLC25A6, UBB, UBQLN1, UNC93B1, VAMP7, ZC3HAV1]	GO_BiologicalProcess-GOA_09.02.2016_16h18	5e-05	0.065	N/A	N/A	[3, 4, 5, 6]	None	11.1597
GO:0044106	cellular amine metabolic process	51	[ACSL3, ARG1, CEPT1, CHPT1, COMT, FABP5, GCDH, GOLT1B, GPAT4, LPCAT1, LPCAT2, LPCAT3, LPCAT4, MBOAT2, PNPLA6, PSMA1, PSMA2, PSMA3, PSMA4, PSMA5, PSMA6, PSMA7, PSMB1, PSMB2, PSMB3, PSMB4, PSMB5, PSMB7, PSMC1, PSMC2, PSMC4, PSMC5, PSMC6, PSMD1, PSMD11, PSMD12, PSMD13, PSMD14, PSMD2, PSMD3, PSMD6, PSMD7, PSMD8, SCARB1, SLC25A21, SLC38A1, SLC38A2, SMPD2, SMPD4, SPTLC2, TSPO]	GO_BiologicalProcess-GOA_09.02.2016_16h18	2.2e-14	3.7e-11	N/A	N/A	[4, 5]	None	20.6478
GO:0045732	positive regulation of protein catabolic process	51	[BAG6, CDK1, DDRGK1, DNAJB2, GJA1, HERPUD1, HSPBP1, LPCAT1, NDUFA13, NSF, PSEN1, PSMA1, PSMA2, PSMA3, PSMA4, PSMA5, PSMA6, PSMA7, PSMB1, PSMB2, PSMB3, PSMB4, PSMB5, PSMB7, PSMC1, PSMC2, PSMC4, PSMC5, PSMC6, PSMD1, PSMD11, PSMD12, PSMD13, PSMD14, PSMD2, PSMD3, PSMD6, PSMD7, PSMD8, RACK1, RHBDD1, RHBDD3, SEC22B, SGTA, SKP1, STX5, TMEM259, UBB, UBQLN1, UBQLN2, VCP]	GO_BiologicalProcess-GOA_09.02.2016_16h18	7.6e-13	1.2e-09	N/A	N/A	[4, 5, 6, 7]	None	18.9591
GO:1903050	regulation of proteolysis involved in cellular protein catabolic process	51	[BAG5, BAG6, CDK1, CDKN2A, DDRGK1, DNAJB2, GLMN, HERPUD1, HSP90AB1, HSPBP1, MAD2L1, PSEN1, PSMA1, PSMA2, PSMA3, PSMA4, PSMA5, PSMA6, PSMA7, PSMB1, PSMB2, PSMB3, PSMB4, PSMB5, PSMB7, PSMC1, PSMC2, PSMC4, PSMC5, PSMC6, PSMD1, PSMD11, PSMD12, PSMD13, PSMD14, PSMD2, PSMD3, PSMD6, PSMD7, PSMD8, RACK1, RAD23B, SGTA, SKP1, UBB, UBQLN1, UBQLN2, UBQLN4, UBXN1, UFL1, VCP]	GO_BiologicalProcess-GOA_09.02.2016_16h18	1.6e-13	2.6e-10	N/A	N/A	[6, 7, 8]	None	19.6911
GO:1903362	regulation of cellular protein catabolic process	51	[BAG5, BAG6, CDK1, CDKN2A, DDRGK1, DNAJB2, GLMN, HERPUD1, HSP90AB1, HSPBP1, MAD2L1, PSEN1, PSMA1, PSMA2, PSMA3, PSMA4, PSMA5, PSMA6, PSMA7, PSMB1, PSMB2, PSMB3, PSMB4, PSMB5, PSMB7, PSMC1, PSMC2, PSMC4, PSMC5, PSMC6, PSMD1, PSMD11, PSMD12, PSMD13, PSMD14, PSMD2, PSMD3, PSMD6, PSMD7, PSMD8, RACK1, RAD23B, SGTA, SKP1, UBB, UBQLN1, UBQLN2, UBQLN4, UBXN1, UFL1, VCP]	GO_BiologicalProcess-GOA_09.02.2016_16h18	3.7e-12	5.8e-09	N/A	N/A	[5, 6, 7]	None	18.2143
GO:0006576	cellular biogenic amine metabolic process	50	[ACSL3, ARG1, CEPT1, CHPT1, FABP5, GCDH, GOLT1B, GPAT4, LPCAT1, LPCAT2, LPCAT3, LPCAT4, MBOAT2, PNPLA6, PSMA1, PSMA2, PSMA3, PSMA4, PSMA5, PSMA6, PSMA7, PSMB1, PSMB2, PSMB3, PSMB4, PSMB5, PSMB7, PSMC1, PSMC2, PSMC4, PSMC5, PSMC6, PSMD1, PSMD11, PSMD12, PSMD13, PSMD14, PSMD2, PSMD3, PSMD6, PSMD7, PSMD8, SCARB1, SLC25A21, SLC38A1, SLC38A2, SMPD2, SMPD4, SPTLC2, TSPO]	GO_BiologicalProcess-GOA_09.02.2016_16h18	2.1e-16	3.5e-13	N/A	N/A	[5, 6]	None	23.3645
GO:0009123	nucleoside monophosphate metabolic process	50	[ADPGK, ATP1A2, ATP5A1, ATP5B, ATP5C1, ATP5D, ATP5EP2, ATP5F1, ATP5H, ATP5I, ATP5J2, ATP5L, ATP5O, ATP6V0A1, ATP6V0A2, ATP6V1A, CAD, COX15, COX4I1, ENO1, GAPDH, GART, HK2, HSPA1A, HSPA8, LDHA, MON2, NDUFA4, NDUFA5, NDUFA8, NDUFA9, NDUFAF1, NDUFB10, NDUFB4, NDUFS1, NDUFS2, NDUFS3, PKM, PRKAG1, PRPS1, SLC25A13, SLC25A33, STOML2, TSPO, UCK2, UMPS, UQCC3, UQCR10, UQCRC2, VCP]	GO_BiologicalProcess-GOA_09.02.2016_16h18	3.4e-10	5.2e-07	N/A	N/A	[5, 6, 7]	None	16.3399
GO:0009161	ribonucleoside monophosphate metabolic process	50	[ADPGK, ATP1A2, ATP5A1, ATP5B, ATP5C1, ATP5D, ATP5EP2, ATP5F1, ATP5H, ATP5I, ATP5J2, ATP5L, ATP5O, ATP6V0A1, ATP6V0A2, ATP6V1A, CAD, COX15, COX4I1, ENO1, GAPDH, GART, HK2, HSPA1A, HSPA8, LDHA, MON2, NDUFA4, NDUFA5, NDUFA8, NDUFA9, NDUFAF1, NDUFB10, NDUFB4, NDUFS1, NDUFS2, NDUFS3, PKM, PRKAG1, PRPS1, SLC25A13, SLC25A33, STOML2, TSPO, UCK2, UMPS, UQCC3, UQCR10, UQCRC2, VCP]	GO_BiologicalProcess-GOA_09.02.2016_16h18	8e-11	1.2e-07	N/A	N/A	[6, 7, 8]	None	17.0068
GO:1904951	positive regulation of establishment of protein localization	50	[ACSL3, APBB1, ASPH, B3GAT3, C2CD2L, CADM1, CCT2, CCT4, CCT5, CCT6A, CCT7, CCT8, CDK1, CHP1, DNAJC5, EMD, GJA1, GLMN, GLUD1, HNRNPM, HSP90AB1, HUWE1, IPO5, ITGB1, JUP, MAVS, MCU, MPC2, MYO1C, PPIA, PSMB7, PSMD8, RAB29, RACK1, RER1, RUVBL1, S100A8, SMO, SREBF2, STOM, STX4, TARDBP, TCAF1, TCP1, TGFBR1, VAMP3, WLS, YWHAE, YWHAQ, YWHAZ]	GO_BiologicalProcess-GOA_09.02.2016_16h18	0.0048	1	N/A	N/A	[2, 3, 4, 5, 6]	None	9.29368
GO:0007417	central nervous system development	49	[ACSL3, ACTB, ALDH3A2, APP, ARCN1, ARF4, ATP2B1, ATP5F1, ATP6V0D1, BAG3, BAG6, BAX, CNP, COX7B, FASN, GART, GLUD1, HSPA5, IGF1R, ITGB1, LDHA, MBOAT7, NDUFS3, NR2F1, OMA1, PHGDH, POMK, PRKDC, PRMT5, PSEN1, RBFOX2, RTN4, S100A8, SLC38A2, SLITRK5, SMO, SOAT1, STXBP3, TMEM57, TSPO, UBB, UBL4A, UGT8, UQCRQ, USP9X, WLS, WRB, YWHAE, YWHAQ]	GO_BiologicalProcess-GOA_09.02.2016_16h18	0.052	1	N/A	N/A	[4, 5, 6]	None	4.79452
GO:0008654	phospholipid biosynthetic process	49	[ACSL3, AGPAT1, AGPAT2, AGPAT3, AGPAT4, ALG5, ARF3, CDIPT, CDS2, CEPT1, CHPT1, DGAT1, DGKE, DOLK, DPM1, FABP5, FAR1, FDPS, GPAA1, GPAT3, GPAT4, HADHA, HADHB, LCLAT1, LPCAT1, LPCAT2, LPCAT3, LPCAT4, LPGAT1, MBOAT2, MBOAT7, PI4K2A, PIGG, PIGK, PIGN, PIGO, PIGS, PIGT, PIGU, PIGW, PIK3R4, PISD, PLD3, PTDSS1, PTDSS2, PTPMT1, SACM1L, SERINC1, SPTLC2]	GO_BiologicalProcess-GOA_09.02.2016_16h18	1.1e-12	1.7e-09	N/A	N/A	[4, 5, 6]	None	19.2913
GO:0009144	purine nucleoside triphosphate metabolic process	49	[ADPGK, ATP1A2, ATP5A1, ATP5B, ATP5C1, ATP5D, ATP5EP2, ATP5F1, ATP5H, ATP5I, ATP5J2, ATP5L, ATP5O, ATP6V0A1, ATP6V0A2, ATP6V1A, COX15, COX4I1, ENO1, GAPDH, GNAI3, HK2, HSPA1A, HSPA8, LDHA, MON2, NDUFA4, NDUFA5, NDUFA8, NDUFA9, NDUFAF1, NDUFB10, NDUFB4, NDUFS1, NDUFS2, NDUFS3, NME2, NME3, PKM, PRKAG1, SAMHD1, SLC25A13, SLC25A33, STOML2, TSPO, UQCC3, UQCR10, UQCRC2, VCP]	GO_BiologicalProcess-GOA_09.02.2016_16h18	3.1e-12	4.9e-09	N/A	N/A	[6, 7, 8]	None	18.7739
GO:0009991	response to extracellular stimulus	49	[ACSL1, ACSL3, ACSL4, AIFM1, ALB, ARG1, ASNS, ATP2B1, COMT, COX4I1, DAD1, EEF2, GCN1, HAT1, HAX1, HMGCR, HMOX1, HSPA5, HSPA8, ITGB1, LDHA, NPC1, OMA1, PARL, PIK3R4, PKM, POR, PTRH2, RNF5, RUVBL1, SCFD1, SLC16A1, SLC27A4, SLC2A1, SLC37A4, SLC38A2, SOAT1, SPTLC1, SPTLC2, SREBF2, TBL2, TFRC, TSPO, UBL4A, UBQLN1, UBQLN2, UBQLN4, VDAC1, VDAC2]	GO_BiologicalProcess-GOA_09.02.2016_16h18	0.037	1	N/A	N/A	[3]	None	8.31919
GO:0016071	mRNA metabolic process	49	[AAR2, APP, C1QBP, DDX6, EIF4A1, EIF4G1, FASTKD5, HNRNPF, HNRNPH1, HNRNPM, HSPA1A, HSPA8, KHSRP, NONO, PCBP1, PELO, POLR2H, PPIH, PPP2R1A, PRMT5, PRPF6, QKI, RBFOX2, RBM4, RDH14, RNGTT, RPL23, RPL38, RPS10, RPS11, RPS12, RPS15A, RPS16, RPS17, RPS18, RPS2, RPS25, RPS27, RPS3, RPS3A, RPS4X, RPS5, RPSA, SF1, SNRPB, TARDBP, UPF1, WDR77, ZC3HAV1]	GO_BiologicalProcess-GOA_09.02.2016_16h18	0.18	1	N/A	N/A	[5, 6, 7]	None	7.49235
GO:0031331	positive regulation of cellular catabolic process	49	[BAX, CDK1, CPT1A, DDRGK1, DNAJB2, HERPUD1, HSPBP1, MTDH, PSEN1, PSMA1, PSMA2, PSMA3, PSMA4, PSMA5, PSMA6, PSMA7, PSMB1, PSMB2, PSMB3, PSMB4, PSMB5, PSMB7, PSMC1, PSMC2, PSMC4, PSMC5, PSMC6, PSMD1, PSMD11, PSMD12, PSMD13, PSMD14, PSMD2, PSMD3, PSMD6, PSMD7, PSMD8, PTPN1, RACK1, SGTA, SKP1, SPTLC1, SPTLC2, TMEM59, UBB, UBQLN1, UBQLN2, VCP, ZC3HAV1]	GO_BiologicalProcess-GOA_09.02.2016_16h18	2.6e-08	3.7e-05	N/A	N/A	[4, 5, 6]	None	14.759
GO:0031667	response to nutrient levels	49	[ACSL1, ACSL3, ACSL4, AIFM1, ALB, ARG1, ASNS, ATP2B1, COMT, COX4I1, DAD1, EEF2, GCN1, HAT1, HAX1, HMGCR, HMOX1, HSPA5, HSPA8, ITGB1, LDHA, NPC1, OMA1, PARL, PIK3R4, PKM, POR, PTRH2, RNF5, RUVBL1, SCFD1, SLC16A1, SLC27A4, SLC2A1, SLC37A4, SLC38A2, SOAT1, SPTLC1, SPTLC2, SREBF2, TBL2, TFRC, TSPO, UBL4A, UBQLN1, UBQLN2, UBQLN4, VDAC1, VDAC2]	GO_BiologicalProcess-GOA_09.02.2016_16h18	0.016	1	N/A	N/A	[4]	None	8.75
GO:0060322	head development	49	[ACSL3, ACTB, APP, ARCN1, ARF4, ASPH, ATP2B1, ATP5F1, ATP6AP2, ATP6V0D1, BAG3, BAG6, BAX, CNP, FASN, FLVCR1, GART, GLUD1, HSPA5, IGF1R, ITGB1, LDHA, MBOAT7, NDUFS3, NR2F1, OMA1, PHGDH, POMK, PRKDC, PSEN1, RAF1, RBFOX2, RTN4, SGPL1, SLC38A2, SLITRK5, SMO, SOAT1, STXBP3, TMEM57, TSPO, UBB, UBL4A, UQCRQ, USP9X, WLS, WRB, YWHAE, YWHAQ]	GO_BiologicalProcess-GOA_09.02.2016_16h18	0.82	1	N/A	N/A	[3]	None	5.97561
GO:0006979	response to oxidative stress	48	[AIFM1, ALDH3A2, ANXA1, APP, ARG1, ARL6IP5, ATP2A2, BAG5, CDK1, DHCR24, DHFR, EEF2, FASN, GPX8, HMOX1, HMOX2, HSPA1A, HSPB1, HSPD1, HSPH1, KRT1, LDHA, MCL1, MTCH1, NDUFB4, NDUFS2, NME2, NONO, P4HB, PIGU, PRDX1, PRDX2, PSEN1, PSMB5, PYCR1, PYCR2, RACK1, RPS3, SELK, SLC25A24, STX4, TMEM161A, TXN, UBL4A, UBQLN1, VIMP, VKORC1L1, VRK2]	GO_BiologicalProcess-GOA_09.02.2016_16h18	0.00019	0.24	N/A	N/A	[3]	None	10.8597
GO:0009205	purine ribonucleoside triphosphate metabolic process	48	[ADPGK, ATP1A2, ATP5A1, ATP5B, ATP5C1, ATP5D, ATP5EP2, ATP5F1, ATP5H, ATP5I, ATP5J2, ATP5L, ATP5O, ATP6V0A1, ATP6V0A2, ATP6V1A, COX15, COX4I1, ENO1, GAPDH, GNAI3, HK2, HSPA1A, HSPA8, LDHA, MON2, NDUFA4, NDUFA5, NDUFA8, NDUFA9, NDUFAF1, NDUFB10, NDUFB4, NDUFS1, NDUFS2, NDUFS3, NME2, NME3, PKM, PRKAG1, SLC25A13, SLC25A33, STOML2, TSPO, UQCC3, UQCR10, UQCRC2, VCP]	GO_BiologicalProcess-GOA_09.02.2016_16h18	4.1e-12	6.4e-09	N/A	N/A	[7, 8, 9]	None	18.8976
GO:0017038	protein import	48	[AFG3L2, CDK1, CHP1, CSE1L, EMD, FZD7, HNRNPM, HSP90AA1, HSP90AB1, HSPA4, HSPA8, IPO13, IPO4, IPO5, IPO7, IPO8, IPO9, JUP, KPNA2, KPNB1, LAMP2, MAVS, NDUFA13, NUP133, NUP155, NUP188, NUP205, NUP93, PAM16, PEX16, PHB2, PPM1B, PRDX1, RAN, RANBP2, RPL23, SAMM50, SEC61B, SMO, TGFBR1, TIMM17A, TIMM17B, TIMM23, TIMM50, TNPO1, TNPO3, TOMM22, TXN]	GO_BiologicalProcess-GOA_09.02.2016_16h18	1.8e-07	0.00026	N/A	N/A	[4, 5, 6]	None	13.9535
GO:0036503	ERAD pathway	48	[AMFR, AUP1, BAG6, CCDC47, DERL1, DERL2, DNAJB2, DNAJC10, ERLEC1, ERLIN2, FAF2, GET4, HERPUD1, HM13, HSP90B1, HSPA5, KIAA0368, MAN1B1, MARCH6, NPLOC4, OS9, PSMC1, PSMC2, PSMC4, PSMC5, PSMC6, RHBDD1, RNF185, RNF5, SDF2L1, SEC61B, SEL1L, SGTA, STT3B, SYVN1, TMEM259, TMUB1, UBAC2, UBE2G2, UBE2J1, UBQLN1, UBQLN2, UBXN1, UBXN4, UFD1L, VCP, VIMP, WFS1]	GO_BiologicalProcess-GOA_09.02.2016_16h18	4.4e-35	7.6e-32	N/A	N/A	[3, 4, 5, 6]	None	55.1724
GO:0045786	negative regulation of cell cycle	48	[APBB1, AURKB, CDK1, CDKN2A, DHCR24, FANCI, GLMN, ILK, LAMTOR1, MAD2L1, NR2F1, NUBP2, PRKAG1, PRKDC, PSMA1, PSMA2, PSMA3, PSMA4, PSMA5, PSMA6, PSMA7, PSMB1, PSMB2, PSMB3, PSMB4, PSMB5, PSMB7, PSMC1, PSMC2, PSMC4, PSMC5, PSMC6, PSMD1, PSMD11, PSMD12, PSMD13, PSMD14, PSMD2, PSMD3, PSMD6, PSMD7, PSMD8, S100A8, SLC25A33, TBRG4, TGFBR1, UBB, VPS4A]	GO_BiologicalProcess-GOA_09.02.2016_16h18	0.01	1	N/A	N/A	[3, 4, 5]	None	8.97196
GO:1901605	alpha-amino acid metabolic process	48	[AASS, ABHD12, ARG1, ASNS, CAD, COMT, CTPS1, DHFR, DPAGT1, GART, GCAT, GCDH, GLUD1, GOLT1B, ICMT, LPCAT3, LPCAT4, MBOAT2, MCCC1, MCCC2, P4HB, PHGDH, PRDX4, PTDSS1, PTDSS2, PYCR1, PYCR2, RPL23, RPL38, RPS10, RPS11, RPS12, RPS15A, RPS16, RPS17, RPS18, RPS2, RPS25, RPS27, RPS3, RPS3A, RPS4X, RPS5, RPSA, SERINC1, SLC19A1, SLC1A3, SLC25A21]	GO_BiologicalProcess-GOA_09.02.2016_16h18	5.3e-06	0.0072	N/A	N/A	[4, 5, 7, 8]	None	12.4352
GO:0006612	protein targeting to membrane	47	[ARL6IP1, BSG, CHP1, DDOST, ICMT, MYO1C, PEX16, PSMD2, RPL23, RPL38, RPN1, RPN2, RPS10, RPS11, RPS12, RPS15A, RPS16, RPS17, RPS18, RPS2, RPS25, RPS27, RPS3, RPS3A, RPS4X, RPS5, RPSA, SEC11A, SEC61A1, SEC61B, SEC62, SEC63, SPCS1, SPCS2, SPCS3, SRP54, SRP68, SRPRA, SRPRB, SSR1, SSR3, SSR4, STOM, TCAF1, TMED2, TRAM1, VAMP7]	GO_BiologicalProcess-GOA_09.02.2016_16h18	1e-14	1.6e-11	N/A	N/A	[5, 6, 7, 8]	None	22.381
GO:0007010	cytoskeleton organization	47	[ACTR2, ANXA1, ATP2C1, AURKB, BAG4, CDC42EP1, CDK1, CHP1, CNP, CXADR, DNAAF5, DNAJB6, DSP, GAPDH, GCC2, HAX1, HSP90B1, ILK, ITGB1, JAM3, JUP, KPNB1, KRT16, KRT17, MAPRE2, MYO1B, NUBP2, PDLIM7, PFDN2, PPP2R1A, PTK7, PTPN1, RAB13, RAF1, RAN, RANBP1, RPS3, S100A8, SLC16A1, TUBA1B, TUBB, TUBB2A, TUBG1, TUBGCP2, UGT8, VAMP4, XPO1]	GO_BiologicalProcess-GOA_09.02.2016_16h18	0.0012	1	N/A	N/A	[4]	None	4.09051
GO:0007346	regulation of mitotic cell cycle	47	[ADAM17, ANXA1, APP, ASNS, CDC45, CDK1, CDKN2A, DDB1, FANCI, HSPA2, IGF1R, MAD2L1, PHB2, PKMYT1, PRKDC, PRMT5, PSMA1, PSMA2, PSMA3, PSMA4, PSMA5, PSMA6, PSMA7, PSMB1, PSMB2, PSMB3, PSMB4, PSMB5, PSMB7, PSMC1, PSMC2, PSMC4, PSMC5, PSMC6, PSMD1, PSMD11, PSMD12, PSMD13, PSMD14, PSMD2, PSMD3, PSMD6, PSMD7, PSMD8, RANBP1, SKP1, UBB]	GO_BiologicalProcess-GOA_09.02.2016_16h18	0.012	1	N/A	N/A	[4, 5]	None	9.00383
GO:0008286	insulin receptor signaling pathway	47	[ATP6AP1, ATP6V0A1, ATP6V0A2, ATP6V0D1, ATP6V1A, ATP6V1F, ATP6V1H, EIF4G1, IGF1R, IRS4, LAMTOR1, OSBPL8, PIGU, PIK3R4, PRKAG1, PSMA1, PSMA2, PSMA3, PSMA4, PSMA5, PSMA6, PSMA7, PSMB1, PSMB2, PSMB3, PSMB4, PSMB5, PSMB7, PSMC1, PSMC2, PSMC4, PSMC5, PSMC6, PSMD1, PSMD11, PSMD12, PSMD13, PSMD14, PSMD2, PSMD3, PSMD6, PSMD7, PSMD8, PTPN1, RAF1, SPNS1, UBB]	GO_BiologicalProcess-GOA_09.02.2016_16h18	4.8e-07	0.00068	N/A	N/A	[7, 8, 9]	None	13.5447
GO:0009126	purine nucleoside monophosphate metabolic process	47	[ADPGK, ATP1A2, ATP5A1, ATP5B, ATP5C1, ATP5D, ATP5EP2, ATP5F1, ATP5H, ATP5I, ATP5J2, ATP5L, ATP5O, ATP6V0A1, ATP6V0A2, ATP6V1A, COX15, COX4I1, ENO1, GAPDH, GART, HK2, HSPA1A, HSPA8, LDHA, MON2, NDUFA4, NDUFA5, NDUFA8, NDUFA9, NDUFAF1, NDUFB10, NDUFB4, NDUFS1, NDUFS2, NDUFS3, PKM, PRKAG1, PRPS1, SLC25A13, SLC25A33, STOML2, TSPO, UQCC3, UQCR10, UQCRC2, VCP]	GO_BiologicalProcess-GOA_09.02.2016_16h18	5.9e-10	9.1e-07	N/A	N/A	[6, 7, 8]	None	16.6667
GO:0009167	purine ribonucleoside monophosphate metabolic process	47	[ADPGK, ATP1A2, ATP5A1, ATP5B, ATP5C1, ATP5D, ATP5EP2, ATP5F1, ATP5H, ATP5I, ATP5J2, ATP5L, ATP5O, ATP6V0A1, ATP6V0A2, ATP6V1A, COX15, COX4I1, ENO1, GAPDH, GART, HK2, HSPA1A, HSPA8, LDHA, MON2, NDUFA4, NDUFA5, NDUFA8, NDUFA9, NDUFAF1, NDUFB10, NDUFB4, NDUFS1, NDUFS2, NDUFS3, PKM, PRKAG1, PRPS1, SLC25A13, SLC25A33, STOML2, TSPO, UQCC3, UQCR10, UQCRC2, VCP]	GO_BiologicalProcess-GOA_09.02.2016_16h18	5.3e-10	8e-07	N/A	N/A	[7, 8, 9]	None	16.726
GO:0016050	vesicle organization	47	[ANXA1, AP1G1, ARCN1, BET1, CLCN3, COPA, COPB1, COPB2, COPE, COPG1, COPZ1, GNAI3, GOSR1, GOSR2, LMAN1, NSF, PICALM, PPP6C, PREB, RAB14, RAB1A, RAB29, RAB32, RAB39A, RAB8A, SAR1A, SCFD1, SEC22B, SNAP23, SNAP47, SORT1, STX12, STX17, STX4, STX5, STX7, STX8, TMED10, TMED2, TMED9, VAMP3, VAMP4, VAMP7, VAPA, VAPB, VPS4A, VTI1A]	GO_BiologicalProcess-GOA_09.02.2016_16h18	1.3e-09	2e-06	N/A	N/A	[4]	None	16.263
GO:0043405	regulation of MAP kinase activity	47	[CDK1, DNAJA1, ETFA, HACD3, HMGCR, IGF1R, ILK, IRAK1, MAGED1, PIGU, PPP2R1A, PSEN1, PSMA1, PSMA2, PSMA3, PSMA4, PSMA5, PSMA6, PSMA7, PSMB1, PSMB2, PSMB3, PSMB4, PSMB5, PSMB7, PSMC1, PSMC2, PSMC4, PSMC5, PSMC6, PSMD1, PSMD11, PSMD12, PSMD13, PSMD14, PSMD2, PSMD3, PSMD6, PSMD7, PSMD8, PTPN1, RAF1, RPS3, S100A8, SPNS1, TGFBR1, UBB]	GO_BiologicalProcess-GOA_09.02.2016_16h18	0.0046	1	N/A	N/A	[6, 7, 8, 9, 10, 11]	None	9.41884
GO:0044087	regulation of cellular component biogenesis	47	[ACTR2, ADGRL2, ATXN2L, BAG4, BAG5, BAX, CAND1, CDC42EP1, DNAJA4, DNAJB1, DNAJB2, DNAJB6, DNAJC5, FASN, GJA1, HAX1, HSP90AA1, HSPA1A, HSPA2, HSPA8, MYO1C, NCLN, ORMDL1, PSMC1, PSMC2, PSMC4, PSMC5, PSMC6, PTRH2, RACK1, RAF1, RDH14, RNF5, RPS3, SAR1A, SCFD1, SLITRK5, SMPD2, STX18, TGFBR1, TUBGCP2, UBQLN1, UBQLN2, VCP, VDAC2, VDAC3, VPS4A]	GO_BiologicalProcess-GOA_09.02.2016_16h18	0.65	1	N/A	N/A	[2, 3]	None	5.78106
GO:0045089	positive regulation of innate immune response	47	[AP1G1, C1QBP, CADM1, HSP90B1, HSPA1A, HSPD1, IRAK1, MAVS, NLRX1, PIK3R4, PSMA1, PSMA2, PSMA3, PSMA4, PSMA5, PSMA6, PSMA7, PSMB1, PSMB2, PSMB3, PSMB4, PSMB5, PSMB7, PSMC1, PSMC2, PSMC4, PSMC5, PSMC6, PSMD1, PSMD11, PSMD12, PSMD13, PSMD14, PSMD2, PSMD3, PSMD6, PSMD7, PSMD8, PUM1, RAF1, RPSA, S100A14, SKP1, UBB, UBQLN1, UNC93B1, ZC3HAV1]	GO_BiologicalProcess-GOA_09.02.2016_16h18	8.7e-07	0.0012	N/A	N/A	[4, 5, 6, 7]	None	13.4286
GO:0051345	positive regulation of hydrolase activity	47	[AHSA1, AIFM1, APP, ARF4, ARL1, ARL6IP5, ASPH, ATP1B3, BAX, CDC42EP1, CDKN2A, DNAJA3, DNAJB1, DNAJB11, DNAJB6, DNAJC1, DNAJC10, ELMOD2, ETFA, FASN, HACD3, HSPA1A, HSPA2, HSPA5, HSPD1, ITGB1, LAMTOR1, MSH6, MTCH1, NDUFA13, PCNA, PDCD6, PGAM5, PICALM, PISD, PSMD14, PTPN1, RACK1, RANBP1, RANGAP1, RAP1GDS1, RIC8A, RPS3, S100A8, UNC45A, VAPB, VCP]	GO_BiologicalProcess-GOA_09.02.2016_16h18	0.28	1	N/A	N/A	[4, 5, 6]	None	5.3288
GO:0072358	cardiovascular system development	47	[ATP5B, BAX, C3orf58, CAD, CDK1, CRELD1, CXADR, DHCR7, DHRS3, DNAJC5, DSG2, DSP, FLVCR1, GJA1, GLMN, HMOX1, HSPB1, ILK, ITGB1, JAM3, KRT1, LEMD2, LEMD3, MTDH, NACA, NR2F1, NSDHL, PCNA, PDCD6, PIGU, PNPLA6, PRKDC, PSEN1, PSMA7, PTK7, QKI, RAF1, RIC8A, RTN4, SGPL1, SLC12A6, SLC38A1, SLITRK5, SMO, SYNJ2BP, TGFBR1, TMED2]	GO_BiologicalProcess-GOA_09.02.2016_16h18	0.014	1	N/A	N/A	[4, 5, 6]	None	4.48046
GO:0072359	circulatory system development	47	[ATP5B, BAX, C3orf58, CAD, CDK1, CRELD1, CXADR, DHCR7, DHRS3, DNAJC5, DSG2, DSP, FLVCR1, GJA1, GLMN, HMOX1, HSPB1, ILK, ITGB1, JAM3, KRT1, LEMD2, LEMD3, MTDH, NACA, NR2F1, NSDHL, PCNA, PDCD6, PIGU, PNPLA6, PRKDC, PSEN1, PSMA7, PTK7, QKI, RAF1, RIC8A, RTN4, SGPL1, SLC12A6, SLC38A1, SLITRK5, SMO, SYNJ2BP, TGFBR1, TMED2]	GO_BiologicalProcess-GOA_09.02.2016_16h18	0.014	1	N/A	N/A	[4, 5]	None	4.48046
GO:1903649	regulation of cytoplasmic transport	47	[AAAS, ACSL3, ASPH, ATP1A2, BAG4, BAX, CDK1, CDKN2A, CHP1, DERL2, EMD, ERLEC1, FZD7, GCC2, HAX1, HSP90AB1, HUWE1, IPO5, JPH1, JUP, LYPLAL1, MAVS, OS9, PARL, PPM1B, PRDX1, PSMB7, PSMD8, RACK1, RANGAP1, RBM4, RUVBL1, SAR1A, SCFD1, SMO, SREBF2, STX18, TGFBR1, TXN, UBAC2, UBE2G2, UBE2J1, USE1, VAMP4, VAMP7, XPO1, YIPF5]	GO_BiologicalProcess-GOA_09.02.2016_16h18	0.0029	1	N/A	N/A	[5, 6]	None	9.71074
GO:0006732	coenzyme metabolic process	46	[AASS, ACACA, ACLY, ACOT8, ACSL1, ACSL3, ACSL4, ADCK3, ADPGK, AGK, COQ5, DCAKD, DGAT1, DHFR, ELOVL1, ENO1, FAR1, FASN, GAPDH, GART, GCDH, GPAT4, HACD2, HK2, HMGCR, HSD17B12, LDHA, LDHB, MCCC2, MPC2, NDUFA9, NNT, PDHB, PDK3, PHGDH, PKM, PRKAG1, SCD, SLC19A1, SLC25A1, SLC5A6, SUCLG1, TECR, UBIAD1, UBL4A, VCP]	GO_BiologicalProcess-GOA_09.02.2016_16h18	4.8e-07	0.00068	N/A	N/A	[4]	None	13.7313
GO:0006790	sulfur compound metabolic process	46	[AASS, ACACA, ACLY, ACOT8, ACSL1, ACSL3, ACSL4, AGK, B3GAT3, B4GALT7, CHPF, CHST14, COMT, DGAT1, EEF1G, ELOVL1, EXTL2, FAR1, FASN, GCDH, GGT7, GOLT1B, GPAT4, HACD2, HSD17B12, ICMT, IMPAD1, KRT17, MCCC1, MCCC2, MGST3, MPC2, PCCB, PDHB, PDK3, PHGDH, SCD, SLC19A2, SLC25A1, SLC25A10, SLC35B2, SLC5A6, SUCLG1, TECR, TXN, UBL4A]	GO_BiologicalProcess-GOA_09.02.2016_16h18	0.00017	0.22	N/A	N/A	[3]	None	11.1111
GO:0006875	cellular metal ion homeostasis	46	[ABCB7, APP, ASPH, ATP13A1, ATP1A1, ATP1A2, ATP1B3, ATP2A2, ATP2B1, ATP2C1, ATP6AP1, ATP6V0A1, ATP6V0A2, ATP6V0D1, ATP6V1A, ATP6V1F, ATP6V1H, ATP7B, BAX, FLVCR1, GJA1, HERPUD1, HMOX1, HMOX2, HSP90B1, IMMT, ITGB1, JPH1, MCU, NUBP2, PSEN1, PTRH2, RAP1GDS1, S100A8, SCO2, SLC30A1, SLC30A5, SLC30A6, SLC30A7, SLC37A4, STOML2, SV2A, TFRC, TMEM165, VAPB, WFS1]	GO_BiologicalProcess-GOA_09.02.2016_16h18	0.016	1	N/A	N/A	[7, 8]	None	8.84615
GO:0006913	nucleocytoplasmic transport	46	[AAAS, CDK1, CDKN2A, CHP1, CSE1L, EIF5A, EMD, FZD7, HSP90AB1, HSPA9, IPO13, IPO4, IPO5, IPO7, IPO8, IPO9, JUP, KPNA2, KPNB1, MAVS, NUP133, NUP155, NUP188, NUP205, NUP93, PHB2, PPM1B, PRDX1, RAN, RANBP2, RANGAP1, RBM4, RPL23, RPSA, SEC61B, SET, SMO, TGFBR1, TNPO1, TNPO3, TXN, UPF1, XPO1, XPO5, XPO7, XPOT]	GO_BiologicalProcess-GOA_09.02.2016_16h18	0.0016	1	N/A	N/A	[6]	None	10.0218
GO:0019953	sexual reproduction	46	[AAAS, ADAM17, APP, BAG6, BAX, CADM1, CCT2, CCT3, CCT4, CCT5, CCT7, CCT8, CDK1, CXADR, DNAJA1, DNAJC5, FANCD2, FASN, FNDC3A, HSPA2, IGF2R, ITGB1, JAM3, KIAA1524, NDC1, NR2F1, PGM3, PPP2R1A, PRDX4, PRKAG1, PUM1, QKI, RAD23B, RHBDD1, RUVBL1, SGPL1, SLC4A2, SPNS1, TCP1, TGFBR1, TRIP13, UBAP2L, UBE2J1, UBE2Q1, USP9X, WRB]	GO_BiologicalProcess-GOA_09.02.2016_16h18	0.46	1	N/A	N/A	[2, 3, 4]	None	5.57576
GO:0034504	protein localization to nucleus	46	[CCT2, CCT3, CCT4, CCT5, CCT6A, CCT7, CCT8, CDK1, CDKN2A, CHP1, CSE1L, DNAJB6, EMD, FZD7, HNRNPM, HSP90AB1, IPO13, IPO4, IPO5, IPO7, IPO8, IPO9, JUP, KPNA2, KPNB1, MAVS, NUP133, NUP155, NUP188, NUP205, NUP93, OSBPL8, PHB2, PPM1B, PRDX1, RAN, RANBP2, RPL23, SEC61B, SMO, TCP1, TGFBR1, TNPO1, TNPO3, TXN, XPO1]	GO_BiologicalProcess-GOA_09.02.2016_16h18	1.1e-05	0.015	N/A	N/A	[6]	None	12.2667
GO:0042180	cellular ketone metabolic process	46	[ADCK3, ANXA1, COMT, COQ5, CPT1A, ERLIN2, HMGCR, KDSR, NDUFA9, PDHB, PDK3, PSMA1, PSMA2, PSMA3, PSMA4, PSMA5, PSMA6, PSMA7, PSMB1, PSMB2, PSMB3, PSMB4, PSMB5, PSMB7, PSMC1, PSMC2, PSMC4, PSMC5, PSMC6, PSMD1, PSMD11, PSMD12, PSMD13, PSMD14, PSMD2, PSMD3, PSMD6, PSMD7, PSMD8, RANBP2, SCAP, SLC25A21, TELO2, UBIAD1, VIMP, VKORC1L1]	GO_BiologicalProcess-GOA_09.02.2016_16h18	4.6e-09	6.9e-06	N/A	N/A	[3, 4]	None	15.8621
GO:0051169	nuclear transport	46	[AAAS, CDK1, CDKN2A, CHP1, CSE1L, EIF5A, EMD, FZD7, HSP90AB1, HSPA9, IPO13, IPO4, IPO5, IPO7, IPO8, IPO9, JUP, KPNA2, KPNB1, MAVS, NUP133, NUP155, NUP188, NUP205, NUP93, PHB2, PPM1B, PRDX1, RAN, RANBP2, RANGAP1, RBM4, RPL23, RPSA, SEC61B, SET, SMO, TGFBR1, TNPO1, TNPO3, TXN, UPF1, XPO1, XPO5, XPO7, XPOT]	GO_BiologicalProcess-GOA_09.02.2016_16h18	0.0017	1	N/A	N/A	[5]	None	9.91379
GO:0051348	negative regulation of transferase activity	46	[BAG5, CDKN2A, CERS1, CHP1, DNAJA1, DNAJA3, HMGCR, HSPB1, IGF1R, ILK, MAD2L1, NR2F1, PPP2R1A, PSEN1, PSMA1, PSMA2, PSMA3, PSMA4, PSMA5, PSMA6, PSMA7, PSMB1, PSMB2, PSMB3, PSMB4, PSMB5, PSMB7, PSMC1, PSMC2, PSMC4, PSMC5, PSMC6, PSMD1, PSMD11, PSMD12, PSMD13, PSMD14, PSMD2, PSMD3, PSMD6, PSMD7, PSMD8, PTPN1, RACK1, RANBP2, UBB]	GO_BiologicalProcess-GOA_09.02.2016_16h18	2.3e-05	0.03	N/A	N/A	[4, 5, 6]	None	11.9792
GO:0070972	protein localization to endoplasmic reticulum	46	[DDOST, GPAA1, HSPA5, KDELR1, KDELR2, OS9, PEX16, PSMD2, RAB10, RPL23, RPL38, RPN1, RPN2, RPS10, RPS11, RPS12, RPS15A, RPS16, RPS17, RPS18, RPS2, RPS25, RPS27, RPS3, RPS3A, RPS4X, RPS5, RPSA, SEC11A, SEC61A1, SEC61B, SEC62, SEC63, SPCS1, SPCS2, SPCS3, SRP54, SRP68, SRPRA, SRPRB, SSR1, SSR3, SSR4, TRAM1, UBAC2, VAPA]	GO_BiologicalProcess-GOA_09.02.2016_16h18	6.1e-21	1e-17	N/A	N/A	[6]	None	31.7241
GO:0002218	activation of innate immune response	45	[C1QBP, HSP90B1, HSPA1A, HSPD1, IRAK1, MAVS, NLRX1, PIK3R4, PSMA1, PSMA2, PSMA3, PSMA4, PSMA5, PSMA6, PSMA7, PSMB1, PSMB2, PSMB3, PSMB4, PSMB5, PSMB7, PSMC1, PSMC2, PSMC4, PSMC5, PSMC6, PSMD1, PSMD11, PSMD12, PSMD13, PSMD14, PSMD2, PSMD3, PSMD6, PSMD7, PSMD8, PUM1, RAF1, RPSA, S100A14, SKP1, UBB, UBQLN1, UNC93B1, ZC3HAV1]	GO_BiologicalProcess-GOA_09.02.2016_16h18	5.5e-08	7.9e-05	N/A	N/A	[3, 5, 6, 7, 8]	None	14.8515
GO:0002758	innate immune response-activating signal transduction	45	[C1QBP, HSP90B1, HSPA1A, HSPD1, IRAK1, MAVS, NLRX1, PIK3R4, PSMA1, PSMA2, PSMA3, PSMA4, PSMA5, PSMA6, PSMA7, PSMB1, PSMB2, PSMB3, PSMB4, PSMB5, PSMB7, PSMC1, PSMC2, PSMC4, PSMC5, PSMC6, PSMD1, PSMD11, PSMD12, PSMD13, PSMD14, PSMD2, PSMD3, PSMD6, PSMD7, PSMD8, PUM1, RAF1, RPSA, S100A14, SKP1, UBB, UBQLN1, UNC93B1, ZC3HAV1]	GO_BiologicalProcess-GOA_09.02.2016_16h18	3.2e-08	4.7e-05	N/A	N/A	[4, 6, 7, 8, 9]	None	15.1515
GO:0006888	ER to Golgi vesicle-mediated transport	45	[ARCN1, ARF4, ATL2, ATL3, BET1, COPA, COPB1, COPB2, COPE, COPG1, COPG2, COPZ1, DCTN1, ERGIC1, GOSR1, GOSR2, KDELR1, LMAN1, LMAN2L, NSF, PPP6C, PREB, RAB1A, RAB29, RAB2A, SAR1A, SCFD1, SEC22B, STX17, STX18, STX5, TMED10, TMED2, TMED3, TMED7, TMED9, TMEM115, USE1, VAMP4, VAMP7, VAPA, VAPB, VCP, VTI1A, YIPF5]	GO_BiologicalProcess-GOA_09.02.2016_16h18	7.2e-16	1.1e-12	N/A	N/A	[6, 7]	None	24.7253
GO:0010035	response to inorganic substance	45	[AIFM1, ALB, ALG2, ANXA1, APBB1, APP, ARG1, ASPH, ATP5D, ATP7B, BAX, BSG, CDK1, DHFR, EEF2, FASN, GART, HMOX1, HRNR, HSPA5, HSPD1, HSPH1, LDHA, MTCH1, NPC1, PCNA, PDCD6, PRDX1, PRDX2, PTRH2, PYCR1, RACK1, RANBP1, RPS3, S100A8, SLC25A12, SLC25A13, SLC25A24, SLC30A1, SLC30A5, SLC30A6, SLC30A7, TFRC, TSPO, TXN]	GO_BiologicalProcess-GOA_09.02.2016_16h18	0.11	1	N/A	N/A	[3]	None	7.89474
GO:0015849	organic acid transport	45	[ABCC4, ABCD3, ACACA, ACSL1, ACSL3, ACSL4, ALB, ANXA1, ARG1, ARL6IP5, ATP1A2, CPT1A, MPC2, PRAF2, PSEN1, S100A8, SERINC1, SLC16A1, SLC16A10, SLC19A1, SLC19A2, SLC1A3, SLC1A4, SLC1A5, SLC25A1, SLC25A10, SLC25A11, SLC25A12, SLC25A13, SLC25A17, SLC25A22, SLC27A4, SLC38A1, SLC38A2, SLC38A9, SLC3A2, SLC43A1, SLC5A6, SLC6A15, SLC7A1, SLC7A2, SLC7A3, SLC7A5, SLC7A6, TNPO1]	GO_BiologicalProcess-GOA_09.02.2016_16h18	7.2e-07	0.001	N/A	N/A	[4, 5]	None	13.6778
GO:0045787	positive regulation of cell cycle	45	[ADAM17, ANXA1, APP, ASNS, AURKB, CDC45, CDK1, CDKN2A, GLMN, HSPA2, IGF1R, MAD2L1, PHB2, PSMA1, PSMA2, PSMA3, PSMA4, PSMA5, PSMA6, PSMA7, PSMB1, PSMB2, PSMB3, PSMB4, PSMB5, PSMB7, PSMC1, PSMC2, PSMC4, PSMC5, PSMC6, PSMD1, PSMD11, PSMD12, PSMD13, PSMD14, PSMD2, PSMD3, PSMD6, PSMD7, PSMD8, RANBP1, RPS15A, S100A8, UBB]	GO_BiologicalProcess-GOA_09.02.2016_16h18	7.9e-06	0.01	N/A	N/A	[3, 4, 5]	None	12.5
GO:0046034	ATP metabolic process	45	[ADPGK, ATP1A2, ATP5A1, ATP5B, ATP5C1, ATP5D, ATP5EP2, ATP5F1, ATP5H, ATP5I, ATP5J2, ATP5L, ATP5O, ATP6V0A1, ATP6V0A2, ATP6V1A, COX15, COX4I1, ENO1, GAPDH, HK2, HSPA1A, HSPA8, LDHA, MON2, NDUFA4, NDUFA5, NDUFA8, NDUFA9, NDUFAF1, NDUFB10, NDUFB4, NDUFS1, NDUFS2, NDUFS3, PKM, PRKAG1, SLC25A13, SLC25A33, STOML2, TSPO, UQCC3, UQCR10, UQCRC2, VCP]	GO_BiologicalProcess-GOA_09.02.2016_16h18	1.6e-11	2.5e-08	N/A	N/A	[7, 8, 9, 10]	None	18.9873
GO:0046942	carboxylic acid transport	45	[ABCC4, ABCD3, ACACA, ACSL1, ACSL3, ACSL4, ALB, ANXA1, ARG1, ARL6IP5, ATP1A2, CPT1A, MPC2, PRAF2, PSEN1, S100A8, SERINC1, SLC16A1, SLC16A10, SLC19A1, SLC19A2, SLC1A3, SLC1A4, SLC1A5, SLC25A1, SLC25A10, SLC25A11, SLC25A12, SLC25A13, SLC25A17, SLC25A22, SLC27A4, SLC38A1, SLC38A2, SLC38A9, SLC3A2, SLC43A1, SLC5A6, SLC6A15, SLC7A1, SLC7A2, SLC7A3, SLC7A5, SLC7A6, TNPO1]	GO_BiologicalProcess-GOA_09.02.2016_16h18	6.1e-07	0.00085	N/A	N/A	[5, 6, 7, 8]	None	13.8037
GO:1903322	positive regulation of protein modification by small protein conjugation or removal	45	[CDK1, CDKN2A, DCUN1D5, DERL1, DNAJA3, DNAJB2, FANCI, HSPA5, HSPBP1, MYO1C, NDFIP2, PSMA1, PSMA2, PSMA3, PSMA4, PSMA5, PSMA6, PSMA7, PSMB1, PSMB2, PSMB3, PSMB4, PSMB5, PSMB7, PSMC1, PSMC2, PSMC4, PSMC5, PSMC6, PSMD1, PSMD11, PSMD12, PSMD13, PSMD14, PSMD2, PSMD3, PSMD6, PSMD7, PSMD8, SKP1, TOLLIP, UBB, UBQLN1, VCP, WFS1]	GO_BiologicalProcess-GOA_09.02.2016_16h18	5.3e-14	8.6e-11	N/A	N/A	[6, 7, 8, 9]	None	22.1675
GO:0007420	brain development	44	[ACSL3, ACTB, APP, ARCN1, ARF4, ATP2B1, ATP5F1, ATP6V0D1, BAG3, BAG6, BAX, CNP, FASN, GART, GLUD1, HSPA5, IGF1R, ITGB1, LDHA, MBOAT7, NDUFS3, NR2F1, OMA1, PHGDH, POMK, PRKDC, PSEN1, RBFOX2, RTN4, SLC38A2, SLITRK5, SMO, SOAT1, STXBP3, TMEM57, TSPO, UBB, UBL4A, UQCRQ, USP9X, WLS, WRB, YWHAE, YWHAQ]	GO_BiologicalProcess-GOA_09.02.2016_16h18	0.54	1	N/A	N/A	[3, 4, 5, 6, 7]	None	5.66281
GO:0009790	embryo development	44	[ACSL4, ATP5A1, ATP6AP2, BAG6, BAX, CDK1, DAD1, DNAJB6, EFNB1, FASN, FKBP8, FLVCR1, FZD7, GJA1, GLMN, ICMT, IMPAD1, ITGB1, KIAA1715, LMBR1, NR2F1, NSDHL, PHGDH, PIGU, PRKDC, PSEN1, PSMA7, PSMC4, PTK7, RAB14, RACK1, RAD23B, RDH10, RIC8A, RPL38, SCO2, SLC30A1, SLC39A1, SMO, TGFBR1, TMED2, USP9X, VEZT, WLS]	GO_BiologicalProcess-GOA_09.02.2016_16h18	0.0014	1	N/A	N/A	[3, 4]	None	4.04784
GO:0010817	regulation of hormone levels	44	[ANXA1, ATP1A1, ATP6AP2, C2CD2L, COMT, CPT1A, DGAT1, DHRS3, GJA1, GLUD1, HADHA, HMGCR, HSD17B11, HSD17B12, MCU, MPC2, PKMYT1, POR, RAB1A, RAF1, RDH10, RDH11, RDH14, RETSAT, SCARB1, SEC11A, SGPL1, SLC16A1, SLC16A10, SLC25A4, SLC25A5, SLC25A6, SLC2A1, SNAP23, SPCS1, SPCS2, SPCS3, STX4, STXBP3, TARDBP, UBE2Q1, VAMP3, VAMP7, VDAC2]	GO_BiologicalProcess-GOA_09.02.2016_16h18	0.071	1	N/A	N/A	[3]	None	8.10313
GO:0044843	cell cycle G1/S phase transition	44	[ADAM17, ANXA1, CDC45, CDK1, CDKN2A, DHFR, ITGB1, MCM3, MCM7, PCNA, PHB2, PKMYT1, PPP6C, PRKDC, PSMA1, PSMA2, PSMA3, PSMA4, PSMA5, PSMA6, PSMA7, PSMB1, PSMB2, PSMB3, PSMB4, PSMB5, PSMB7, PSMC1, PSMC2, PSMC4, PSMC5, PSMC6, PSMD1, PSMD11, PSMD12, PSMD13, PSMD14, PSMD2, PSMD3, PSMD6, PSMD7, PSMD8, SKP1, UBB]	GO_BiologicalProcess-GOA_09.02.2016_16h18	5.4e-09	8.1e-06	N/A	N/A	[5, 6]	None	16.1765
GO:0046474	glycerophospholipid biosynthetic process	44	[ACSL3, AGPAT1, AGPAT2, AGPAT3, AGPAT4, ALG5, ARF3, CDIPT, CDS2, CEPT1, CHPT1, DGAT1, DPM1, FABP5, FAR1, GPAA1, GPAT3, GPAT4, HADHA, HADHB, LCLAT1, LPCAT1, LPCAT2, LPCAT3, LPCAT4, LPGAT1, MBOAT2, MBOAT7, PI4K2A, PIGG, PIGK, PIGN, PIGO, PIGS, PIGT, PIGU, PIGW, PIK3R4, PISD, PLD3, PTDSS1, PTDSS2, PTPMT1, SACM1L]	GO_BiologicalProcess-GOA_09.02.2016_16h18	5.2e-12	8.1e-09	N/A	N/A	[5, 6, 7]	None	19.9095
GO:0051046	regulation of secretion	44	[ACSL3, ACSL4, ANXA1, AP1G1, APBB1, ATP2A2, ATP6AP1, C2CD2L, CADM1, COMT, CPT1A, DNAJC1, DNAJC5, GJA1, GLMN, GLUD1, HADHA, HMGCR, HMOX1, MCU, MPC2, NSF, PKMYT1, PPIA, RHBDD1, RHBDD3, S100A8, SEC11A, SLC16A1, SLC25A4, SLC25A5, SLC25A6, SLC2A1, SLC30A1, SPCS1, SPCS2, SPCS3, STX4, STXBP3, TARDBP, VAMP3, VAMP7, VPS4A, WLS]	GO_BiologicalProcess-GOA_09.02.2016_16h18	0.75	1	N/A	N/A	[4, 5, 6]	None	5.90604
GO:0051241	negative regulation of multicellular organismal process	44	[ANXA1, APP, ATG9A, ATP1A1, ATP1A2, ATP2A2, BAG5, C1QBP, CDKN2A, COMT, CXADR, DDX6, FZD7, GJA1, GLMN, HIST1H4A, HMGCR, HMOX1, ITGB1, ITM2C, KRT1, MAVS, MYO1C, NLRX1, NME2, NR2F1, OMA1, PHB2, PPM1B, PRDX4, PSEN1, PXMP2, RAB29, RPSA, RTN4, SLC37A4, SMO, SPG20, SYNJ2BP, TGFBR1, TSPO, UBB, VIMP, WDR77]	GO_BiologicalProcess-GOA_09.02.2016_16h18	0.0017	1	N/A	N/A	[2, 3, 4]	None	4.08922
GO:0098602	single organism cell adhesion	44	[ACTB, ADAM17, ANXA1, BAX, C1QBP, CADM1, CDKN2A, CLPTM1, CSTA, CTPS1, CXADR, DDOST, DNAJA3, DNAJB6, DSG1, DSG2, DSP, EFNB1, FASN, FNDC3A, FZD7, GLMN, HLA-A, HSPB1, HSPD1, HSPH1, ILK, ITGB1, JAM3, JUP, NCSTN, OMA1, PRKDC, PSEN1, RAB1A, RIC8A, RPSA, S100A8, SPNS1, STOML2, STXBP3, VAMP3, VEZT, VMP1]	GO_BiologicalProcess-GOA_09.02.2016_16h18	0.24	1	N/A	N/A	[2, 3]	None	5.26316
GO:0000082	G1/S transition of mitotic cell cycle	43	[ADAM17, ANXA1, CDC45, CDK1, CDKN2A, DHFR, ITGB1, MCM3, MCM7, PCNA, PKMYT1, PPP6C, PRKDC, PSMA1, PSMA2, PSMA3, PSMA4, PSMA5, PSMA6, PSMA7, PSMB1, PSMB2, PSMB3, PSMB4, PSMB5, PSMB7, PSMC1, PSMC2, PSMC4, PSMC5, PSMC6, PSMD1, PSMD11, PSMD12, PSMD13, PSMD14, PSMD2, PSMD3, PSMD6, PSMD7, PSMD8, SKP1, UBB]	GO_BiologicalProcess-GOA_09.02.2016_16h18	5.8e-09	8.7e-06	N/A	N/A	[6, 7]	None	16.3498
GO:0002768	immune response-regulating cell surface receptor signaling pathway	43	[ACTB, ACTR2, BAX, HSP90AA1, HSP90AB1, IGKC, MYO1C, PIGU, PSEN1, PSMA1, PSMA2, PSMA3, PSMA4, PSMA5, PSMA6, PSMA7, PSMB1, PSMB2, PSMB3, PSMB4, PSMB5, PSMB7, PSMC1, PSMC2, PSMC4, PSMC5, PSMC6, PSMD1, PSMD11, PSMD12, PSMD13, PSMD14, PSMD2, PSMD3, PSMD6, PSMD7, PSMD8, RAF1, SKP1, SLC25A3, SPNS1, STOML2, UBB]	GO_BiologicalProcess-GOA_09.02.2016_16h18	0.25	1	N/A	N/A	[5, 6]	None	7.36301
GO:0007411	axon guidance	43	[ACTB, ACTR2, APH1A, APP, EFNB1, HSP90AA1, HSP90AB1, HSPA8, ITGB1, MLF2, MYL6, NCSTN, PSMA1, PSMA2, PSMA3, PSMA4, PSMA5, PSMA6, PSMA7, PSMB1, PSMB2, PSMB3, PSMB4, PSMB5, PSMB7, PSMC1, PSMC2, PSMC4, PSMC5, PSMC6, PSMD1, PSMD11, PSMD12, PSMD13, PSMD14, PSMD2, PSMD3, PSMD6, PSMD7, PSMD8, RAF1, SPNS1, UBB]	GO_BiologicalProcess-GOA_09.02.2016_16h18	0.44	1	N/A	N/A	[5, 6, 7, 8, 9, 10, 11, 12, 13]	None	7.00326
GO:0033157	regulation of intracellular protein transport	43	[ACSL3, ASPH, B3GAT3, BAG4, CDK1, CDKN2A, CHP1, DERL2, EMD, ERLEC1, FZD7, GCC2, HAX1, HSP90AB1, HUWE1, IPO5, JUP, LYPLAL1, MAVS, MYO1C, OS9, PARL, PPM1B, PRDX1, PSMB7, PSMD8, PTPN1, RAB29, RACK1, RANGAP1, RUVBL1, SMO, SREBF2, STOM, TCAF1, TGFBR1, TXN, UBAC2, UBE2G2, UBE2J1, VAMP4, VAMP7, XPO1]	GO_BiologicalProcess-GOA_09.02.2016_16h18	0.00077	0.91	N/A	N/A	[5, 6, 7]	None	10.6436
GO:0043487	regulation of RNA stability	43	[EIF4G1, HSPA1A, HSPA8, HSPB1, KHSRP, PSMA1, PSMA2, PSMA3, PSMA4, PSMA5, PSMA6, PSMA7, PSMB1, PSMB2, PSMB3, PSMB4, PSMB5, PSMB7, PSMC1, PSMC2, PSMC4, PSMC5, PSMC6, PSMD1, PSMD11, PSMD12, PSMD13, PSMD14, PSMD2, PSMD3, PSMD6, PSMD7, PSMD8, PUM1, QKI, SERBP1, SET, TARDBP, TNPO1, UBB, XPO1, YTHDF2, YWHAZ]	GO_BiologicalProcess-GOA_09.02.2016_16h18	1.1e-18	1.9e-15	N/A	N/A	[3, 6, 7]	None	30.0699
GO:0043488	regulation of mRNA stability	43	[EIF4G1, HSPA1A, HSPA8, HSPB1, KHSRP, PSMA1, PSMA2, PSMA3, PSMA4, PSMA5, PSMA6, PSMA7, PSMB1, PSMB2, PSMB3, PSMB4, PSMB5, PSMB7, PSMC1, PSMC2, PSMC4, PSMC5, PSMC6, PSMD1, PSMD11, PSMD12, PSMD13, PSMD14, PSMD2, PSMD3, PSMD6, PSMD7, PSMD8, PUM1, QKI, SERBP1, SET, TARDBP, TNPO1, UBB, XPO1, YTHDF2, YWHAZ]	GO_BiologicalProcess-GOA_09.02.2016_16h18	3.4e-19	5.8e-16	N/A	N/A	[4, 7, 8]	None	30.9353
GO:0097485	neuron projection guidance	43	[ACTB, ACTR2, APH1A, APP, EFNB1, HSP90AA1, HSP90AB1, HSPA8, ITGB1, MLF2, MYL6, NCSTN, PSMA1, PSMA2, PSMA3, PSMA4, PSMA5, PSMA6, PSMA7, PSMB1, PSMB2, PSMB3, PSMB4, PSMB5, PSMB7, PSMC1, PSMC2, PSMC4, PSMC5, PSMC6, PSMD1, PSMD11, PSMD12, PSMD13, PSMD14, PSMD2, PSMD3, PSMD6, PSMD7, PSMD8, RAF1, SPNS1, UBB]	GO_BiologicalProcess-GOA_09.02.2016_16h18	0.44	1	N/A	N/A	[4, 5, 6, 7, 8, 9, 11, 12]	None	7.00326
GO:0098609	cell-cell adhesion	43	[ACTB, ADAM17, ANXA1, ATP2C1, BAX, CADM1, CDKN2A, CLPTM1, CSTA, CTPS1, CXADR, DDOST, DNAJA3, DNAJB6, DSG1, DSG2, DSP, EFNB1, FASN, FNDC3A, FZD7, GLMN, HLA-A, HSPB1, HSPD1, HSPH1, ILK, ITGB1, JAM3, JUP, NCSTN, OMA1, PRKDC, PSEN1, RIC8A, RPSA, S100A8, SDK2, SPNS1, STOML2, STXBP3, VEZT, VMP1]	GO_BiologicalProcess-GOA_09.02.2016_16h18	0.022	1	N/A	N/A	[3]	None	4.50734
GO:0002429	immune response-activating cell surface receptor signaling pathway	42	[ACTB, ACTR2, BAX, HSP90AA1, HSP90AB1, IGKC, MYO1C, PSEN1, PSMA1, PSMA2, PSMA3, PSMA4, PSMA5, PSMA6, PSMA7, PSMB1, PSMB2, PSMB3, PSMB4, PSMB5, PSMB7, PSMC1, PSMC2, PSMC4, PSMC5, PSMC6, PSMD1, PSMD11, PSMD12, PSMD13, PSMD14, PSMD2, PSMD3, PSMD6, PSMD7, PSMD8, RAF1, SKP1, SLC25A3, SPNS1, STOML2, UBB]	GO_BiologicalProcess-GOA_09.02.2016_16h18	0.00064	0.76	N/A	N/A	[4, 6, 7, 8]	None	10.7143
GO:0006897	endocytosis	42	[ACTB, ACTR2, ALB, ANXA1, APP, ATAD1, ATP6V1H, CANX, CLCN3, DNAJC5, ESYT2, GPR107, HEATR6, HSP90AA1, HSP90AB1, HSP90B1, HSPH1, IGF2R, IGKC, ITGB1, LMAN2, M6PR, MYO1C, NPC1, PDLIM7, PICALM, PTPN1, RAB14, RAB1A, RAB39A, RAB5C, RACK1, RPSA, SCARB1, SCFD1, SORT1, SYNJ2BP, TFRC, TOM1, UBQLN2, UNC45A, VAMP7]	GO_BiologicalProcess-GOA_09.02.2016_16h18	0.81	1	N/A	N/A	[5]	None	5.95745
GO:0007265	Ras protein signal transduction	42	[CDC42EP1, CDKN2A, DHCR24, ETFA, HACD3, ICMT, ITGB1, KPNB1, PISD, PSMA1, PSMA2, PSMA3, PSMA4, PSMA5, PSMA6, PSMA7, PSMB1, PSMB2, PSMB3, PSMB4, PSMB5, PSMB7, PSMC1, PSMC2, PSMC4, PSMC5, PSMC6, PSMD1, PSMD11, PSMD12, PSMD13, PSMD14, PSMD2, PSMD3, PSMD6, PSMD7, PSMD8, PTRH2, RAF1, SPNS1, SYNJ2BP, UBB]	GO_BiologicalProcess-GOA_09.02.2016_16h18	0.061	1	N/A	N/A	[6, 7]	None	8.28402
GO:0016055	Wnt signaling pathway	42	[ATP6AP2, DDB1, EMD, FZD7, ILK, JUP, PPP2R1A, PSEN1, PSMA1, PSMA2, PSMA3, PSMA4, PSMA5, PSMA6, PSMA7, PSMB1, PSMB2, PSMB3, PSMB4, PSMB5, PSMB7, PSMC1, PSMC2, PSMC4, PSMC5, PSMC6, PSMD1, PSMD11, PSMD12, PSMD13, PSMD14, PSMD2, PSMD3, PSMD6, PSMD7, PSMD8, PTK7, RACK1, SMO, SPNS1, UBB, WLS]	GO_BiologicalProcess-GOA_09.02.2016_16h18	0.02	1	N/A	N/A	[5, 6]	None	8.8983
GO:0022900	electron transport chain	42	[ACAD9, ATP5A1, ATP5B, ATP5C1, ATP5D, ATP5F1, ATP5H, ATP5I, ATP5J2, ATP5L, ATP5O, COX15, COX4I1, COX6C, COX7B, CYC1, ECSIT, ETFA, NDUFA11, NDUFA13, NDUFA4, NDUFA5, NDUFA8, NDUFA9, NDUFAF1, NDUFAF3, NDUFAF4, NDUFB10, NDUFB4, NDUFS1, NDUFS2, NDUFS3, SCO2, SLC1A3, SLC25A12, SLC25A13, TIMMDC1, TMEM126B, UQCC3, UQCR10, UQCRC2, UQCRQ]	GO_BiologicalProcess-GOA_09.02.2016_16h18	1e-17	1.7e-14	N/A	N/A	[3, 4]	None	29.1667
GO:0022904	respiratory electron transport chain	42	[ACAD9, ATP5A1, ATP5B, ATP5C1, ATP5D, ATP5F1, ATP5H, ATP5I, ATP5J2, ATP5L, ATP5O, COX15, COX4I1, COX6C, COX7B, CYC1, ECSIT, ETFA, NDUFA11, NDUFA13, NDUFA4, NDUFA5, NDUFA8, NDUFA9, NDUFAF1, NDUFAF3, NDUFAF4, NDUFB10, NDUFB4, NDUFS1, NDUFS2, NDUFS3, SCO2, SLC1A3, SLC25A12, SLC25A13, TIMMDC1, TMEM126B, UQCC3, UQCR10, UQCRC2, UQCRQ]	GO_BiologicalProcess-GOA_09.02.2016_16h18	3.2e-18	5.4e-15	N/A	N/A	[4, 5, 6]	None	30
GO:0031398	positive regulation of protein ubiquitination	42	[CDK1, DCUN1D5, DERL1, DNAJA3, DNAJB2, FANCI, HSPA5, HSPBP1, MYO1C, NDFIP2, PSMA1, PSMA2, PSMA3, PSMA4, PSMA5, PSMA6, PSMA7, PSMB1, PSMB2, PSMB3, PSMB4, PSMB5, PSMB7, PSMC1, PSMC2, PSMC4, PSMC5, PSMC6, PSMD1, PSMD11, PSMD12, PSMD13, PSMD14, PSMD2, PSMD3, PSMD6, PSMD7, PSMD8, SKP1, UBB, UBQLN1, WFS1]	GO_BiologicalProcess-GOA_09.02.2016_16h18	2.8e-13	4.5e-10	N/A	N/A	[7, 8, 9, 10, 11]	None	22.3404
GO:0042493	response to drug	42	[ABCC1, ABCD3, ACSL1, ADAM17, AGPAT2, ANXA1, ARG1, ATP1A1, BAX, BLMH, CAD, CDK1, CERS1, COMT, CPT1A, CTPS1, DAD1, EBP, FASN, HADHA, HSPD1, ITGB1, LDHA, MCM7, MFSD10, NPC1, OMA1, POR, PTRH2, RANBP1, RPN2, SLC19A1, SLC1A3, SLC22A18, SNX27, SRP54, SRP68, TFRC, TSPO, UMPS, VDAC2, XPO1]	GO_BiologicalProcess-GOA_09.02.2016_16h18	0.047	1	N/A	N/A	[3]	None	8.4507
GO:0048609	multicellular organismal reproductive process	42	[ACSL4, ADAM17, ANXA1, ARG1, BAG6, BAX, BSG, CADM1, COMT, CXADR, DNAJA1, DNAJC5, DSG1, DSG2, FANCD2, FASN, FNDC3A, HSPA2, IGF2R, ITGB1, JAM3, KIAA1524, NDC1, NR2F1, PGM3, PPP2R1A, PRDX4, PRKAG1, PUM1, QKI, RAD23B, RHBDD1, RUVBL1, SGPL1, SLC4A2, SPNS1, TGFBR1, TMED2, TRIP13, UBE2J1, USP9X, WRB]	GO_BiologicalProcess-GOA_09.02.2016_16h18	0.12	1	N/A	N/A	[2, 3]	None	4.98812
GO:0051656	establishment of organelle localization	42	[ACTR2, ARCN1, ATP2A2, ATP6AP1, BET1, CANX, COPA, COPB1, COPB2, COPE, COPG1, COPZ1, DCTN1, DNAJC5, GOSR1, GOSR2, KPNB1, LMAN1, LRPPRC, NSF, PPP6C, PREB, PSEN1, RAB1A, RAN, RHOT1, RHOT2, SCFD1, SEC22B, SNAP23, SNAP47, STX4, STX5, TMED10, TMED2, TMED9, TMEM201, UBB, VAMP7, VPS4A, XPO1, YWHAZ]	GO_BiologicalProcess-GOA_09.02.2016_16h18	0.00018	0.23	N/A	N/A	[3, 4]	None	11.3514
GO:1901987	regulation of cell cycle phase transition	42	[ADAM17, ANXA1, APP, CDC45, CDK1, CDKN2A, DDB1, FANCI, HSPA2, MAD2L1, PHB2, PRKDC, PSMA1, PSMA2, PSMA3, PSMA4, PSMA5, PSMA6, PSMA7, PSMB1, PSMB2, PSMB3, PSMB4, PSMB5, PSMB7, PSMC1, PSMC2, PSMC4, PSMC5, PSMC6, PSMD1, PSMD11, PSMD12, PSMD13, PSMD14, PSMD2, PSMD3, PSMD6, PSMD7, PSMD8, SKP1, UBB]	GO_BiologicalProcess-GOA_09.02.2016_16h18	1.7e-06	0.0024	N/A	N/A	[5, 6]	None	13.7255
GO:1901990	regulation of mitotic cell cycle phase transition	42	[ADAM17, ANXA1, APP, CDC45, CDK1, CDKN2A, DDB1, FANCI, HSPA2, MAD2L1, PHB2, PRKDC, PSMA1, PSMA2, PSMA3, PSMA4, PSMA5, PSMA6, PSMA7, PSMB1, PSMB2, PSMB3, PSMB4, PSMB5, PSMB7, PSMC1, PSMC2, PSMC4, PSMC5, PSMC6, PSMD1, PSMD11, PSMD12, PSMD13, PSMD14, PSMD2, PSMD3, PSMD6, PSMD7, PSMD8, SKP1, UBB]	GO_BiologicalProcess-GOA_09.02.2016_16h18	1.7e-07	0.00024	N/A	N/A	[5, 6, 7]	None	14.7887
GO:1903321	negative regulation of protein modification by small protein conjugation or removal	42	[BAG5, CDKN2A, CHP1, DNAJA1, DNAJB2, GLMN, HSPA1A, MAD2L1, PSEN1, PSMA1, PSMA2, PSMA3, PSMA4, PSMA5, PSMA6, PSMA7, PSMB1, PSMB2, PSMB3, PSMB4, PSMB5, PSMB7, PSMC1, PSMC2, PSMC4, PSMC5, PSMC6, PSMD1, PSMD11, PSMD12, PSMD13, PSMD14, PSMD2, PSMD3, PSMD6, PSMD7, PSMD8, RPS3, TSPO, UBB, UBXN1, UFL1]	GO_BiologicalProcess-GOA_09.02.2016_16h18	2.2e-15	3.6e-12	N/A	N/A	[6, 7, 8, 9]	None	25.4545
GO:0007017	microtubule-based process	41	[ACTR2, APP, AURKB, CDK1, CHP1, CNP, COPG1, DCTN1, DNAAF5, GAPDH, GCC2, KPNB1, KTN1, LRPPRC, MAPRE2, NUBP2, PPP2R1A, RAB1A, RAB6A, RAN, RANBP1, RHOT1, RHOT2, RPS3, SLC16A1, TUBA1A, TUBA1B, TUBA1C, TUBA4A, TUBB, TUBB2A, TUBB2B, TUBB4A, TUBB4B, TUBB6, TUBG1, TUBGCP2, UBB, VAMP4, VAMP7, XPO1]	GO_BiologicalProcess-GOA_09.02.2016_16h18	0.8	1	N/A	N/A	[3]	None	6.46688
GO:0010942	positive regulation of cell death	41	[AIFM1, ANXA1, APBB1, APH1A, ARL6IP5, BAX, C1QBP, CDKN2A, DNAJA1, DNAJA3, FASN, GLMN, HMGCR, HSPD1, IGF2R, ITGB1, ITM2C, LDHA, MAGED1, MCL1, MTCH1, NCSTN, NDUFA13, PDCD6, PICALM, PPP2R1A, PPP2R1B, PRKDC, PSEN1, PTRH2, RACK1, RPS3, S100A8, SORT1, TGFBR1, TSPO, UBB, VCP, YWHAE, YWHAQ, YWHAZ]	GO_BiologicalProcess-GOA_09.02.2016_16h18	0.93	1	N/A	N/A	[3, 4, 5]	None	6.07407
GO:0016337	single organismal cell-cell adhesion	41	[ACTB, ADAM17, ANXA1, BAX, CADM1, CDKN2A, CLPTM1, CSTA, CTPS1, CXADR, DDOST, DNAJA3, DNAJB6, DSG1, DSG2, DSP, EFNB1, FASN, FNDC3A, FZD7, GLMN, HLA-A, HSPB1, HSPD1, HSPH1, ILK, ITGB1, JAM3, JUP, NCSTN, OMA1, PRKDC, PSEN1, RIC8A, RPSA, S100A8, SPNS1, STOML2, STXBP3, VEZT, VMP1]	GO_BiologicalProcess-GOA_09.02.2016_16h18	0.25	1	N/A	N/A	[3, 4]	None	5.25641
GO:0031397	negative regulation of protein ubiquitination	41	[BAG5, CDKN2A, CHP1, DNAJA1, GLMN, HSPA1A, MAD2L1, PSEN1, PSMA1, PSMA2, PSMA3, PSMA4, PSMA5, PSMA6, PSMA7, PSMB1, PSMB2, PSMB3, PSMB4, PSMB5, PSMB7, PSMC1, PSMC2, PSMC4, PSMC5, PSMC6, PSMD1, PSMD11, PSMD12, PSMD13, PSMD14, PSMD2, PSMD3, PSMD6, PSMD7, PSMD8, RPS3, TSPO, UBB, UBXN1, UFL1]	GO_BiologicalProcess-GOA_09.02.2016_16h18	1.1e-15	1.8e-12	N/A	N/A	[7, 8, 9, 10, 11]	None	26.4516
GO:0032147	activation of protein kinase activity	41	[CDK1, ETFA, HACD3, IRAK1, OSBPL8, PIGU, PSEN1, PSMA1, PSMA2, PSMA3, PSMA4, PSMA5, PSMA6, PSMA7, PSMB1, PSMB2, PSMB3, PSMB4, PSMB5, PSMB7, PSMC1, PSMC2, PSMC4, PSMC5, PSMC6, PSMD1, PSMD11, PSMD12, PSMD13, PSMD14, PSMD2, PSMD3, PSMD6, PSMD7, PSMD8, PTPN1, RAF1, SPNS1, TGFBR1, TXN, UBB]	GO_BiologicalProcess-GOA_09.02.2016_16h18	0.058	1	N/A	N/A	[7, 8, 9, 10, 11]	None	8.33333
GO:0038179	neurotrophin signaling pathway	41	[ADAM17, APH1A, IRAK1, MAGED1, NCSTN, PIGU, PSMA1, PSMA2, PSMA3, PSMA4, PSMA5, PSMA6, PSMA7, PSMB1, PSMB2, PSMB3, PSMB4, PSMB5, PSMB7, PSMC1, PSMC2, PSMC4, PSMC5, PSMC6, PSMD1, PSMD11, PSMD12, PSMD13, PSMD14, PSMD2, PSMD3, PSMD6, PSMD7, PSMD8, RAF1, RTN4, SMPD2, SORT1, SPNS1, UBB, YWHAE]	GO_BiologicalProcess-GOA_09.02.2016_16h18	0.0059	1	N/A	N/A	[5, 6]	None	9.62441
GO:0048002	antigen processing and presentation of peptide antigen	41	[AP1G1, BLMH, CANX, DCTN1, HLA-A, HLA-B, HLA-C, LNPEP, PSMA1, PSMA2, PSMA3, PSMA4, PSMA5, PSMA6, PSMA7, PSMB1, PSMB2, PSMB3, PSMB4, PSMB5, PSMB7, PSMC1, PSMC2, PSMC4, PSMC5, PSMC6, PSMD1, PSMD11, PSMD12, PSMD13, PSMD14, PSMD2, PSMD3, PSMD6, PSMD7, PSMD8, SEC61A1, SEC61A2, SEC61B, UBB, UNC93B1]	GO_BiologicalProcess-GOA_09.02.2016_16h18	1.2e-11	1.9e-08	N/A	N/A	[3]	None	20.398
GO:0048011	neurotrophin TRK receptor signaling pathway	41	[ADAM17, APH1A, IRAK1, MAGED1, NCSTN, PIGU, PSMA1, PSMA2, PSMA3, PSMA4, PSMA5, PSMA6, PSMA7, PSMB1, PSMB2, PSMB3, PSMB4, PSMB5, PSMB7, PSMC1, PSMC2, PSMC4, PSMC5, PSMC6, PSMD1, PSMD11, PSMD12, PSMD13, PSMD14, PSMD2, PSMD3, PSMD6, PSMD7, PSMD8, RAF1, RTN4, SMPD2, SORT1, SPNS1, UBB, YWHAE]	GO_BiologicalProcess-GOA_09.02.2016_16h18	0.0056	1	N/A	N/A	[6, 7, 8]	None	9.69267
GO:0050817	coagulation	41	[ABCC4, ABHD12, ACTB, ALB, APP, ATP1B3, ATP2A2, ATP2B1, BSG, C1QBP, CXADR, DAGLB, DGKE, GGCX, GLMN, GNAI3, HBD, HSPA5, HSPB1, ILK, ITGB1, JAM3, KIAA1715, KRT1, LAMP2, LMAN1, MTCH1, PPIA, PSEN1, PTPN1, RAF1, S100A8, SLC16A1, SLC3A2, SLC7A5, SLC7A6, SPNS1, STX4, STXBP3, TUBA4A, YWHAZ]	GO_BiologicalProcess-GOA_09.02.2016_16h18	0.54	1	N/A	N/A	[3]	None	6.84474
GO:0070925	organelle assembly	41	[ABCC4, ACTR2, ATG9A, ATP6V0D1, ATXN10, ATXN2L, AURKB, C1QBP, DDX6, DNAAF5, EMC6, ITGB1, KPNB1, MAPRE2, MDN1, PSEN1, RAB14, RAB1A, RAB32, RAB39A, RAB8A, RDH14, RNF5, RPL38, RPS10, RPS17, RPS27, RPS3, RPS5, RPSA, SCFD1, STX12, STX18, STX7, TUBB, TUBB2A, TUBGCP2, UBQLN1, UBQLN2, VDAC3, VPS4A]	GO_BiologicalProcess-GOA_09.02.2016_16h18	0.86	1	N/A	N/A	[4]	None	6.40625
GO:1901361	organic cyclic compound catabolic process	41	[AIFM1, BAX, CDKN2A, CNP, COMT, DDX6, EIF4A1, EIF4G1, HMOX1, HMOX2, HSD17B11, KHSRP, KPNB1, LRPPRC, PELO, PPP2R1A, PRKAG1, RACK1, RDH14, RPL23, RPL38, RPS10, RPS11, RPS12, RPS15A, RPS16, RPS17, RPS18, RPS2, RPS25, RPS27, RPS3, RPS3A, RPS4X, RPS5, RPSA, SAMHD1, SCARB1, UPF1, VCP, ZC3HAV1]	GO_BiologicalProcess-GOA_09.02.2016_16h18	0.11	1	N/A	N/A	[4]	None	7.97665
GO:1903052	positive regulation of proteolysis involved in cellular protein catabolic process	41	[CDK1, DDRGK1, DNAJB2, HERPUD1, HSPBP1, PSEN1, PSMA1, PSMA2, PSMA3, PSMA4, PSMA5, PSMA6, PSMA7, PSMB1, PSMB2, PSMB3, PSMB4, PSMB5, PSMB7, PSMC1, PSMC2, PSMC4, PSMC5, PSMC6, PSMD1, PSMD11, PSMD12, PSMD13, PSMD14, PSMD2, PSMD3, PSMD6, PSMD7, PSMD8, RACK1, SGTA, SKP1, UBB, UBQLN1, UBQLN2, VCP]	GO_BiologicalProcess-GOA_09.02.2016_16h18	1e-13	1.6e-10	N/A	N/A	[6, 7, 8, 9]	None	23.4286
GO:1903364	positive regulation of cellular protein catabolic process	41	[CDK1, DDRGK1, DNAJB2, HERPUD1, HSPBP1, PSEN1, PSMA1, PSMA2, PSMA3, PSMA4, PSMA5, PSMA6, PSMA7, PSMB1, PSMB2, PSMB3, PSMB4, PSMB5, PSMB7, PSMC1, PSMC2, PSMC4, PSMC5, PSMC6, PSMD1, PSMD11, PSMD12, PSMD13, PSMD14, PSMD2, PSMD3, PSMD6, PSMD7, PSMD8, RACK1, SGTA, SKP1, UBB, UBQLN1, UBQLN2, VCP]	GO_BiologicalProcess-GOA_09.02.2016_16h18	1.8e-12	2.8e-09	N/A	N/A	[5, 6, 7, 8]	None	21.5789
GO:0002478	antigen processing and presentation of exogenous peptide antigen	40	[AP1G1, CANX, DCTN1, HLA-A, HLA-B, HLA-C, LNPEP, PSMA1, PSMA2, PSMA3, PSMA4, PSMA5, PSMA6, PSMA7, PSMB1, PSMB2, PSMB3, PSMB4, PSMB5, PSMB7, PSMC1, PSMC2, PSMC4, PSMC5, PSMC6, PSMD1, PSMD11, PSMD12, PSMD13, PSMD14, PSMD2, PSMD3, PSMD6, PSMD7, PSMD8, SEC61A1, SEC61A2, SEC61B, UBB, UNC93B1]	GO_BiologicalProcess-GOA_09.02.2016_16h18	1.2e-12	1.9e-09	N/A	N/A	[4]	None	22.2222
GO:0002520	immune system development	40	[ADAM17, ANXA1, ARMC6, ATP11C, ATP6AP1, BAX, CDKN2A, CLPTM1, DNAJA3, EBP, EEF2, FAM213A, FASN, FLVCR1, FZD7, HAX1, HIST1H4A, HLA-B, HRNR, HSPD1, ITGB1, JAGN1, JAM3, LRRC8A, MSH6, NME2, PGM3, PICALM, PRKDC, PSEN1, RAF1, RBFOX2, SERPINB12, SFXN1, SGPL1, SLC37A4, TFRC, TGFBR1, UBL4A, UNC45A]	GO_BiologicalProcess-GOA_09.02.2016_16h18	0.031	1	N/A	N/A	[2, 4, 5]	None	4.561
GO:0006631	fatty acid metabolic process	40	[ABCC1, ABCD3, ACACA, ACAD9, ACLY, ACOT8, ACSL1, ACSL3, ACSL4, ANXA1, CPT1A, DAGLB, ELOVL1, ERLIN2, ETFA, FASN, GCDH, GGT7, GPAT4, HACD2, HACD3, HADHA, HADHB, HSD17B12, MSMO1, PCCB, PDHB, PDK3, POR, PRKAG1, QKI, S100A8, SCAP, SCD, SGPL1, SLC25A17, SLC27A3, SLC27A4, TECR, VDAC2]	GO_BiologicalProcess-GOA_09.02.2016_16h18	0.002	1	N/A	N/A	[4, 5, 7, 8]	None	10.2041
GO:0007050	cell cycle arrest	40	[APBB1, CDKN2A, DHCR24, GLMN, ILK, LAMTOR1, PRKAG1, PSMA1, PSMA2, PSMA3, PSMA4, PSMA5, PSMA6, PSMA7, PSMB1, PSMB2, PSMB3, PSMB4, PSMB5, PSMB7, PSMC1, PSMC2, PSMC4, PSMC5, PSMC6, PSMD1, PSMD11, PSMD12, PSMD13, PSMD14, PSMD2, PSMD3, PSMD6, PSMD7, PSMD8, S100A8, SLC25A33, TBRG4, TGFBR1, UBB]	GO_BiologicalProcess-GOA_09.02.2016_16h18	3.6e-07	0.00051	N/A	N/A	[4, 5, 6]	None	14.7601
GO:0007596	blood coagulation	40	[ABCC4, ABHD12, ACTB, ALB, APP, ATP1B3, ATP2A2, ATP2B1, BSG, C1QBP, CXADR, DAGLB, DGKE, GGCX, GLMN, GNAI3, HBD, HSPA5, HSPB1, ILK, ITGB1, JAM3, KIAA1715, KRT1, LAMP2, LMAN1, MTCH1, PPIA, PTPN1, RAF1, S100A8, SLC16A1, SLC3A2, SLC7A5, SLC7A6, SPNS1, STX4, STXBP3, TUBA4A, YWHAZ]	GO_BiologicalProcess-GOA_09.02.2016_16h18	0.6	1	N/A	N/A	[4, 5]	None	6.75676
GO:0007599	hemostasis	40	[ABCC4, ABHD12, ACTB, ALB, APP, ATP1B3, ATP2A2, ATP2B1, BSG, C1QBP, CXADR, DAGLB, DGKE, GGCX, GLMN, GNAI3, HBD, HSPA5, HSPB1, ILK, ITGB1, JAM3, KIAA1715, KRT1, LAMP2, LMAN1, MTCH1, PPIA, PTPN1, RAF1, S100A8, SLC16A1, SLC3A2, SLC7A5, SLC7A6, SPNS1, STX4, STXBP3, TUBA4A, YWHAZ]	GO_BiologicalProcess-GOA_09.02.2016_16h18	0.6	1	N/A	N/A	[4]	None	6.68896
GO:0008284	positive regulation of cell proliferation	40	[ADAM17, ANXA1, ARG1, CDK1, CIAO1, DERL2, DNAJA2, DNAJA3, EFNB1, EIF5A, FZD7, HLA-A, HMGCR, HMOX1, ICMT, IGF1R, ILK, IRAK1, ITGB1, KIAA1524, MARCKSL1, NACA, NAP1L1, NME2, PDCD6, PRKDC, RPS15A, RPS4X, S100A8, SLC25A21, SLC25A33, SLC25A5, SMO, SSR1, STX4, TBRG4, TGFBR1, TSPO, UFL1, WDR77]	GO_BiologicalProcess-GOA_09.02.2016_16h18	0.019	1	N/A	N/A	[3, 4, 5]	None	4.43459
GO:0019439	aromatic compound catabolic process	40	[AIFM1, BAX, CDKN2A, CNP, COMT, DDX6, EIF4A1, EIF4G1, EPHX1, HMOX1, HMOX2, KHSRP, KPNB1, LRPPRC, PELO, PPP2R1A, PRKAG1, RACK1, RDH14, RPL23, RPL38, RPS10, RPS11, RPS12, RPS15A, RPS16, RPS17, RPS18, RPS2, RPS25, RPS27, RPS3, RPS3A, RPS4X, RPS5, RPSA, SAMHD1, UPF1, VCP, ZC3HAV1]	GO_BiologicalProcess-GOA_09.02.2016_16h18	0.068	1	N/A	N/A	[4]	None	8.29876
GO:0019884	antigen processing and presentation of exogenous antigen	40	[AP1G1, CANX, DCTN1, HLA-A, HLA-B, HLA-C, LNPEP, PSMA1, PSMA2, PSMA3, PSMA4, PSMA5, PSMA6, PSMA7, PSMB1, PSMB2, PSMB3, PSMB4, PSMB5, PSMB7, PSMC1, PSMC2, PSMC4, PSMC5, PSMC6, PSMD1, PSMD11, PSMD12, PSMD13, PSMD14, PSMD2, PSMD3, PSMD6, PSMD7, PSMD8, SEC61A1, SEC61A2, SEC61B, UBB, UNC93B1]	GO_BiologicalProcess-GOA_09.02.2016_16h18	4.5e-12	7.1e-09	N/A	N/A	[3]	None	21.3904
GO:0030433	ER-associated ubiquitin-dependent protein catabolic process	40	[AMFR, AUP1, CCDC47, DERL1, DERL2, DNAJB2, DNAJC10, ERLEC1, ERLIN2, FAF2, HERPUD1, HSP90B1, HSPA5, KIAA0368, MAN1B1, NPLOC4, OS9, PSMC1, PSMC2, PSMC4, PSMC5, PSMC6, RNF185, RNF5, SDF2L1, SEC61B, SEL1L, SGTA, STT3B, SYVN1, TMUB1, UBE2G2, UBE2J1, UBQLN1, UBQLN2, UBXN4, UFD1L, VCP, VIMP, WFS1]	GO_BiologicalProcess-GOA_09.02.2016_16h18	3e-30	5.1e-27	N/A	N/A	[4, 5, 6, 7, 8, 9, 10, 11]	None	57.1429
GO:0034660	ncRNA metabolic process	40	[AAAS, CDKAL1, CDKN2A, DARS2, DNAJC5, EARS2, FARSA, GART, HEATR1, HSD17B10, IARS, IGF2BP3, KHSRP, MARS, NDC1, NOC4L, NUP133, NUP155, NUP188, NUP205, NUP210, NUP93, OSGEP, POLR2H, POM121C, PRMT5, RAN, RANBP2, RARS2, RPS16, RPS17, RPSA, SNRPB, SPNS1, SPPL2B, TARS2, TCOF1, TFB2M, WDR77, XPOT]	GO_BiologicalProcess-GOA_09.02.2016_16h18	0.1	1	N/A	N/A	[5, 6, 7]	None	8.01603
GO:0040008	regulation of growth	40	[ACSL4, ADAM17, AFG3L2, APBB1, APP, CDK1, CDKN2A, CHPT1, CXADR, DERL2, EI24, ENO1, FLVCR1, GJA1, GPAT4, ILK, KRT17, NACA, NDUFA13, NDUFS3, PHB, POR, PPP2R1A, PRKDC, RACK1, RBBP7, RPSA, RTN4, RUVBL1, RUVBL2, S100A8, SGPL1, SLC25A33, SMO, SPG20, TFRC, TGFBR1, TMEM97, VDAC2, WFS1]	GO_BiologicalProcess-GOA_09.02.2016_16h18	0.63	1	N/A	N/A	[2, 3]	None	5.70613
GO:0042787	protein ubiquitination involved in ubiquitin-dependent protein catabolic process	40	[AMFR, CDK1, CDKN2A, DDB1, HUWE1, OS9, PSEN1, PSMA1, PSMA2, PSMA3, PSMA4, PSMA5, PSMA6, PSMA7, PSMB1, PSMB2, PSMB3, PSMB4, PSMB5, PSMB7, PSMC1, PSMC2, PSMC4, PSMC5, PSMC6, PSMD1, PSMD11, PSMD12, PSMD13, PSMD14, PSMD2, PSMD3, PSMD6, PSMD7, PSMD8, SKP1, SYVN1, TCEB1, UBB, UBE3C]	GO_BiologicalProcess-GOA_09.02.2016_16h18	4.9e-11	7.6e-08	N/A	N/A	[8, 9, 10]	None	19.9005
GO:0043065	positive regulation of apoptotic process	40	[AIFM1, ANXA1, APBB1, APH1A, ARL6IP5, BAX, C1QBP, CDKN2A, DNAJA1, DNAJA3, FASN, GLMN, HMGCR, HSPD1, IGF2R, ITGB1, ITM2C, LDHA, MAGED1, MCL1, MTCH1, NCSTN, NDUFA13, PDCD6, PPP2R1A, PPP2R1B, PRKDC, PSEN1, PTRH2, RACK1, RPS3, S100A8, SORT1, TGFBR1, TSPO, UBB, VCP, YWHAE, YWHAQ, YWHAZ]	GO_BiologicalProcess-GOA_09.02.2016_16h18	0.93	1	N/A	N/A	[5, 6, 7]	None	6.33914
GO:0043068	positive regulation of programmed cell death	40	[AIFM1, ANXA1, APBB1, APH1A, ARL6IP5, BAX, C1QBP, CDKN2A, DNAJA1, DNAJA3, FASN, GLMN, HMGCR, HSPD1, IGF2R, ITGB1, ITM2C, LDHA, MAGED1, MCL1, MTCH1, NCSTN, NDUFA13, PDCD6, PPP2R1A, PPP2R1B, PRKDC, PSEN1, PTRH2, RACK1, RPS3, S100A8, SORT1, TGFBR1, TSPO, UBB, VCP, YWHAE, YWHAQ, YWHAZ]	GO_BiologicalProcess-GOA_09.02.2016_16h18	0.93	1	N/A	N/A	[4, 5, 6]	None	6.28931
GO:0044270	cellular nitrogen compound catabolic process	40	[AIFM1, BAX, CDKN2A, CNP, DDX6, EIF4A1, EIF4G1, HMOX1, HMOX2, KHSRP, KPNB1, LRPPRC, PELO, POR, PPP2R1A, PRKAG1, RACK1, RDH14, RPL23, RPL38, RPS10, RPS11, RPS12, RPS15A, RPS16, RPS17, RPS18, RPS2, RPS25, RPS27, RPS3, RPS3A, RPS4X, RPS5, RPSA, SAMHD1, UPF1, VCP, VDAC2, ZC3HAV1]	GO_BiologicalProcess-GOA_09.02.2016_16h18	0.052	1	N/A	N/A	[4]	None	8.51064
GO:0045321	leukocyte activation	40	[ADAM17, ANXA1, AP1G1, ATP11C, BAX, CADM1, CDKN2A, CLPTM1, CTPS1, CXADR, DDOST, DNAJA3, EFNB1, FASN, FZD7, GLMN, HLA-A, HMOX1, HSPD1, HSPH1, IGKC, ITGB1, LRRC8A, MSH6, NCSTN, PRKDC, PSEN1, RHBDD3, RPSA, S100A8, SLC7A2, SNAP23, SNX27, SPNS1, STOML2, STX4, STXBP3, TOLLIP, VAMP3, VAMP7]	GO_BiologicalProcess-GOA_09.02.2016_16h18	0.13	1	N/A	N/A	[2, 4]	None	4.96278
GO:0051604	protein maturation	40	[AFG3L2, AIFM1, APH1A, ASPH, ATP6AP2, BAX, C1QBP, CDKN2A, CPD, DHCR24, DNAJA3, FASN, HSPD1, MTCH1, NCSTN, OMA1, PARL, PDCD6, PHB, PHB2, PRDX4, PSEN1, PSMA7, RACK1, RCE1, RHBDD1, S100A8, SEC11A, SPCS1, SPCS2, SPCS3, STOML2, TMEM208, TMEM59, TSPAN15, UBB, UQCRC2, VCP, WFS1, ZMPSTE24]	GO_BiologicalProcess-GOA_09.02.2016_16h18	0.0012	1	N/A	N/A	[4, 5]	None	10.4987
GO:1903530	regulation of secretion by cell	40	[ANXA1, AP1G1, APBB1, ATP2A2, ATP6AP1, C2CD2L, CADM1, CPT1A, DNAJC1, DNAJC5, GJA1, GLMN, GLUD1, HADHA, HMGCR, HMOX1, MCU, MPC2, NSF, PKMYT1, PPIA, RHBDD3, S100A8, SEC11A, SLC16A1, SLC25A4, SLC25A5, SLC25A6, SLC2A1, SLC30A1, SPCS1, SPCS2, SPCS3, STX4, STXBP3, TARDBP, VAMP3, VAMP7, VPS4A, WLS]	GO_BiologicalProcess-GOA_09.02.2016_16h18	0.68	1	N/A	N/A	[4, 5, 6, 7]	None	5.7971
GO:0006643	membrane lipid metabolic process	39	[AGK, ALDH3A2, ALG5, BAX, CERS1, CERS2, CERS4, CERS5, CERS6, CLN6, DPM1, ELOVL1, GLA, GPAA1, HACD2, KDSR, MTCH1, ORMDL1, PIGG, PIGK, PIGN, PIGO, PIGS, PIGT, PIGU, PIGW, PPM1L, PPP2R1A, RACK1, SERINC1, SGPL1, SGPP1, SMPD2, SMPD4, SPTLC1, SPTLC2, UGT8, VAPA, VAPB]	GO_BiologicalProcess-GOA_09.02.2016_16h18	1.8e-10	2.9e-07	N/A	N/A	[4, 5]	None	19.403
GO:0009306	protein secretion	39	[ANXA1, APBB1, C2CD2L, CADM1, CANX, CPT1A, DNAJC1, DNAJC5, GJA1, GLMN, GLUD1, HADHA, HMGCR, MCU, MPC2, PKMYT1, PPIA, RAB13, RAB1A, RAB8A, RAF1, RHBDD3, S100A8, SEC11A, SLC16A1, SLC25A4, SLC25A5, SLC25A6, SLC2A1, SPCS1, SPCS2, SPCS3, STX4, STXBP3, TARDBP, TVP23C, UBE2Q1, VAMP3, WLS]	GO_BiologicalProcess-GOA_09.02.2016_16h18	0.31	1	N/A	N/A	[4, 5, 6, 7]	None	7.28972
GO:0010565	regulation of cellular ketone metabolic process	39	[ANXA1, COMT, CPT1A, ERLIN2, PDHB, PDK3, PSMA1, PSMA2, PSMA3, PSMA4, PSMA5, PSMA6, PSMA7, PSMB1, PSMB2, PSMB3, PSMB4, PSMB5, PSMB7, PSMC1, PSMC2, PSMC4, PSMC5, PSMC6, PSMD1, PSMD11, PSMD12, PSMD13, PSMD14, PSMD2, PSMD3, PSMD6, PSMD7, PSMD8, RANBP2, SCAP, SLC25A21, TELO2, VIMP]	GO_BiologicalProcess-GOA_09.02.2016_16h18	1.6e-09	2.5e-06	N/A	N/A	[4, 5]	None	18.0556
GO:0010638	positive regulation of organelle organization	39	[ACTR2, ANXA1, AURKB, BAG4, BAX, C1QBP, CCT2, CCT3, CCT4, CCT5, CCT6A, CCT7, CCT8, CDC42EP1, COA3, HAX1, HUWE1, IGF1R, LMAN1, PFDN2, PHB2, PSMB7, PSMD8, RANBP1, RDH14, RPS3, RUVBL1, RUVBL2, SREBF2, STOML2, STX18, SURF4, TCP1, TMED9, TUBGCP2, VPS4A, YWHAE, YWHAQ, YWHAZ]	GO_BiologicalProcess-GOA_09.02.2016_16h18	0.93	1	N/A	N/A	[4, 5, 6]	None	6.32091
GO:0016236	macroautophagy	39	[ATG9A, EMC6, HAX1, HK2, LAMTOR1, MFN1, NME2, NPC1, NUP93, PARL, PI4K2A, PIK3R4, PRKAG1, PSEN1, RAB1A, RNF5, RUVBL1, SCFD1, SLC1A3, SLC1A4, SLC25A19, SLC37A4, SNRPB, SPTLC1, SPTLC2, SREBF2, STOM, STX12, STX17, TMEM39A, TOMM22, TOMM70A, TSPO, UBB, UBQLN1, UBQLN2, UBQLN4, VAMP7, VDAC1]	GO_BiologicalProcess-GOA_09.02.2016_16h18	0.00093	1	N/A	N/A	[3]	None	10.7143
GO:0038093	Fc receptor signaling pathway	39	[ACTB, ACTR2, HSP90AA1, HSP90AB1, IGKC, MYO1C, PIGU, PSMA1, PSMA2, PSMA3, PSMA4, PSMA5, PSMA6, PSMA7, PSMB1, PSMB2, PSMB3, PSMB4, PSMB5, PSMB7, PSMC1, PSMC2, PSMC4, PSMC5, PSMC6, PSMD1, PSMD11, PSMD12, PSMD13, PSMD14, PSMD2, PSMD3, PSMD6, PSMD7, PSMD8, RAF1, SKP1, SPNS1, UBB]	GO_BiologicalProcess-GOA_09.02.2016_16h18	0.01	1	N/A	N/A	[6, 7]	None	9.375
GO:0051259	protein oligomerization	39	[AASS, ACACA, AHNAK, AMFR, ARG1, ATL2, ATL3, ATXN10, BAX, CHP1, CPT1A, DERL1, DPAGT1, FASN, GJA1, HIST1H4A, HM13, HMGCR, HMOX1, HSD17B10, IGF1R, ILK, IRAK1, JUP, NME2, OXA1L, RACK1, S100A8, SAMHD1, SOAT1, ST13, STOM, STOML2, STXBP3, TGM3, TMED10, TMEM120B, TNPO1, VCP]	GO_BiologicalProcess-GOA_09.02.2016_16h18	0.081	1	N/A	N/A	[5, 6]	None	8.26271
GO:0090068	positive regulation of cell cycle process	39	[ANXA1, APP, AURKB, CDC45, CDKN2A, GLMN, IGF1R, MAD2L1, PHB2, PSMA1, PSMA2, PSMA3, PSMA4, PSMA5, PSMA6, PSMA7, PSMB1, PSMB2, PSMB3, PSMB4, PSMB5, PSMB7, PSMC1, PSMC2, PSMC4, PSMC5, PSMC6, PSMD1, PSMD11, PSMD12, PSMD13, PSMD14, PSMD2, PSMD3, PSMD6, PSMD7, PSMD8, RANBP1, UBB]	GO_BiologicalProcess-GOA_09.02.2016_16h18	5.4e-07	0.00076	N/A	N/A	[4, 5, 6]	None	14.717
GO:1903829	positive regulation of cellular protein localization	39	[ACSL3, ASPH, B3GAT3, CCT2, CCT3, CCT4, CCT5, CCT6A, CCT7, CCT8, CDK1, CDKN2A, CHP1, EMD, HNRNPM, HSP90AB1, HUWE1, IPO5, ITGB1, JUP, MAVS, MYO1C, PSMB7, PSMD8, RAB29, RACK1, RER1, RUVBL1, SMO, SREBF2, STOM, STX4, SYNJ2BP, TCAF1, TCP1, TGFBR1, YWHAE, YWHAQ, YWHAZ]	GO_BiologicalProcess-GOA_09.02.2016_16h18	0.00099	1	N/A	N/A	[2, 3, 4, 5, 6]	None	10.6557
GO:0002474	antigen processing and presentation of peptide antigen via MHC class I	38	[BLMH, CANX, HLA-A, HLA-B, HLA-C, LNPEP, PSMA1, PSMA2, PSMA3, PSMA4, PSMA5, PSMA6, PSMA7, PSMB1, PSMB2, PSMB3, PSMB4, PSMB5, PSMB7, PSMC1, PSMC2, PSMC4, PSMC5, PSMC6, PSMD1, PSMD11, PSMD12, PSMD13, PSMD14, PSMD2, PSMD3, PSMD6, PSMD7, PSMD8, SEC61A1, SEC61A2, SEC61B, UBB]	GO_BiologicalProcess-GOA_09.02.2016_16h18	1.6e-18	2.8e-15	N/A	N/A	[4]	None	33.6283
GO:0006613	cotranslational protein targeting to membrane	38	[ARL6IP1, DDOST, PSMD2, RPL23, RPL38, RPN1, RPN2, RPS10, RPS11, RPS12, RPS15A, RPS16, RPS17, RPS18, RPS2, RPS25, RPS27, RPS3, RPS3A, RPS4X, RPS5, RPSA, SEC11A, SEC61A1, SEC61B, SEC62, SEC63, SPCS1, SPCS2, SPCS3, SRP54, SRP68, SRPRA, SRPRB, SSR1, SSR3, SSR4, TRAM1]	GO_BiologicalProcess-GOA_09.02.2016_16h18	1.2e-17	2e-14	N/A	N/A	[6, 7, 8, 9]	None	31.9328
GO:0034612	response to tumor necrosis factor	38	[ADAM17, BAG4, ETFA, FASN, HSPA1A, PSMA1, PSMA2, PSMA3, PSMA4, PSMA5, PSMA6, PSMA7, PSMB1, PSMB2, PSMB3, PSMB4, PSMB5, PSMB7, PSMC1, PSMC2, PSMC4, PSMC5, PSMC6, PSMD1, PSMD11, PSMD12, PSMD13, PSMD14, PSMD2, PSMD3, PSMD6, PSMD7, PSMD8, RACK1, SKP1, SMPD2, SMPD4, UBB]	GO_BiologicalProcess-GOA_09.02.2016_16h18	2.5e-05	0.033	N/A	N/A	[5]	None	12.8378
GO:0046700	heterocycle catabolic process	38	[AIFM1, BAX, CDKN2A, CNP, DDX6, EIF4A1, EIF4G1, HMOX1, HMOX2, KHSRP, KPNB1, LRPPRC, PELO, PPP2R1A, PRKAG1, RACK1, RDH14, RPL23, RPL38, RPS10, RPS11, RPS12, RPS15A, RPS16, RPS17, RPS18, RPS2, RPS25, RPS27, RPS3, RPS3A, RPS4X, RPS5, RPSA, SAMHD1, UPF1, VCP, ZC3HAV1]	GO_BiologicalProcess-GOA_09.02.2016_16h18	0.099	1	N/A	N/A	[4]	None	8.08511
GO:0048534	hematopoietic or lymphoid organ development	38	[ADAM17, ANXA1, ARMC6, ATP11C, ATP6AP1, BAX, CDKN2A, CLPTM1, DNAJA3, EBP, EEF2, FAM213A, FASN, FLVCR1, FZD7, HAX1, HIST1H4A, HLA-B, HRNR, ITGB1, JAGN1, JAM3, LRRC8A, NME2, PGM3, PICALM, PRKDC, PSEN1, RAF1, RBFOX2, SERPINB12, SFXN1, SGPL1, SLC37A4, TFRC, TGFBR1, UBL4A, UNC45A]	GO_BiologicalProcess-GOA_09.02.2016_16h18	0.054	1	N/A	N/A	[3, 4, 5, 6]	None	4.62287
GO:0051222	positive regulation of protein transport	38	[ACSL3, APBB1, ASPH, B3GAT3, C2CD2L, CADM1, CDK1, CHP1, DNAJC5, EMD, GJA1, GLMN, GLUD1, HNRNPM, HSP90AB1, HUWE1, IPO5, JUP, MAVS, MCU, MPC2, MYO1C, PPIA, PSMB7, PSMD8, RAB29, RACK1, RUVBL1, S100A8, SMO, SREBF2, STOM, STX4, TARDBP, TCAF1, TGFBR1, VAMP3, WLS]	GO_BiologicalProcess-GOA_09.02.2016_16h18	0.15	1	N/A	N/A	[3, 4, 5, 6, 7]	None	7.88382
GO:0071356	cellular response to tumor necrosis factor	38	[ADAM17, BAG4, ETFA, FASN, HSPA1A, PSMA1, PSMA2, PSMA3, PSMA4, PSMA5, PSMA6, PSMA7, PSMB1, PSMB2, PSMB3, PSMB4, PSMB5, PSMB7, PSMC1, PSMC2, PSMC4, PSMC5, PSMC6, PSMD1, PSMD11, PSMD12, PSMD13, PSMD14, PSMD2, PSMD3, PSMD6, PSMD7, PSMD8, RACK1, SKP1, SMPD2, SMPD4, UBB]	GO_BiologicalProcess-GOA_09.02.2016_16h18	2.8e-06	0.0038	N/A	N/A	[6]	None	14.0221
GO:0072599	establishment of protein localization to endoplasmic reticulum	38	[DDOST, PSMD2, RAB10, RPL23, RPL38, RPN1, RPN2, RPS10, RPS11, RPS12, RPS15A, RPS16, RPS17, RPS18, RPS2, RPS25, RPS27, RPS3, RPS3A, RPS4X, RPS5, RPSA, SEC11A, SEC61A1, SEC61B, SEC62, SEC63, SPCS1, SPCS2, SPCS3, SRP54, SRP68, SRPRA, SRPRB, SSR1, SSR3, SSR4, TRAM1]	GO_BiologicalProcess-GOA_09.02.2016_16h18	8e-17	1.3e-13	N/A	N/A	[5, 6, 7]	None	30.4
GO:0098656	anion transmembrane transport	38	[ACACA, ANO10, CLCC1, CLCN3, CPT1A, GPR89A, LRRC8A, MPC2, SLC12A2, SLC12A4, SLC12A6, SLC12A7, SLC12A9, SLC16A1, SLC1A3, SLC1A4, SLC25A12, SLC25A13, SLC25A17, SLC25A22, SLC25A3, SLC35B2, SLC38A1, SLC38A2, SLC38A9, SLC43A1, SLC4A2, SLC5A6, SLC6A15, SLC7A1, SLC7A2, SLC7A3, SLC7A5, SLC7A6, TCAF1, VDAC1, VDAC2, VDAC3]	GO_BiologicalProcess-GOA_09.02.2016_16h18	6e-08	8.7e-05	N/A	N/A	[5, 6, 7]	None	16.1702
GO:2001233	regulation of apoptotic signaling pathway	38	[BAG5, BAX, ETFA, FASN, HERPUD1, HMOX1, HSPA1A, HSPB1, HSPH1, ITM2C, MAGED1, MCL1, NDUFA13, NDUFS3, NONO, P4HB, PARL, PPP2R1A, PPP2R1B, PSEN1, PTPN1, RACK1, RAF1, RPS3, S100A8, SLC25A5, STX4, SYVN1, TGFBR1, TMEM161A, UBB, UBQLN1, VDAC2, VIMP, WFS1, YWHAE, YWHAQ, YWHAZ]	GO_BiologicalProcess-GOA_09.02.2016_16h18	0.025	1	N/A	N/A	[4, 5, 6, 7]	None	8.94118
GO:0008202	steroid metabolic process	37	[ACLY, ACOT8, ALB, APP, ATP1A1, C14orf1, CLN6, COMT, CYB5R3, CYP51A1, DHCR24, DHCR7, EBP, ERLIN2, FDFT1, FDPS, HMGCR, HSD17B11, HSD17B12, LAMTOR1, LBR, LMBR1, MSMO1, NPC1, NSDHL, POR, SCAP, SCARB1, SF1, SGPL1, SLC37A4, SOAT1, SQLE, SREBF2, TSPO, UBL4A, VDAC2]	GO_BiologicalProcess-GOA_09.02.2016_16h18	0.00021	0.26	N/A	N/A	[4]	None	11.7834
GO:0009266	response to temperature stimulus	37	[AAAS, ATP2B1, BAG2, BAG3, BAG4, BAG5, CLPB, DNAJA1, DNAJA2, DNAJA3, DNAJA4, DNAJB1, DNAJB4, DNAJB6, DNAJC7, HMOX1, HSP90AA1, HSP90AB1, HSPA1A, HSPA2, HSPA8, HSPD1, HSPH1, IRAK1, NDC1, NUP133, NUP155, NUP188, NUP205, NUP210, NUP93, PDCD6, POM121C, RANBP2, RBBP7, VCP, YWHAE]	GO_BiologicalProcess-GOA_09.02.2016_16h18	1e-06	0.0014	N/A	N/A	[3]	None	14.741
GO:0010876	lipid localization	37	[ABCC4, ABCD3, ACACA, ACSL1, ACSL3, ACSL4, ALB, ANXA1, APOO, ATP11C, BSCL2, CPT1A, DGAT1, ESYT1, ESYT2, GCN1, HEATR6, LAMTOR1, MTCH1, NPC1, OSBPL8, RFT1, RPSA, S100A8, SCARB1, SIGMAR1, SLC25A17, SLC27A4, SOAT1, SPNS1, SREBF2, STOML2, STX12, TNPO1, TSPO, VAMP7, VPS4A]	GO_BiologicalProcess-GOA_09.02.2016_16h18	0.0044	1	N/A	N/A	[3]	None	10.0271
GO:0010948	negative regulation of cell cycle process	37	[AURKB, CDK1, FANCI, MAD2L1, NUBP2, PRKDC, PSMA1, PSMA2, PSMA3, PSMA4, PSMA5, PSMA6, PSMA7, PSMB1, PSMB2, PSMB3, PSMB4, PSMB5, PSMB7, PSMC1, PSMC2, PSMC4, PSMC5, PSMC6, PSMD1, PSMD11, PSMD12, PSMD13, PSMD14, PSMD2, PSMD3, PSMD6, PSMD7, PSMD8, S100A8, UBB, VPS4A]	GO_BiologicalProcess-GOA_09.02.2016_16h18	1.5e-05	0.02	N/A	N/A	[4, 5, 6]	None	13.2143
GO:0016485	protein processing	37	[AFG3L2, AIFM1, APH1A, ASPH, ATP6AP2, BAX, C1QBP, CDKN2A, CPD, DHCR24, DNAJA3, FASN, HSPD1, MTCH1, NCSTN, OMA1, PARL, PDCD6, PHB, PHB2, PSEN1, PSMA7, RACK1, RCE1, RHBDD1, S100A8, SEC11A, SPCS1, SPCS2, SPCS3, STOML2, TMEM208, TMEM59, UBB, UQCRC2, VCP, ZMPSTE24]	GO_BiologicalProcess-GOA_09.02.2016_16h18	0.0025	1	N/A	N/A	[5, 6]	None	10.3933
GO:0023061	signal release	37	[ANXA1, ATP2A2, C2CD2L, CPT1A, DNAJC5, GJA1, GLUD1, HADHA, HMGCR, HSPA8, MCU, MPC2, PKMYT1, PSEN1, RAB1A, RAF1, SEC11A, SLC16A1, SLC1A3, SLC25A4, SLC25A5, SLC25A6, SLC2A1, SLC30A1, SLC38A2, SNAP23, SNAP47, SPCS1, SPCS2, SPCS3, STX4, STXBP3, TARDBP, UBE2Q1, VAMP3, VAMP7, WLS]	GO_BiologicalProcess-GOA_09.02.2016_16h18	0.18	1	N/A	N/A	[4, 5, 6, 7]	None	7.70833
GO:0030111	regulation of Wnt signaling pathway	37	[ATP6AP2, EMD, ILK, JUP, PPP2R1A, PSMA1, PSMA2, PSMA3, PSMA4, PSMA5, PSMA6, PSMA7, PSMB1, PSMB2, PSMB3, PSMB4, PSMB5, PSMB7, PSMC1, PSMC2, PSMC4, PSMC5, PSMC6, PSMD1, PSMD11, PSMD12, PSMD13, PSMD14, PSMD2, PSMD3, PSMD6, PSMD7, PSMD8, RACK1, SPNS1, UBB, WLS]	GO_BiologicalProcess-GOA_09.02.2016_16h18	0.00081	0.96	N/A	N/A	[4, 5, 6, 7]	None	11.0448
GO:0031647	regulation of protein stability	37	[ASPH, ATP1B3, BAG3, BAG6, CCT2, CCT3, CCT4, CCT5, CCT6A, CCT7, CCT8, CDKN2A, CHP1, DERL1, DNAJA3, DSG1, GAPDH, GET4, HSPA1A, HSPA8, HSPD1, LAMP2, LMBR1, NCLN, PHB, PHB2, PRKDC, PSMD8, PTRH2, RNF5, SEL1L, SMO, STX12, SYVN1, TCP1, TELO2, WFS1]	GO_BiologicalProcess-GOA_09.02.2016_16h18	2e-07	0.00028	N/A	N/A	[3]	None	15.678
GO:0033209	tumor necrosis factor-mediated signaling pathway	37	[ADAM17, BAG4, ETFA, FASN, HSPA1A, PSMA1, PSMA2, PSMA3, PSMA4, PSMA5, PSMA6, PSMA7, PSMB1, PSMB2, PSMB3, PSMB4, PSMB5, PSMB7, PSMC1, PSMC2, PSMC4, PSMC5, PSMC6, PSMD1, PSMD11, PSMD12, PSMD13, PSMD14, PSMD2, PSMD3, PSMD6, PSMD7, PSMD8, RACK1, SKP1, SMPD2, UBB]	GO_BiologicalProcess-GOA_09.02.2016_16h18	4.9e-11	7.6e-08	N/A	N/A	[6, 7]	None	21.0227
GO:0035967	cellular response to topologically incorrect protein	37	[AMFR, ASNA1, ASNS, ATP6V0D1, BAX, DCTN1, DERL1, DERL2, DNAJB11, GOSR2, HERPUD1, HSP90B1, HSPA1A, HSPA5, POMT1, PREB, PTPN1, RACK1, RHBDD1, RNF5, SDF2L1, SEC61A1, SEC61A2, SEC61B, SEC62, SEC63, SRPRA, SRPRB, SSR1, SYVN1, TBL2, UFD1L, VAPB, VCP, VIMP, WFS1, YIF1A]	GO_BiologicalProcess-GOA_09.02.2016_16h18	9.5e-14	1.5e-10	N/A	N/A	[4, 5]	None	25.5172
GO:0045047	protein targeting to ER	37	[DDOST, PSMD2, RPL23, RPL38, RPN1, RPN2, RPS10, RPS11, RPS12, RPS15A, RPS16, RPS17, RPS18, RPS2, RPS25, RPS27, RPS3, RPS3A, RPS4X, RPS5, RPSA, SEC11A, SEC61A1, SEC61B, SEC62, SEC63, SPCS1, SPCS2, SPCS3, SRP54, SRP68, SRPRA, SRPRB, SSR1, SSR3, SSR4, TRAM1]	GO_BiologicalProcess-GOA_09.02.2016_16h18	1.6e-16	2.7e-13	N/A	N/A	[4, 6, 7, 8]	None	30.5785
GO:0048010	vascular endothelial growth factor receptor signaling pathway	37	[ACTB, HSP90AA1, HSPB1, JUP, PDCD6, PSMA1, PSMA2, PSMA3, PSMA4, PSMA5, PSMA6, PSMA7, PSMB1, PSMB2, PSMB3, PSMB4, PSMB5, PSMB7, PSMC1, PSMC2, PSMC4, PSMC5, PSMC6, PSMD1, PSMD11, PSMD12, PSMD13, PSMD14, PSMD2, PSMD3, PSMD6, PSMD7, PSMD8, PTPN1, RAF1, SPNS1, UBB]	GO_BiologicalProcess-GOA_09.02.2016_16h18	0.00021	0.26	N/A	N/A	[7, 8]	None	11.7834
GO:0051129	negative regulation of cellular component organization	37	[AURKB, BAG4, BAG5, DNAJA4, DNAJB1, DNAJB2, DNAJB6, GLMN, HSPA1A, HSPA2, HSPA8, ITGB1, ITM2C, LYPLAL1, MAD2L1, NUBP2, OMA1, PARL, PICALM, PSEN1, PTRH2, PXMP2, RAB29, RACK1, RAF1, RTN4, SAR1A, SCFD1, SET, SLC25A5, SPG20, TMEM59, TSPO, UBQLN1, UBQLN2, UBQLN4, VDAC2]	GO_BiologicalProcess-GOA_09.02.2016_16h18	0.41	1	N/A	N/A	[3, 4, 5]	None	5.45723
GO:0060070	canonical Wnt signaling pathway	37	[EMD, FZD7, ILK, JUP, PSEN1, PSMA1, PSMA2, PSMA3, PSMA4, PSMA5, PSMA6, PSMA7, PSMB1, PSMB2, PSMB3, PSMB4, PSMB5, PSMB7, PSMC1, PSMC2, PSMC4, PSMC5, PSMC6, PSMD1, PSMD11, PSMD12, PSMD13, PSMD14, PSMD2, PSMD3, PSMD6, PSMD7, PSMD8, PTK7, SMO, UBB, WLS]	GO_BiologicalProcess-GOA_09.02.2016_16h18	0.0002	0.25	N/A	N/A	[6, 7]	None	11.8211
GO:0006575	cellular modified amino acid metabolic process	36	[ABHD12, COMT, DHFR, EEF1G, FASN, GART, GGT7, ICMT, LPCAT3, LPCAT4, MBOAT2, P4HB, PRDX4, PTDSS1, PTDSS2, RPL23, RPL38, RPS10, RPS11, RPS12, RPS15A, RPS16, RPS17, RPS18, RPS2, RPS25, RPS27, RPS3, RPS3A, RPS4X, RPS5, RPSA, SERINC1, SLC19A1, SLC5A6, UBL4A]	GO_BiologicalProcess-GOA_09.02.2016_16h18	0.0033	1	N/A	N/A	[3, 4]	None	10.3448
GO:0006614	SRP-dependent cotranslational protein targeting to membrane	36	[DDOST, PSMD2, RPL23, RPL38, RPN1, RPN2, RPS10, RPS11, RPS12, RPS15A, RPS16, RPS17, RPS18, RPS2, RPS25, RPS27, RPS3, RPS3A, RPS4X, RPS5, RPSA, SEC11A, SEC61A1, SEC61B, SEC63, SPCS1, SPCS2, SPCS3, SRP54, SRP68, SRPRA, SRPRB, SSR1, SSR3, SSR4, TRAM1]	GO_BiologicalProcess-GOA_09.02.2016_16h18	3.4e-16	5.5e-13	N/A	N/A	[5, 7, 8, 9, 10]	None	30.7692
GO:0007173	epidermal growth factor receptor signaling pathway	36	[ADAM17, APP, ARF4, PIGU, PSEN1, PSMA1, PSMA2, PSMA3, PSMA4, PSMA5, PSMA6, PSMA7, PSMB1, PSMB2, PSMB3, PSMB4, PSMB5, PSMB7, PSMC1, PSMC2, PSMC4, PSMC5, PSMC6, PSMD1, PSMD11, PSMD12, PSMD13, PSMD14, PSMD2, PSMD3, PSMD6, PSMD7, PSMD8, RAF1, SPNS1, UBB]	GO_BiologicalProcess-GOA_09.02.2016_16h18	0.012	1	N/A	N/A	[8, 9]	None	9.49868
GO:0009408	response to heat	36	[AAAS, BAG2, BAG3, BAG4, BAG5, CLPB, DNAJA1, DNAJA2, DNAJA3, DNAJA4, DNAJB1, DNAJB4, DNAJB6, DNAJC7, HMOX1, HSP90AA1, HSP90AB1, HSPA1A, HSPA2, HSPA8, HSPD1, HSPH1, IRAK1, NDC1, NUP133, NUP155, NUP188, NUP205, NUP210, NUP93, PDCD6, POM121C, RANBP2, RBBP7, VCP, YWHAE]	GO_BiologicalProcess-GOA_09.02.2016_16h18	2.8e-10	4.3e-07	N/A	N/A	[3, 4]	None	20.2247
GO:0030097	hemopoiesis	36	[ADAM17, ANXA1, ARMC6, ATP11C, ATP6AP1, BAX, CDKN2A, CLPTM1, DNAJA3, EBP, EEF2, FAM213A, FASN, FLVCR1, FZD7, HAX1, HIST1H4A, HLA-B, HRNR, ITGB1, JAGN1, JAM3, LRRC8A, NME2, PGM3, PICALM, PRKDC, PSEN1, RBFOX2, SERPINB12, SFXN1, SGPL1, SLC37A4, TFRC, UBL4A, UNC45A]	GO_BiologicalProcess-GOA_09.02.2016_16h18	0.067	1	N/A	N/A	[4, 5, 6, 7]	None	4.65116
GO:0034655	nucleobase-containing compound catabolic process	36	[AIFM1, BAX, CDKN2A, CNP, DDX6, EIF4A1, EIF4G1, KHSRP, KPNB1, LRPPRC, PELO, PPP2R1A, PRKAG1, RACK1, RDH14, RPL23, RPL38, RPS10, RPS11, RPS12, RPS15A, RPS16, RPS17, RPS18, RPS2, RPS25, RPS27, RPS3, RPS3A, RPS4X, RPS5, RPSA, SAMHD1, UPF1, VCP, ZC3HAV1]	GO_BiologicalProcess-GOA_09.02.2016_16h18	0.065	1	N/A	N/A	[4, 5]	None	8.51064
GO:0038127	ERBB signaling pathway	36	[ADAM17, APP, ARF4, PIGU, PSEN1, PSMA1, PSMA2, PSMA3, PSMA4, PSMA5, PSMA6, PSMA7, PSMB1, PSMB2, PSMB3, PSMB4, PSMB5, PSMB7, PSMC1, PSMC2, PSMC4, PSMC5, PSMC6, PSMD1, PSMD11, PSMD12, PSMD13, PSMD14, PSMD2, PSMD3, PSMD6, PSMD7, PSMD8, RAF1, SPNS1, UBB]	GO_BiologicalProcess-GOA_09.02.2016_16h18	0.018	1	N/A	N/A	[7, 8]	None	9.32642
GO:0042590	antigen processing and presentation of exogenous peptide antigen via MHC class I	36	[HLA-A, HLA-B, HLA-C, LNPEP, PSMA1, PSMA2, PSMA3, PSMA4, PSMA5, PSMA6, PSMA7, PSMB1, PSMB2, PSMB3, PSMB4, PSMB5, PSMB7, PSMC1, PSMC2, PSMC4, PSMC5, PSMC6, PSMD1, PSMD11, PSMD12, PSMD13, PSMD14, PSMD2, PSMD3, PSMD6, PSMD7, PSMD8, SEC61A1, SEC61A2, SEC61B, UBB]	GO_BiologicalProcess-GOA_09.02.2016_16h18	3.5e-22	6e-19	N/A	N/A	[5]	None	43.9024
GO:0043900	regulation of multi-organism process	36	[AP1G1, ATP6V1H, C1QBP, DDB1, DERL1, ELMOD2, FUCA2, HACD3, HLA-A, KRT17, MAVS, NLRX1, NUP93, P4HB, POLR2H, PPIA, PPIH, PPM1B, PPP2R1A, PRDX4, PUM1, RHBDD1, RPSA, S100A8, SLC1A3, SLC25A19, SLC37A4, SNRPB, STOM, TARDBP, TCEB1, TMEM39A, VAPA, VAPB, VPS4A, ZC3HAV1]	GO_BiologicalProcess-GOA_09.02.2016_16h18	0.46	1	N/A	N/A	[2, 3]	None	6.97674
GO:0048285	organelle fission	36	[ACOT8, ACTR2, ANKLE2, AURKB, BAG6, BAX, CDK1, DCTN1, FANCD2, HSPA2, IGF1R, KPNB1, MAD2L1, MAPRE2, MSH6, MTFP1, NDC1, PDS5A, PHB2, PKMYT1, PPP2R1A, PRMT5, PSMD13, RAN, RANBP1, REEP4, RPS3, RUVBL1, SLC25A46, SMC2, SMC4, TRIP13, TUBGCP2, UBB, USP9X, VPS4A]	GO_BiologicalProcess-GOA_09.02.2016_16h18	0.67	1	N/A	N/A	[4]	None	5.73248
GO:0050851	antigen receptor-mediated signaling pathway	36	[BAX, IGKC, PSEN1, PSMA1, PSMA2, PSMA3, PSMA4, PSMA5, PSMA6, PSMA7, PSMB1, PSMB2, PSMB3, PSMB4, PSMB5, PSMB7, PSMC1, PSMC2, PSMC4, PSMC5, PSMC6, PSMD1, PSMD11, PSMD12, PSMD13, PSMD14, PSMD2, PSMD3, PSMD6, PSMD7, PSMD8, SKP1, SLC25A3, SPNS1, STOML2, UBB]	GO_BiologicalProcess-GOA_09.02.2016_16h18	4.2e-06	0.0056	N/A	N/A	[5, 7, 8, 9]	None	14.2857
GO:0051051	negative regulation of transport	36	[ACSL4, ANXA1, ATP1A2, BAG4, CHP1, COMT, DERL2, EMD, ERLEC1, HADHA, HMGCR, HMOX1, HSPA1A, LYPLAL1, NDFIP2, OS9, PICALM, PLCB4, PPM1B, RACK1, RANGAP1, SAR1A, SLC25A5, SLC30A1, SREBF2, STOML1, STXBP3, TXN, UBAC2, UBE2G2, UBE2J1, UBQLN1, UBQLN2, VAMP3, VIMP, YWHAQ]	GO_BiologicalProcess-GOA_09.02.2016_16h18	0.34	1	N/A	N/A	[2, 3, 4, 5]	None	7.22892
GO:0051340	regulation of ligase activity	36	[BAG5, CDK1, CDKN2A, DCUN1D5, MAD2L1, PSEN1, PSMA1, PSMA2, PSMA3, PSMA4, PSMA5, PSMA6, PSMA7, PSMB1, PSMB2, PSMB3, PSMB4, PSMB5, PSMB7, PSMC1, PSMC2, PSMC4, PSMC5, PSMC6, PSMD1, PSMD11, PSMD12, PSMD13, PSMD14, PSMD2, PSMD3, PSMD6, PSMD7, PSMD8, SKP1, UBB]	GO_BiologicalProcess-GOA_09.02.2016_16h18	4e-13	6.4e-10	N/A	N/A	[4, 5]	None	25
GO:0051438	regulation of ubiquitin-protein transferase activity	36	[BAG5, CDK1, CDKN2A, DCUN1D5, MAD2L1, PSEN1, PSMA1, PSMA2, PSMA3, PSMA4, PSMA5, PSMA6, PSMA7, PSMB1, PSMB2, PSMB3, PSMB4, PSMB5, PSMB7, PSMC1, PSMC2, PSMC4, PSMC5, PSMC6, PSMD1, PSMD11, PSMD12, PSMD13, PSMD14, PSMD2, PSMD3, PSMD6, PSMD7, PSMD8, SKP1, UBB]	GO_BiologicalProcess-GOA_09.02.2016_16h18	4e-13	6.4e-10	N/A	N/A	[5, 6, 8, 9, 10, 11]	None	25
GO:0097193	intrinsic apoptotic signaling pathway	36	[AIFM1, ARL6IP5, BAG5, BAG6, BAX, DNAJC10, HERPUD1, HMOX1, HSPA1A, HSPB1, HSPH1, MCL1, MSH6, NDUFA13, NDUFS3, NONO, P4HB, PARL, PRKDC, PTPN1, RACK1, RPS3, S100A8, SELK, SGPP1, SYVN1, TMEM109, TMEM161A, UBB, UBQLN1, VDAC2, VIMP, WFS1, YWHAE, YWHAQ, YWHAZ]	GO_BiologicalProcess-GOA_09.02.2016_16h18	0.00064	0.76	N/A	N/A	[5, 6, 7]	None	11.215
GO:1901293	nucleoside phosphate biosynthetic process	36	[ACACA, ATP5A1, ATP5B, ATP5C1, ATP5D, ATP5EP2, ATP5F1, ATP5H, ATP5I, ATP5J2, ATP5L, ATP5O, ATP6V0A1, ATP6V0A2, CAD, CTPS1, DCAKD, DHFR, GART, GNAI3, MON2, NME2, NME3, PKM, PRPS1, PTRH2, RAF1, SLC25A13, SLC35B2, STOML2, SUCLG1, UCK2, UMPS, UQCC3, VCP, WFS1]	GO_BiologicalProcess-GOA_09.02.2016_16h18	0.002	1	N/A	N/A	[4, 5, 6, 7]	None	10.5882
GO:0000075	cell cycle checkpoint	35	[AURKB, CDC45, CDK1, FANCI, MAD2L1, PRKDC, PSMA1, PSMA2, PSMA3, PSMA4, PSMA5, PSMA6, PSMA7, PSMB1, PSMB2, PSMB3, PSMB4, PSMB5, PSMB7, PSMC1, PSMC2, PSMC4, PSMC5, PSMC6, PSMD1, PSMD11, PSMD12, PSMD13, PSMD14, PSMD2, PSMD3, PSMD6, PSMD7, PSMD8, UBB]	GO_BiologicalProcess-GOA_09.02.2016_16h18	2.7e-05	0.036	N/A	N/A	[4, 5]	None	13.2075
GO:0001816	cytokine production	35	[ADAM17, AGPAT1, AGPAT2, ANXA1, ATG9A, ATP6AP2, C1QBP, CADM1, DNAJC5, GLMN, HLA-A, HLA-B, HMOX1, HSPA1A, HSPB1, HSPD1, IGF2BP3, IRAK1, MAVS, MYO1C, NLRX1, POLR2H, PPM1B, PRKDC, PUM1, RAB1A, RPSA, S100A8, SLC37A4, STOML2, TSPO, UBB, UBE2J1, VIMP, ZC3HAV1]	GO_BiologicalProcess-GOA_09.02.2016_16h18	0.22	1	N/A	N/A	[3]	None	5.10204
GO:0002479	antigen processing and presentation of exogenous peptide antigen via MHC class I, TAP-dependent	35	[HLA-A, HLA-B, HLA-C, PSMA1, PSMA2, PSMA3, PSMA4, PSMA5, PSMA6, PSMA7, PSMB1, PSMB2, PSMB3, PSMB4, PSMB5, PSMB7, PSMC1, PSMC2, PSMC4, PSMC5, PSMC6, PSMD1, PSMD11, PSMD12, PSMD13, PSMD14, PSMD2, PSMD3, PSMD6, PSMD7, PSMD8, SEC61A1, SEC61A2, SEC61B, UBB]	GO_BiologicalProcess-GOA_09.02.2016_16h18	5.5e-22	9.4e-19	N/A	N/A	[6]	None	44.8718
GO:0005996	monosaccharide metabolic process	35	[ADPGK, BRAT1, CPT1A, CYB5R3, ENO1, FABP5, FUCA2, G6PC3, GALK1, GAPDH, GOLT1B, GPD2, HK2, KHSRP, KRT17, LDHA, OMA1, PDHB, PDK3, PHGDH, PKM, PTRH2, RANBP2, SLC25A1, SLC25A10, SLC25A11, SLC25A12, SLC25A13, SLC2A1, SLC37A4, TELO2, UBB, UBL4A, UGT8, VIMP]	GO_BiologicalProcess-GOA_09.02.2016_16h18	0.0048	1	N/A	N/A	[4, 5]	None	10.0865
GO:0009165	nucleotide biosynthetic process	35	[ACACA, ATP5A1, ATP5B, ATP5C1, ATP5D, ATP5EP2, ATP5F1, ATP5H, ATP5I, ATP5J2, ATP5L, ATP5O, ATP6V0A1, ATP6V0A2, CAD, CTPS1, DCAKD, DHFR, GART, GNAI3, MON2, NME2, NME3, PKM, PRPS1, PTRH2, RAF1, SLC25A13, SLC35B2, STOML2, UCK2, UMPS, UQCC3, VCP, WFS1]	GO_BiologicalProcess-GOA_09.02.2016_16h18	0.0027	1	N/A	N/A	[5, 6, 7, 8]	None	10.4478
GO:0016053	organic acid biosynthetic process	35	[ABCD3, ACACA, ACLY, ACOT8, ACSL3, ANXA1, ASNS, CAD, CHST14, DHFR, DPAGT1, ELOVL1, ERLIN2, FASN, GART, GGT7, GLUD1, GOLT1B, HACD2, HACD3, HSD17B12, MSMO1, PCCB, PHGDH, PKM, PRKAG1, PYCR1, PYCR2, QKI, RDH10, S100A8, SCAP, SCD, SLC1A3, TECR]	GO_BiologicalProcess-GOA_09.02.2016_16h18	0.0028	1	N/A	N/A	[4, 5]	None	10.4167
GO:0032844	regulation of homeostatic process	35	[ADAM17, ANXA1, ASPH, ATP1A2, ATP6AP1, AURKB, BAX, C2CD2L, CCT2, CCT3, CCT4, CCT5, CCT6A, CCT7, CCT8, COMT, GJA1, HMGCR, JPH1, MPC2, NPC1, PKMYT1, RACK1, RBFOX2, S100A8, SLC30A1, SLC30A5, SLC30A6, SLC30A7, SREBF2, STX4, TCP1, TFRC, TSPO, UNC45A]	GO_BiologicalProcess-GOA_09.02.2016_16h18	0.33	1	N/A	N/A	[2, 3, 4]	None	7.27651
GO:0034620	cellular response to unfolded protein	35	[AMFR, ASNA1, ASNS, ATP6V0D1, BAX, DCTN1, DERL1, DERL2, DNAJB11, GOSR2, HERPUD1, HSP90B1, HSPA1A, HSPA5, POMT1, PREB, PTPN1, RACK1, RHBDD1, SDF2L1, SEC61A1, SEC61A2, SEC61B, SEC62, SEC63, SRPRA, SRPRB, SSR1, SYVN1, TBL2, VAPB, VCP, VIMP, WFS1, YIF1A]	GO_BiologicalProcess-GOA_09.02.2016_16h18	2.6e-13	4.3e-10	N/A	N/A	[5, 6]	None	25.9259
GO:0044282	small molecule catabolic process	35	[AASS, ABCD3, ABHD12, ACAD9, ACOT8, ALDH1B1, ARG1, CPT1A, DPAGT1, ENO1, ETFA, GALK1, GAPDH, GCAT, GCDH, GLUD1, GOLT1B, GPD2, HADHA, HADHB, HK2, HSD17B10, LDHA, MCCC1, MCCC2, PCCB, PKM, PTRH2, SCARB1, SLC25A10, SLC25A17, SLC25A21, SLC27A4, SMPD4, SOAT1]	GO_BiologicalProcess-GOA_09.02.2016_16h18	0.045	1	N/A	N/A	[4]	None	8.79397
GO:0046390	ribose phosphate biosynthetic process	35	[ACACA, ATP5A1, ATP5B, ATP5C1, ATP5D, ATP5EP2, ATP5F1, ATP5H, ATP5I, ATP5J2, ATP5L, ATP5O, ATP6V0A1, ATP6V0A2, CAD, CTPS1, DCAKD, GART, GNAI3, MON2, NME2, NME3, PKM, PRPS1, PTRH2, RAF1, SLC25A13, SLC35B2, STOML2, UBL4A, UCK2, UMPS, UQCC3, VCP, WFS1]	GO_BiologicalProcess-GOA_09.02.2016_16h18	0.00018	0.22	N/A	N/A	[5, 6]	None	12.1107
GO:0046394	carboxylic acid biosynthetic process	35	[ABCD3, ACACA, ACLY, ACOT8, ACSL3, ANXA1, ASNS, CAD, CHST14, DHFR, DPAGT1, ELOVL1, ERLIN2, FASN, GART, GGT7, GLUD1, GOLT1B, HACD2, HACD3, HSD17B12, MSMO1, PCCB, PHGDH, PKM, PRKAG1, PYCR1, PYCR2, QKI, RDH10, S100A8, SCAP, SCD, SLC1A3, TECR]	GO_BiologicalProcess-GOA_09.02.2016_16h18	0.0028	1	N/A	N/A	[5, 6, 7]	None	10.4167
GO:0051301	cell division	35	[ACTR2, ADAM17, ANKLE2, AURKB, CDK1, CDKN2A, FZD7, GNAI3, HSPA2, IGF1R, MAD2L1, MAPRE2, PDS5A, PELO, PHB2, PIK3R4, PKMYT1, PRMT5, RAB10, RACK1, RAN, RANBP1, REEP4, RPS3, RUVBL1, SMC2, SMC4, SPG20, TUBA1A, TUBA1B, TUBA1C, TUBB, TUBB2A, USP9X, VPS4A]	GO_BiologicalProcess-GOA_09.02.2016_16h18	0.15	1	N/A	N/A	[3]	None	4.93653
GO:0061025	membrane fusion	35	[AFG3L2, ANXA1, BAX, BET1, BNIP1, CHCHD3, CHP1, GNAI3, GOSR1, GOSR2, MFN1, NSF, OMA1, RAB39A, RAB8A, SEC22B, SLC25A46, SNAP23, SNAP47, STOML2, STX12, STX17, STX18, STX4, STX5, STX7, STX8, UBQLN1, UBQLN4, VAMP3, VAMP4, VAMP7, VAPA, VPS4A, VTI1A]	GO_BiologicalProcess-GOA_09.02.2016_16h18	9.4e-10	1.4e-06	N/A	N/A	[4]	None	19.774
GO:0071774	response to fibroblast growth factor	35	[PIGU, PPP2R1A, PSMA1, PSMA2, PSMA3, PSMA4, PSMA5, PSMA6, PSMA7, PSMB1, PSMB2, PSMB3, PSMB4, PSMB5, PSMB7, PSMC1, PSMC2, PSMC4, PSMC5, PSMC6, PSMD1, PSMD11, PSMD12, PSMD13, PSMD14, PSMD2, PSMD3, PSMD6, PSMD7, PSMD8, PTRH2, RAB14, RAF1, SPNS1, UBB]	GO_BiologicalProcess-GOA_09.02.2016_16h18	0.011	1	N/A	N/A	[3, 5]	None	9.64187
GO:0072331	signal transduction by p53 class mediator	35	[BAG6, BAX, CDKN2A, PSMA1, PSMA2, PSMA3, PSMA4, PSMA5, PSMA6, PSMA7, PSMB1, PSMB2, PSMB3, PSMB4, PSMB5, PSMB7, PSMC1, PSMC2, PSMC4, PSMC5, PSMC6, PSMD1, PSMD11, PSMD12, PSMD13, PSMD14, PSMD2, PSMD3, PSMD6, PSMD7, PSMD8, S100A8, TMEM109, UBB, WRB]	GO_BiologicalProcess-GOA_09.02.2016_16h18	1.3e-08	1.9e-05	N/A	N/A	[5, 6]	None	17.9487
GO:0097285	cell-type specific apoptotic process	35	[ADAM17, AIFM1, ANXA1, APP, AURKB, BAG3, BAX, CDKN2A, DNAJA3, DNAJC5, FASN, GAPDH, GLMN, HMGCR, HMOX1, HSP90AB1, HSPD1, IER3IP1, ILK, MCL1, MTCH2, NACA, NONO, PIGT, PIP, PRDX2, PSEN1, S100A8, SET, SIGMAR1, SORT1, TCP1, UBL4A, VIMP, WFS1]	GO_BiologicalProcess-GOA_09.02.2016_16h18	0.45	1	N/A	N/A	[6]	None	7.04225
GO:1902532	negative regulation of intracellular signal transduction	35	[BAG5, C1QBP, C3orf33, CHP1, DNAJA1, DNAJA3, HERPUD1, HMGCR, HSPA1A, HSPB1, HSPH1, IGF1R, ITGB1, LEMD2, MCL1, NDUFA13, NDUFS3, NLRX1, NONO, OMA1, PARL, PDCD6, PHB, PPM1B, PPP2R1A, PTPN1, PTRH2, RACK1, S100A8, SYNJ2BP, SYVN1, TMEM161A, VDAC2, VIMP, WFS1]	GO_BiologicalProcess-GOA_09.02.2016_16h18	0.34	1	N/A	N/A	[4, 5, 6, 7]	None	7.24638
GO:0006403	RNA localization	34	[AAAS, CCT2, CCT3, CCT4, CCT5, CCT6A, CCT7, CCT8, EIF5A, IGF2BP3, KHSRP, LRPPRC, MYO1C, NDC1, NUP133, NUP155, NUP188, NUP205, NUP210, NUP93, POM121C, PRPF6, QKI, RAN, RANBP2, RPSA, RUVBL1, RUVBL2, TCP1, UPF1, XPO1, XPO5, XPO7, XPOT]	GO_BiologicalProcess-GOA_09.02.2016_16h18	2.8e-07	0.0004	N/A	N/A	[3]	None	16.1905
GO:0006818	hydrogen transport	34	[ATP1A1, ATP1A2, ATP5A1, ATP5B, ATP5C1, ATP5D, ATP5EP2, ATP5F1, ATP5H, ATP5I, ATP5J2, ATP5L, ATP5O, ATP6AP1, ATP6V0A1, ATP6V0A2, ATP6V0D1, ATP6V1A, ATP6V1F, ATP6V1H, CHP1, COX15, COX4I1, COX6C, COX7B, MFSD3, MON2, NDUFA4, NNT, SLC30A5, SLC33A1, STOML2, UQCR10, UQCRQ]	GO_BiologicalProcess-GOA_09.02.2016_16h18	3.7e-10	5.7e-07	N/A	N/A	[4, 5]	None	20.8589
GO:0006869	lipid transport	34	[ABCC4, ABCD3, ACACA, ACSL1, ACSL3, ACSL4, ALB, ANXA1, APOO, ATP11C, CPT1A, ESYT1, ESYT2, GCN1, HEATR6, LAMTOR1, MTCH1, NPC1, OSBPL8, RFT1, RPSA, S100A8, SCARB1, SIGMAR1, SLC25A17, SLC27A4, SOAT1, SPNS1, SREBF2, STX12, TNPO1, TSPO, VAMP7, VPS4A]	GO_BiologicalProcess-GOA_09.02.2016_16h18	0.004	1	N/A	N/A	[4, 5]	None	10.241
GO:0008543	fibroblast growth factor receptor signaling pathway	34	[PIGU, PPP2R1A, PSMA1, PSMA2, PSMA3, PSMA4, PSMA5, PSMA6, PSMA7, PSMB1, PSMB2, PSMB3, PSMB4, PSMB5, PSMB7, PSMC1, PSMC2, PSMC4, PSMC5, PSMC6, PSMD1, PSMD11, PSMD12, PSMD13, PSMD14, PSMD2, PSMD3, PSMD6, PSMD7, PSMD8, RAB14, RAF1, SPNS1, UBB]	GO_BiologicalProcess-GOA_09.02.2016_16h18	0.0034	1	N/A	N/A	[5, 7, 8]	None	10.4938
GO:0009260	ribonucleotide biosynthetic process	34	[ACACA, ATP5A1, ATP5B, ATP5C1, ATP5D, ATP5EP2, ATP5F1, ATP5H, ATP5I, ATP5J2, ATP5L, ATP5O, ATP6V0A1, ATP6V0A2, CAD, CTPS1, DCAKD, GART, GNAI3, MON2, NME2, NME3, PKM, PRPS1, PTRH2, RAF1, SLC25A13, SLC35B2, STOML2, UCK2, UMPS, UQCC3, VCP, WFS1]	GO_BiologicalProcess-GOA_09.02.2016_16h18	0.00029	0.36	N/A	N/A	[6, 7, 8, 9]	None	11.8881
GO:0015992	proton transport	34	[ATP1A1, ATP1A2, ATP5A1, ATP5B, ATP5C1, ATP5D, ATP5EP2, ATP5F1, ATP5H, ATP5I, ATP5J2, ATP5L, ATP5O, ATP6AP1, ATP6V0A1, ATP6V0A2, ATP6V0D1, ATP6V1A, ATP6V1F, ATP6V1H, CHP1, COX15, COX4I1, COX6C, COX7B, MFSD3, MON2, NDUFA4, NNT, SLC30A5, SLC33A1, STOML2, UQCR10, UQCRQ]	GO_BiologicalProcess-GOA_09.02.2016_16h18	2.2e-10	3.4e-07	N/A	N/A	[5, 6, 7, 8]	None	21.25
GO:0016049	cell growth	34	[ACSL4, ADAM17, APBB1, APP, ATAD3A, BRAT1, CADM1, CDKN2A, CHPT1, DERL2, EI24, ENO1, GJA1, ILK, ITGB1, KRT17, LAMTOR1, NDUFA13, NDUFS3, NUBP2, PHB, PPP2R1A, RACK1, RBBP7, RTN4, S100A8, SEC61A1, SLC25A33, SLC3A2, SPG20, TFRC, TGFBR1, TMEM97, USP9X]	GO_BiologicalProcess-GOA_09.02.2016_16h18	0.92	1	N/A	N/A	[2, 3]	None	6.35514
GO:0030177	positive regulation of Wnt signaling pathway	34	[ATP6AP2, ILK, JUP, PSMA1, PSMA2, PSMA3, PSMA4, PSMA5, PSMA6, PSMA7, PSMB1, PSMB2, PSMB3, PSMB4, PSMB5, PSMB7, PSMC1, PSMC2, PSMC4, PSMC5, PSMC6, PSMD1, PSMD11, PSMD12, PSMD13, PSMD14, PSMD2, PSMD3, PSMD6, PSMD7, PSMD8, SPNS1, UBB, WLS]	GO_BiologicalProcess-GOA_09.02.2016_16h18	4.8e-09	7.2e-06	N/A	N/A	[4, 5, 6, 7, 8]	None	18.9944
GO:0030968	endoplasmic reticulum unfolded protein response	34	[AMFR, ASNA1, ASNS, ATP6V0D1, BAX, DCTN1, DERL1, DERL2, DNAJB11, GOSR2, HERPUD1, HSP90B1, HSPA1A, HSPA5, POMT1, PREB, PTPN1, RACK1, SDF2L1, SEC61A1, SEC61A2, SEC61B, SEC62, SEC63, SRPRA, SRPRB, SSR1, SYVN1, TBL2, VAPB, VCP, VIMP, WFS1, YIF1A]	GO_BiologicalProcess-GOA_09.02.2016_16h18	7.2e-13	1.1e-09	N/A	N/A	[4, 5, 6, 7]	None	25.7576
GO:0038095	Fc-epsilon receptor signaling pathway	34	[IGKC, PIGU, PSMA1, PSMA2, PSMA3, PSMA4, PSMA5, PSMA6, PSMA7, PSMB1, PSMB2, PSMB3, PSMB4, PSMB5, PSMB7, PSMC1, PSMC2, PSMC4, PSMC5, PSMC6, PSMD1, PSMD11, PSMD12, PSMD13, PSMD14, PSMD2, PSMD3, PSMD6, PSMD7, PSMD8, RAF1, SKP1, SPNS1, UBB]	GO_BiologicalProcess-GOA_09.02.2016_16h18	0.0099	1	N/A	N/A	[7, 8]	None	9.71429
GO:0044344	cellular response to fibroblast growth factor stimulus	34	[PIGU, PPP2R1A, PSMA1, PSMA2, PSMA3, PSMA4, PSMA5, PSMA6, PSMA7, PSMB1, PSMB2, PSMB3, PSMB4, PSMB5, PSMB7, PSMC1, PSMC2, PSMC4, PSMC5, PSMC6, PSMD1, PSMD11, PSMD12, PSMD13, PSMD14, PSMD2, PSMD3, PSMD6, PSMD7, PSMD8, RAB14, RAF1, SPNS1, UBB]	GO_BiologicalProcess-GOA_09.02.2016_16h18	0.01	1	N/A	N/A	[4, 6]	None	9.65909
GO:0048732	gland development	34	[ANXA1, ARG1, ASNS, ATP7B, BAX, CAD, DNAJC5, FASN, GPAT4, HK2, ICMT, IGF1R, IGF2R, MLF2, MTCH1, PHB2, PKM, PRKDC, PRMT5, PSEN1, RAF1, RHBDD3, RPSA, SEC63, SLC12A2, SLC29A1, SMO, SOAT1, TGFBR1, TSPO, UMPS, WDR77, WLS, ZDHHC21]	GO_BiologicalProcess-GOA_09.02.2016_16h18	0.78	1	N/A	N/A	[3, 4, 5, 6]	None	6.46388
GO:0050852	T cell receptor signaling pathway	34	[PSEN1, PSMA1, PSMA2, PSMA3, PSMA4, PSMA5, PSMA6, PSMA7, PSMB1, PSMB2, PSMB3, PSMB4, PSMB5, PSMB7, PSMC1, PSMC2, PSMC4, PSMC5, PSMC6, PSMD1, PSMD11, PSMD12, PSMD13, PSMD14, PSMD2, PSMD3, PSMD6, PSMD7, PSMD8, SKP1, SLC25A3, SPNS1, STOML2, UBB]	GO_BiologicalProcess-GOA_09.02.2016_16h18	1.5e-08	2.2e-05	N/A	N/A	[6, 8, 9, 10]	None	18.1818
GO:0051270	regulation of cellular component movement	34	[ADAM17, ANXA1, ATP1A1, ATP1A2, ATP2A2, BAG4, C1QBP, DSG2, DSP, HMOX1, HSPA5, HSPB1, IGF1R, ILK, ITGB1, JAM3, JUP, KRT16, MYO1C, NR2F1, OSBPL8, PDCD6, PIGU, PTRH2, RACK1, RAF1, RPSA, RTN4, S100A14, SCARB1, STX4, SYNJ2BP, TCAF1, TGFBR1]	GO_BiologicalProcess-GOA_09.02.2016_16h18	0.013	1	N/A	N/A	[3, 4]	None	4.2236
GO:1902806	regulation of cell cycle G1/S phase transition	34	[ADAM17, ANXA1, CDC45, PHB2, PRKDC, PSMA1, PSMA2, PSMA3, PSMA4, PSMA5, PSMA6, PSMA7, PSMB1, PSMB2, PSMB3, PSMB4, PSMB5, PSMB7, PSMC1, PSMC2, PSMC4, PSMC5, PSMC6, PSMD1, PSMD11, PSMD12, PSMD13, PSMD14, PSMD2, PSMD3, PSMD6, PSMD7, PSMD8, UBB]	GO_BiologicalProcess-GOA_09.02.2016_16h18	4.4e-10	6.7e-07	N/A	N/A	[6, 7]	None	20.7317
GO:0000186	activation of MAPKK activity	33	[PSEN1, PSMA1, PSMA2, PSMA3, PSMA4, PSMA5, PSMA6, PSMA7, PSMB1, PSMB2, PSMB3, PSMB4, PSMB5, PSMB7, PSMC1, PSMC2, PSMC4, PSMC5, PSMC6, PSMD1, PSMD11, PSMD12, PSMD13, PSMD14, PSMD2, PSMD3, PSMD6, PSMD7, PSMD8, RAF1, SPNS1, TGFBR1, UBB]	GO_BiologicalProcess-GOA_09.02.2016_16h18	2.5e-05	0.033	N/A	N/A	[6, 7, 8, 9, 10, 11, 12]	None	13.5246
GO:0001817	regulation of cytokine production	33	[ADAM17, AGPAT1, AGPAT2, ANXA1, ATG9A, ATP6AP2, C1QBP, CADM1, DNAJC5, GLMN, HLA-A, HLA-B, HMOX1, HSPA1A, HSPB1, HSPD1, IGF2BP3, IRAK1, MAVS, MYO1C, NLRX1, POLR2H, PPM1B, PRKDC, PUM1, RPSA, S100A8, SLC37A4, TSPO, UBB, UBE2J1, VIMP, ZC3HAV1]	GO_BiologicalProcess-GOA_09.02.2016_16h18	0.39	1	N/A	N/A	[3, 4]	None	5.34846
GO:0002697	regulation of immune effector process	33	[ANXA1, AP1G1, ATP6V1H, C1QBP, CADM1, ELMOD2, HLA-A, HLA-B, HMOX1, HSPD1, MAVS, MSH6, NLRX1, NUP93, PHB, PHB2, PPM1B, PRKDC, PSMA7, PUM1, RPSA, S100A8, SLC1A3, SLC25A19, SLC37A4, SNRPB, STOM, STX4, STX7, TMEM39A, VAMP3, VAMP7, ZC3HAV1]	GO_BiologicalProcess-GOA_09.02.2016_16h18	0.27	1	N/A	N/A	[3, 4]	None	7.43243
GO:0003006	developmental process involved in reproduction	33	[ANXA1, BAX, BSG, DHCR24, DNAJB6, FASN, FNDC3A, HSD17B10, HSP90AB1, HSPA2, IGF1R, JAM3, MTCH1, NR2F1, NSDHL, PHB2, PIGU, PPP2R1A, PRDX4, PRKDC, QKI, RAB13, RDH10, RHBDD1, SF1, SGPL1, TGFBR1, TMED2, TRIP13, UBB, UBE2J1, WDR77, WRB]	GO_BiologicalProcess-GOA_09.02.2016_16h18	0.08	1	N/A	N/A	[2, 3]	None	4.65444
GO:0006595	polyamine metabolic process	33	[ARG1, GOLT1B, PSMA1, PSMA2, PSMA3, PSMA4, PSMA5, PSMA6, PSMA7, PSMB1, PSMB2, PSMB3, PSMB4, PSMB5, PSMB7, PSMC1, PSMC2, PSMC4, PSMC5, PSMC6, PSMD1, PSMD11, PSMD12, PSMD13, PSMD14, PSMD2, PSMD3, PSMD6, PSMD7, PSMD8, SLC25A21, SLC38A1, SLC38A2]	GO_BiologicalProcess-GOA_09.02.2016_16h18	1.4e-16	2.3e-13	N/A	N/A	[6, 7]	None	34.375
GO:0006606	protein import into nucleus	33	[CDK1, CHP1, CSE1L, EMD, FZD7, HSP90AB1, IPO13, IPO4, IPO5, IPO7, IPO8, IPO9, JUP, KPNA2, KPNB1, MAVS, NUP133, NUP155, NUP188, NUP205, NUP93, PHB2, PPM1B, PRDX1, RAN, RANBP2, RPL23, SEC61B, SMO, TGFBR1, TNPO1, TNPO3, TXN]	GO_BiologicalProcess-GOA_09.02.2016_16h18	0.0013	1	N/A	N/A	[4, 5, 6, 7, 8, 9]	None	11.2245
GO:0007093	mitotic cell cycle checkpoint	33	[CDK1, FANCI, MAD2L1, PRKDC, PSMA1, PSMA2, PSMA3, PSMA4, PSMA5, PSMA6, PSMA7, PSMB1, PSMB2, PSMB3, PSMB4, PSMB5, PSMB7, PSMC1, PSMC2, PSMC4, PSMC5, PSMC6, PSMD1, PSMD11, PSMD12, PSMD13, PSMD14, PSMD2, PSMD3, PSMD6, PSMD7, PSMD8, UBB]	GO_BiologicalProcess-GOA_09.02.2016_16h18	4.6e-08	6.7e-05	N/A	N/A	[5, 6, 7]	None	17.7419
GO:0007276	gamete generation	33	[ADAM17, BAG6, BAX, CADM1, CXADR, DNAJA1, DNAJC5, FANCD2, FASN, FNDC3A, HSPA2, IGF2R, ITGB1, JAM3, KIAA1524, NDC1, PGM3, PPP2R1A, PRDX4, PRKAG1, PUM1, QKI, RAD23B, RHBDD1, RUVBL1, SGPL1, SLC4A2, SPNS1, TGFBR1, TRIP13, UBE2J1, USP9X, WRB]	GO_BiologicalProcess-GOA_09.02.2016_16h18	0.21	1	N/A	N/A	[3, 4, 5]	None	5.0152
GO:0031145	anaphase-promoting complex-dependent proteasomal ubiquitin-dependent protein catabolic process	33	[AURKB, CDK1, MAD2L1, PSMA1, PSMA2, PSMA3, PSMA4, PSMA5, PSMA6, PSMA7, PSMB1, PSMB2, PSMB3, PSMB4, PSMB5, PSMB7, PSMC1, PSMC2, PSMC4, PSMC5, PSMC6, PSMD1, PSMD11, PSMD12, PSMD13, PSMD14, PSMD2, PSMD3, PSMD6, PSMD7, PSMD8, SKP1, UBB]	GO_BiologicalProcess-GOA_09.02.2016_16h18	4.4e-18	7.4e-15	N/A	N/A	[7, 8, 9, 10, 11]	None	37.931
GO:0031570	DNA integrity checkpoint	33	[CDC45, CDK1, FANCI, PRKDC, PSMA1, PSMA2, PSMA3, PSMA4, PSMA5, PSMA6, PSMA7, PSMB1, PSMB2, PSMB3, PSMB4, PSMB5, PSMB7, PSMC1, PSMC2, PSMC4, PSMC5, PSMC6, PSMD1, PSMD11, PSMD12, PSMD13, PSMD14, PSMD2, PSMD3, PSMD6, PSMD7, PSMD8, UBB]	GO_BiologicalProcess-GOA_09.02.2016_16h18	1.7e-08	2.5e-05	N/A	N/A	[5, 6]	None	18.4358
GO:0033238	regulation of cellular amine metabolic process	33	[ACSL3, COMT, LPCAT1, PSMA1, PSMA2, PSMA3, PSMA4, PSMA5, PSMA6, PSMA7, PSMB1, PSMB2, PSMB3, PSMB4, PSMB5, PSMB7, PSMC1, PSMC2, PSMC4, PSMC5, PSMC6, PSMD1, PSMD11, PSMD12, PSMD13, PSMD14, PSMD2, PSMD3, PSMD6, PSMD7, PSMD8, SCARB1, SLC25A21]	GO_BiologicalProcess-GOA_09.02.2016_16h18	3.2e-17	5.4e-14	N/A	N/A	[4, 5, 6]	None	35.8696
GO:0044744	protein targeting to nucleus	33	[CDK1, CHP1, CSE1L, EMD, FZD7, HSP90AB1, IPO13, IPO4, IPO5, IPO7, IPO8, IPO9, JUP, KPNA2, KPNB1, MAVS, NUP133, NUP155, NUP188, NUP205, NUP93, PHB2, PPM1B, PRDX1, RAN, RANBP2, RPL23, SEC61B, SMO, TGFBR1, TNPO1, TNPO3, TXN]	GO_BiologicalProcess-GOA_09.02.2016_16h18	0.0013	1	N/A	N/A	[4, 5, 6, 7, 8]	None	11.2245
GO:0045930	negative regulation of mitotic cell cycle	33	[CDK1, FANCI, MAD2L1, PRKDC, PSMA1, PSMA2, PSMA3, PSMA4, PSMA5, PSMA6, PSMA7, PSMB1, PSMB2, PSMB3, PSMB4, PSMB5, PSMB7, PSMC1, PSMC2, PSMC4, PSMC5, PSMC6, PSMD1, PSMD11, PSMD12, PSMD13, PSMD14, PSMD2, PSMD3, PSMD6, PSMD7, PSMD8, UBB]	GO_BiologicalProcess-GOA_09.02.2016_16h18	6.3e-05	0.081	N/A	N/A	[4, 5, 6]	None	12.9921
GO:0046467	membrane lipid biosynthetic process	33	[AGK, ALDH3A2, ALG5, CERS1, CERS2, CERS4, CERS5, CERS6, DPM1, ELOVL1, GPAA1, HACD2, KDSR, ORMDL1, PIGG, PIGK, PIGN, PIGO, PIGS, PIGT, PIGU, PIGW, PPM1L, RACK1, SGPL1, SGPP1, SMPD2, SMPD4, SPTLC1, SPTLC2, UGT8, VAPA, VAPB]	GO_BiologicalProcess-GOA_09.02.2016_16h18	1.2e-12	1.9e-09	N/A	N/A	[4, 5, 6]	None	25.9843
GO:0051170	nuclear import	33	[CDK1, CHP1, CSE1L, EMD, FZD7, HSP90AB1, IPO13, IPO4, IPO5, IPO7, IPO8, IPO9, JUP, KPNA2, KPNB1, MAVS, NUP133, NUP155, NUP188, NUP205, NUP93, PHB2, PPM1B, PRDX1, RAN, RANBP2, RPL23, SEC61B, SMO, TGFBR1, TNPO1, TNPO3, TXN]	GO_BiologicalProcess-GOA_09.02.2016_16h18	0.0015	1	N/A	N/A	[7]	None	11.0368
GO:0051352	negative regulation of ligase activity	33	[BAG5, CDKN2A, MAD2L1, PSEN1, PSMA1, PSMA2, PSMA3, PSMA4, PSMA5, PSMA6, PSMA7, PSMB1, PSMB2, PSMB3, PSMB4, PSMB5, PSMB7, PSMC1, PSMC2, PSMC4, PSMC5, PSMC6, PSMD1, PSMD11, PSMD12, PSMD13, PSMD14, PSMD2, PSMD3, PSMD6, PSMD7, PSMD8, UBB]	GO_BiologicalProcess-GOA_09.02.2016_16h18	2.9e-15	4.7e-12	N/A	N/A	[4, 5, 6]	None	31.4286
GO:0051444	negative regulation of ubiquitin-protein transferase activity	33	[BAG5, CDKN2A, MAD2L1, PSEN1, PSMA1, PSMA2, PSMA3, PSMA4, PSMA5, PSMA6, PSMA7, PSMB1, PSMB2, PSMB3, PSMB4, PSMB5, PSMB7, PSMC1, PSMC2, PSMC4, PSMC5, PSMC6, PSMD1, PSMD11, PSMD12, PSMD13, PSMD14, PSMD2, PSMD3, PSMD6, PSMD7, PSMD8, UBB]	GO_BiologicalProcess-GOA_09.02.2016_16h18	1.5e-15	2.5e-12	N/A	N/A	[5, 6, 7, 8, 9, 10, 11, 12]	None	32.0388
GO:0060249	anatomical structure homeostasis	33	[ACACA, ACTB, ALB, ATP6AP1, AURKB, BAX, CCT2, CCT3, CCT4, CCT5, CCT6A, CCT7, CCT8, CLCN3, CXADR, HIST1H4A, HSPB1, IGKC, ITGB1, KRT1, LPCAT1, MAPRE2, PCNA, PIP, PRDX1, PRKDC, PTRH2, RFC3, SLC19A1, SMO, TCP1, TFRC, UPF1]	GO_BiologicalProcess-GOA_09.02.2016_16h18	0.089	1	N/A	N/A	[4]	None	8.41837
GO:0060828	regulation of canonical Wnt signaling pathway	33	[EMD, ILK, JUP, PSMA1, PSMA2, PSMA3, PSMA4, PSMA5, PSMA6, PSMA7, PSMB1, PSMB2, PSMB3, PSMB4, PSMB5, PSMB7, PSMC1, PSMC2, PSMC4, PSMC5, PSMC6, PSMD1, PSMD11, PSMD12, PSMD13, PSMD14, PSMD2, PSMD3, PSMD6, PSMD7, PSMD8, UBB, WLS]	GO_BiologicalProcess-GOA_09.02.2016_16h18	7.1e-05	0.09	N/A	N/A	[5, 6, 7, 8]	None	12.8906
GO:0070585	protein localization to mitochondrion	33	[AFG3L2, BAG4, BAX, CDKN2A, DNAJA1, HAX1, HK2, HSP90AA1, HSPA4, HSPA9, HSPH1, HUWE1, MTCH2, MTX1, NDUFA13, PAM16, PARL, PSMB7, PSMD8, RUVBL1, SAMM50, SLC25A6, SREBF2, TIMM17A, TIMM17B, TIMM23, TIMM50, TOMM22, TOMM70A, TSPO, YWHAE, YWHAQ, YWHAZ]	GO_BiologicalProcess-GOA_09.02.2016_16h18	1e-06	0.0014	N/A	N/A	[6]	None	15.566
GO:0071156	regulation of cell cycle arrest	33	[CDKN2A, GLMN, PSMA1, PSMA2, PSMA3, PSMA4, PSMA5, PSMA6, PSMA7, PSMB1, PSMB2, PSMB3, PSMB4, PSMB5, PSMB7, PSMC1, PSMC2, PSMC4, PSMC5, PSMC6, PSMD1, PSMD11, PSMD12, PSMD13, PSMD14, PSMD2, PSMD3, PSMD6, PSMD7, PSMD8, S100A8, SLC25A33, UBB]	GO_BiologicalProcess-GOA_09.02.2016_16h18	1.5e-12	2.4e-09	N/A	N/A	[5, 6, 7]	None	25.7812
GO:0072507	divalent inorganic cation homeostasis	33	[APP, ASPH, ATP13A1, ATP1A2, ATP2A2, ATP2B1, ATP2C1, ATP7B, BAX, CCDC47, CNNM2, GJA1, HERPUD1, HSP90B1, IMMT, ITGB1, JPH1, MCU, PSEN1, PTRH2, RAP1GDS1, S100A14, S100A8, SLC30A1, SLC30A5, SLC30A6, SLC30A7, SLC37A4, STOML2, SV2A, TMEM165, VAPB, WFS1]	GO_BiologicalProcess-GOA_09.02.2016_16h18	0.22	1	N/A	N/A	[7]	None	7.63889
GO:1901617	organic hydroxy compound biosynthetic process	33	[ACLY, ACOT8, ACSL3, C14orf1, CEPT1, CHPT1, CYB5R3, CYP51A1, DHCR24, DHCR7, DPAGT1, EBP, ERLIN2, FABP5, FDFT1, FDPS, GOLT1B, GPAT4, HMGCR, IMPAD1, LBR, LMBR1, LPCAT1, LPCAT2, MSMO1, NSDHL, POR, SCAP, SPTLC1, SPTLC2, SQLE, UBL4A, VDAC2]	GO_BiologicalProcess-GOA_09.02.2016_16h18	8e-05	0.1	N/A	N/A	[4]	None	12.7907
GO:1901988	negative regulation of cell cycle phase transition	33	[CDK1, FANCI, MAD2L1, PRKDC, PSMA1, PSMA2, PSMA3, PSMA4, PSMA5, PSMA6, PSMA7, PSMB1, PSMB2, PSMB3, PSMB4, PSMB5, PSMB7, PSMC1, PSMC2, PSMC4, PSMC5, PSMC6, PSMD1, PSMD11, PSMD12, PSMD13, PSMD14, PSMD2, PSMD3, PSMD6, PSMD7, PSMD8, UBB]	GO_BiologicalProcess-GOA_09.02.2016_16h18	1.4e-07	0.00021	N/A	N/A	[5, 6, 7]	None	16.9231
GO:1901991	negative regulation of mitotic cell cycle phase transition	33	[CDK1, FANCI, MAD2L1, PRKDC, PSMA1, PSMA2, PSMA3, PSMA4, PSMA5, PSMA6, PSMA7, PSMB1, PSMB2, PSMB3, PSMB4, PSMB5, PSMB7, PSMC1, PSMC2, PSMC4, PSMC5, PSMC6, PSMD1, PSMD11, PSMD12, PSMD13, PSMD14, PSMD2, PSMD3, PSMD6, PSMD7, PSMD8, UBB]	GO_BiologicalProcess-GOA_09.02.2016_16h18	2.7e-08	3.9e-05	N/A	N/A	[5, 6, 7, 8]	None	18.1319
GO:1902593	single-organism nuclear import	33	[CDK1, CHP1, CSE1L, EMD, FZD7, HSP90AB1, IPO13, IPO4, IPO5, IPO7, IPO8, IPO9, JUP, KPNA2, KPNB1, MAVS, NUP133, NUP155, NUP188, NUP205, NUP93, PHB2, PPM1B, PRDX1, RAN, RANBP2, RPL23, SEC61B, SMO, TGFBR1, TNPO1, TNPO3, TXN]	GO_BiologicalProcess-GOA_09.02.2016_16h18	0.0013	1	N/A	N/A	[5, 6, 8]	None	11.2245
GO:2000045	regulation of G1/S transition of mitotic cell cycle	33	[ADAM17, ANXA1, CDC45, PRKDC, PSMA1, PSMA2, PSMA3, PSMA4, PSMA5, PSMA6, PSMA7, PSMB1, PSMB2, PSMB3, PSMB4, PSMB5, PSMB7, PSMC1, PSMC2, PSMC4, PSMC5, PSMC6, PSMD1, PSMD11, PSMD12, PSMD13, PSMD14, PSMD2, PSMD3, PSMD6, PSMD7, PSMD8, UBB]	GO_BiologicalProcess-GOA_09.02.2016_16h18	3.8e-10	5.9e-07	N/A	N/A	[6, 7, 8]	None	21.2903
GO:2000058	regulation of protein ubiquitination involved in ubiquitin-dependent protein catabolic process	33	[CDK1, CDKN2A, PSEN1, PSMA1, PSMA2, PSMA3, PSMA4, PSMA5, PSMA6, PSMA7, PSMB1, PSMB2, PSMB3, PSMB4, PSMB5, PSMB7, PSMC1, PSMC2, PSMC4, PSMC5, PSMC6, PSMD1, PSMD11, PSMD12, PSMD13, PSMD14, PSMD2, PSMD3, PSMD6, PSMD7, PSMD8, SKP1, UBB]	GO_BiologicalProcess-GOA_09.02.2016_16h18	5.7e-16	9.4e-13	N/A	N/A	[7, 8, 9, 10, 11]	None	33
GO:0000077	DNA damage checkpoint	32	[CDK1, FANCI, PRKDC, PSMA1, PSMA2, PSMA3, PSMA4, PSMA5, PSMA6, PSMA7, PSMB1, PSMB2, PSMB3, PSMB4, PSMB5, PSMB7, PSMC1, PSMC2, PSMC4, PSMC5, PSMC6, PSMD1, PSMD11, PSMD12, PSMD13, PSMD14, PSMD2, PSMD3, PSMD6, PSMD7, PSMD8, UBB]	GO_BiologicalProcess-GOA_09.02.2016_16h18	1.4e-08	2.1e-05	N/A	N/A	[5, 6, 7]	None	18.9349
GO:0000280	nuclear division	32	[ACTR2, ANKLE2, AURKB, BAG6, CDK1, DCTN1, FANCD2, HSPA2, IGF1R, KPNB1, MAD2L1, MAPRE2, MSH6, NDC1, PDS5A, PHB2, PKMYT1, PPP2R1A, PRMT5, PSMD13, RAN, RANBP1, REEP4, RPS3, RUVBL1, SMC2, SMC4, TRIP13, TUBGCP2, UBB, USP9X, VPS4A]	GO_BiologicalProcess-GOA_09.02.2016_16h18	0.48	1	N/A	N/A	[5]	None	5.43294
GO:0006887	exocytosis	32	[ABCC4, ALB, ANXA1, AP1G1, APP, ATP2A2, ATP6AP1, CHP1, DNAJC5, HMOX1, HSPA5, JAGN1, LAMP2, MTCH1, NSF, PPIA, PSEN1, RAB13, RAB8A, SCAMP1, SCFD1, SNAP23, SNAP47, SPNS1, STX4, STXBP3, TMED10, TUBA4A, VAMP3, VAMP7, VMP1, VPS4A]	GO_BiologicalProcess-GOA_09.02.2016_16h18	0.17	1	N/A	N/A	[4, 5, 6, 7]	None	7.94045
GO:0034599	cellular response to oxidative stress	32	[AIFM1, ANXA1, ARG1, ARL6IP5, ATP2A2, BAG5, CDK1, DHFR, FASN, HMOX1, HSPA1A, HSPB1, HSPH1, MCL1, MTCH1, NME2, NONO, P4HB, PRDX1, PRDX2, PYCR1, PYCR2, RACK1, RPS3, SLC25A24, TMEM161A, TXN, UBL4A, UBQLN1, VIMP, VKORC1L1, VRK2]	GO_BiologicalProcess-GOA_09.02.2016_16h18	0.0002	0.25	N/A	N/A	[4]	None	12.5
GO:0038061	NIK/NF-kappaB signaling	32	[IRAK1, PSMA1, PSMA2, PSMA3, PSMA4, PSMA5, PSMA6, PSMA7, PSMB1, PSMB2, PSMB3, PSMB4, PSMB5, PSMB7, PSMC1, PSMC2, PSMC4, PSMC5, PSMC6, PSMD1, PSMD11, PSMD12, PSMD13, PSMD14, PSMD2, PSMD3, PSMD6, PSMD7, PSMD8, RPS3, SKP1, UBB]	GO_BiologicalProcess-GOA_09.02.2016_16h18	2.6e-13	4.1e-10	N/A	N/A	[5, 6]	None	28.0702
GO:0042770	signal transduction in response to DNA damage	32	[CDKN2A, PRKDC, PSMA1, PSMA2, PSMA3, PSMA4, PSMA5, PSMA6, PSMA7, PSMB1, PSMB2, PSMB3, PSMB4, PSMB5, PSMB7, PSMC1, PSMC2, PSMC4, PSMC5, PSMC6, PSMD1, PSMD11, PSMD12, PSMD13, PSMD14, PSMD2, PSMD3, PSMD6, PSMD7, PSMD8, S100A8, UBB]	GO_BiologicalProcess-GOA_09.02.2016_16h18	1.5e-10	2.3e-07	N/A	N/A	[5, 6]	None	22.5352
GO:0042886	amide transport	32	[ANXA1, C2CD2L, CPT1A, GJA1, GLUD1, HADHA, HMGCR, MCU, MPC2, PKMYT1, PPM1B, PRDX1, RAB1A, RAF1, S100A8, SEC11A, SLC16A1, SLC19A1, SLC19A2, SLC25A4, SLC25A5, SLC25A6, SLC2A1, SLC38A1, SLC5A6, SPCS1, SPCS2, SPCS3, STX4, STXBP3, TARDBP, UBE2Q1]	GO_BiologicalProcess-GOA_09.02.2016_16h18	0.11	1	N/A	N/A	[4, 5]	None	8.18414
GO:0043269	regulation of ion transport	32	[ACSL4, AHNAK, ARG1, ASPH, ATP1A1, ATP1A2, ATP1B3, BAX, CHP1, CLCN3, GJA1, GPR89A, HSPA2, JPH1, PLCB4, S100A8, SLC30A1, SLC30A5, STOM, STOML1, TCAF1, TMEM109, TSPO, UBQLN1, VAMP3, VAMP7, VDAC1, VDAC2, VDAC3, WFS1, YWHAE, YWHAQ]	GO_BiologicalProcess-GOA_09.02.2016_16h18	0.27	1	N/A	N/A	[4, 5, 6]	None	5.12
GO:0044773	mitotic DNA damage checkpoint	32	[CDK1, FANCI, PRKDC, PSMA1, PSMA2, PSMA3, PSMA4, PSMA5, PSMA6, PSMA7, PSMB1, PSMB2, PSMB3, PSMB4, PSMB5, PSMB7, PSMC1, PSMC2, PSMC4, PSMC5, PSMC6, PSMD1, PSMD11, PSMD12, PSMD13, PSMD14, PSMD2, PSMD3, PSMD6, PSMD7, PSMD8, UBB]	GO_BiologicalProcess-GOA_09.02.2016_16h18	4.9e-14	7.9e-11	N/A	N/A	[5, 6, 7, 8, 9]	None	29.6296
GO:0044774	mitotic DNA integrity checkpoint	32	[CDK1, FANCI, PRKDC, PSMA1, PSMA2, PSMA3, PSMA4, PSMA5, PSMA6, PSMA7, PSMB1, PSMB2, PSMB3, PSMB4, PSMB5, PSMB7, PSMC1, PSMC2, PSMC4, PSMC5, PSMC6, PSMD1, PSMD11, PSMD12, PSMD13, PSMD14, PSMD2, PSMD3, PSMD6, PSMD7, PSMD8, UBB]	GO_BiologicalProcess-GOA_09.02.2016_16h18	2.6e-13	4.1e-10	N/A	N/A	[5, 6, 7, 8]	None	28.0702
GO:0046165	alcohol biosynthetic process	32	[ACLY, ACSL3, C14orf1, CEPT1, CHPT1, CYB5R3, CYP51A1, DHCR24, DHCR7, DPAGT1, EBP, ERLIN2, FABP5, FDFT1, FDPS, GOLT1B, GPAT4, HMGCR, IMPAD1, LBR, LMBR1, LPCAT1, LPCAT2, MSMO1, NSDHL, POR, SCAP, SPTLC1, SPTLC2, SQLE, UBL4A, VDAC2]	GO_BiologicalProcess-GOA_09.02.2016_16h18	3e-08	4.4e-05	N/A	N/A	[5]	None	18.3908
GO:0046649	lymphocyte activation	32	[ADAM17, ANXA1, AP1G1, ATP11C, BAX, CADM1, CDKN2A, CLPTM1, CTPS1, CXADR, DDOST, DNAJA3, EFNB1, FASN, FZD7, GLMN, HLA-A, HSPD1, HSPH1, IGKC, ITGB1, LRRC8A, MSH6, NCSTN, PRKDC, PSEN1, RHBDD3, S100A8, SNX27, SPNS1, STOML2, VAMP7]	GO_BiologicalProcess-GOA_09.02.2016_16h18	0.077	1	N/A	N/A	[3, 5]	None	4.64441
GO:0048589	developmental growth	32	[AFG3L2, ANXA1, APP, C3orf58, CADM1, CDK1, CXADR, DHCR7, FKBP8, FLVCR1, FZD7, GJA1, GPAT4, GPD2, ICMT, ILK, ITGB1, MTCH1, NACA, PKM, POR, PRKDC, PTK7, RDH10, RTN4, SGPL1, SLC12A2, SMO, SPG20, TMTC3, USP9X, VDAC2]	GO_BiologicalProcess-GOA_09.02.2016_16h18	0.18	1	N/A	N/A	[2, 3]	None	4.93066
GO:0051351	positive regulation of ligase activity	32	[CDK1, DCUN1D5, PSMA1, PSMA2, PSMA3, PSMA4, PSMA5, PSMA6, PSMA7, PSMB1, PSMB2, PSMB3, PSMB4, PSMB5, PSMB7, PSMC1, PSMC2, PSMC4, PSMC5, PSMC6, PSMD1, PSMD11, PSMD12, PSMD13, PSMD14, PSMD2, PSMD3, PSMD6, PSMD7, PSMD8, SKP1, UBB]	GO_BiologicalProcess-GOA_09.02.2016_16h18	2.7e-14	4.4e-11	N/A	N/A	[4, 5, 6]	None	30.1887
GO:0051439	regulation of ubiquitin-protein ligase activity involved in mitotic cell cycle	32	[CDK1, MAD2L1, PSMA1, PSMA2, PSMA3, PSMA4, PSMA5, PSMA6, PSMA7, PSMB1, PSMB2, PSMB3, PSMB4, PSMB5, PSMB7, PSMC1, PSMC2, PSMC4, PSMC5, PSMC6, PSMD1, PSMD11, PSMD12, PSMD13, PSMD14, PSMD2, PSMD3, PSMD6, PSMD7, PSMD8, SKP1, UBB]	GO_BiologicalProcess-GOA_09.02.2016_16h18	2e-14	3.3e-11	N/A	N/A	[5, 6, 7, 9, 10, 11, 12]	None	30.4762
GO:0051443	positive regulation of ubiquitin-protein transferase activity	32	[CDK1, DCUN1D5, PSMA1, PSMA2, PSMA3, PSMA4, PSMA5, PSMA6, PSMA7, PSMB1, PSMB2, PSMB3, PSMB4, PSMB5, PSMB7, PSMC1, PSMC2, PSMC4, PSMC5, PSMC6, PSMD1, PSMD11, PSMD12, PSMD13, PSMD14, PSMD2, PSMD3, PSMD6, PSMD7, PSMD8, SKP1, UBB]	GO_BiologicalProcess-GOA_09.02.2016_16h18	5.9e-15	9.6e-12	N/A	N/A	[5, 6, 7, 8, 9, 10, 11, 12]	None	31.6832
GO:0060627	regulation of vesicle-mediated transport	32	[ACSL3, ANXA1, AP1G1, ATAD1, ATP2A2, ATP6AP1, GOSR1, HMOX1, ITGB1, LMAN2, LYPLAL1, NSF, PICALM, PTPN1, RAB5C, RACK1, RPSA, SAR1A, SCARB1, SCFD1, STX18, STX4, STXBP3, SYNJ2BP, UBQLN2, UNC45A, USE1, VAMP3, VAMP4, VAMP7, VPS4A, YIPF5]	GO_BiologicalProcess-GOA_09.02.2016_16h18	0.31	1	N/A	N/A	[3, 4, 5]	None	7.3903
GO:0090263	positive regulation of canonical Wnt signaling pathway	32	[ILK, JUP, PSMA1, PSMA2, PSMA3, PSMA4, PSMA5, PSMA6, PSMA7, PSMB1, PSMB2, PSMB3, PSMB4, PSMB5, PSMB7, PSMC1, PSMC2, PSMC4, PSMC5, PSMC6, PSMD1, PSMD11, PSMD12, PSMD13, PSMD14, PSMD2, PSMD3, PSMD6, PSMD7, PSMD8, UBB, WLS]	GO_BiologicalProcess-GOA_09.02.2016_16h18	1.2e-10	1.9e-07	N/A	N/A	[5, 6, 7, 8, 9]	None	22.695
GO:0002220	innate immune response activating cell surface receptor signaling pathway	31	[PSMA1, PSMA2, PSMA3, PSMA4, PSMA5, PSMA6, PSMA7, PSMB1, PSMB2, PSMB3, PSMB4, PSMB5, PSMB7, PSMC1, PSMC2, PSMC4, PSMC5, PSMC6, PSMD1, PSMD11, PSMD12, PSMD13, PSMD14, PSMD2, PSMD3, PSMD6, PSMD7, PSMD8, RAF1, SKP1, UBB]	GO_BiologicalProcess-GOA_09.02.2016_16h18	4.1e-11	6.4e-08	N/A	N/A	[5, 7, 8, 9, 10]	None	24.2188
GO:0002223	stimulatory C-type lectin receptor signaling pathway	31	[PSMA1, PSMA2, PSMA3, PSMA4, PSMA5, PSMA6, PSMA7, PSMB1, PSMB2, PSMB3, PSMB4, PSMB5, PSMB7, PSMC1, PSMC2, PSMC4, PSMC5, PSMC6, PSMD1, PSMD11, PSMD12, PSMD13, PSMD14, PSMD2, PSMD3, PSMD6, PSMD7, PSMD8, RAF1, SKP1, UBB]	GO_BiologicalProcess-GOA_09.02.2016_16h18	2.1e-11	3.3e-08	N/A	N/A	[6, 8, 9, 10, 11]	None	24.8
GO:0006281	DNA repair	31	[APBB1, CDC45, CDK1, DDB1, FANCD2, FANCI, HIST1H4A, HLTF, HUWE1, KPNA2, MMS19, MSH6, NONO, NPLOC4, PCNA, POLR2H, PRKDC, PSMD14, RAD23B, RFC3, RPS3, RUVBL1, RUVBL2, SLC19A1, SLC30A9, TMEM161A, TRIP13, UBB, UFD1L, UPF1, VCP]	GO_BiologicalProcess-GOA_09.02.2016_16h18	0.78	1	N/A	N/A	[3, 5, 6, 7]	None	5.84906
GO:0006638	neutral lipid metabolic process	31	[ABHD12, ACACA, ACLY, ACOT8, ACSL1, ACSL3, ACSL4, AGK, AGPAT1, AGPAT2, AGPAT3, AGPAT4, CPT1A, DGAT1, ELOVL1, FABP5, FASN, GPAT3, GPAT4, HACD2, HSD17B12, LCLAT1, LPCAT1, LPCAT4, MBOAT2, SCARB1, SCD, SLC25A1, SLC37A4, TECR, TSPO]	GO_BiologicalProcess-GOA_09.02.2016_16h18	8.1e-08	0.00011	N/A	N/A	[4, 5]	None	18.0233
GO:0006639	acylglycerol metabolic process	31	[ABHD12, ACACA, ACLY, ACOT8, ACSL1, ACSL3, ACSL4, AGK, AGPAT1, AGPAT2, AGPAT3, AGPAT4, CPT1A, DGAT1, ELOVL1, FABP5, FASN, GPAT3, GPAT4, HACD2, HSD17B12, LCLAT1, LPCAT1, LPCAT4, MBOAT2, SCARB1, SCD, SLC25A1, SLC37A4, TECR, TSPO]	GO_BiologicalProcess-GOA_09.02.2016_16h18	7.1e-08	0.0001	N/A	N/A	[5, 6]	None	18.1287
GO:0007268	synaptic transmission	31	[ATAD1, ATP1A2, ATP2A2, CHRNA5, CLCN3, CNP, COMT, DNAJC5, GNAI3, GNB2, HSPA8, NSF, PSEN1, PXMP2, RAB8A, RAF1, SLC12A4, SLC12A6, SLC12A7, SLC1A3, SLC1A4, SLC29A1, SLC30A1, SLC38A1, SLC38A2, SLITRK5, SNAP23, SNAP47, STX4, TSPO, VDAC1]	GO_BiologicalProcess-GOA_09.02.2016_16h18	0.011	1	N/A	N/A	[6, 7]	None	4.09511
GO:0008285	negative regulation of cell proliferation	31	[ASPH, ATP5A1, B4GALT7, BAX, CDKN2A, COMT, CXADR, DHCR24, DNAJA3, EMD, GJA1, GLMN, HMOX1, ILK, ITGB1, MAGED1, NR2F1, PHB, PHB2, PRDX4, PTRH2, PXMP2, RAF1, SF1, SYNJ2BP, TGFBR1, TMEM115, TP53I11, TSPO, WDR77, WRB]	GO_BiologicalProcess-GOA_09.02.2016_16h18	0.027	1	N/A	N/A	[3, 4, 5]	None	4.31755
GO:0010563	negative regulation of phosphorus metabolic process	31	[ANKLE2, BAG4, BAX, C3orf33, CDKN2A, CHP1, DNAJA1, DNAJA3, DNAJC10, GNAI3, HMGCR, HSPB1, HSPH1, IGF1R, ILK, LEMD2, LPCAT1, MYO1D, NR2F1, PHB, PKMYT1, PPP2R1A, PRKDC, PSEN1, PTPN1, RACK1, RANBP2, SYNJ2BP, TARDBP, TSPO, YWHAE]	GO_BiologicalProcess-GOA_09.02.2016_16h18	0.48	1	N/A	N/A	[4, 5, 6]	None	5.45775
GO:0015931	nucleobase-containing compound transport	31	[AAAS, EIF5A, GJA1, IGF2BP3, KHSRP, LRPPRC, MYO1C, NDC1, NUP133, NUP155, NUP188, NUP205, NUP210, NUP93, POM121C, QKI, RAN, RANBP2, RPSA, SLC25A17, SLC25A19, SLC25A24, SLC25A33, SLC25A6, SLC29A1, SLC35B2, UPF1, XPO1, XPO5, XPO7, XPOT]	GO_BiologicalProcess-GOA_09.02.2016_16h18	5.5e-06	0.0074	N/A	N/A	[5]	None	15.1961
GO:0019080	viral gene expression	31	[AAAS, NDC1, NUP133, NUP155, NUP188, NUP205, NUP210, NUP93, POLR2H, POM121C, RANBP2, RPL23, RPL38, RPS10, RPS11, RPS12, RPS15A, RPS16, RPS17, RPS18, RPS2, RPS25, RPS27, RPS3, RPS3A, RPS4X, RPS5, RPSA, TARDBP, TCEB1, UBB]	GO_BiologicalProcess-GOA_09.02.2016_16h18	1.1e-05	0.014	N/A	N/A	[3, 4, 5, 6]	None	14.486
GO:0019318	hexose metabolic process	31	[ADPGK, BRAT1, CPT1A, ENO1, FABP5, FUCA2, G6PC3, GALK1, GAPDH, GOLT1B, GPD2, HK2, KHSRP, KRT17, LDHA, OMA1, PDHB, PDK3, PKM, PTRH2, RANBP2, SLC25A1, SLC25A10, SLC25A11, SLC25A12, SLC25A13, SLC37A4, TELO2, UBB, UBL4A, VIMP]	GO_BiologicalProcess-GOA_09.02.2016_16h18	0.005	1	N/A	N/A	[5, 6]	None	10.4377
GO:0030330	DNA damage response, signal transduction by p53 class mediator	31	[CDKN2A, PSMA1, PSMA2, PSMA3, PSMA4, PSMA5, PSMA6, PSMA7, PSMB1, PSMB2, PSMB3, PSMB4, PSMB5, PSMB7, PSMC1, PSMC2, PSMC4, PSMC5, PSMC6, PSMD1, PSMD11, PSMD12, PSMD13, PSMD14, PSMD2, PSMD3, PSMD6, PSMD7, PSMD8, S100A8, UBB]	GO_BiologicalProcess-GOA_09.02.2016_16h18	2.1e-11	3.3e-08	N/A	N/A	[6, 7]	None	24.8
GO:0034248	regulation of cellular amide metabolic process	31	[APP, C1QBP, COA3, DDX6, DNAJC1, EEF2, EIF4A1, EIF4G1, EIF5A, GAPDH, GCN1, HSPB1, IARS, IGF2BP3, KRT17, LRPPRC, PICALM, PUM1, QKI, RACK1, RAN, RBM4, RPL38, RPS3, RPS4X, RPS5, SMPD2, TMED10, UPF1, XPO5, YTHDF2]	GO_BiologicalProcess-GOA_09.02.2016_16h18	0.078	1	N/A	N/A	[4, 5]	None	8.53994
GO:0044801	single-organism membrane fusion	31	[AFG3L2, ANXA1, BAX, BET1, BNIP1, CHCHD3, GNAI3, GOSR1, MFN1, NSF, OMA1, RAB39A, RAB8A, SEC22B, SLC25A46, SNAP23, SNAP47, STOML2, STX12, STX17, STX4, STX5, STX7, STX8, UBQLN1, UBQLN4, VAMP3, VAMP4, VAMP7, VPS4A, VTI1A]	GO_BiologicalProcess-GOA_09.02.2016_16h18	1.6e-09	2.5e-06	N/A	N/A	[4, 5]	None	21.0884
GO:0045936	negative regulation of phosphate metabolic process	31	[ANKLE2, BAG4, BAX, C3orf33, CDKN2A, CHP1, DNAJA1, DNAJA3, DNAJC10, GNAI3, HMGCR, HSPB1, HSPH1, IGF1R, ILK, LEMD2, LPCAT1, MYO1D, NR2F1, PHB, PKMYT1, PPP2R1A, PRKDC, PSEN1, PTPN1, RACK1, RANBP2, SYNJ2BP, TARDBP, TSPO, YWHAE]	GO_BiologicalProcess-GOA_09.02.2016_16h18	0.48	1	N/A	N/A	[5, 6, 7]	None	5.45775
GO:0048284	organelle fusion	31	[AFG3L2, ANXA1, BAX, BET1, BNIP1, CDK1, CHCHD3, GNAI3, GOSR1, MFN1, OMA1, RAB39A, RAB8A, SEC22B, SLC25A46, SNAP23, SNAP47, STOML2, STX12, STX17, STX4, STX5, STX7, STX8, UBQLN1, UBQLN4, VAMP3, VAMP4, VAMP7, VPS4A, VTI1A]	GO_BiologicalProcess-GOA_09.02.2016_16h18	1.4e-10	2.2e-07	N/A	N/A	[4]	None	23.1343
GO:0050708	regulation of protein secretion	31	[ANXA1, APBB1, C2CD2L, CADM1, CPT1A, DNAJC1, DNAJC5, GJA1, GLMN, GLUD1, HADHA, HMGCR, MCU, MPC2, PKMYT1, PPIA, RHBDD3, S100A8, SEC11A, SLC16A1, SLC25A4, SLC25A5, SLC25A6, SLC2A1, SPCS1, SPCS2, SPCS3, STX4, TARDBP, VAMP3, WLS]	GO_BiologicalProcess-GOA_09.02.2016_16h18	0.48	1	N/A	N/A	[5, 6, 7, 8]	None	7.01357
GO:0051437	positive regulation of ubiquitin-protein ligase activity involved in regulation of mitotic cell cycle transition	31	[CDK1, PSMA1, PSMA2, PSMA3, PSMA4, PSMA5, PSMA6, PSMA7, PSMB1, PSMB2, PSMB3, PSMB4, PSMB5, PSMB7, PSMC1, PSMC2, PSMC4, PSMC5, PSMC6, PSMD1, PSMD11, PSMD12, PSMD13, PSMD14, PSMD2, PSMD3, PSMD6, PSMD7, PSMD8, SKP1, UBB]	GO_BiologicalProcess-GOA_09.02.2016_16h18	2.4e-18	4e-15	N/A	N/A	[6, 7, 8, 9, 10, 11, 12, 13]	None	41.3333
GO:0051701	interaction with host	31	[AAAS, ALB, CXADR, DERL1, FUCA2, HSPA1A, ITGB1, KPNA2, KPNB1, NDC1, NPC1, NUP133, NUP155, NUP188, NUP205, NUP210, NUP93, P4HB, POM121C, PPIA, RANBP2, RPSA, SCARB1, SCARB2, SLC1A5, SLC25A6, TCP1, TFRC, VAPA, VAPB, ZC3HAV1]	GO_BiologicalProcess-GOA_09.02.2016_16h18	2.7e-06	0.0037	N/A	N/A	[3, 4]	None	15.4229
GO:0071158	positive regulation of cell cycle arrest	31	[CDKN2A, GLMN, PSMA1, PSMA2, PSMA3, PSMA4, PSMA5, PSMA6, PSMA7, PSMB1, PSMB2, PSMB3, PSMB4, PSMB5, PSMB7, PSMC1, PSMC2, PSMC4, PSMC5, PSMC6, PSMD1, PSMD11, PSMD12, PSMD13, PSMD14, PSMD2, PSMD3, PSMD6, PSMD7, PSMD8, UBB]	GO_BiologicalProcess-GOA_09.02.2016_16h18	1.6e-14	2.6e-11	N/A	N/A	[5, 6, 7, 8]	None	31.6327
GO:0072655	establishment of protein localization to mitochondrion	31	[AFG3L2, BAG4, BAX, CDKN2A, HAX1, HK2, HSP90AA1, HSPA4, HSPA9, HSPH1, HUWE1, MTX1, NDUFA13, PAM16, PARL, PSMB7, PSMD8, RUVBL1, SAMM50, SLC25A6, SREBF2, TIMM17A, TIMM17B, TIMM23, TIMM50, TOMM22, TOMM70A, TSPO, YWHAE, YWHAQ, YWHAZ]	GO_BiologicalProcess-GOA_09.02.2016_16h18	6.6e-06	0.0087	N/A	N/A	[5, 6, 7]	None	14.9758
GO:0099536	synaptic signaling	31	[ATAD1, ATP1A2, ATP2A2, CHRNA5, CLCN3, CNP, COMT, DNAJC5, GNAI3, GNB2, HSPA8, NSF, PSEN1, PXMP2, RAB8A, RAF1, SLC12A4, SLC12A6, SLC12A7, SLC1A3, SLC1A4, SLC29A1, SLC30A1, SLC38A1, SLC38A2, SLITRK5, SNAP23, SNAP47, STX4, TSPO, VDAC1]	GO_BiologicalProcess-GOA_09.02.2016_16h18	0.011	1	N/A	N/A	[4, 5]	None	4.09511
GO:0099537	trans-synaptic signaling	31	[ATAD1, ATP1A2, ATP2A2, CHRNA5, CLCN3, CNP, COMT, DNAJC5, GNAI3, GNB2, HSPA8, NSF, PSEN1, PXMP2, RAB8A, RAF1, SLC12A4, SLC12A6, SLC12A7, SLC1A3, SLC1A4, SLC29A1, SLC30A1, SLC38A1, SLC38A2, SLITRK5, SNAP23, SNAP47, STX4, TSPO, VDAC1]	GO_BiologicalProcess-GOA_09.02.2016_16h18	0.011	1	N/A	N/A	[5, 6]	None	4.09511
GO:2000060	positive regulation of protein ubiquitination involved in ubiquitin-dependent protein catabolic process	31	[CDK1, PSMA1, PSMA2, PSMA3, PSMA4, PSMA5, PSMA6, PSMA7, PSMB1, PSMB2, PSMB3, PSMB4, PSMB5, PSMB7, PSMC1, PSMC2, PSMC4, PSMC5, PSMC6, PSMD1, PSMD11, PSMD12, PSMD13, PSMD14, PSMD2, PSMD3, PSMD6, PSMD7, PSMD8, SKP1, UBB]	GO_BiologicalProcess-GOA_09.02.2016_16h18	1.5e-15	2.6e-12	N/A	N/A	[7, 8, 9, 10, 11, 12]	None	34.0659
GO:0001944	vasculature development	30	[ATP5B, BAX, DHCR7, DNAJC5, FLVCR1, GJA1, GLMN, HMOX1, HSPB1, ITGB1, JAM3, KRT1, LEMD3, MTDH, NR2F1, NSDHL, PDCD6, PNPLA6, PSEN1, PSMA7, PTK7, QKI, RIC8A, SGPL1, SLC12A6, SLC38A1, SMO, SYNJ2BP, TGFBR1, TMED2]	GO_BiologicalProcess-GOA_09.02.2016_16h18	0.06	1	N/A	N/A	[4, 5, 6, 7]	None	4.47761
GO:0006164	purine nucleotide biosynthetic process	30	[ACACA, ATP5A1, ATP5B, ATP5C1, ATP5D, ATP5EP2, ATP5F1, ATP5H, ATP5I, ATP5J2, ATP5L, ATP5O, ATP6V0A1, ATP6V0A2, DCAKD, GART, GNAI3, MON2, NME2, NME3, PKM, PRPS1, PTRH2, RAF1, SLC25A13, SLC35B2, STOML2, UQCC3, VCP, WFS1]	GO_BiologicalProcess-GOA_09.02.2016_16h18	0.0035	1	N/A	N/A	[6, 7, 8, 9]	None	10.8303
GO:0006521	regulation of cellular amino acid metabolic process	30	[COMT, PSMA1, PSMA2, PSMA3, PSMA4, PSMA5, PSMA6, PSMA7, PSMB1, PSMB2, PSMB3, PSMB4, PSMB5, PSMB7, PSMC1, PSMC2, PSMC4, PSMC5, PSMC6, PSMD1, PSMD11, PSMD12, PSMD13, PSMD14, PSMD2, PSMD3, PSMD6, PSMD7, PSMD8, SLC25A21]	GO_BiologicalProcess-GOA_09.02.2016_16h18	9e-19	1.5e-15	N/A	N/A	[4, 5, 6, 7, 8]	None	44.1176
GO:0006641	triglyceride metabolic process	30	[ACACA, ACLY, ACOT8, ACSL1, ACSL3, ACSL4, AGK, AGPAT1, AGPAT2, AGPAT3, AGPAT4, CPT1A, DGAT1, ELOVL1, FABP5, FASN, GPAT3, GPAT4, HACD2, HSD17B12, LCLAT1, LPCAT1, LPCAT4, MBOAT2, SCARB1, SCD, SLC25A1, SLC37A4, TECR, TSPO]	GO_BiologicalProcess-GOA_09.02.2016_16h18	7e-08	0.0001	N/A	N/A	[6, 7]	None	18.5185
GO:0009152	purine ribonucleotide biosynthetic process	30	[ACACA, ATP5A1, ATP5B, ATP5C1, ATP5D, ATP5EP2, ATP5F1, ATP5H, ATP5I, ATP5J2, ATP5L, ATP5O, ATP6V0A1, ATP6V0A2, DCAKD, GART, GNAI3, MON2, NME2, NME3, PKM, PRPS1, PTRH2, RAF1, SLC25A13, SLC35B2, STOML2, UQCC3, VCP, WFS1]	GO_BiologicalProcess-GOA_09.02.2016_16h18	0.0021	1	N/A	N/A	[7, 8, 9, 10]	None	11.0701
GO:0009792	embryo development ending in birth or egg hatching	30	[ACSL4, ATP6AP2, DAD1, DNAJB6, FASN, FKBP8, FLVCR1, GJA1, GLMN, ICMT, ITGB1, NR2F1, NSDHL, PHGDH, PIGU, PRKDC, PSEN1, PSMA7, PSMC4, PTK7, RDH10, RIC8A, SCO2, SLC30A1, SLC39A1, SMO, TGFBR1, TMED2, USP9X, VEZT]	GO_BiologicalProcess-GOA_09.02.2016_16h18	0.043	1	N/A	N/A	[4, 5]	None	4.38596
GO:0010038	response to metal ion	30	[ALB, ALG2, APBB1, APP, ARG1, ASPH, ATP5D, ATP7B, BAX, BSG, CDK1, FASN, HMOX1, HRNR, HSPA5, NPC1, PCNA, PDCD6, PTRH2, RANBP1, S100A8, SLC25A12, SLC25A13, SLC25A24, SLC30A1, SLC30A5, SLC30A6, SLC30A7, TFRC, TSPO]	GO_BiologicalProcess-GOA_09.02.2016_16h18	0.16	1	N/A	N/A	[4]	None	7.93651
GO:0016197	endosomal transport	30	[AP1G1, ARL1, DCTN1, GCC2, GOSR1, LMAN1, M6PR, MON2, MYO1D, PICALM, PIK3R4, RAB10, RAB13, RAB14, RAB29, RAB32, RAB5C, RAB6A, SNX27, SORT1, STX5, STX8, SURF4, TMED9, TOM1, UBB, VAMP3, VAMP7, VPS4A, VTI1A]	GO_BiologicalProcess-GOA_09.02.2016_16h18	0.0011	1	N/A	N/A	[5, 6]	None	11.4504
GO:0019083	viral transcription	30	[AAAS, NDC1, NUP133, NUP155, NUP188, NUP205, NUP210, NUP93, POLR2H, POM121C, RANBP2, RPL23, RPL38, RPS10, RPS11, RPS12, RPS15A, RPS16, RPS17, RPS18, RPS2, RPS25, RPS27, RPS3, RPS3A, RPS4X, RPS5, RPSA, TARDBP, TCEB1]	GO_BiologicalProcess-GOA_09.02.2016_16h18	1.1e-05	0.015	N/A	N/A	[4, 5, 6, 7, 8]	None	14.7783
GO:0030178	negative regulation of Wnt signaling pathway	30	[PSMA1, PSMA2, PSMA3, PSMA4, PSMA5, PSMA6, PSMA7, PSMB1, PSMB2, PSMB3, PSMB4, PSMB5, PSMB7, PSMC1, PSMC2, PSMC4, PSMC5, PSMC6, PSMD1, PSMD11, PSMD12, PSMD13, PSMD14, PSMD2, PSMD3, PSMD6, PSMD7, PSMD8, RACK1, UBB]	GO_BiologicalProcess-GOA_09.02.2016_16h18	1.3e-05	0.017	N/A	N/A	[4, 5, 6, 7, 8]	None	14.6341
GO:0030855	epithelial cell differentiation	30	[ANXA1, CASP14, CDK1, CPT1A, CSTA, CUX1, DSP, FNDC3A, FZD7, GJA1, GPAT4, HRNR, KRT16, KRT17, MTCH1, NME2, NR2F1, PCNA, PLS3, PTK7, RAB10, RAB13, RAB1A, RPSA, SMO, TGM3, TOLLIP, VDAC1, WDR77, YIPF6]	GO_BiologicalProcess-GOA_09.02.2016_16h18	0.097	1	N/A	N/A	[5]	None	4.62963
GO:0031571	mitotic G1 DNA damage checkpoint	30	[PRKDC, PSMA1, PSMA2, PSMA3, PSMA4, PSMA5, PSMA6, PSMA7, PSMB1, PSMB2, PSMB3, PSMB4, PSMB5, PSMB7, PSMC1, PSMC2, PSMC4, PSMC5, PSMC6, PSMD1, PSMD11, PSMD12, PSMD13, PSMD14, PSMD2, PSMD3, PSMD6, PSMD7, PSMD8, UBB]	GO_BiologicalProcess-GOA_09.02.2016_16h18	2.1e-16	3.5e-13	N/A	N/A	[6, 7, 8, 9, 10, 11]	None	37.5
GO:0034109	homotypic cell-cell adhesion	30	[ACTB, ADAM17, ANXA1, BAX, CADM1, CDKN2A, CLPTM1, CTPS1, CXADR, DDOST, DNAJA3, DSG2, DSP, EFNB1, FASN, FZD7, GLMN, HLA-A, HSPB1, HSPD1, HSPH1, ILK, JUP, NCSTN, PRKDC, PSEN1, S100A8, SPNS1, STOML2, STXBP3]	GO_BiologicalProcess-GOA_09.02.2016_16h18	0.42	1	N/A	N/A	[4, 5]	None	5.33808
GO:0044783	G1 DNA damage checkpoint	30	[PRKDC, PSMA1, PSMA2, PSMA3, PSMA4, PSMA5, PSMA6, PSMA7, PSMB1, PSMB2, PSMB3, PSMB4, PSMB5, PSMB7, PSMC1, PSMC2, PSMC4, PSMC5, PSMC6, PSMD1, PSMD11, PSMD12, PSMD13, PSMD14, PSMD2, PSMD3, PSMD6, PSMD7, PSMD8, UBB]	GO_BiologicalProcess-GOA_09.02.2016_16h18	3.2e-16	5.3e-13	N/A	N/A	[6, 7, 8]	None	37.037
GO:0044819	mitotic G1/S transition checkpoint	30	[PRKDC, PSMA1, PSMA2, PSMA3, PSMA4, PSMA5, PSMA6, PSMA7, PSMB1, PSMB2, PSMB3, PSMB4, PSMB5, PSMB7, PSMC1, PSMC2, PSMC4, PSMC5, PSMC6, PSMD1, PSMD11, PSMD12, PSMD13, PSMD14, PSMD2, PSMD3, PSMD6, PSMD7, PSMD8, UBB]	GO_BiologicalProcess-GOA_09.02.2016_16h18	3.2e-16	5.3e-13	N/A	N/A	[6, 7, 8, 9, 10]	None	37.037
GO:0051436	negative regulation of ubiquitin-protein ligase activity involved in mitotic cell cycle	30	[MAD2L1, PSMA1, PSMA2, PSMA3, PSMA4, PSMA5, PSMA6, PSMA7, PSMB1, PSMB2, PSMB3, PSMB4, PSMB5, PSMB7, PSMC1, PSMC2, PSMC4, PSMC5, PSMC6, PSMD1, PSMD11, PSMD12, PSMD13, PSMD14, PSMD2, PSMD3, PSMD6, PSMD7, PSMD8, UBB]	GO_BiologicalProcess-GOA_09.02.2016_16h18	6.3e-14	1e-10	N/A	N/A	[5, 6, 7, 8, 9, 10, 11, 12, 13]	None	31.25
GO:0051648	vesicle localization	30	[ARCN1, ATP2A2, BET1, CANX, COPA, COPB1, COPB2, COPE, COPG1, COPZ1, DCTN1, DNAJC5, GOSR1, GOSR2, LMAN1, NSF, PPP6C, PREB, PSEN1, RAB1A, SCFD1, SEC22B, SNAP23, SNAP47, STX4, STX5, TMED10, TMED2, TMED9, VAMP7]	GO_BiologicalProcess-GOA_09.02.2016_16h18	0.00051	0.61	N/A	N/A	[4]	None	12.0482
GO:0051650	establishment of vesicle localization	30	[ARCN1, ATP2A2, BET1, CANX, COPA, COPB1, COPB2, COPE, COPG1, COPZ1, DCTN1, DNAJC5, GOSR1, GOSR2, LMAN1, NSF, PPP6C, PREB, PSEN1, RAB1A, SCFD1, SEC22B, SNAP23, SNAP47, STX4, STX5, TMED10, TMED2, TMED9, VAMP7]	GO_BiologicalProcess-GOA_09.02.2016_16h18	0.0002	0.26	N/A	N/A	[4, 5]	None	12.6582
GO:0070838	divalent metal ion transport	30	[AHNAK, ASPH, ATP1A2, ATP2A2, ATP2B1, ATP2C1, BAX, CNNM2, GJA1, HSPA2, JPH1, MAGT1, MCU, MMGT1, NIPA2, PSEN1, SELK, SLC30A1, SLC30A5, SLC30A6, SLC30A7, SLC30A9, SLC39A1, SLC3A2, STOML2, TMEM165, TSPO, UBQLN1, VDAC1, WFS1]	GO_BiologicalProcess-GOA_09.02.2016_16h18	0.61	1	N/A	N/A	[7, 8]	None	6.78733
GO:0071396	cellular response to lipid	30	[ACACA, AIFM1, ANXA1, ARG1, ATP1A1, ATP1A2, ATP2B1, CPT1A, DNAJC5, FASN, FZD7, HNRNPM, IRAK1, ITGB1, MTDH, NDUFA13, NME2, NPC1, NR2F1, PDK3, PGRMC2, PTK7, RANBP1, RPSA, RUVBL2, S100A8, SCARB1, SMO, TSPO, VIMP]	GO_BiologicalProcess-GOA_09.02.2016_16h18	0.84	1	N/A	N/A	[5]	None	6.42398
GO:0072395	signal transduction involved in cell cycle checkpoint	30	[PRKDC, PSMA1, PSMA2, PSMA3, PSMA4, PSMA5, PSMA6, PSMA7, PSMB1, PSMB2, PSMB3, PSMB4, PSMB5, PSMB7, PSMC1, PSMC2, PSMC4, PSMC5, PSMC6, PSMD1, PSMD11, PSMD12, PSMD13, PSMD14, PSMD2, PSMD3, PSMD6, PSMD7, PSMD8, UBB]	GO_BiologicalProcess-GOA_09.02.2016_16h18	2.5e-17	4.2e-14	N/A	N/A	[4, 5, 6, 7, 8]	None	40
GO:0072401	signal transduction involved in DNA integrity checkpoint	30	[PRKDC, PSMA1, PSMA2, PSMA3, PSMA4, PSMA5, PSMA6, PSMA7, PSMB1, PSMB2, PSMB3, PSMB4, PSMB5, PSMB7, PSMC1, PSMC2, PSMC4, PSMC5, PSMC6, PSMD1, PSMD11, PSMD12, PSMD13, PSMD14, PSMD2, PSMD3, PSMD6, PSMD7, PSMD8, UBB]	GO_BiologicalProcess-GOA_09.02.2016_16h18	1.6e-17	2.7e-14	N/A	N/A	[5, 6, 7, 8, 9]	None	40.5405
GO:0072413	signal transduction involved in mitotic cell cycle checkpoint	30	[PRKDC, PSMA1, PSMA2, PSMA3, PSMA4, PSMA5, PSMA6, PSMA7, PSMB1, PSMB2, PSMB3, PSMB4, PSMB5, PSMB7, PSMC1, PSMC2, PSMC4, PSMC5, PSMC6, PSMD1, PSMD11, PSMD12, PSMD13, PSMD14, PSMD2, PSMD3, PSMD6, PSMD7, PSMD8, UBB]	GO_BiologicalProcess-GOA_09.02.2016_16h18	6.4e-18	1e-14	N/A	N/A	[5, 6, 7, 8, 9]	None	41.6667
GO:0072422	signal transduction involved in DNA damage checkpoint	30	[PRKDC, PSMA1, PSMA2, PSMA3, PSMA4, PSMA5, PSMA6, PSMA7, PSMB1, PSMB2, PSMB3, PSMB4, PSMB5, PSMB7, PSMC1, PSMC2, PSMC4, PSMC5, PSMC6, PSMD1, PSMD11, PSMD12, PSMD13, PSMD14, PSMD2, PSMD3, PSMD6, PSMD7, PSMD8, UBB]	GO_BiologicalProcess-GOA_09.02.2016_16h18	1.6e-17	2.7e-14	N/A	N/A	[6, 7, 8, 9, 10]	None	40.5405
GO:0072431	signal transduction involved in mitotic G1 DNA damage checkpoint	30	[PRKDC, PSMA1, PSMA2, PSMA3, PSMA4, PSMA5, PSMA6, PSMA7, PSMB1, PSMB2, PSMB3, PSMB4, PSMB5, PSMB7, PSMC1, PSMC2, PSMC4, PSMC5, PSMC6, PSMD1, PSMD11, PSMD12, PSMD13, PSMD14, PSMD2, PSMD3, PSMD6, PSMD7, PSMD8, UBB]	GO_BiologicalProcess-GOA_09.02.2016_16h18	2.4e-18	4.1e-15	N/A	N/A	[7, 8, 9, 10, 11, 12]	None	42.8571
GO:0072503	cellular divalent inorganic cation homeostasis	30	[APP, ASPH, ATP13A1, ATP1A2, ATP2A2, ATP2B1, ATP2C1, ATP7B, BAX, GJA1, HERPUD1, HSP90B1, IMMT, ITGB1, JPH1, MCU, PSEN1, PTRH2, RAP1GDS1, S100A8, SLC30A1, SLC30A5, SLC30A6, SLC30A7, SLC37A4, STOML2, SV2A, TMEM165, VAPB, WFS1]	GO_BiologicalProcess-GOA_09.02.2016_16h18	0.4	1	N/A	N/A	[7, 8]	None	7.26392
GO:0072511	divalent inorganic cation transport	30	[AHNAK, ASPH, ATP1A2, ATP2A2, ATP2B1, ATP2C1, BAX, CNNM2, GJA1, HSPA2, JPH1, MAGT1, MCU, MMGT1, NIPA2, PSEN1, SELK, SLC30A1, SLC30A5, SLC30A6, SLC30A7, SLC30A9, SLC39A1, SLC3A2, STOML2, TMEM165, TSPO, UBQLN1, VDAC1, WFS1]	GO_BiologicalProcess-GOA_09.02.2016_16h18	0.62	1	N/A	N/A	[6, 7]	None	6.72646
GO:0072522	purine-containing compound biosynthetic process	30	[ACACA, ATP5A1, ATP5B, ATP5C1, ATP5D, ATP5EP2, ATP5F1, ATP5H, ATP5I, ATP5J2, ATP5L, ATP5O, ATP6V0A1, ATP6V0A2, DCAKD, GART, GNAI3, MON2, NME2, NME3, PKM, PRPS1, PTRH2, RAF1, SLC25A13, SLC35B2, STOML2, UQCC3, VCP, WFS1]	GO_BiologicalProcess-GOA_09.02.2016_16h18	0.0067	1	N/A	N/A	[5]	None	10.3093
GO:0098542	defense response to other organism	30	[ADAM17, AP1G1, APP, ATP6V1H, C1QBP, CXADR, DCD, ELMOD2, HLA-A, IGKC, JAGN1, MAVS, NLRX1, NUP93, PPM1B, PUM1, RAB14, RAB1A, RPSA, S100A14, S100A8, SAMHD1, SLC1A3, SLC25A19, SLC37A4, SNRPB, STOM, TMEM39A, UNC93B1, ZC3HAV1]	GO_BiologicalProcess-GOA_09.02.2016_16h18	0.22	1	N/A	N/A	[3, 4, 5]	None	5.01672
GO:1902400	intracellular signal transduction involved in G1 DNA damage checkpoint	30	[PRKDC, PSMA1, PSMA2, PSMA3, PSMA4, PSMA5, PSMA6, PSMA7, PSMB1, PSMB2, PSMB3, PSMB4, PSMB5, PSMB7, PSMC1, PSMC2, PSMC4, PSMC5, PSMC6, PSMD1, PSMD11, PSMD12, PSMD13, PSMD14, PSMD2, PSMD3, PSMD6, PSMD7, PSMD8, UBB]	GO_BiologicalProcess-GOA_09.02.2016_16h18	2.4e-18	4.1e-15	N/A	N/A	[7, 8, 9, 10, 11]	None	42.8571
GO:1902402	signal transduction involved in mitotic DNA damage checkpoint	30	[PRKDC, PSMA1, PSMA2, PSMA3, PSMA4, PSMA5, PSMA6, PSMA7, PSMB1, PSMB2, PSMB3, PSMB4, PSMB5, PSMB7, PSMC1, PSMC2, PSMC4, PSMC5, PSMC6, PSMD1, PSMD11, PSMD12, PSMD13, PSMD14, PSMD2, PSMD3, PSMD6, PSMD7, PSMD8, UBB]	GO_BiologicalProcess-GOA_09.02.2016_16h18	6.4e-18	1e-14	N/A	N/A	[6, 7, 8, 9, 10, 11]	None	41.6667
GO:1902403	signal transduction involved in mitotic DNA integrity checkpoint	30	[PRKDC, PSMA1, PSMA2, PSMA3, PSMA4, PSMA5, PSMA6, PSMA7, PSMB1, PSMB2, PSMB3, PSMB4, PSMB5, PSMB7, PSMC1, PSMC2, PSMC4, PSMC5, PSMC6, PSMD1, PSMD11, PSMD12, PSMD13, PSMD14, PSMD2, PSMD3, PSMD6, PSMD7, PSMD8, UBB]	GO_BiologicalProcess-GOA_09.02.2016_16h18	6.4e-18	1e-14	N/A	N/A	[6, 7, 8, 9, 10]	None	41.6667
GO:1902600	hydrogen ion transmembrane transport	30	[ATP1A1, ATP1A2, ATP5A1, ATP5B, ATP5C1, ATP5D, ATP5EP2, ATP5F1, ATP5H, ATP5I, ATP5J2, ATP5L, ATP5O, ATP6AP1, ATP6V0A1, ATP6V0A2, ATP6V0D1, ATP6V1A, ATP6V1F, ATP6V1H, COX15, COX4I1, COX6C, COX7B, MON2, NDUFA4, NNT, STOML2, UQCR10, UQCRQ]	GO_BiologicalProcess-GOA_09.02.2016_16h18	1.8e-11	2.8e-08	N/A	N/A	[6, 7, 8, 9]	None	25.641
GO:1902807	negative regulation of cell cycle G1/S phase transition	30	[PRKDC, PSMA1, PSMA2, PSMA3, PSMA4, PSMA5, PSMA6, PSMA7, PSMB1, PSMB2, PSMB3, PSMB4, PSMB5, PSMB7, PSMC1, PSMC2, PSMC4, PSMC5, PSMC6, PSMD1, PSMD11, PSMD12, PSMD13, PSMD14, PSMD2, PSMD3, PSMD6, PSMD7, PSMD8, UBB]	GO_BiologicalProcess-GOA_09.02.2016_16h18	4.2e-12	6.6e-09	N/A	N/A	[6, 7, 8]	None	27.027
GO:2000134	negative regulation of G1/S transition of mitotic cell cycle	30	[PRKDC, PSMA1, PSMA2, PSMA3, PSMA4, PSMA5, PSMA6, PSMA7, PSMB1, PSMB2, PSMB3, PSMB4, PSMB5, PSMB7, PSMC1, PSMC2, PSMC4, PSMC5, PSMC6, PSMD1, PSMD11, PSMD12, PSMD13, PSMD14, PSMD2, PSMD3, PSMD6, PSMD7, PSMD8, UBB]	GO_BiologicalProcess-GOA_09.02.2016_16h18	1.9e-12	3.1e-09	N/A	N/A	[6, 7, 8, 9]	None	27.7778
GO:0001568	blood vessel development	29	[ATP5B, BAX, DHCR7, DNAJC5, FLVCR1, GJA1, GLMN, HMOX1, HSPB1, ITGB1, JAM3, KRT1, LEMD3, MTDH, NR2F1, NSDHL, PDCD6, PNPLA6, PSEN1, PSMA7, PTK7, QKI, SGPL1, SLC12A6, SLC38A1, SMO, SYNJ2BP, TGFBR1, TMED2]	GO_BiologicalProcess-GOA_09.02.2016_16h18	0.067	1	N/A	N/A	[3, 5, 6, 7, 8]	None	4.48916
GO:0006006	glucose metabolic process	29	[ADPGK, BRAT1, CPT1A, ENO1, FABP5, G6PC3, GAPDH, GOLT1B, GPD2, HK2, KHSRP, KRT17, LDHA, OMA1, PDHB, PDK3, PKM, PTRH2, RANBP2, SLC25A1, SLC25A10, SLC25A11, SLC25A12, SLC25A13, SLC37A4, TELO2, UBB, UBL4A, VIMP]	GO_BiologicalProcess-GOA_09.02.2016_16h18	0.0026	1	N/A	N/A	[6, 7]	None	11.1538
GO:0006977	DNA damage response, signal transduction by p53 class mediator resulting in cell cycle arrest	29	[PSMA1, PSMA2, PSMA3, PSMA4, PSMA5, PSMA6, PSMA7, PSMB1, PSMB2, PSMB3, PSMB4, PSMB5, PSMB7, PSMC1, PSMC2, PSMC4, PSMC5, PSMC6, PSMD1, PSMD11, PSMD12, PSMD13, PSMD14, PSMD2, PSMD3, PSMD6, PSMD7, PSMD8, UBB]	GO_BiologicalProcess-GOA_09.02.2016_16h18	1.7e-17	2.8e-14	N/A	N/A	[6, 7, 8, 9, 10, 11, 12, 13]	None	42.029
GO:0009163	nucleoside biosynthetic process	29	[ACACA, ATP5A1, ATP5B, ATP5C1, ATP5D, ATP5EP2, ATP5F1, ATP5H, ATP5I, ATP5J2, ATP5L, ATP5O, ATP6V0A1, ATP6V0A2, CAD, CTPS1, DCAKD, MON2, NME2, NME3, PKM, PRPS1, SLC25A13, SLC35B2, STOML2, UCK2, UMPS, UQCC3, VCP]	GO_BiologicalProcess-GOA_09.02.2016_16h18	3.5e-09	5.3e-06	N/A	N/A	[5, 6, 7]	None	21.4815
GO:0009314	response to radiation	29	[ANXA1, APP, ASNS, ATP1A2, AURKB, BAX, BRAT1, CERS1, DDB1, DHRS3, FANCD2, HMGCR, IKBIP, ITGB1, MAPRE2, MSH6, PCNA, PRKDC, RBM4, RDH10, RDH11, RHBDD1, RIC8A, RUVBL2, SLC1A3, TELO2, TMEM109, TMEM161A, TXN]	GO_BiologicalProcess-GOA_09.02.2016_16h18	0.37	1	N/A	N/A	[3]	None	5.22523
GO:0009914	hormone transport	29	[ANXA1, C2CD2L, CPT1A, GJA1, GLUD1, HADHA, HMGCR, MCU, MPC2, PKMYT1, RAB1A, RAF1, SEC11A, SLC16A1, SLC16A10, SLC25A4, SLC25A5, SLC25A6, SLC2A1, SNAP23, SPCS1, SPCS2, SPCS3, STX4, STXBP3, TARDBP, UBE2Q1, VAMP3, VAMP7]	GO_BiologicalProcess-GOA_09.02.2016_16h18	0.18	1	N/A	N/A	[4, 5]	None	7.96703
GO:0034605	cellular response to heat	29	[AAAS, BAG2, BAG3, BAG4, BAG5, CLPB, DNAJB1, DNAJB6, DNAJC7, HMOX1, HSP90AA1, HSP90AB1, HSPA1A, HSPA8, HSPH1, IRAK1, NDC1, NUP133, NUP155, NUP188, NUP205, NUP210, NUP93, PDCD6, POM121C, RANBP2, RBBP7, VCP, YWHAE]	GO_BiologicalProcess-GOA_09.02.2016_16h18	1.8e-10	2.8e-07	N/A	N/A	[4, 5]	None	24.1667
GO:0042455	ribonucleoside biosynthetic process	29	[ACACA, ATP5A1, ATP5B, ATP5C1, ATP5D, ATP5EP2, ATP5F1, ATP5H, ATP5I, ATP5J2, ATP5L, ATP5O, ATP6V0A1, ATP6V0A2, CAD, CTPS1, DCAKD, MON2, NME2, NME3, PKM, PRPS1, SLC25A13, SLC35B2, STOML2, UCK2, UMPS, UQCC3, VCP]	GO_BiologicalProcess-GOA_09.02.2016_16h18	5.3e-10	8e-07	N/A	N/A	[6, 7, 8]	None	23.2
GO:0043009	chordate embryonic development	29	[ATP6AP2, DAD1, DNAJB6, FASN, FKBP8, FLVCR1, GJA1, GLMN, ICMT, ITGB1, NR2F1, NSDHL, PHGDH, PIGU, PRKDC, PSEN1, PSMA7, PSMC4, PTK7, RDH10, RIC8A, SCO2, SLC30A1, SLC39A1, SMO, TGFBR1, TMED2, USP9X, VEZT]	GO_BiologicalProcess-GOA_09.02.2016_16h18	0.034	1	N/A	N/A	[5, 6]	None	4.2963
GO:0052547	regulation of peptidase activity	29	[AIFM1, APP, ARL6IP5, ASPH, BAX, CDKN2A, CSTA, DHCR24, DNAJA3, DNAJB6, FASN, HERPUD1, HSPD1, MTCH1, NDUFA13, PDCD6, PICALM, POR, PSMA3, PSMD14, RACK1, RAF1, RPS3, S100A8, SERPINB12, UBXN1, VCP, VDAC2, YWHAE]	GO_BiologicalProcess-GOA_09.02.2016_16h18	0.61	1	N/A	N/A	[5, 6, 7]	None	6.83962
GO:0090090	negative regulation of canonical Wnt signaling pathway	29	[PSMA1, PSMA2, PSMA3, PSMA4, PSMA5, PSMA6, PSMA7, PSMB1, PSMB2, PSMB3, PSMB4, PSMB5, PSMB7, PSMC1, PSMC2, PSMC4, PSMC5, PSMC6, PSMD1, PSMD11, PSMD12, PSMD13, PSMD14, PSMD2, PSMD3, PSMD6, PSMD7, PSMD8, UBB]	GO_BiologicalProcess-GOA_09.02.2016_16h18	1e-06	0.0014	N/A	N/A	[5, 6, 7, 8, 9]	None	16.763
GO:1901659	glycosyl compound biosynthetic process	29	[ACACA, ATP5A1, ATP5B, ATP5C1, ATP5D, ATP5EP2, ATP5F1, ATP5H, ATP5I, ATP5J2, ATP5L, ATP5O, ATP6V0A1, ATP6V0A2, CAD, CTPS1, DCAKD, MON2, NME2, NME3, PKM, PRPS1, SLC25A13, SLC35B2, STOML2, UCK2, UMPS, UQCC3, VCP]	GO_BiologicalProcess-GOA_09.02.2016_16h18	5.1e-09	7.6e-06	N/A	N/A	[4, 5]	None	21.1679
GO:0006260	DNA replication	28	[AURKB, CCT2, CCT3, CCT4, CCT5, CCT6A, CCT7, CCT8, CDC45, CDK1, CERS1, DNAJA3, IGF1R, MCM3, MCM7, NAP1L1, PCNA, PDS5A, PPIA, PPP2R1A, RBBP7, RFC3, SET, SLC19A1, SLC25A33, STOML2, TCP1, UPF1]	GO_BiologicalProcess-GOA_09.02.2016_16h18	0.33	1	N/A	N/A	[5, 6, 7]	None	7.44681
GO:0006417	regulation of translation	28	[APP, C1QBP, COA3, DDX6, DNAJC1, EEF2, EIF4A1, EIF4G1, EIF5A, GAPDH, GCN1, HSPB1, IARS, IGF2BP3, KRT17, LRPPRC, PUM1, QKI, RACK1, RAN, RBM4, RPL38, RPS3, RPS4X, RPS5, UPF1, XPO5, YTHDF2]	GO_BiologicalProcess-GOA_09.02.2016_16h18	0.11	1	N/A	N/A	[5, 6, 7, 8]	None	8.33333
GO:0006665	sphingolipid metabolic process	28	[AGK, ALDH3A2, BAX, CERS1, CERS2, CERS4, CERS5, CERS6, CLN6, ELOVL1, GLA, HACD2, KDSR, MTCH1, ORMDL1, PPM1L, PPP2R1A, RACK1, SERINC1, SGPL1, SGPP1, SMPD2, SMPD4, SPTLC1, SPTLC2, UGT8, VAPA, VAPB]	GO_BiologicalProcess-GOA_09.02.2016_16h18	2.1e-07	0.0003	N/A	N/A	[4, 5, 6]	None	18.4211
GO:0015833	peptide transport	28	[ANXA1, C2CD2L, CPT1A, GJA1, GLUD1, HADHA, HMGCR, MCU, MPC2, PKMYT1, PPM1B, PRDX1, RAB1A, RAF1, S100A8, SEC11A, SLC16A1, SLC25A4, SLC25A5, SLC25A6, SLC2A1, SPCS1, SPCS2, SPCS3, STX4, STXBP3, TARDBP, UBE2Q1]	GO_BiologicalProcess-GOA_09.02.2016_16h18	0.22	1	N/A	N/A	[5, 6]	None	7.7135
GO:0016311	dephosphorylation	28	[ANKLE2, ATP1A1, BAG4, CHP1, G6PC3, HSP90B1, IMPAD1, KHSRP, MYO1D, NT5DC2, NTPCR, PGAM5, PKMYT1, PPM1B, PPM1L, PPP2R1A, PPP2R1B, PPP6C, PTPMT1, PTPN1, PTRH2, RNGTT, SACM1L, SET, SGPP1, SLC25A3, TIMM50, YWHAE]	GO_BiologicalProcess-GOA_09.02.2016_16h18	1	1	N/A	N/A	[5]	None	6.18102
GO:0032388	positive regulation of intracellular transport	28	[ACSL3, ASPH, B3GAT3, BAX, CDK1, CHP1, EMD, HSP90AB1, HUWE1, IPO5, JUP, MAVS, MYO1C, PSMB7, PSMD8, RAB29, RACK1, RUVBL1, SMO, SREBF2, STOM, STX18, TCAF1, TGFBR1, VAMP7, YWHAE, YWHAQ, YWHAZ]	GO_BiologicalProcess-GOA_09.02.2016_16h18	0.39	1	N/A	N/A	[3, 4, 5, 6]	None	7.29167
GO:0046879	hormone secretion	28	[ANXA1, C2CD2L, CPT1A, GJA1, GLUD1, HADHA, HMGCR, MCU, MPC2, PKMYT1, RAB1A, RAF1, SEC11A, SLC16A1, SLC25A4, SLC25A5, SLC25A6, SLC2A1, SNAP23, SPCS1, SPCS2, SPCS3, STX4, STXBP3, TARDBP, UBE2Q1, VAMP3, VAMP7]	GO_BiologicalProcess-GOA_09.02.2016_16h18	0.18	1	N/A	N/A	[5, 6, 7, 8]	None	7.9096
GO:0052548	regulation of endopeptidase activity	28	[AIFM1, APP, ARL6IP5, ASPH, BAX, CDKN2A, CSTA, DHCR24, DNAJA3, DNAJB6, FASN, HERPUD1, HSPD1, MTCH1, NDUFA13, PDCD6, PICALM, POR, PSMA3, PSMD14, RACK1, RAF1, RPS3, S100A8, SERPINB12, VCP, VDAC2, YWHAE]	GO_BiologicalProcess-GOA_09.02.2016_16h18	0.53	1	N/A	N/A	[6, 7, 8]	None	6.94789
GO:0055074	calcium ion homeostasis	28	[APP, ASPH, ATP13A1, ATP1A2, ATP2A2, ATP2B1, ATP2C1, ATP7B, BAX, CCDC47, GJA1, HERPUD1, HSP90B1, IMMT, ITGB1, JPH1, MCU, PSEN1, PTRH2, RAP1GDS1, S100A14, SLC30A1, SLC37A4, STOML2, SV2A, TMEM165, VAPB, WFS1]	GO_BiologicalProcess-GOA_09.02.2016_16h18	0.53	1	N/A	N/A	[8]	None	6.91358
GO:1901565	organonitrogen compound catabolic process	28	[AASS, ABHD12, ARG1, CHP1, COMT, DPAGT1, GCAT, GCDH, GLA, GLUD1, GOLT1B, HMOX1, HMOX2, HSD17B10, LNPEP, MCCC1, MCCC2, RACK1, SAMHD1, SCARB1, SGPL1, SLC25A10, SLC25A21, SLC38A1, SLC38A2, SMPD4, SOAT1, VCP]	GO_BiologicalProcess-GOA_09.02.2016_16h18	0.45	1	N/A	N/A	[4]	None	7.12468
GO:0006401	RNA catabolic process	27	[DDX6, EIF4A1, EIF4G1, KHSRP, LRPPRC, PELO, PPP2R1A, RDH14, RPL23, RPL38, RPS10, RPS11, RPS12, RPS15A, RPS16, RPS17, RPS18, RPS2, RPS25, RPS27, RPS3, RPS3A, RPS4X, RPS5, RPSA, UPF1, ZC3HAV1]	GO_BiologicalProcess-GOA_09.02.2016_16h18	0.0083	1	N/A	N/A	[5, 6, 7]	None	10.5882
GO:0006694	steroid biosynthetic process	27	[ACLY, ACOT8, ATP1A1, C14orf1, CYB5R3, CYP51A1, DHCR24, DHCR7, EBP, ERLIN2, FDFT1, FDPS, HMGCR, HSD17B11, HSD17B12, LBR, LMBR1, MSMO1, NSDHL, POR, SCAP, SCARB1, SF1, SQLE, TSPO, UBL4A, VDAC2]	GO_BiologicalProcess-GOA_09.02.2016_16h18	5.4e-06	0.0072	N/A	N/A	[5]	None	16.0714
GO:0009615	response to virus	27	[AP1G1, ATP6V1H, C1QBP, CCT5, CXADR, EEF1G, ELMOD2, ENO1, HLA-A, HSPB1, MAVS, NLRX1, NUP93, PPM1B, PSMA2, PUM1, RPS15A, SAMHD1, SLC1A3, SLC25A19, SLC25A21, SLC37A4, SNRPB, STOM, TMEM39A, UNC93B1, ZC3HAV1]	GO_BiologicalProcess-GOA_09.02.2016_16h18	0.91	1	N/A	N/A	[3, 5]	None	6.35294
GO:0009636	response to toxic substance	27	[AIFM1, ALB, ARG1, ASNS, BAX, BLMH, CDK1, CERS1, CNP, DHFR, EPHX1, FAM213A, FASN, GPX8, HSP90AA1, HSPA5, HSPA9, MGST3, PRDX1, PRDX2, PRDX4, RAB10, SCFD1, SLC1A3, SLC30A1, UBIAD1, VIMP]	GO_BiologicalProcess-GOA_09.02.2016_16h18	0.022	1	N/A	N/A	[3]	None	9.81818
GO:0019216	regulation of lipid metabolic process	27	[ACSL3, ANXA1, ATP1A1, BSCL2, CPT1A, DHCR7, ERLIN2, GOLM1, IRS4, LAMTOR1, LPCAT1, MTCH1, ORMDL1, PDHB, PDK3, PIK3R4, POR, RACK1, SCAP, SCARB1, SF1, SMPD2, SPTLC1, SPTLC2, STOML2, TSPO, VDAC2]	GO_BiologicalProcess-GOA_09.02.2016_16h18	0.1	1	N/A	N/A	[4, 5]	None	8.46395
GO:0022613	ribonucleoprotein complex biogenesis	27	[AAR2, ATXN2L, C1QBP, CDKN2A, DDX6, DNAJC5, HEATR1, IGF2BP3, MDN1, NOC4L, PRMT5, PRPF6, RAN, RDH14, RPL38, RPS10, RPS16, RPS17, RPS27, RPS5, RPSA, SF1, SNRPB, SPPL2B, TFB2M, WDR77, XPO1]	GO_BiologicalProcess-GOA_09.02.2016_16h18	0.67	1	N/A	N/A	[3]	None	6.66667
GO:0030029	actin filament-based process	27	[ACTR2, ANXA1, ATP1A1, ATP1A2, ATP2A2, ATP2C1, BAG4, CDC42EP1, CXADR, DNAJB6, DSG2, DSP, GJA1, HAX1, HSP90B1, ILK, ITGB1, JAM3, JUP, MYL6, MYO1B, NUP155, PDLIM7, PTK7, PTPN1, RAB13, RAN]	GO_BiologicalProcess-GOA_09.02.2016_16h18	0.014	1	N/A	N/A	[3]	None	4.01786
GO:0050821	protein stabilization	27	[ATP1B3, BAG3, BAG6, CCT2, CCT3, CCT4, CCT5, CCT6A, CCT7, CCT8, CDKN2A, CHP1, DNAJA3, DSG1, GAPDH, HSPA1A, HSPD1, LAMP2, PHB, PHB2, SEL1L, SMO, STX12, SYVN1, TCP1, TELO2, WFS1]	GO_BiologicalProcess-GOA_09.02.2016_16h18	1.3e-07	0.00019	N/A	N/A	[4]	None	19.2857
GO:0051188	cofactor biosynthetic process	27	[ACACA, ACLY, ACOT8, ACSL1, ACSL3, ACSL4, ADCK3, AGK, COQ5, COX15, DCAKD, DHFR, ELOVL1, FASN, GART, GCDH, HACD2, HSD17B12, MPC2, NDUFA9, PDHB, PDK3, SCD, SLC25A1, TECR, TSPO, UBIAD1]	GO_BiologicalProcess-GOA_09.02.2016_16h18	5.4e-06	0.0072	N/A	N/A	[4]	None	16.0714
GO:0051235	maintenance of location	27	[ALB, ASPH, ATP1A2, ATP7B, BAX, BSCL2, DGAT1, GET4, GPAA1, HK2, HSP90B1, HSPA5, JPH1, JUP, KDELR1, KDELR2, OS9, OSBPL8, S100A8, SCARB1, SLC30A1, SLC30A5, SLC30A6, SLC30A7, SOAT1, SREBF2, TSPO]	GO_BiologicalProcess-GOA_09.02.2016_16h18	0.074	1	N/A	N/A	[2, 3]	None	8.73786
GO:1990542	mitochondrial transmembrane transport	27	[ACACA, AFG3L2, ATP5A1, ATP5B, ATP5C1, ATP5D, ATP5F1, ATP5H, ATP5I, ATP5J2, ATP5L, ATP5O, CPT1A, HSP90AA1, HSPA4, MCU, MPC2, NDUFA13, PAM16, SAMM50, SLC25A33, STOML2, TIMM17A, TIMM17B, TIMM23, TIMM50, TOMM22]	GO_BiologicalProcess-GOA_09.02.2016_16h18	8.9e-18	1.4e-14	N/A	N/A	[4, 5, 6, 7]	None	46.5517
GO:0002790	peptide secretion	26	[ANXA1, C2CD2L, CPT1A, GJA1, GLUD1, HADHA, HMGCR, MCU, MPC2, PKMYT1, RAB1A, RAF1, S100A8, SEC11A, SLC16A1, SLC25A4, SLC25A5, SLC25A6, SLC2A1, SPCS1, SPCS2, SPCS3, STX4, STXBP3, TARDBP, UBE2Q1]	GO_BiologicalProcess-GOA_09.02.2016_16h18	0.09	1	N/A	N/A	[5, 6, 7]	None	8.66667
GO:0006352	DNA-templated transcription, initiation	26	[CAND1, COX4I1, COX6C, COX7B, LAMTOR1, NDUFA4, NR2F1, POLR2H, PRDX1, PRDX2, PRKAG1, PSMC1, PSMC2, PSMC4, PSMC5, PSMC6, SCO2, TAF6L, TFB2M, TXN, UBB, UBL4A, USP9X, YWHAE, YWHAQ, YWHAZ]	GO_BiologicalProcess-GOA_09.02.2016_16h18	0.25	1	N/A	N/A	[6, 7, 8, 9, 10]	None	7.66962
GO:0006402	mRNA catabolic process	26	[DDX6, EIF4A1, EIF4G1, KHSRP, PELO, PPP2R1A, RDH14, RPL23, RPL38, RPS10, RPS11, RPS12, RPS15A, RPS16, RPS17, RPS18, RPS2, RPS25, RPS27, RPS3, RPS3A, RPS4X, RPS5, RPSA, UPF1, ZC3HAV1]	GO_BiologicalProcess-GOA_09.02.2016_16h18	0.0031	1	N/A	N/A	[6, 7, 8]	None	11.5044
GO:0006414	translational elongation	26	[EEF1A1, EEF1G, EEF2, EIF5A, IARS, IGF2BP3, MRPL37, RPL23, RPL38, RPS10, RPS11, RPS12, RPS15A, RPS16, RPS17, RPS18, RPS2, RPS25, RPS27, RPS3, RPS3A, RPS4X, RPS5, RPSA, TCEB1, TUFM]	GO_BiologicalProcess-GOA_09.02.2016_16h18	0.0037	1	N/A	N/A	[5, 6, 7, 8]	None	11.2069
GO:0006865	amino acid transport	26	[ARG1, ARL6IP5, ATP1A2, PRAF2, PSEN1, SERINC1, SLC16A10, SLC19A1, SLC19A2, SLC1A3, SLC1A4, SLC1A5, SLC25A12, SLC25A13, SLC25A22, SLC38A1, SLC38A2, SLC38A9, SLC3A2, SLC43A1, SLC6A15, SLC7A1, SLC7A2, SLC7A3, SLC7A5, SLC7A6]	GO_BiologicalProcess-GOA_09.02.2016_16h18	6.5e-06	0.0087	N/A	N/A	[5, 6, 7, 8, 9]	None	16.25
GO:0006874	cellular calcium ion homeostasis	26	[APP, ASPH, ATP13A1, ATP1A2, ATP2A2, ATP2B1, ATP2C1, ATP7B, BAX, GJA1, HERPUD1, HSP90B1, IMMT, ITGB1, JPH1, MCU, PSEN1, PTRH2, RAP1GDS1, SLC30A1, SLC37A4, STOML2, SV2A, TMEM165, VAPB, WFS1]	GO_BiologicalProcess-GOA_09.02.2016_16h18	0.75	1	N/A	N/A	[8, 9]	None	6.61578
GO:0007006	mitochondrial membrane organization	26	[AFG3L2, APOO, BAX, C19orf70, CHCHD3, CNP, HK2, HSP90AA1, HSPA1A, HSPA4, IMMT, LETM1, MTCH2, NDUFA13, OMA1, RHOT1, RHOT2, SAMM50, SLC25A46, SLC25A5, TIMM50, TOMM22, UQCC3, YWHAE, YWHAQ, YWHAZ]	GO_BiologicalProcess-GOA_09.02.2016_16h18	2.1e-09	3.3e-06	N/A	N/A	[4, 5]	None	23.8532
GO:0007009	plasma membrane organization	26	[ACSL3, ATP1B3, ATP2A2, BAG4, BSG, GCC2, ITGB1, JUP, LYPLAL1, NSF, PIGW, RAB10, RAB13, RAB8A, RACK1, RER1, STX4, STX7, STX8, TMED2, TMEM59, TSPAN15, VAMP3, VAMP4, VAMP7, VPS4A]	GO_BiologicalProcess-GOA_09.02.2016_16h18	0.047	1	N/A	N/A	[4, 5]	None	9.15493
GO:0007283	spermatogenesis	26	[ADAM17, BAG6, BAX, CADM1, DNAJA1, DNAJC5, FASN, FNDC3A, HSPA2, IGF2R, JAM3, KIAA1524, NDC1, PGM3, PRDX4, PRKAG1, PUM1, QKI, RAD23B, RHBDD1, RUVBL1, SGPL1, SLC4A2, TRIP13, UBE2J1, WRB]	GO_BiologicalProcess-GOA_09.02.2016_16h18	0.23	1	N/A	N/A	[5, 6, 7]	None	4.95238
GO:0007568	aging	26	[AMFR, ARG1, ATP2B1, AURKB, BAX, CANX, CDK1, CDKN2A, CISD2, CNP, DNAJA3, EEF2, FASN, HMGCR, HSD17B10, ILK, IRAK1, KRT16, MSH6, PRKDC, RPN2, S100A8, SCAP, SEC63, TFRC, TSPO]	GO_BiologicalProcess-GOA_09.02.2016_16h18	0.25	1	N/A	N/A	[3]	None	7.7381
GO:0009617	response to bacterium	26	[ADAM17, APP, ARG1, CNP, COMT, DCD, DNAJC5, FASN, FUCA2, HLA-A, HLA-B, HNRNPM, HSPD1, IGKC, IRAK1, MAVS, MTDH, RAB14, RAB1A, RNF5, RPSA, S100A14, S100A8, SCARB1, TSPO, VIMP]	GO_BiologicalProcess-GOA_09.02.2016_16h18	0.048	1	N/A	N/A	[3, 5]	None	4.33333
GO:0016125	sterol metabolic process	26	[ACLY, APP, C14orf1, CLN6, CYB5R3, CYP51A1, DHCR24, DHCR7, EBP, ERLIN2, FDFT1, FDPS, HMGCR, LBR, LMBR1, MSMO1, NPC1, NSDHL, POR, SCAP, SCARB1, SOAT1, SQLE, SREBF2, UBL4A, VDAC2]	GO_BiologicalProcess-GOA_09.02.2016_16h18	2.4e-06	0.0033	N/A	N/A	[5]	None	17.1053
GO:0018205	peptidyl-lysine modification	26	[AAAS, APBB1, AURKB, BAG6, CDKN2A, EIF5A, HAT1, NDC1, NUP133, NUP155, NUP188, NUP205, NUP210, NUP93, PCNA, POM121C, POR, RANBP2, RANGAP1, RUVBL1, RUVBL2, SET, TAF6L, TOLLIP, VDAC2, WRB]	GO_BiologicalProcess-GOA_09.02.2016_16h18	1	1	N/A	N/A	[7, 8]	None	6.13208
GO:0019432	triglyceride biosynthetic process	26	[ACACA, ACLY, ACOT8, ACSL1, ACSL3, ACSL4, AGK, AGPAT1, AGPAT2, AGPAT3, AGPAT4, DGAT1, ELOVL1, FASN, GPAT3, GPAT4, HACD2, HSD17B12, LCLAT1, LPCAT1, LPCAT4, MBOAT2, SCARB1, SCD, SLC25A1, TECR]	GO_BiologicalProcess-GOA_09.02.2016_16h18	1.2e-11	1.9e-08	N/A	N/A	[6, 7, 8]	None	29.5455
GO:0042391	regulation of membrane potential	26	[ARL6IP5, ATP1A1, ATP1A2, ATP1B3, ATP2A2, BAX, CDKN2A, CXADR, DSG2, DSP, GJA1, JUP, NDUFS1, NUP155, PSEN1, PYCR1, RACK1, SLC25A33, SLC29A1, SLC9A3R2, SPG20, STOML2, TSPO, UBB, VCP, YWHAE]	GO_BiologicalProcess-GOA_09.02.2016_16h18	0.58	1	N/A	N/A	[3]	None	6.89655
GO:0044272	sulfur compound biosynthetic process	26	[ACACA, ACLY, ACOT8, ACSL1, ACSL3, ACSL4, AGK, B3GAT3, CHPF, CHST14, ELOVL1, EXTL2, FASN, GCDH, GGT7, GOLT1B, HACD2, HSD17B12, MGST3, MPC2, PDHB, PDK3, SCD, SLC25A1, SLC35B2, TECR]	GO_BiologicalProcess-GOA_09.02.2016_16h18	0.0033	1	N/A	N/A	[4]	None	11.3537
GO:0046460	neutral lipid biosynthetic process	26	[ACACA, ACLY, ACOT8, ACSL1, ACSL3, ACSL4, AGK, AGPAT1, AGPAT2, AGPAT3, AGPAT4, DGAT1, ELOVL1, FASN, GPAT3, GPAT4, HACD2, HSD17B12, LCLAT1, LPCAT1, LPCAT4, MBOAT2, SCARB1, SCD, SLC25A1, TECR]	GO_BiologicalProcess-GOA_09.02.2016_16h18	2.2e-11	3.4e-08	N/A	N/A	[4, 5, 6]	None	28.8889
GO:0046463	acylglycerol biosynthetic process	26	[ACACA, ACLY, ACOT8, ACSL1, ACSL3, ACSL4, AGK, AGPAT1, AGPAT2, AGPAT3, AGPAT4, DGAT1, ELOVL1, FASN, GPAT3, GPAT4, HACD2, HSD17B12, LCLAT1, LPCAT1, LPCAT4, MBOAT2, SCARB1, SCD, SLC25A1, TECR]	GO_BiologicalProcess-GOA_09.02.2016_16h18	2.2e-11	3.4e-08	N/A	N/A	[5, 6, 7]	None	28.8889
GO:0048232	male gamete generation	26	[ADAM17, BAG6, BAX, CADM1, DNAJA1, DNAJC5, FASN, FNDC3A, HSPA2, IGF2R, JAM3, KIAA1524, NDC1, PGM3, PRDX4, PRKAG1, PUM1, QKI, RAD23B, RHBDD1, RUVBL1, SGPL1, SLC4A2, TRIP13, UBE2J1, WRB]	GO_BiologicalProcess-GOA_09.02.2016_16h18	0.23	1	N/A	N/A	[4, 5, 6]	None	4.94297
GO:0051052	regulation of DNA metabolic process	26	[AIFM1, APBB1, AURKB, BAX, CCT2, CCT3, CCT4, CCT5, CCT6A, CCT7, CCT8, CDK1, CDKN2A, CERS1, GJA1, IGF1R, KPNA2, MSH6, PCNA, PDS5A, PPP2R1A, PRMT5, RPS3, STOML2, TCP1, TMEM161A]	GO_BiologicalProcess-GOA_09.02.2016_16h18	0.44	1	N/A	N/A	[4, 5, 6, 7]	None	7.18232
GO:0055076	transition metal ion homeostasis	26	[ABCB7, APP, ATP2C1, ATP6AP1, ATP6V0A1, ATP6V0A2, ATP6V0D1, ATP6V1A, ATP6V1F, ATP6V1H, ATP7B, FLVCR1, HMOX1, HMOX2, NUBP2, PICALM, S100A8, SCO2, SFXN1, SFXN2, SFXN4, SLC30A1, SLC30A5, SLC30A6, SLC30A7, TFRC]	GO_BiologicalProcess-GOA_09.02.2016_16h18	6.5e-07	0.0009	N/A	N/A	[8]	None	18.3099
GO:0061136	regulation of proteasomal protein catabolic process	26	[BAG5, BAG6, DDRGK1, DNAJB2, GLMN, HERPUD1, HSP90AB1, HSPBP1, MAD2L1, PSEN1, PSMC1, PSMC2, PSMC4, PSMC5, PSMC6, PSMD14, RACK1, RAD23B, SGTA, UBB, UBQLN1, UBQLN2, UBQLN4, UBXN1, UFL1, VCP]	GO_BiologicalProcess-GOA_09.02.2016_16h18	0.00026	0.33	N/A	N/A	[6, 7, 8, 9]	None	13.2653
GO:0070997	neuron death	26	[AIFM1, APP, BAG5, BAX, CHP1, DHCR24, DNAJC5, FASN, GAPDH, HMOX1, HSP90AB1, HSPD1, ILK, MCL1, NONO, PICALM, PIGT, PRDX2, PSEN1, RACK1, SET, SIGMAR1, TMEM259, UBB, UBL4A, WFS1]	GO_BiologicalProcess-GOA_09.02.2016_16h18	0.19	1	N/A	N/A	[4]	None	8.04954
GO:0097164	ammonium ion metabolic process	26	[ACSL3, CEPT1, CHPT1, COMT, CPT1A, FABP5, GPAT4, ICMT, LPCAT1, LPCAT2, LPCAT3, LPCAT4, MBOAT2, PNPLA6, POR, SCARB1, SGPP1, SLC25A21, SLC38A1, SLC38A2, SMPD2, SMPD4, SPTLC1, SPTLC2, TSPO, VDAC2]	GO_BiologicalProcess-GOA_09.02.2016_16h18	0.00032	0.39	N/A	N/A	[3]	None	13.0653
GO:1903533	regulation of protein targeting	26	[BAG4, CDK1, CDKN2A, CHP1, EMD, FZD7, HAX1, HSP90AB1, HUWE1, IPO5, JUP, MAVS, MYO1C, PARL, PPM1B, PRDX1, PSMB7, PSMD8, RUVBL1, SMO, SREBF2, STOM, TCAF1, TGFBR1, TXN, VAMP7]	GO_BiologicalProcess-GOA_09.02.2016_16h18	0.2	1	N/A	N/A	[6, 7, 8]	None	7.97546
GO:1990778	protein localization to cell periphery	26	[ACSL3, ATP1B3, BAG4, BSG, GCC2, ITGB1, JUP, LYPLAL1, NSF, NUBP2, PIGW, RAB10, RAB13, RAB8A, RACK1, RER1, STX4, STX7, STX8, TMED2, TMEM59, TSPAN15, VAMP3, VAMP4, VAMP7, VPS4A]	GO_BiologicalProcess-GOA_09.02.2016_16h18	0.0018	1	N/A	N/A	[5]	None	11.7647
GO:0006397	mRNA processing	25	[AAR2, APP, C1QBP, FASTKD5, HNRNPF, HNRNPH1, HNRNPM, HSPA1A, HSPA8, KHSRP, NONO, PCBP1, POLR2H, PPIH, PRMT5, PRPF6, QKI, RBFOX2, RBM4, RDH14, RNGTT, SF1, SNRPB, TARDBP, WDR77]	GO_BiologicalProcess-GOA_09.02.2016_16h18	0.49	1	N/A	N/A	[6, 7, 8]	None	5.38793
GO:0006458	'de novo' protein folding	25	[ACTB, CCT2, CCT3, CCT4, CCT5, CCT6A, CCT7, CCT8, DNAJB1, HSPA8, HSPD1, HSPH1, PFDN2, TCP1, TUBA1A, TUBA1B, TUBA1C, TUBA4A, TUBB, TUBB2A, TUBB2B, TUBB4A, TUBB4B, TUBB6, UGGT1]	GO_BiologicalProcess-GOA_09.02.2016_16h18	1.4e-15	2.3e-12	N/A	N/A	[3]	None	43.1034
GO:0006626	protein targeting to mitochondrion	25	[AFG3L2, BAG4, CDKN2A, HAX1, HSP90AA1, HSPA4, HSPA9, HUWE1, MTX1, NDUFA13, PAM16, PARL, PSMB7, PSMD8, RUVBL1, SAMM50, SLC25A6, SREBF2, TIMM17A, TIMM17B, TIMM23, TIMM50, TOMM22, TOMM70A, TSPO]	GO_BiologicalProcess-GOA_09.02.2016_16h18	6.4e-05	0.082	N/A	N/A	[4, 5, 6, 7, 8]	None	14.881
GO:0006900	membrane budding	25	[ARCN1, BET1, COPA, COPB1, COPB2, COPE, COPG1, COPZ1, GOSR2, LMAN1, NSF, PICALM, PPP6C, PREB, RAB1A, SAR1A, SCFD1, SEC22B, STX5, TMED10, TMED2, TMED9, VAPA, VAPB, VPS4A]	GO_BiologicalProcess-GOA_09.02.2016_16h18	4e-07	0.00057	N/A	N/A	[4, 5]	None	19.2308
GO:0006997	nucleus organization	25	[AAAS, ANKLE2, CDK1, EMD, GOLM1, LEMD2, LEMD3, NDC1, NUP133, NUP155, NUP188, NUP205, NUP210, NUP93, OSBPL8, POM121C, PPP2R1A, RANBP2, REEP4, TARDBP, TMEM33, TMEM43, VPS4A, WRB, ZMPSTE24]	GO_BiologicalProcess-GOA_09.02.2016_16h18	1.3e-06	0.0017	N/A	N/A	[4]	None	18.1159
GO:0007030	Golgi organization	25	[ARL1, ATL2, ATL3, BAG5, CDK1, GCC2, GOLGA5, LMAN1, NPLOC4, PRMT5, RAB1A, RAB29, RAB2A, STX17, STX18, STX5, SURF4, TMED10, TMED2, TMED5, TMED9, VAMP4, VMP1, VTI1A, YWHAZ]	GO_BiologicalProcess-GOA_09.02.2016_16h18	7.8e-10	1.1e-06	N/A	N/A	[4]	None	25.7732
GO:0007249	I-kappaB kinase/NF-kappaB signaling	25	[ATP2C1, DDRGK1, DNAJA3, GJA1, GOLT1B, GPR89A, HACD3, HMOX1, HSPB1, IRAK1, MAVS, MTDH, NDFIP2, NLRX1, PPM1B, PRDX1, PRDX4, SLC35B2, TMED4, UBB, VAPA, WLS, ZC3HAV1, ZDHHC13, ZDHHC17]	GO_BiologicalProcess-GOA_09.02.2016_16h18	0.04	1	N/A	N/A	[5, 6]	None	9.3633
GO:0008203	cholesterol metabolic process	25	[ACLY, APP, CLN6, CYB5R3, CYP51A1, DHCR24, DHCR7, EBP, ERLIN2, FDFT1, FDPS, HMGCR, LBR, LMBR1, MSMO1, NPC1, NSDHL, POR, SCAP, SCARB1, SOAT1, SQLE, SREBF2, UBL4A, VDAC2]	GO_BiologicalProcess-GOA_09.02.2016_16h18	1.1e-06	0.0015	N/A	N/A	[6]	None	18.2482
GO:0008643	carbohydrate transport	25	[AAAS, FABP5, G6PC3, HK2, M6PR, NDC1, NUP133, NUP155, NUP188, NUP205, NUP210, NUP93, OSBPL8, POM121C, PTRH2, RANBP2, RFT1, RTN2, SLC2A1, SLC35E1, SLC37A4, SORT1, STXBP3, TNPO1, VIMP]	GO_BiologicalProcess-GOA_09.02.2016_16h18	0.0012	1	N/A	N/A	[4, 5]	None	12.1359
GO:0009108	coenzyme biosynthetic process	25	[ACACA, ACLY, ACOT8, ACSL1, ACSL3, ACSL4, ADCK3, AGK, COQ5, DCAKD, DHFR, ELOVL1, FASN, GART, GCDH, HACD2, HSD17B12, MPC2, NDUFA9, PDHB, PDK3, SCD, SLC25A1, TECR, UBIAD1]	GO_BiologicalProcess-GOA_09.02.2016_16h18	1.7e-06	0.0023	N/A	N/A	[5]	None	17.8571
GO:0009142	nucleoside triphosphate biosynthetic process	25	[ATP5A1, ATP5B, ATP5C1, ATP5D, ATP5EP2, ATP5F1, ATP5H, ATP5I, ATP5J2, ATP5L, ATP5O, ATP6V0A1, ATP6V0A2, CAD, CTPS1, MON2, NME2, NME3, PKM, SLC25A13, STOML2, SUCLG1, UCK2, UQCC3, VCP]	GO_BiologicalProcess-GOA_09.02.2016_16h18	2.9e-12	4.7e-09	N/A	N/A	[5, 6, 7, 8]	None	32.4675
GO:0016042	lipid catabolic process	25	[ABCD3, ABHD12, ACAD9, ACOT8, BSCL2, CPT1A, DAGLB, ETFA, FABP5, GCDH, GLA, HADHA, HADHB, HSD17B11, PCCB, PLCB4, PLD3, PNPLA6, SCARB1, SGPL1, SLC25A17, SLC27A4, SMPD4, SPTLC1, SPTLC2]	GO_BiologicalProcess-GOA_09.02.2016_16h18	0.19	1	N/A	N/A	[4]	None	7.98722
GO:0016051	carbohydrate biosynthetic process	25	[ALG1, CHST14, ENO1, G6PC3, GAPDH, GLT8D1, GOLT1B, GPD2, IMPAD1, KHSRP, KRT17, MPDU1, PHGDH, PTRH2, RANBP2, SLC25A1, SLC25A10, SLC25A11, SLC25A12, SLC25A13, SLC2A1, TELO2, UBB, UBL4A, VIMP]	GO_BiologicalProcess-GOA_09.02.2016_16h18	0.0057	1	N/A	N/A	[4, 5]	None	10.917
GO:0030072	peptide hormone secretion	25	[ANXA1, C2CD2L, CPT1A, GJA1, GLUD1, HADHA, HMGCR, MCU, MPC2, PKMYT1, RAB1A, RAF1, SEC11A, SLC16A1, SLC25A4, SLC25A5, SLC25A6, SLC2A1, SPCS1, SPCS2, SPCS3, STX4, STXBP3, TARDBP, UBE2Q1]	GO_BiologicalProcess-GOA_09.02.2016_16h18	0.11	1	N/A	N/A	[6, 7, 8, 9]	None	8.56164
GO:0032984	macromolecular complex disassembly	25	[ASPH, AURKB, EIF5A, HSPA8, MRPL37, RPL23, RPL38, RPS10, RPS11, RPS12, RPS15A, RPS16, RPS17, RPS18, RPS2, RPS25, RPS27, RPS3, RPS3A, RPS4X, RPS5, RPSA, SET, UPF1, VPS4A]	GO_BiologicalProcess-GOA_09.02.2016_16h18	0.42	1	N/A	N/A	[4]	None	7.28863
GO:0033108	mitochondrial respiratory chain complex assembly	25	[ACAD9, AIFM1, BCS1L, COA3, DNAJB11, ECSIT, NDUFA11, NDUFA13, NDUFA5, NDUFA8, NDUFA9, NDUFAF1, NDUFAF3, NDUFAF4, NDUFB10, NDUFB4, NDUFS1, NDUFS2, NDUFS3, OXA1L, SAMM50, SLC25A33, TIMMDC1, TMEM126B, UQCC3]	GO_BiologicalProcess-GOA_09.02.2016_16h18	2.1e-12	3.3e-09	N/A	N/A	[5, 6, 7]	None	32.8947
GO:0034470	ncRNA processing	25	[AAAS, CDKAL1, CDKN2A, DNAJC5, HEATR1, HSD17B10, IGF2BP3, NDC1, NOC4L, NUP133, NUP155, NUP188, NUP205, NUP210, NUP93, OSGEP, POM121C, RAN, RANBP2, RPS16, RPS17, RPSA, SPPL2B, TFB2M, XPOT]	GO_BiologicalProcess-GOA_09.02.2016_16h18	0.43	1	N/A	N/A	[6, 7, 8]	None	7.22543
GO:0042451	purine nucleoside biosynthetic process	25	[ACACA, ATP5A1, ATP5B, ATP5C1, ATP5D, ATP5EP2, ATP5F1, ATP5H, ATP5I, ATP5J2, ATP5L, ATP5O, ATP6V0A1, ATP6V0A2, DCAKD, MON2, NME2, NME3, PKM, PRPS1, SLC25A13, SLC35B2, STOML2, UQCC3, VCP]	GO_BiologicalProcess-GOA_09.02.2016_16h18	3e-09	4.5e-06	N/A	N/A	[6, 7, 8]	None	24.2718
GO:0043241	protein complex disassembly	25	[ASPH, AURKB, EIF5A, HSPA8, MRPL37, RPL23, RPL38, RPS10, RPS11, RPS12, RPS15A, RPS16, RPS17, RPS18, RPS2, RPS25, RPS27, RPS3, RPS3A, RPS4X, RPS5, RPSA, SET, UPF1, VPS4A]	GO_BiologicalProcess-GOA_09.02.2016_16h18	0.3	1	N/A	N/A	[5]	None	7.53012
GO:0046129	purine ribonucleoside biosynthetic process	25	[ACACA, ATP5A1, ATP5B, ATP5C1, ATP5D, ATP5EP2, ATP5F1, ATP5H, ATP5I, ATP5J2, ATP5L, ATP5O, ATP6V0A1, ATP6V0A2, DCAKD, MON2, NME2, NME3, PKM, PRPS1, SLC25A13, SLC35B2, STOML2, UQCC3, VCP]	GO_BiologicalProcess-GOA_09.02.2016_16h18	3e-09	4.5e-06	N/A	N/A	[7, 8, 9]	None	24.2718
GO:0051084	'de novo' posttranslational protein folding	25	[ACTB, CCT2, CCT3, CCT4, CCT5, CCT6A, CCT7, CCT8, DNAJB1, HSPA8, HSPD1, HSPH1, PFDN2, TCP1, TUBA1A, TUBA1B, TUBA1C, TUBA4A, TUBB, TUBB2A, TUBB2B, TUBB4A, TUBB4B, TUBB6, UGGT1]	GO_BiologicalProcess-GOA_09.02.2016_16h18	1.7e-16	2.8e-13	N/A	N/A	[4]	None	46.2963
GO:0072330	monocarboxylic acid biosynthetic process	25	[ABCD3, ACACA, ACLY, ACOT8, ACSL3, ANXA1, CHST14, ELOVL1, ERLIN2, FASN, GGT7, HACD2, HACD3, HSD17B12, MSMO1, PCCB, PKM, PRKAG1, QKI, RDH10, S100A8, SCAP, SCD, SLC1A3, TECR]	GO_BiologicalProcess-GOA_09.02.2016_16h18	0.0085	1	N/A	N/A	[6, 7, 8]	None	10.7759
GO:0072659	protein localization to plasma membrane	25	[ACSL3, ATP1B3, BAG4, BSG, GCC2, ITGB1, JUP, LYPLAL1, NSF, PIGW, RAB10, RAB13, RAB8A, RACK1, RER1, STX4, STX7, STX8, TMED2, TMEM59, TSPAN15, VAMP3, VAMP4, VAMP7, VPS4A]	GO_BiologicalProcess-GOA_09.02.2016_16h18	0.0029	1	N/A	N/A	[5, 6]	None	11.4679
GO:1902652	secondary alcohol metabolic process	25	[ACLY, APP, CLN6, CYB5R3, CYP51A1, DHCR24, DHCR7, EBP, ERLIN2, FDFT1, FDPS, HMGCR, LBR, LMBR1, MSMO1, NPC1, NSDHL, POR, SCAP, SCARB1, SOAT1, SQLE, SREBF2, UBL4A, VDAC2]	GO_BiologicalProcess-GOA_09.02.2016_16h18	1.7e-06	0.0023	N/A	N/A	[5]	None	17.8571
GO:1903008	organelle disassembly	25	[ATG9A, CDK1, CDKN2A, CISD2, HAX1, HK2, MFN1, NME2, NUP93, PARL, PI4K2A, RUVBL1, SLC1A3, SLC1A4, SLC37A4, SNRPB, SREBF2, STOM, STX5, TMEM39A, TOMM22, TOMM70A, TSPO, UBB, VDAC1]	GO_BiologicalProcess-GOA_09.02.2016_16h18	0.016	1	N/A	N/A	[4, 5]	None	10.1626
GO:0000956	nuclear-transcribed mRNA catabolic process	24	[DDX6, EIF4A1, EIF4G1, PELO, PPP2R1A, RDH14, RPL23, RPL38, RPS10, RPS11, RPS12, RPS15A, RPS16, RPS17, RPS18, RPS2, RPS25, RPS27, RPS3, RPS3A, RPS4X, RPS5, RPSA, UPF1]	GO_BiologicalProcess-GOA_09.02.2016_16h18	0.0034	1	N/A	N/A	[7, 8, 9]	None	11.5385
GO:0001101	response to acid chemical	24	[ACACA, ACSL1, AIFM1, ARG1, ASNS, CPT1A, DHFR, EEF2, FASN, FZD7, IGF2R, IPO5, LAMTOR1, NDUFA13, NME2, PDK3, PTK7, RANBP1, SCAMP3, SLC38A9, TELO2, TFRC, TMEM161A, UFL1]	GO_BiologicalProcess-GOA_09.02.2016_16h18	0.65	1	N/A	N/A	[3]	None	6.77966
GO:0001558	regulation of cell growth	24	[ACSL4, ADAM17, APBB1, CDKN2A, CHPT1, DERL2, EI24, ENO1, GJA1, ILK, KRT17, NDUFA13, NDUFS3, PHB, PPP2R1A, RACK1, RBBP7, RTN4, S100A8, SLC25A33, SPG20, TFRC, TGFBR1, TMEM97]	GO_BiologicalProcess-GOA_09.02.2016_16h18	0.75	1	N/A	N/A	[3, 4, 5]	None	5.70071
GO:0001819	positive regulation of cytokine production	24	[ADAM17, AGPAT1, AGPAT2, ANXA1, ATP6AP2, C1QBP, CADM1, DNAJC5, GLMN, HLA-A, HMOX1, HSPA1A, HSPB1, HSPD1, IRAK1, MAVS, NLRX1, POLR2H, PRKDC, PUM1, RPSA, S100A8, UBB, ZC3HAV1]	GO_BiologicalProcess-GOA_09.02.2016_16h18	0.68	1	N/A	N/A	[3, 4, 5]	None	5.67376
GO:0002443	leukocyte mediated immunity	24	[ADAM17, AP1G1, C1QBP, CADM1, FASN, HLA-A, HLA-B, HMOX1, HSPD1, IGKC, JAGN1, MSH6, PRDX1, PSMA7, SNAP23, SPNS1, STX4, STX7, STXBP3, TUBB, TUBB2A, TUBB4B, VAMP3, VAMP7]	GO_BiologicalProcess-GOA_09.02.2016_16h18	0.74	1	N/A	N/A	[3]	None	6.68524
GO:0006367	transcription initiation from RNA polymerase II promoter	24	[CAND1, COX4I1, COX6C, COX7B, LAMTOR1, NDUFA4, NR2F1, POLR2H, PRDX1, PRDX2, PRKAG1, PSMC1, PSMC2, PSMC4, PSMC5, PSMC6, SCO2, TXN, UBB, UBL4A, USP9X, YWHAE, YWHAQ, YWHAZ]	GO_BiologicalProcess-GOA_09.02.2016_16h18	0.17	1	N/A	N/A	[7, 8, 9, 10, 11]	None	8.16327
GO:0006892	post-Golgi vesicle-mediated transport	24	[ACSL3, AP1G1, APP, GCC2, HSPA8, LYPLAL1, MON2, MYO1B, NSF, PUM1, RAB10, RAB14, RAB29, RACK1, SCAMP1, SCAMP2, SCAMP3, SCFD1, SNAP23, SORT1, STX4, VAMP3, VAMP4, VAMP7]	GO_BiologicalProcess-GOA_09.02.2016_16h18	1.1e-06	0.0015	N/A	N/A	[6, 7]	None	18.75
GO:0007159	leukocyte cell-cell adhesion	24	[ADAM17, ANXA1, BAX, CADM1, CDKN2A, CLPTM1, CTPS1, CXADR, DDOST, DNAJA3, EFNB1, FASN, FZD7, GLMN, HLA-A, HSPD1, HSPH1, ITGB1, NCSTN, PRKDC, PSEN1, S100A8, SPNS1, STOML2]	GO_BiologicalProcess-GOA_09.02.2016_16h18	0.11	1	N/A	N/A	[4, 5]	None	4.55408
GO:0008380	RNA splicing	24	[AAR2, AHNAK, C1QBP, HNRNPF, HNRNPH1, HNRNPM, HSPA1A, HSPA8, KHSRP, NONO, PCBP1, POLR2H, PPIH, PPP2R1A, PRMT5, PRPF6, QKI, RBFOX2, RBM4, SF1, SNRPB, TARDBP, TELO2, WDR77]	GO_BiologicalProcess-GOA_09.02.2016_16h18	1	1	N/A	N/A	[6, 7, 8]	None	6.09137
GO:0009124	nucleoside monophosphate biosynthetic process	24	[ATP5A1, ATP5B, ATP5C1, ATP5D, ATP5EP2, ATP5F1, ATP5H, ATP5I, ATP5J2, ATP5L, ATP5O, ATP6V0A1, ATP6V0A2, CAD, GART, MON2, PKM, PRPS1, SLC25A13, STOML2, UCK2, UMPS, UQCC3, VCP]	GO_BiologicalProcess-GOA_09.02.2016_16h18	3.3e-09	4.9e-06	N/A	N/A	[5, 6, 7, 8]	None	25
GO:0009156	ribonucleoside monophosphate biosynthetic process	24	[ATP5A1, ATP5B, ATP5C1, ATP5D, ATP5EP2, ATP5F1, ATP5H, ATP5I, ATP5J2, ATP5L, ATP5O, ATP6V0A1, ATP6V0A2, CAD, GART, MON2, PKM, PRPS1, SLC25A13, STOML2, UCK2, UMPS, UQCC3, VCP]	GO_BiologicalProcess-GOA_09.02.2016_16h18	4.8e-10	7.3e-07	N/A	N/A	[6, 7, 8, 9]	None	27.2727
GO:0009201	ribonucleoside triphosphate biosynthetic process	24	[ATP5A1, ATP5B, ATP5C1, ATP5D, ATP5EP2, ATP5F1, ATP5H, ATP5I, ATP5J2, ATP5L, ATP5O, ATP6V0A1, ATP6V0A2, CAD, CTPS1, MON2, NME2, NME3, PKM, SLC25A13, STOML2, UCK2, UQCC3, VCP]	GO_BiologicalProcess-GOA_09.02.2016_16h18	3.2e-13	5.2e-10	N/A	N/A	[6, 7, 8, 9]	None	36.9231
GO:0016054	organic acid catabolic process	24	[AASS, ABCD3, ABHD12, ACAD9, ACOT8, ARG1, CPT1A, DPAGT1, ETFA, GCAT, GCDH, GLUD1, GOLT1B, HADHA, HADHB, HSD17B10, MCCC1, MCCC2, PCCB, SLC25A10, SLC25A17, SLC25A21, SLC27A4, SOAT1]	GO_BiologicalProcess-GOA_09.02.2016_16h18	0.047	1	N/A	N/A	[4, 5]	None	9.48617
GO:0032527	protein exit from endoplasmic reticulum	24	[AUP1, DERL1, DERL2, ERLEC1, FAF2, GCC2, HERPUD1, HM13, HSP90B1, LMAN1, NPLOC4, OS9, RHBDD1, SEC61B, SEL1L, SURF4, SYVN1, TMED9, UBAC2, UBE2G2, UBE2J1, UFD1L, VCP, VIMP]	GO_BiologicalProcess-GOA_09.02.2016_16h18	4e-20	6.8e-17	N/A	N/A	[5, 6, 7]	None	63.1579
GO:0042326	negative regulation of phosphorylation	24	[ANKLE2, BAX, C3orf33, CDKN2A, CHP1, DNAJA1, DNAJA3, DNAJC10, HMGCR, HSPB1, HSPH1, IGF1R, ILK, LEMD2, NR2F1, PHB, PPP2R1A, PRKDC, PSEN1, PTPN1, RACK1, RANBP2, SYNJ2BP, TARDBP]	GO_BiologicalProcess-GOA_09.02.2016_16h18	0.61	1	N/A	N/A	[6, 7, 8]	None	5.47945
GO:0043624	cellular protein complex disassembly	24	[ASPH, AURKB, EIF5A, HSPA8, MRPL37, RPL23, RPL38, RPS10, RPS11, RPS12, RPS15A, RPS16, RPS17, RPS18, RPS2, RPS25, RPS27, RPS3, RPS3A, RPS4X, RPS5, RPSA, UPF1, VPS4A]	GO_BiologicalProcess-GOA_09.02.2016_16h18	0.22	1	N/A	N/A	[6]	None	8
GO:0046395	carboxylic acid catabolic process	24	[AASS, ABCD3, ABHD12, ACAD9, ACOT8, ARG1, CPT1A, DPAGT1, ETFA, GCAT, GCDH, GLUD1, GOLT1B, HADHA, HADHB, HSD17B10, MCCC1, MCCC2, PCCB, SLC25A10, SLC25A17, SLC25A21, SLC27A4, SOAT1]	GO_BiologicalProcess-GOA_09.02.2016_16h18	0.047	1	N/A	N/A	[5, 6, 7]	None	9.48617
GO:0048871	multicellular organismal homeostasis	24	[ACACA, ACTB, ALB, ATP6AP1, BAX, CLCN3, CXADR, FLG2, HRNR, HSPB1, IGKC, ITGB1, KRT1, KRT16, LPCAT1, MAPRE2, OMA1, PIP, PRDX1, PTRH2, SMO, TFRC, UBB, WFS1]	GO_BiologicalProcess-GOA_09.02.2016_16h18	0.91	1	N/A	N/A	[3, 4]	None	6.34921
GO:0051668	localization within membrane	24	[ARCN1, BET1, COPA, COPB1, COPB2, COPE, COPG1, COPZ1, GOSR2, LMAN1, NDC1, NSF, PPP6C, PREB, RAB1A, SAR1A, SCFD1, SEC22B, STX5, TMED10, TMED2, TMED9, VAPA, VAPB]	GO_BiologicalProcess-GOA_09.02.2016_16h18	6.4e-09	9.5e-06	N/A	N/A	[3]	None	24.2424
GO:0061458	reproductive system development	24	[ANXA1, BAX, BSG, DHCR24, DNAJB6, FASN, FNDC3A, HSD17B10, HSP90AB1, IGF1R, MTCH1, NR2F1, NSDHL, PIGU, PRDX4, RAB13, RDH10, SF1, SGPL1, TGFBR1, TMED2, UBB, UBE2Q1, WDR77]	GO_BiologicalProcess-GOA_09.02.2016_16h18	0.18	1	N/A	N/A	[4, 5]	None	4.80962
GO:0072593	reactive oxygen species metabolic process	24	[ARF4, CLCN3, DHFR, GLA, HK2, HSP90AA1, HSP90AB1, NDUFA13, NDUFS1, NDUFS3, NNT, PARL, PDK3, POR, PRDX1, PRDX2, PRDX4, SLC25A33, SLC7A2, TSPO, VDAC1, VDAC2, VIMP, ZDHHC21]	GO_BiologicalProcess-GOA_09.02.2016_16h18	0.074	1	N/A	N/A	[3]	None	8.92193
GO:0090174	organelle membrane fusion	24	[ANXA1, BET1, BNIP1, GNAI3, GOSR1, RAB39A, RAB8A, SEC22B, SLC25A46, SNAP23, SNAP47, STX12, STX17, STX4, STX5, STX7, STX8, UBQLN1, UBQLN4, VAMP3, VAMP4, VAMP7, VPS4A, VTI1A]	GO_BiologicalProcess-GOA_09.02.2016_16h18	1.8e-08	2.6e-05	N/A	N/A	[4, 5, 6]	None	23.0769
GO:2001234	negative regulation of apoptotic signaling pathway	24	[BAG5, BAX, ETFA, HERPUD1, HMOX1, HSPA1A, HSPB1, HSPH1, MCL1, NDUFA13, NDUFS3, NONO, PARL, PSEN1, PTPN1, RAF1, S100A8, SLC25A5, SYVN1, TGFBR1, TMEM161A, VDAC2, VIMP, WFS1]	GO_BiologicalProcess-GOA_09.02.2016_16h18	0.013	1	N/A	N/A	[4, 5, 6, 7, 8]	None	10.3448
GO:0000422	mitophagy	23	[ATG9A, CDKN2A, CISD2, HAX1, HK2, MFN1, NME2, NUP93, PARL, PI4K2A, RUVBL1, SLC1A3, SLC1A4, SLC37A4, SNRPB, SREBF2, STOM, TMEM39A, TOMM22, TOMM70A, TSPO, UBB, VDAC1]	GO_BiologicalProcess-GOA_09.02.2016_16h18	0.025	1	N/A	N/A	[3, 4, 5, 6, 7]	None	10.1322
GO:0002694	regulation of leukocyte activation	23	[ANXA1, AP1G1, ATP11C, CDKN2A, CLPTM1, DNAJA3, EFNB1, FASN, GLMN, HLA-A, HMOX1, HSPD1, HSPH1, IGKC, MSH6, RHBDD3, RPSA, S100A8, SLC7A2, SPNS1, STX4, VAMP3, VAMP7]	GO_BiologicalProcess-GOA_09.02.2016_16h18	0.11	1	N/A	N/A	[3, 4, 5]	None	4.54545
GO:0006399	tRNA metabolic process	23	[AAAS, CDKAL1, DARS2, EARS2, FARSA, GART, HSD17B10, IARS, MARS, NDC1, NUP133, NUP155, NUP188, NUP205, NUP210, NUP93, OSGEP, POM121C, RAN, RANBP2, RARS2, TARS2, XPOT]	GO_BiologicalProcess-GOA_09.02.2016_16h18	0.0094	1	N/A	N/A	[6, 7, 8]	None	10.8491
GO:0006413	translational initiation	23	[EIF4A1, EIF4G1, HSPB1, MRPL37, RBM4, RPL23, RPL38, RPS10, RPS11, RPS12, RPS15A, RPS16, RPS17, RPS18, RPS2, RPS25, RPS27, RPS3, RPS3A, RPS4X, RPS5, RPSA, YTHDF2]	GO_BiologicalProcess-GOA_09.02.2016_16h18	0.17	1	N/A	N/A	[3, 6, 7, 8]	None	8.18505
GO:0006637	acyl-CoA metabolic process	23	[AASS, ACACA, ACLY, ACOT8, ACSL1, ACSL3, ACSL4, AGK, DGAT1, ELOVL1, FAR1, FASN, GCDH, GPAT4, HACD2, HSD17B12, MPC2, PDHB, PDK3, SCD, SLC25A1, SUCLG1, TECR]	GO_BiologicalProcess-GOA_09.02.2016_16h18	1e-08	1.6e-05	N/A	N/A	[4, 5]	None	24.4681
GO:0006903	vesicle targeting	23	[ARCN1, BET1, COPA, COPB1, COPB2, COPE, COPG1, COPZ1, GOSR1, GOSR2, LMAN1, NSF, PPP6C, PREB, PSEN1, RAB1A, SCFD1, SEC22B, SNAP23, STX5, TMED10, TMED2, TMED9]	GO_BiologicalProcess-GOA_09.02.2016_16h18	5.5e-09	8.2e-06	N/A	N/A	[3, 5, 6]	None	25.2747
GO:0007067	mitotic nuclear division	23	[ANKLE2, AURKB, CDK1, DCTN1, IGF1R, KPNB1, MAD2L1, MAPRE2, PDS5A, PHB2, PKMYT1, PPP2R1A, PRMT5, RAN, RANBP1, REEP4, RPS3, RUVBL1, SMC2, SMC4, TUBGCP2, USP9X, VPS4A]	GO_BiologicalProcess-GOA_09.02.2016_16h18	0.32	1	N/A	N/A	[4, 5, 6]	None	5.04386
GO:0007584	response to nutrient	23	[ACSL1, ACSL3, ACSL4, ALB, ARG1, ATP2B1, COX4I1, DAD1, EEF2, HAT1, HMGCR, HMOX1, ITGB1, LDHA, PKM, POR, PTRH2, SLC16A1, SLC27A4, SLC37A4, TFRC, TSPO, VDAC2]	GO_BiologicalProcess-GOA_09.02.2016_16h18	0.025	1	N/A	N/A	[3, 5]	None	10.1322
GO:0009895	negative regulation of catabolic process	23	[BAG5, BAG6, BSCL2, CDKN2A, DERL2, ERLEC1, HSP90AB1, LRPPRC, MAD2L1, NPC1, OS9, PHB, PSEN1, RNF5, SCFD1, SERPINB12, TSPO, UBAC2, UBE2G2, UBE2J1, UBQLN1, UBQLN4, UBXN1]	GO_BiologicalProcess-GOA_09.02.2016_16h18	0.062	1	N/A	N/A	[3, 4, 5]	None	9.27419
GO:0030073	insulin secretion	23	[ANXA1, C2CD2L, CPT1A, GJA1, GLUD1, HADHA, HMGCR, MCU, MPC2, PKMYT1, RAF1, SEC11A, SLC16A1, SLC25A4, SLC25A5, SLC25A6, SLC2A1, SPCS1, SPCS2, SPCS3, STX4, STXBP3, TARDBP]	GO_BiologicalProcess-GOA_09.02.2016_16h18	0.045	1	N/A	N/A	[5, 6, 7, 8, 9, 10]	None	9.38776
GO:0034762	regulation of transmembrane transport	23	[AHNAK, ASPH, ATP1A2, ATP1B3, BAX, CHP1, CLCN3, GJA1, GPR89A, HSPA2, JPH1, LAMTOR1, SLC30A1, STOM, STOML1, TCAF1, TMEM109, UBQLN1, VDAC1, VDAC2, VDAC3, YWHAE, YWHAQ]	GO_BiologicalProcess-GOA_09.02.2016_16h18	0.37	1	N/A	N/A	[3, 4, 5, 6]	None	5.13393
GO:0035383	thioester metabolic process	23	[AASS, ACACA, ACLY, ACOT8, ACSL1, ACSL3, ACSL4, AGK, DGAT1, ELOVL1, FAR1, FASN, GCDH, GPAT4, HACD2, HSD17B12, MPC2, PDHB, PDK3, SCD, SLC25A1, SUCLG1, TECR]	GO_BiologicalProcess-GOA_09.02.2016_16h18	1e-08	1.6e-05	N/A	N/A	[3, 4]	None	24.4681
GO:0043122	regulation of I-kappaB kinase/NF-kappaB signaling	23	[ATP2C1, DDRGK1, DNAJA3, GJA1, GOLT1B, GPR89A, HMOX1, HSPB1, IRAK1, MAVS, MTDH, NDFIP2, NLRX1, PPM1B, PRDX1, SLC35B2, TMED4, UBB, VAPA, WLS, ZC3HAV1, ZDHHC13, ZDHHC17]	GO_BiologicalProcess-GOA_09.02.2016_16h18	0.041	1	N/A	N/A	[5, 6, 7]	None	9.62343
GO:0046883	regulation of hormone secretion	23	[ANXA1, C2CD2L, CPT1A, GJA1, GLUD1, HADHA, HMGCR, MCU, MPC2, PKMYT1, SEC11A, SLC16A1, SLC25A4, SLC25A5, SLC25A6, SLC2A1, SPCS1, SPCS2, SPCS3, STX4, TARDBP, VAMP3, VAMP7]	GO_BiologicalProcess-GOA_09.02.2016_16h18	0.27	1	N/A	N/A	[3, 4, 5, 6, 7, 8, 9]	None	7.71812
GO:0048514	blood vessel morphogenesis	23	[ATP5B, BAX, DNAJC5, GJA1, GLMN, HMOX1, HSPB1, ITGB1, JAM3, KRT1, LEMD3, MTDH, NR2F1, PDCD6, PNPLA6, PSMA7, QKI, SGPL1, SLC12A6, SLC38A1, SMO, SYNJ2BP, TGFBR1]	GO_BiologicalProcess-GOA_09.02.2016_16h18	0.047	1	N/A	N/A	[3, 4, 6, 7, 8, 9]	None	4.20475
GO:0048608	reproductive structure development	23	[ANXA1, BAX, BSG, DHCR24, DNAJB6, FASN, FNDC3A, HSD17B10, HSP90AB1, IGF1R, MTCH1, NR2F1, NSDHL, PIGU, PRDX4, RAB13, RDH10, SF1, SGPL1, TGFBR1, TMED2, UBB, WDR77]	GO_BiologicalProcess-GOA_09.02.2016_16h18	0.15	1	N/A	N/A	[3, 4, 5, 6]	None	4.65587
GO:0050657	nucleic acid transport	23	[AAAS, EIF5A, IGF2BP3, KHSRP, LRPPRC, MYO1C, NDC1, NUP133, NUP155, NUP188, NUP205, NUP210, NUP93, POM121C, QKI, RAN, RANBP2, RPSA, UPF1, XPO1, XPO5, XPO7, XPOT]	GO_BiologicalProcess-GOA_09.02.2016_16h18	0.0006	0.72	N/A	N/A	[6]	None	13.4503
GO:0050658	RNA transport	23	[AAAS, EIF5A, IGF2BP3, KHSRP, LRPPRC, MYO1C, NDC1, NUP133, NUP155, NUP188, NUP205, NUP210, NUP93, POM121C, QKI, RAN, RANBP2, RPSA, UPF1, XPO1, XPO5, XPO7, XPOT]	GO_BiologicalProcess-GOA_09.02.2016_16h18	0.0006	0.72	N/A	N/A	[4, 5, 7]	None	13.4503
GO:0050865	regulation of cell activation	23	[ANXA1, AP1G1, ATP11C, CDKN2A, CLPTM1, DNAJA3, EFNB1, FASN, GLMN, HLA-A, HMOX1, HSPD1, HSPH1, IGKC, MSH6, RHBDD3, RPSA, S100A8, SLC7A2, SPNS1, STX4, VAMP3, VAMP7]	GO_BiologicalProcess-GOA_09.02.2016_16h18	0.047	1	N/A	N/A	[3, 4]	None	4.22018
GO:0051236	establishment of RNA localization	23	[AAAS, EIF5A, IGF2BP3, KHSRP, LRPPRC, MYO1C, NDC1, NUP133, NUP155, NUP188, NUP205, NUP210, NUP93, POM121C, QKI, RAN, RANBP2, RPSA, UPF1, XPO1, XPO5, XPO7, XPOT]	GO_BiologicalProcess-GOA_09.02.2016_16h18	0.00081	0.95	N/A	N/A	[3, 4]	None	12.9944
GO:0051346	negative regulation of hydrolase activity	23	[ANXA1, APP, BAG4, CHP1, CSTA, DHCR24, DNAJA3, DNAJB6, FASN, HERPUD1, IPO5, MYO1D, OXA1L, PAM16, PICALM, PKMYT1, POR, RAF1, SERPINB12, SORT1, TMED2, UBXN1, VDAC2]	GO_BiologicalProcess-GOA_09.02.2016_16h18	0.42	1	N/A	N/A	[4, 5, 6]	None	5.25114
GO:0061726	mitochondrion disassembly	23	[ATG9A, CDKN2A, CISD2, HAX1, HK2, MFN1, NME2, NUP93, PARL, PI4K2A, RUVBL1, SLC1A3, SLC1A4, SLC37A4, SNRPB, SREBF2, STOM, TMEM39A, TOMM22, TOMM70A, TSPO, UBB, VDAC1]	GO_BiologicalProcess-GOA_09.02.2016_16h18	0.025	1	N/A	N/A	[5, 6]	None	10.1322
GO:0070486	leukocyte aggregation	23	[ADAM17, ANXA1, BAX, CADM1, CDKN2A, CLPTM1, CTPS1, CXADR, DDOST, DNAJA3, EFNB1, FASN, FZD7, GLMN, HLA-A, HSPD1, HSPH1, NCSTN, PRKDC, PSEN1, S100A8, SPNS1, STOML2]	GO_BiologicalProcess-GOA_09.02.2016_16h18	0.15	1	N/A	N/A	[5, 6]	None	4.6748
GO:0090087	regulation of peptide transport	23	[C2CD2L, CPT1A, GJA1, GLUD1, HADHA, HMGCR, MCU, MPC2, PKMYT1, PPM1B, PRDX1, S100A8, SEC11A, SLC16A1, SLC25A4, SLC25A5, SLC25A6, SLC2A1, SPCS1, SPCS2, SPCS3, STX4, TARDBP]	GO_BiologicalProcess-GOA_09.02.2016_16h18	0.27	1	N/A	N/A	[4, 5, 6, 7]	None	7.74411
GO:1900034	regulation of cellular response to heat	23	[AAAS, BAG2, BAG3, BAG4, BAG5, DNAJB1, DNAJB6, DNAJC7, HSP90AA1, HSP90AB1, HSPA1A, HSPA8, HSPH1, NDC1, NUP133, NUP155, NUP188, NUP205, NUP210, NUP93, POM121C, RANBP2, YWHAE]	GO_BiologicalProcess-GOA_09.02.2016_16h18	7.8e-10	1.1e-06	N/A	N/A	[4, 5, 6]	None	27.7108
GO:1900180	regulation of protein localization to nucleus	23	[CCT2, CCT3, CCT4, CCT5, CCT6A, CCT7, CCT8, CDK1, CDKN2A, CHP1, EMD, FZD7, HNRNPM, HSP90AB1, IPO5, JUP, MAVS, PPM1B, PRDX1, SMO, TCP1, TGFBR1, TXN]	GO_BiologicalProcess-GOA_09.02.2016_16h18	0.025	1	N/A	N/A	[5, 6, 7]	None	10.1322
GO:1902591	single-organism membrane budding	23	[ARCN1, BET1, COPA, COPB1, COPB2, COPE, COPG1, COPZ1, GOSR2, LMAN1, NSF, PPP6C, PREB, RAB1A, SAR1A, SCFD1, SEC22B, STX5, TMED10, TMED2, TMED9, VAPA, VAPB]	GO_BiologicalProcess-GOA_09.02.2016_16h18	2.7e-09	4.1e-06	N/A	N/A	[4, 5, 6]	None	26.1364
GO:2001242	regulation of intrinsic apoptotic signaling pathway	23	[BAG5, BAX, HERPUD1, HSPA1A, HSPB1, HSPH1, MCL1, NDUFA13, NDUFS3, NONO, P4HB, PARL, PTPN1, RACK1, RPS3, S100A8, SYVN1, TMEM161A, UBB, UBQLN1, VDAC2, VIMP, WFS1]	GO_BiologicalProcess-GOA_09.02.2016_16h18	0.00028	0.35	N/A	N/A	[5, 6, 7, 8]	None	13.8554
GO:0000226	microtubule cytoskeleton organization	22	[AURKB, CDK1, CHP1, CNP, DNAAF5, GAPDH, GCC2, KPNB1, MAPRE2, NUBP2, PPP2R1A, RAN, RANBP1, RPS3, SLC16A1, TUBA1B, TUBB, TUBB2A, TUBG1, TUBGCP2, VAMP4, XPO1]	GO_BiologicalProcess-GOA_09.02.2016_16h18	0.23	1	N/A	N/A	[4, 5]	None	4.83517
GO:0001503	ossification	22	[ATP5B, ATP6AP1, CCDC47, DHRS3, FASN, GJA1, IARS, ILK, IMPAD1, PAM16, PDLIM7, PHB, PSMC2, PTRH2, RACK1, RDH14, RPL38, RPS11, SMO, SND1, SORT1, UFL1]	GO_BiologicalProcess-GOA_09.02.2016_16h18	0.6	1	N/A	N/A	[3]	None	5.51378
GO:0001933	negative regulation of protein phosphorylation	22	[BAX, C3orf33, CDKN2A, CHP1, DNAJA1, DNAJA3, DNAJC10, HMGCR, HSPB1, HSPH1, IGF1R, ILK, LEMD2, NR2F1, PHB, PPP2R1A, PRKDC, PSEN1, PTPN1, RACK1, SYNJ2BP, TARDBP]	GO_BiologicalProcess-GOA_09.02.2016_16h18	0.67	1	N/A	N/A	[6, 7, 8, 9]	None	5.54156
GO:0007029	endoplasmic reticulum organization	22	[ASNA1, ATL2, ATL3, BAG6, BNIP1, CCDC47, GET4, JAGN1, KIAA1715, LMAN1, RAB10, RTN3, RTN4, SEC61A1, STX18, TMEM33, UBL4A, USE1, VAPA, VAPB, VMP1, WRB]	GO_BiologicalProcess-GOA_09.02.2016_16h18	8.5e-15	1.3e-11	N/A	N/A	[4]	None	46.8085
GO:0008544	epidermis development	22	[AGPAT2, ALDH3A2, ANXA1, ATP2A2, ATP2C1, CASP14, CSTA, CUX1, DSP, FABP5, HRNR, IGF1R, KRT16, KRT17, NME2, NSDHL, PIGU, PLS3, SMO, TGM3, TSPO, ZDHHC21]	GO_BiologicalProcess-GOA_09.02.2016_16h18	0.81	1	N/A	N/A	[5]	None	6.54762
GO:0008645	hexose transport	22	[AAAS, FABP5, G6PC3, HK2, M6PR, NDC1, NUP133, NUP155, NUP188, NUP205, NUP210, NUP93, OSBPL8, POM121C, PTRH2, RANBP2, RTN2, SLC2A1, SLC37A4, SORT1, STXBP3, VIMP]	GO_BiologicalProcess-GOA_09.02.2016_16h18	0.00083	0.97	N/A	N/A	[6, 7]	None	13.4969
GO:0010821	regulation of mitochondrion organization	22	[BAG4, BAX, C1QBP, CDKN2A, COA3, HAX1, HSPA1A, HUWE1, LRPPRC, OMA1, PARL, PSMB7, PSMD8, RUVBL1, SLC25A5, SREBF2, STOML2, TSPO, VDAC1, YWHAE, YWHAQ, YWHAZ]	GO_BiologicalProcess-GOA_09.02.2016_16h18	0.039	1	N/A	N/A	[5, 6]	None	9.60699
GO:0015749	monosaccharide transport	22	[AAAS, FABP5, G6PC3, HK2, M6PR, NDC1, NUP133, NUP155, NUP188, NUP205, NUP210, NUP93, OSBPL8, POM121C, PTRH2, RANBP2, RTN2, SLC2A1, SLC37A4, SORT1, STXBP3, VIMP]	GO_BiologicalProcess-GOA_09.02.2016_16h18	0.00089	1	N/A	N/A	[5, 6]	None	13.3333
GO:0030148	sphingolipid biosynthetic process	22	[AGK, ALDH3A2, CERS1, CERS2, CERS4, CERS5, CERS6, ELOVL1, HACD2, KDSR, ORMDL1, PPM1L, RACK1, SGPL1, SGPP1, SMPD2, SMPD4, SPTLC1, SPTLC2, UGT8, VAPA, VAPB]	GO_BiologicalProcess-GOA_09.02.2016_16h18	1.4e-08	2.1e-05	N/A	N/A	[5, 6, 7]	None	25
GO:0034765	regulation of ion transmembrane transport	22	[AHNAK, ASPH, ATP1A2, ATP1B3, BAX, CHP1, CLCN3, GJA1, GPR89A, HSPA2, JPH1, SLC30A1, STOM, STOML1, TCAF1, TMEM109, UBQLN1, VDAC1, VDAC2, VDAC3, YWHAE, YWHAQ]	GO_BiologicalProcess-GOA_09.02.2016_16h18	0.36	1	N/A	N/A	[4, 5, 6, 7]	None	5.11628
GO:0036293	response to decreased oxygen levels	22	[ADAM17, AGTRAP, AIFM1, FASN, HMOX1, HMOX2, HSP90B1, HSPD1, IRAK1, LDHA, P4HB, PDK3, PKM, RAF1, SCAP, SCFD1, SLC29A1, TBL2, TCEB1, TFRC, UBB, UBQLN1]	GO_BiologicalProcess-GOA_09.02.2016_16h18	0.73	1	N/A	N/A	[4]	None	6.62651
GO:0042110	T cell activation	22	[ADAM17, ANXA1, BAX, CADM1, CDKN2A, CLPTM1, CTPS1, CXADR, DDOST, DNAJA3, EFNB1, FASN, FZD7, GLMN, HLA-A, HSPD1, HSPH1, NCSTN, PRKDC, PSEN1, SPNS1, STOML2]	GO_BiologicalProcess-GOA_09.02.2016_16h18	0.12	1	N/A	N/A	[4, 6, 8, 9]	None	4.54545
GO:0043254	regulation of protein complex assembly	22	[ACTR2, BAG4, BAX, CAND1, CDC42EP1, FASN, HAX1, HSP90AA1, HSPA8, NCLN, PSMC1, PSMC2, PSMC4, PSMC5, PSMC6, RACK1, RAF1, RPS3, SAR1A, TUBGCP2, VCP, VDAC2]	GO_BiologicalProcess-GOA_09.02.2016_16h18	0.67	1	N/A	N/A	[3, 4, 5, 6]	None	5.59796
GO:0045454	cell redox homeostasis	22	[AIFM1, ATP6V0A1, ATP6V0A2, ATP6V0D1, ATP6V1A, ATP6V1F, ATP6V1H, DNAJC10, DNAJC16, ERP44, MAGT1, NNT, P4HB, PRDX4, QSOX2, TMX1, TMX2, TMX3, TMX4, TXN, TXNDC15, VIMP]	GO_BiologicalProcess-GOA_09.02.2016_16h18	1.4e-07	0.0002	N/A	N/A	[3, 4, 5]	None	22.2222
GO:0045861	negative regulation of proteolysis	22	[APP, BAG5, BAG6, CDKN2A, CSTA, DHCR24, DNAJA3, DNAJB2, DNAJB6, DNAJC1, FASN, HERPUD1, HSP90AB1, MAD2L1, PICALM, POR, PSEN1, RAF1, SERPINB12, TMEM59, UBXN1, VDAC2]	GO_BiologicalProcess-GOA_09.02.2016_16h18	0.74	1	N/A	N/A	[5, 6, 7, 8]	None	5.68475
GO:0046916	cellular transition metal ion homeostasis	22	[ABCB7, APP, ATP2C1, ATP6AP1, ATP6V0A1, ATP6V0A2, ATP6V0D1, ATP6V1A, ATP6V1F, ATP6V1H, ATP7B, FLVCR1, HMOX1, HMOX2, NUBP2, S100A8, SCO2, SLC30A1, SLC30A5, SLC30A6, SLC30A7, TFRC]	GO_BiologicalProcess-GOA_09.02.2016_16h18	9.9e-07	0.0013	N/A	N/A	[8, 9]	None	20
GO:0048545	response to steroid hormone	22	[AIFM1, ANXA1, ARG1, ATP1A1, ATP1A2, ATP2B1, BAX, CAD, DSG1, DSG2, EEF2, FASN, GOLT1B, HMOX1, HSPD1, LDHA, NPC1, NR2F1, PGRMC2, RBBP7, RUVBL2, TSPO]	GO_BiologicalProcess-GOA_09.02.2016_16h18	0.12	1	N/A	N/A	[4, 5]	None	4.5082
GO:0070482	response to oxygen levels	22	[ADAM17, AGTRAP, AIFM1, FASN, HMOX1, HMOX2, HSP90B1, HSPD1, IRAK1, LDHA, P4HB, PDK3, PKM, RAF1, SCAP, SCFD1, SLC29A1, TBL2, TCEB1, TFRC, UBB, UBQLN1]	GO_BiologicalProcess-GOA_09.02.2016_16h18	1	1	N/A	N/A	[3]	None	6.25
GO:0070489	T cell aggregation	22	[ADAM17, ANXA1, BAX, CADM1, CDKN2A, CLPTM1, CTPS1, CXADR, DDOST, DNAJA3, EFNB1, FASN, FZD7, GLMN, HLA-A, HSPD1, HSPH1, NCSTN, PRKDC, PSEN1, SPNS1, STOML2]	GO_BiologicalProcess-GOA_09.02.2016_16h18	0.12	1	N/A	N/A	[3, 5, 7, 8]	None	4.54545
GO:0071593	lymphocyte aggregation	22	[ADAM17, ANXA1, BAX, CADM1, CDKN2A, CLPTM1, CTPS1, CXADR, DDOST, DNAJA3, EFNB1, FASN, FZD7, GLMN, HLA-A, HSPD1, HSPH1, NCSTN, PRKDC, PSEN1, SPNS1, STOML2]	GO_BiologicalProcess-GOA_09.02.2016_16h18	0.12	1	N/A	N/A	[6, 7]	None	4.53608
GO:0090316	positive regulation of intracellular protein transport	22	[ACSL3, ASPH, B3GAT3, CDK1, CHP1, EMD, HSP90AB1, HUWE1, IPO5, JUP, MAVS, MYO1C, PSMB7, PSMD8, RAB29, RACK1, RUVBL1, SMO, SREBF2, STOM, TCAF1, TGFBR1]	GO_BiologicalProcess-GOA_09.02.2016_16h18	0.2	1	N/A	N/A	[3, 4, 5, 6, 7, 8]	None	8.2397
GO:1903513	endoplasmic reticulum to cytosol transport	22	[ASPH, ATP1A2, AUP1, DERL1, DERL2, ERLEC1, FAF2, HERPUD1, HM13, HSP90B1, NPLOC4, OS9, RHBDD1, SEC61B, SEL1L, SYVN1, UBAC2, UBE2G2, UBE2J1, UFD1L, VCP, VIMP]	GO_BiologicalProcess-GOA_09.02.2016_16h18	7.1e-13	1.1e-09	N/A	N/A	[6]	None	39.2857
GO:2000116	regulation of cysteine-type endopeptidase activity	22	[AIFM1, ARL6IP5, ASPH, BAX, CDKN2A, DHCR24, DNAJA3, DNAJB6, FASN, HERPUD1, HSPD1, MTCH1, NDUFA13, PDCD6, POR, RACK1, RAF1, RPS3, S100A8, VCP, VDAC2, YWHAE]	GO_BiologicalProcess-GOA_09.02.2016_16h18	0.056	1	N/A	N/A	[7, 8, 9]	None	9.3617
GO:0000086	G2/M transition of mitotic cell cycle	21	[APP, CDK1, CDKN2A, DCTN1, FANCI, HSP90AA1, HSPA2, PKMYT1, PPP2R1A, RAB8A, SKP1, TUBA1A, TUBA4A, TUBB, TUBB2A, TUBB4A, TUBB4B, TUBG1, TUBGCP2, UBB, YWHAE]	GO_BiologicalProcess-GOA_09.02.2016_16h18	0.017	1	N/A	N/A	[5, 6, 7]	None	10.5
GO:0000302	response to reactive oxygen species	21	[AIFM1, ALDH3A2, ANXA1, ARG1, CDK1, DHFR, EEF2, FASN, GPX8, HMOX1, HSPD1, HSPH1, LDHA, MTCH1, P4HB, PRDX1, PRDX2, PYCR1, RACK1, RPS3, TXN]	GO_BiologicalProcess-GOA_09.02.2016_16h18	0.18	1	N/A	N/A	[4]	None	8.33333
GO:0001666	response to hypoxia	21	[ADAM17, AGTRAP, FASN, HMOX1, HMOX2, HSP90B1, HSPD1, IRAK1, LDHA, P4HB, PDK3, PKM, RAF1, SCAP, SCFD1, SLC29A1, TBL2, TCEB1, TFRC, UBB, UBQLN1]	GO_BiologicalProcess-GOA_09.02.2016_16h18	0.81	1	N/A	N/A	[3, 5]	None	6.50155
GO:0002791	regulation of peptide secretion	21	[C2CD2L, CPT1A, GJA1, GLUD1, HADHA, HMGCR, MCU, MPC2, PKMYT1, S100A8, SEC11A, SLC16A1, SLC25A4, SLC25A5, SLC25A6, SLC2A1, SPCS1, SPCS2, SPCS3, STX4, TARDBP]	GO_BiologicalProcess-GOA_09.02.2016_16h18	0.14	1	N/A	N/A	[5, 6, 7, 8]	None	8.4
GO:0006816	calcium ion transport	21	[AHNAK, ASPH, ATP1A2, ATP2A2, ATP2B1, ATP2C1, BAX, GJA1, HSPA2, JPH1, MCU, PSEN1, SELK, SLC30A1, SLC3A2, STOML2, TMEM165, TSPO, UBQLN1, VDAC1, WFS1]	GO_BiologicalProcess-GOA_09.02.2016_16h18	0.52	1	N/A	N/A	[8, 9]	None	5.31646
GO:0006901	vesicle coating	21	[ARCN1, BET1, COPA, COPB1, COPB2, COPE, COPG1, COPZ1, GOSR2, LMAN1, NSF, PICALM, PPP6C, PREB, RAB1A, SCFD1, SEC22B, STX5, TMED10, TMED2, TMED9]	GO_BiologicalProcess-GOA_09.02.2016_16h18	6e-08	8.7e-05	N/A	N/A	[5, 6]	None	24.1379
GO:0007059	chromosome segregation	21	[ACTR2, AURKB, BAG6, CIAO1, FAM96B, FANCD2, KPNB1, MAD2L1, MMS19, NDC1, PDS5A, PHB2, PPP2R1A, PUM1, RPS3, SLC25A5, SMC2, SMC4, TRIP13, USP9X, VPS4A]	GO_BiologicalProcess-GOA_09.02.2016_16h18	0.54	1	N/A	N/A	[3]	None	7.04698
GO:0009069	serine family amino acid metabolic process	21	[DHFR, GART, GCAT, PHGDH, RPL23, RPL38, RPS10, RPS11, RPS12, RPS15A, RPS16, RPS17, RPS18, RPS2, RPS25, RPS27, RPS3, RPS3A, RPS4X, RPS5, RPSA]	GO_BiologicalProcess-GOA_09.02.2016_16h18	0.00014	0.18	N/A	N/A	[5, 6, 8, 9]	None	15.1079
GO:0009127	purine nucleoside monophosphate biosynthetic process	21	[ATP5A1, ATP5B, ATP5C1, ATP5D, ATP5EP2, ATP5F1, ATP5H, ATP5I, ATP5J2, ATP5L, ATP5O, ATP6V0A1, ATP6V0A2, GART, MON2, PKM, PRPS1, SLC25A13, STOML2, UQCC3, VCP]	GO_BiologicalProcess-GOA_09.02.2016_16h18	3.4e-09	5.2e-06	N/A	N/A	[6, 7, 8, 9]	None	28
GO:0009145	purine nucleoside triphosphate biosynthetic process	21	[ATP5A1, ATP5B, ATP5C1, ATP5D, ATP5EP2, ATP5F1, ATP5H, ATP5I, ATP5J2, ATP5L, ATP5O, ATP6V0A1, ATP6V0A2, MON2, NME2, NME3, PKM, SLC25A13, STOML2, UQCC3, VCP]	GO_BiologicalProcess-GOA_09.02.2016_16h18	1.5e-11	2.3e-08	N/A	N/A	[6, 7, 8, 9]	None	36.2069
GO:0009168	purine ribonucleoside monophosphate biosynthetic process	21	[ATP5A1, ATP5B, ATP5C1, ATP5D, ATP5EP2, ATP5F1, ATP5H, ATP5I, ATP5J2, ATP5L, ATP5O, ATP6V0A1, ATP6V0A2, GART, MON2, PKM, PRPS1, SLC25A13, STOML2, UQCC3, VCP]	GO_BiologicalProcess-GOA_09.02.2016_16h18	3.4e-09	5.2e-06	N/A	N/A	[7, 8, 9, 10]	None	28
GO:0009206	purine ribonucleoside triphosphate biosynthetic process	21	[ATP5A1, ATP5B, ATP5C1, ATP5D, ATP5EP2, ATP5F1, ATP5H, ATP5I, ATP5J2, ATP5L, ATP5O, ATP6V0A1, ATP6V0A2, MON2, NME2, NME3, PKM, SLC25A13, STOML2, UQCC3, VCP]	GO_BiologicalProcess-GOA_09.02.2016_16h18	1e-11	1.6e-08	N/A	N/A	[7, 8, 9, 10]	None	36.8421
GO:0009416	response to light stimulus	21	[APP, ASNS, ATP1A2, AURKB, BAX, CERS1, DDB1, DHRS3, HMGCR, ITGB1, MAPRE2, MSH6, PCNA, RBM4, RDH10, RDH11, RHBDD1, RIC8A, RUVBL2, SLC1A3, TMEM161A]	GO_BiologicalProcess-GOA_09.02.2016_16h18	0.4	1	N/A	N/A	[4]	None	5.15971
GO:0015758	glucose transport	21	[AAAS, FABP5, G6PC3, HK2, NDC1, NUP133, NUP155, NUP188, NUP205, NUP210, NUP93, OSBPL8, POM121C, PTRH2, RANBP2, RTN2, SLC2A1, SLC37A4, SORT1, STXBP3, VIMP]	GO_BiologicalProcess-GOA_09.02.2016_16h18	0.0014	1	N/A	N/A	[7, 8]	None	13.0435
GO:0030168	platelet activation	21	[ABCC4, ABHD12, ACTB, ALB, APP, DAGLB, DGKE, GNAI3, HSPA5, HSPB1, ILK, LAMP2, MTCH1, PPIA, PTPN1, RAF1, SPNS1, STX4, STXBP3, TUBA4A, YWHAZ]	GO_BiologicalProcess-GOA_09.02.2016_16h18	0.37	1	N/A	N/A	[4, 5, 6]	None	7.58123
GO:0030198	extracellular matrix organization	21	[ADAM17, APP, B4GALT7, BSG, DNAJB6, GLMN, HSD17B12, HSP90AB1, HSPA8, ILK, ITGB1, JAM3, LEMD3, MLF2, NCSTN, P4HB, POMT1, PRDX4, PSEN1, RIC8A, TGFBR1]	GO_BiologicalProcess-GOA_09.02.2016_16h18	0.4	1	N/A	N/A	[4]	None	5.12195
GO:0030522	intracellular receptor signaling pathway	21	[APP, C1QBP, DDRGK1, DHRS3, DNAJA1, HSP90AB1, HSPA1A, IRAK1, MAVS, NLRX1, NR2F1, PDK3, PHB, PHB2, PUM1, RAN, RBFOX2, TXN, UBB, UFL1, ZC3HAV1]	GO_BiologicalProcess-GOA_09.02.2016_16h18	0.81	1	N/A	N/A	[4, 5]	None	6.58307
GO:0035821	modification of morphology or physiology of other organism	21	[AAAS, ALB, DCD, KPNA2, KPNB1, KRT17, NDC1, NUP133, NUP155, NUP188, NUP205, NUP210, NUP93, POM121C, RANBP2, SLC25A6, STOM, TARDBP, VAPA, VAPB, ZC3HAV1]	GO_BiologicalProcess-GOA_09.02.2016_16h18	0.00041	0.5	N/A	N/A	[2, 3]	None	14.1892
GO:0036498	IRE1-mediated unfolded protein response	21	[ASNA1, ATP6V0D1, BAX, DCTN1, DNAJB11, GOSR2, HSPA1A, HSPA5, PREB, PTPN1, SEC61A1, SEC61A2, SEC61B, SEC62, SEC63, SRPRA, SRPRB, SSR1, SYVN1, WFS1, YIF1A]	GO_BiologicalProcess-GOA_09.02.2016_16h18	6.3e-10	9.7e-07	N/A	N/A	[5, 6, 7, 8]	None	30.4348
GO:0043062	extracellular structure organization	21	[ADAM17, APP, B4GALT7, BSG, DNAJB6, GLMN, HSD17B12, HSP90AB1, HSPA8, ILK, ITGB1, JAM3, LEMD3, MLF2, NCSTN, P4HB, POMT1, PRDX4, PSEN1, RIC8A, TGFBR1]	GO_BiologicalProcess-GOA_09.02.2016_16h18	0.4	1	N/A	N/A	[3]	None	5.10949
GO:0043281	regulation of cysteine-type endopeptidase activity involved in apoptotic process	21	[AIFM1, ARL6IP5, BAX, CDKN2A, DHCR24, DNAJA3, DNAJB6, FASN, HERPUD1, HSPD1, MTCH1, NDUFA13, PDCD6, POR, RACK1, RAF1, RPS3, S100A8, VCP, VDAC2, YWHAE]	GO_BiologicalProcess-GOA_09.02.2016_16h18	0.049	1	N/A	N/A	[6, 7, 8, 9, 10]	None	9.50226
GO:0044089	positive regulation of cellular component biogenesis	21	[ACTR2, ADGRL2, BAG4, BAX, CAND1, CDC42EP1, FASN, PSMC1, PSMC2, PSMC4, PSMC5, PSMC6, RACK1, RDH14, RPS3, SLITRK5, STX18, TGFBR1, TUBGCP2, VCP, VPS4A]	GO_BiologicalProcess-GOA_09.02.2016_16h18	0.23	1	N/A	N/A	[2, 3, 4]	None	4.75113
GO:0044262	cellular carbohydrate metabolic process	21	[ALG1, CHP1, GALK1, GOLT1B, GPD2, HK2, IDH2, IMPAD1, PDK3, PHGDH, POMK, PRKAG1, PTRH2, RANBP2, SLC2A1, SLC37A4, SLC5A3, TELO2, TMEM59, UBB, VIMP]	GO_BiologicalProcess-GOA_09.02.2016_16h18	0.81	1	N/A	N/A	[3, 4]	None	6.48148
GO:0044839	cell cycle G2/M phase transition	21	[APP, CDK1, CDKN2A, DCTN1, FANCI, HSP90AA1, HSPA2, PKMYT1, PPP2R1A, RAB8A, SKP1, TUBA1A, TUBA4A, TUBB, TUBB2A, TUBB4A, TUBB4B, TUBG1, TUBGCP2, UBB, YWHAE]	GO_BiologicalProcess-GOA_09.02.2016_16h18	0.027	1	N/A	N/A	[5, 6]	None	10.2941
GO:0048199	vesicle targeting, to, from or within Golgi	21	[ARCN1, BET1, COPA, COPB1, COPB2, COPE, COPG1, COPZ1, GOSR1, GOSR2, LMAN1, NSF, PPP6C, PREB, RAB1A, SCFD1, SEC22B, STX5, TMED10, TMED2, TMED9]	GO_BiologicalProcess-GOA_09.02.2016_16h18	7.5e-09	1.1e-05	N/A	N/A	[4, 6, 7]	None	26.9231
GO:0051047	positive regulation of secretion	21	[ACSL3, AP1G1, APBB1, ATP6AP1, C2CD2L, CADM1, DNAJC5, GJA1, GLMN, GLUD1, MCU, MPC2, PPIA, RHBDD1, S100A8, STX4, TARDBP, VAMP3, VAMP7, VPS4A, WLS]	GO_BiologicalProcess-GOA_09.02.2016_16h18	0.52	1	N/A	N/A	[3, 4, 5, 6, 7]	None	5.37084
GO:0051090	regulation of sequence-specific DNA binding transcription factor activity	21	[C3orf33, CDKN2A, CHP1, DDRGK1, DNAJA3, HMOX1, HSPA1A, IGF1R, IRAK1, JUP, MAVS, MTDH, PHB2, PSMA6, RPS3, S100A8, SMO, TAF6L, UBB, UFL1, WFS1]	GO_BiologicalProcess-GOA_09.02.2016_16h18	0.59	1	N/A	N/A	[3, 6, 7, 8, 9, 10, 11]	None	5.41237
GO:0071214	cellular response to abiotic stimulus	21	[ATP1A1, ATP1A2, AURKB, BAG3, BAX, CERS1, CHP1, DDB1, FASN, GJA1, ITGB1, MAPRE2, PCNA, RDH11, RHBDD1, RUVBL2, SLC12A6, SLC38A2, TMEM109, TMEM161A, TSPO]	GO_BiologicalProcess-GOA_09.02.2016_16h18	0.9	1	N/A	N/A	[3]	None	6.42202
GO:0071407	cellular response to organic cyclic compound	21	[AIFM1, ANXA1, APP, ARG1, ATP1A1, ATP1A2, ATP2B1, FASN, HSP90AB1, HSP90B1, ITGB1, JUP, MAVS, NPC1, NR2F1, PGRMC2, RANBP1, RUVBL2, SLC16A1, SMO, ZC3HAV1]	GO_BiologicalProcess-GOA_09.02.2016_16h18	0.19	1	N/A	N/A	[5]	None	4.66667
GO:0071496	cellular response to external stimulus	21	[AIFM1, ALB, ASNS, ATP1A1, ATP1A2, ATP2B1, BAG3, COMT, FASN, GCN1, GJA1, HMOX1, HSPA5, HSPA8, ITGB1, LDHA, PIK3R4, SLC2A1, SLC38A2, SREBF2, TBL2]	GO_BiologicalProcess-GOA_09.02.2016_16h18	0.54	1	N/A	N/A	[3]	None	7.02341
GO:0097305	response to alcohol	21	[AIFM1, ANXA1, ARG1, ATP2B1, BAX, CAD, CDK1, EEF2, FASN, HMGCR, ITGB1, JUP, NR2F1, PSMD14, PTRH2, RUVBL2, S100A8, SMO, TGFBR1, TSPO, UBL4A]	GO_BiologicalProcess-GOA_09.02.2016_16h18	0.3	1	N/A	N/A	[4]	None	4.96454
GO:1901214	regulation of neuron death	21	[AIFM1, BAX, CHP1, DHCR24, DNAJC5, HMOX1, HSP90AB1, HSPD1, ILK, MCL1, NONO, PICALM, PRDX2, PSEN1, RACK1, SET, SIGMAR1, TMEM259, UBB, UBL4A, WFS1]	GO_BiologicalProcess-GOA_09.02.2016_16h18	0.38	1	N/A	N/A	[4, 5]	None	7.39437
GO:0000184	nuclear-transcribed mRNA catabolic process, nonsense-mediated decay	20	[EIF4G1, PPP2R1A, RPL23, RPL38, RPS10, RPS11, RPS12, RPS15A, RPS16, RPS17, RPS18, RPS2, RPS25, RPS27, RPS3, RPS3A, RPS4X, RPS5, RPSA, UPF1]	GO_BiologicalProcess-GOA_09.02.2016_16h18	0.00014	0.18	N/A	N/A	[8, 9, 10]	None	15.5039
GO:0001701	in utero embryonic development	20	[DAD1, DNAJB6, FLVCR1, GJA1, ICMT, ITGB1, NR2F1, NSDHL, PIGU, PSMA7, PSMC4, RDH10, RIC8A, SCO2, SLC30A1, SLC39A1, SMO, TGFBR1, TMED2, USP9X]	GO_BiologicalProcess-GOA_09.02.2016_16h18	0.34	1	N/A	N/A	[6, 7]	None	4.9505
GO:0002521	leukocyte differentiation	20	[ADAM17, ANXA1, ATP11C, ATP6AP1, BAX, CDKN2A, CLPTM1, DNAJA3, FAM213A, FASN, FZD7, HAX1, HLA-B, ITGB1, JAGN1, LRRC8A, NME2, PRKDC, PSEN1, TFRC]	GO_BiologicalProcess-GOA_09.02.2016_16h18	0.046	1	N/A	N/A	[5, 6, 7, 8]	None	4.08163
GO:0002683	negative regulation of immune system process	20	[ANXA1, C1QBP, CDKN2A, DNAJA3, FASN, GLMN, HIST1H4A, HLA-A, HLA-B, HMOX1, MYO1C, NLRX1, NME2, PPM1B, PRKDC, PSMB4, RHBDD3, S100A8, UBQLN1, VIMP]	GO_BiologicalProcess-GOA_09.02.2016_16h18	0.45	1	N/A	N/A	[2, 3, 4]	None	5.19481
GO:0006415	translational termination	20	[EIF5A, MRPL37, RPL23, RPL38, RPS10, RPS11, RPS12, RPS15A, RPS16, RPS17, RPS18, RPS2, RPS25, RPS27, RPS3, RPS3A, RPS4X, RPS5, RPSA, UPF1]	GO_BiologicalProcess-GOA_09.02.2016_16h18	0.013	1	N/A	N/A	[6, 7, 8]	None	10.8696
GO:0006470	protein dephosphorylation	20	[ANKLE2, BAG4, CHP1, HSP90B1, MYO1D, PGAM5, PKMYT1, PPM1B, PPM1L, PPP2R1A, PPP2R1B, PPP6C, PTPMT1, PTPN1, PTRH2, RNGTT, SET, SLC25A3, TIMM50, YWHAE]	GO_BiologicalProcess-GOA_09.02.2016_16h18	0.82	1	N/A	N/A	[6, 7]	None	5.73066
GO:0006633	fatty acid biosynthetic process	20	[ABCD3, ACACA, ACLY, ACSL3, ANXA1, ELOVL1, ERLIN2, FASN, GGT7, HACD2, HACD3, HSD17B12, MSMO1, PCCB, PRKAG1, QKI, S100A8, SCAP, SCD, TECR]	GO_BiologicalProcess-GOA_09.02.2016_16h18	0.0028	1	N/A	N/A	[5, 6, 7, 8, 9]	None	12.4224
GO:0006906	vesicle fusion	20	[ANXA1, BET1, GNAI3, GOSR1, RAB39A, RAB8A, SEC22B, SNAP23, SNAP47, STX12, STX17, STX4, STX5, STX7, STX8, VAMP3, VAMP4, VAMP7, VPS4A, VTI1A]	GO_BiologicalProcess-GOA_09.02.2016_16h18	8.3e-08	0.00011	N/A	N/A	[5, 6, 7]	None	24.6914
GO:0006998	nuclear envelope organization	20	[AAAS, ANKLE2, CDK1, EMD, LEMD2, NDC1, NUP133, NUP155, NUP188, NUP205, NUP210, NUP93, OSBPL8, POM121C, PPP2R1A, RANBP2, REEP4, TARDBP, TMEM43, ZMPSTE24]	GO_BiologicalProcess-GOA_09.02.2016_16h18	2.6e-08	3.8e-05	N/A	N/A	[4, 5]	None	26.3158
GO:0010257	NADH dehydrogenase complex assembly	20	[ACAD9, AIFM1, BCS1L, ECSIT, NDUFA11, NDUFA13, NDUFA5, NDUFA8, NDUFA9, NDUFAF1, NDUFAF3, NDUFAF4, NDUFB10, NDUFB4, NDUFS1, NDUFS2, NDUFS3, OXA1L, TIMMDC1, TMEM126B]	GO_BiologicalProcess-GOA_09.02.2016_16h18	9e-11	1.4e-07	N/A	N/A	[6, 7]	None	35.0877
GO:0016126	sterol biosynthetic process	20	[ACLY, C14orf1, CYB5R3, CYP51A1, DHCR24, DHCR7, EBP, ERLIN2, FDFT1, FDPS, HMGCR, LBR, LMBR1, MSMO1, NSDHL, POR, SCAP, SQLE, UBL4A, VDAC2]	GO_BiologicalProcess-GOA_09.02.2016_16h18	5.1e-10	7.7e-07	N/A	N/A	[6]	None	32.2581
GO:0016458	gene silencing	20	[AAAS, CDC45, HAT1, HIST1H4A, IPO8, NDC1, NUP133, NUP155, NUP188, NUP205, NUP210, NUP93, POLR2H, POM121C, PUM1, RAN, RANBP2, RBM4, SND1, XPO5]	GO_BiologicalProcess-GOA_09.02.2016_16h18	0.091	1	N/A	N/A	[3, 5, 6, 7]	None	9.04977
GO:0030970	retrograde protein transport, ER to cytosol	20	[AUP1, DERL1, DERL2, ERLEC1, FAF2, HERPUD1, HM13, HSP90B1, NPLOC4, OS9, RHBDD1, SEC61B, SEL1L, SYVN1, UBAC2, UBE2G2, UBE2J1, UFD1L, VCP, VIMP]	GO_BiologicalProcess-GOA_09.02.2016_16h18	1.3e-18	2.2e-15	N/A	N/A	[4, 5, 6, 7, 8]	None	71.4286
GO:0032981	mitochondrial respiratory chain complex I assembly	20	[ACAD9, AIFM1, BCS1L, ECSIT, NDUFA11, NDUFA13, NDUFA5, NDUFA8, NDUFA9, NDUFAF1, NDUFAF3, NDUFAF4, NDUFB10, NDUFB4, NDUFS1, NDUFS2, NDUFS3, OXA1L, TIMMDC1, TMEM126B]	GO_BiologicalProcess-GOA_09.02.2016_16h18	9e-11	1.4e-07	N/A	N/A	[5, 6, 7, 8]	None	35.0877
GO:0043588	skin development	20	[ANXA1, CASP14, CSTA, DHCR24, DSP, FLG2, HRNR, JUP, KRT1, KRT16, KRT17, NME2, NSDHL, PSEN1, SLC27A4, SLITRK5, SMO, TGM3, TSPO, ZDHHC21]	GO_BiologicalProcess-GOA_09.02.2016_16h18	0.36	1	N/A	N/A	[4, 5, 6]	None	7.63359
GO:0048872	homeostasis of number of cells	20	[ADAM17, ANXA1, BAX, DNAJA3, FASN, FLVCR1, HMOX1, JAM3, NCSTN, PRDX1, RBFOX2, RPS17, S100A8, SFXN1, SLC37A4, SMO, SPNS1, UBAP2L, UBL4A, UNC45A]	GO_BiologicalProcess-GOA_09.02.2016_16h18	0.37	1	N/A	N/A	[4]	None	7.5188
GO:0050796	regulation of insulin secretion	20	[C2CD2L, CPT1A, GJA1, GLUD1, HADHA, HMGCR, MCU, MPC2, PKMYT1, SEC11A, SLC16A1, SLC25A4, SLC25A5, SLC25A6, SLC2A1, SPCS1, SPCS2, SPCS3, STX4, TARDBP]	GO_BiologicalProcess-GOA_09.02.2016_16h18	0.061	1	N/A	N/A	[5, 6, 7, 8, 9, 10, 11]	None	9.47867
GO:0051260	protein homooligomerization	20	[ACACA, ARG1, ATL2, ATL3, ATXN10, BAX, CPT1A, DERL1, FASN, HM13, HMOX1, HSD17B10, RACK1, S100A8, SAMHD1, SOAT1, ST13, STOM, TNPO1, VCP]	GO_BiologicalProcess-GOA_09.02.2016_16h18	0.53	1	N/A	N/A	[6, 7]	None	7.04225
GO:0051607	defense response to virus	20	[AP1G1, ATP6V1H, C1QBP, CXADR, ELMOD2, HLA-A, MAVS, NLRX1, NUP93, PPM1B, PUM1, SAMHD1, SLC1A3, SLC25A19, SLC37A4, SNRPB, STOM, TMEM39A, UNC93B1, ZC3HAV1]	GO_BiologicalProcess-GOA_09.02.2016_16h18	0.9	1	N/A	N/A	[3, 4, 5, 6]	None	5.8997
GO:0051817	modification of morphology or physiology of other organism involved in symbiotic interaction	20	[AAAS, ALB, KPNA2, KPNB1, KRT17, NDC1, NUP133, NUP155, NUP188, NUP205, NUP210, NUP93, POM121C, RANBP2, SLC25A6, STOM, TARDBP, VAPA, VAPB, ZC3HAV1]	GO_BiologicalProcess-GOA_09.02.2016_16h18	0.00012	0.16	N/A	N/A	[3, 4]	None	15.625
GO:0090276	regulation of peptide hormone secretion	20	[C2CD2L, CPT1A, GJA1, GLUD1, HADHA, HMGCR, MCU, MPC2, PKMYT1, SEC11A, SLC16A1, SLC25A4, SLC25A5, SLC25A6, SLC2A1, SPCS1, SPCS2, SPCS3, STX4, TARDBP]	GO_BiologicalProcess-GOA_09.02.2016_16h18	0.22	1	N/A	N/A	[4, 5, 6, 7, 8, 9, 10]	None	8.16327
GO:0097031	mitochondrial respiratory chain complex I biogenesis	20	[ACAD9, AIFM1, BCS1L, ECSIT, NDUFA11, NDUFA13, NDUFA5, NDUFA8, NDUFA9, NDUFAF1, NDUFAF3, NDUFAF4, NDUFB10, NDUFB4, NDUFS1, NDUFS2, NDUFS3, OXA1L, TIMMDC1, TMEM126B]	GO_BiologicalProcess-GOA_09.02.2016_16h18	9e-11	1.4e-07	N/A	N/A	[4]	None	35.0877
GO:1903034	regulation of response to wounding	20	[ANXA1, C1QBP, GJA1, GLMN, HMGCR, HSPD1, KRT1, NLRX1, PHB, PHB2, PSMA6, PSMA7, PSMB4, RHBDD3, RPSA, S100A8, SLC7A2, VAMP3, VAMP7, VIMP]	GO_BiologicalProcess-GOA_09.02.2016_16h18	0.13	1	N/A	N/A	[4, 5]	None	4.47427
GO:1903825	organic acid transmembrane transport	20	[ACACA, CPT1A, MPC2, SLC16A1, SLC1A3, SLC1A4, SLC25A12, SLC25A13, SLC25A22, SLC38A1, SLC38A2, SLC38A9, SLC43A1, SLC5A6, SLC6A15, SLC7A1, SLC7A2, SLC7A3, SLC7A5, SLC7A6]	GO_BiologicalProcess-GOA_09.02.2016_16h18	1.5e-06	0.0021	N/A	N/A	[4, 5, 6]	None	20.8333
GO:0001655	urogenital system development	19	[ANXA1, APH1A, BAG6, BAX, CUX1, IGF1R, ILK, MAGED1, MTCH1, RDH10, SEC63, SGPL1, SLC25A21, SMO, SOAT1, TGFBR1, TMED10, WDR77, WFS1]	GO_BiologicalProcess-GOA_09.02.2016_16h18	0.5	1	N/A	N/A	[4, 5]	None	5.24862
GO:0001667	ameboidal-type cell migration	19	[BAG4, C1QBP, EFNB1, GLMN, HSPB1, ILK, ITGB1, KRT16, LEMD3, NR2F1, PDCD6, RAB13, RIC8A, SCARB1, SGPL1, SMO, SYNJ2BP, TGFBR1, TMEM201]	GO_BiologicalProcess-GOA_09.02.2016_16h18	0.65	1	N/A	N/A	[4, 5, 6]	None	5.42857
GO:0001887	selenium compound metabolic process	19	[IARS, MARS, RPL23, RPL38, RPS10, RPS11, RPS12, RPS15A, RPS16, RPS17, RPS18, RPS2, RPS25, RPS27, RPS3, RPS3A, RPS4X, RPS5, RPSA]	GO_BiologicalProcess-GOA_09.02.2016_16h18	0.0003	0.37	N/A	N/A	[3]	None	15.0794
GO:0002831	regulation of response to biotic stimulus	19	[AP1G1, ATP6V1H, C1QBP, ELMOD2, HLA-A, HSPD1, MAVS, NLRX1, NUP93, PPM1B, PUM1, S100A8, SLC1A3, SLC25A19, SLC37A4, SNRPB, STOM, TMEM39A, ZC3HAV1]	GO_BiologicalProcess-GOA_09.02.2016_16h18	0.28	1	N/A	N/A	[3, 4]	None	7.85124
GO:0006119	oxidative phosphorylation	19	[ATP5C1, ATP5D, COX15, COX4I1, NDUFA4, NDUFA5, NDUFA8, NDUFA9, NDUFAF1, NDUFB10, NDUFB4, NDUFS1, NDUFS2, NDUFS3, SLC25A33, UQCC3, UQCR10, UQCRC2, VCP]	GO_BiologicalProcess-GOA_09.02.2016_16h18	6.3e-06	0.0084	N/A	N/A	[4, 6, 8, 9, 10, 11]	None	19.7917
GO:0006695	cholesterol biosynthetic process	19	[ACLY, CYB5R3, CYP51A1, DHCR24, DHCR7, EBP, ERLIN2, FDFT1, FDPS, HMGCR, LBR, LMBR1, MSMO1, NSDHL, POR, SCAP, SQLE, UBL4A, VDAC2]	GO_BiologicalProcess-GOA_09.02.2016_16h18	7.3e-10	1.1e-06	N/A	N/A	[7]	None	33.3333
GO:0006733	oxidoreduction coenzyme metabolic process	19	[ADCK3, ADPGK, COQ5, ENO1, GAPDH, HK2, HMGCR, LDHA, LDHB, MPC2, NDUFA9, NNT, PDHB, PHGDH, PKM, PRKAG1, UBIAD1, UBL4A, VCP]	GO_BiologicalProcess-GOA_09.02.2016_16h18	0.0093	1	N/A	N/A	[5]	None	11.4458
GO:0006754	ATP biosynthetic process	19	[ATP5A1, ATP5B, ATP5C1, ATP5D, ATP5EP2, ATP5F1, ATP5H, ATP5I, ATP5J2, ATP5L, ATP5O, ATP6V0A1, ATP6V0A2, MON2, PKM, SLC25A13, STOML2, UQCC3, VCP]	GO_BiologicalProcess-GOA_09.02.2016_16h18	5.7e-12	9e-09	N/A	N/A	[8, 9, 10, 11]	None	42.2222
GO:0007033	vacuole organization	19	[ATG9A, CLN6, EMC6, LAMTOR1, MFSD8, PSEN1, RAB14, RAB1A, RAB39A, RNF5, SCFD1, STX12, STX17, TMEM165, UBQLN1, UBQLN2, UBQLN4, VAMP7, VPS4A]	GO_BiologicalProcess-GOA_09.02.2016_16h18	0.0033	1	N/A	N/A	[4]	None	12.5828
GO:0007565	female pregnancy	19	[ACSL4, ARG1, BSG, C1QBP, CAD, COMT, DSG1, DSG2, FASN, ITGB1, LNPEP, NR2F1, SLC19A1, SLC38A1, SLC38A2, TMED2, UBE2Q1, UMPS, VMP1]	GO_BiologicalProcess-GOA_09.02.2016_16h18	0.21	1	N/A	N/A	[3, 4]	None	8.37004
GO:0010506	regulation of autophagy	19	[CISD2, EEF1A1, HAX1, MTDH, NPC1, PARL, RNF5, RUVBL1, SCFD1, SPTLC1, SPTLC2, SREBF2, TMEM59, TSPO, UBQLN1, UBQLN2, UBQLN4, VDAC1, VMP1]	GO_BiologicalProcess-GOA_09.02.2016_16h18	0.082	1	N/A	N/A	[3, 5, 6]	None	9.17874
GO:0030258	lipid modification	19	[ABCD3, ACAD9, ACOT8, AGK, CPT1A, ETFA, GCDH, HADHA, HADHB, IMPAD1, LAMTOR1, PCCB, PI4K2A, POR, PTRH2, SACM1L, SLC25A17, SOAT1, VDAC2]	GO_BiologicalProcess-GOA_09.02.2016_16h18	0.084	1	N/A	N/A	[4, 5]	None	9.13461
GO:0030900	forebrain development	19	[APP, BAX, CNP, FASN, GART, MBOAT7, NR2F1, OMA1, PSEN1, RTN4, SLC38A2, SLITRK5, SMO, TSPO, UBB, UQCRQ, USP9X, WRB, YWHAE]	GO_BiologicalProcess-GOA_09.02.2016_16h18	0.15	1	N/A	N/A	[3, 4, 5, 6, 7, 8]	None	4.51306
GO:0032846	positive regulation of homeostatic process	19	[ANXA1, ASPH, ATP6AP1, AURKB, BAX, C2CD2L, CCT2, CCT3, CCT4, CCT5, CCT6A, CCT7, CCT8, MPC2, NPC1, STX4, TCP1, TFRC, UNC45A]	GO_BiologicalProcess-GOA_09.02.2016_16h18	0.21	1	N/A	N/A	[2, 3, 4, 5]	None	8.37004
GO:0042157	lipoprotein metabolic process	19	[ALB, ALG5, DPM1, GPAA1, LYPLAL1, P4HB, PIGG, PIGK, PIGN, PIGO, PIGS, PIGT, PIGU, PIGW, PPM1B, SCARB1, TSPO, ZDHHC17, ZDHHC21]	GO_BiologicalProcess-GOA_09.02.2016_16h18	0.0015	1	N/A	N/A	[4, 5]	None	13.2867
GO:0044242	cellular lipid catabolic process	19	[ABCD3, ABHD12, ACAD9, ACOT8, CPT1A, ETFA, FABP5, GCDH, GLA, HADHA, HADHB, PCCB, SCARB1, SGPL1, SLC25A17, SLC27A4, SMPD4, SPTLC1, SPTLC2]	GO_BiologicalProcess-GOA_09.02.2016_16h18	0.074	1	N/A	N/A	[4, 5]	None	9.54774
GO:0046488	phosphatidylinositol metabolic process	19	[ALG5, ARF3, CDIPT, DPM1, GPAA1, IMPAD1, MBOAT7, PI4K2A, PIGG, PIGK, PIGN, PIGO, PIGS, PIGT, PIGU, PIGW, PIK3R4, PTRH2, SACM1L]	GO_BiologicalProcess-GOA_09.02.2016_16h18	0.0072	1	N/A	N/A	[6, 7]	None	11.9497
GO:0050673	epithelial cell proliferation	19	[ARG1, ATP5A1, BAX, FZD7, GJA1, GLMN, HMOX1, MAGED1, NCSTN, NME2, NR2F1, PDCD6, PHB2, PSEN1, SCARB1, SMO, SYNJ2BP, TGFBR1, WDR77]	GO_BiologicalProcess-GOA_09.02.2016_16h18	0.29	1	N/A	N/A	[3]	None	4.88432
GO:0050900	leukocyte migration	19	[ADAM17, ANXA1, ATP1B3, BSG, C1QBP, CXADR, HMOX1, ITGB1, JAGN1, JAM3, PPIA, RPSA, S100A14, S100A8, SLC16A1, SLC37A4, SLC3A2, SLC7A5, SLC7A6]	GO_BiologicalProcess-GOA_09.02.2016_16h18	0.33	1	N/A	N/A	[2, 4, 5, 6]	None	4.94792
GO:0051028	mRNA transport	19	[AAAS, EIF5A, IGF2BP3, KHSRP, LRPPRC, MYO1C, NDC1, NUP133, NUP155, NUP188, NUP205, NUP210, NUP93, POM121C, QKI, RANBP2, UPF1, XPO1, XPO7]	GO_BiologicalProcess-GOA_09.02.2016_16h18	0.0026	1	N/A	N/A	[5, 6, 8]	None	13.1034
GO:0051168	nuclear export	19	[CDKN2A, CHP1, CSE1L, EIF5A, EMD, HSPA9, NUP133, NUP155, NUP188, NUP93, RAN, RANGAP1, RPSA, TXN, UPF1, XPO1, XPO5, XPO7, XPOT]	GO_BiologicalProcess-GOA_09.02.2016_16h18	0.0072	1	N/A	N/A	[7]	None	11.9497
GO:0051402	neuron apoptotic process	19	[AIFM1, APP, BAX, DNAJC5, FASN, GAPDH, HMOX1, HSP90AB1, HSPD1, ILK, MCL1, NONO, PIGT, PRDX2, PSEN1, SET, SIGMAR1, UBL4A, WFS1]	GO_BiologicalProcess-GOA_09.02.2016_16h18	0.34	1	N/A	N/A	[5, 7]	None	7.7551
[truncated: 1,883 more rows]

## Sheet: SF-VLGR1CTF CC
GOID	GOTerm	Nr. Genes	Associated Genes Found	Ontology Source	Term PValue	Term PValue Corrected with Bonferroni step down	Group PValue	Group PValue Corrected with Bonferroni step down	GOLevels	GOGroups	% Associated Genes
[truncated: 424 more rows]

## Sheet: SF-VLGR1CTF MF
GOID	GOTerm	Nr. Genes	Associated Genes Found	Ontology Source	Term PValue	Term PValue Corrected with Bonferroni step down	Group PValue	Group PValue Corrected with Bonferroni step down	GOLevels	GOGroups	% Associated Genes
[truncated: 451 more rows]

[truncated: 1 more sheets: SF-VLGR1CTF KEGG]
