# Supplementary material for: Affinity Proteomics Identifies Interaction Partners and Defines Novel Insights into the Function of the Adhesion GPCR VLGR1/ADGRV1
Source: Molecules. 2022 May 12;27(10):3108. doi: 10.3390/molecules27103108 (PMC9146371; doi:10.3390/molecules27103108)
Supplement: Supplementary file 1 [file molecules-27-03108-s001.zip › Supplementary Table S4 VLGR1_CTF-SF ClueGO results.xls]

## Sheet: VLGR1CTF BF
GOID	GOTerm	Nr. Genes	Associated Genes Found	Ontology Source	Term PValue	Term PValue Corrected with Bonferroni step down	Group PValue	Group PValue Corrected with Bonferroni step down	GOLevels	GOGroups	% Associated Genes
GO:0050794	regulation of cellular process	501	[AAAS, ACACA, ACLY, ACOT8, ACSL3, ACSL4, ACTB, ADAM10, ADGRE5, ADGRL2, ADGRV1, AGPAT1, AGPAT2, AGTRAP, AIFM1, ALB, AMFR, APH1A, APOB, ARF3, ARL1, ARL10, ARL5B, ARL6IP5, ASNA1, ASPH, ATAD3A, ATP11C, ATP1A1, ATP1B1, ATP1B3, ATP2A2, ATP2B4, ATP2C1, ATP5A1, ATP5B, ATP6AP1, ATP6AP2, ATP6V0A1, ATP6V0A2, ATP6V0D1, ATP6V1A, ATP6V1F, ATP6V1H, ATPIF1, ATXN2L, B3GAT3, B4GALT7, BAG2, BAG6, BCAP31, BNIP1, BRA…	GO_BiologicalProcess-GOA_09.02.2016_16h18	3.6e-11	5e-08	1.8e-12	1.4e-09	[2, 3]	Group267	4.72954
GO:0043170	macromolecule metabolic process	488	[AAAS, AAR2, ACACA, ACOT8, ACTB, ADAM10, ADCK4, AFG3L2, AIFM1, ALB, ALG1, ALG10, ALG10B, ALG11, ALG3, ALG5, ALG6, ALG8, ALG9, AMFR, APH1A, APOB, ARCN1, ARL6IP5, ASNA1, ASPH, ATP1B1, ATP2B4, ATP6AP1, ATP6AP2, ATP6V0D1, ATPIF1, AUP1, B3GAT3, B4GALT7, B4GAT1, BAG2, BAG6, BCAP31, BRAT1, BZW1, C1QBP, CAD, CAMLG, CAND1, CAND2, CANX, CCDC47, CCT3, CCT4, CCT6A, CCT7, CCT8, CD276, CD81, CDC42BPG, CDC45, C…	GO_BiologicalProcess-GOA_09.02.2016_16h18	0.0049	1	0.0053	1	[3]	Group143	5.20311
GO:0006810	transport	466	[AAAS, ABCB10, ABCB6, ABCB7, ABCB8, ABCC1, ABCC4, ABCD3, ACACA, ACSL3, ACSL4, ACTB, AFG3L2, ALB, ANO10, APOB, APOO, ARCN1, ARF3, ARL1, ARL6IP1, ARL6IP5, ASNA1, ASPH, ATL3, ATP11C, ATP13A1, ATP13A3, ATP1A1, ATP1B1, ATP1B3, ATP2A2, ATP2B1, ATP2B4, ATP2C1, ATP5A1, ATP5B, ATP5C1, ATP5D, ATP5EP2, ATP5F1, ATP5H, ATP5I, ATP5J, ATP5J2, ATP5L, ATP5O, ATP6AP1, ATP6V0A1, ATP6V0A2, ATP6V0D1, ATP6V1A, ATP6V1F…	GO_BiologicalProcess-GOA_09.02.2016_16h18	4.2e-44	6.4e-41	4.5e-42	3.9e-39	[3]	Group186	9.81466
GO:0044260	cellular macromolecule metabolic process	459	[AAAS, AAR2, ACOT8, ACTB, ADAM10, ADCK4, AFG3L2, AIFM1, ALG1, ALG10, ALG10B, ALG11, ALG3, ALG5, ALG6, ALG8, ALG9, AMFR, APH1A, APOB, ARCN1, ARL6IP5, ASNA1, ASPH, ATP2B4, ATP6AP1, ATP6AP2, ATP6V0D1, ATPIF1, AUP1, B3GAT3, B4GALT7, B4GAT1, BAG6, BCAP31, BRAT1, BZW1, C1QBP, CAD, CAMLG, CAND1, CAND2, CANX, CCDC47, CCT3, CCT4, CCT6A, CCT7, CCT8, CD81, CDC42BPG, CDC45, CDK1, CDK5RAP3, CDKAL1, CERS1, CHC…	GO_BiologicalProcess-GOA_09.02.2016_16h18	0.042	1	0.0053	1	[3, 4]	Group143	5.29901
GO:1901576	organic substance biosynthetic process	433	[AAAS, ABCB6, ABCD3, ACACA, ACLY, ACOT8, ACSL3, ACSL4, ADCK3, AGK, AGPAT1, AGPAT2, AGPAT3, AGPAT4, AGPAT5, ALDH3A2, ALG1, ALG10, ALG10B, ALG11, ALG3, ALG5, ALG6, ALG8, ALG9, APOB, ARCN1, ARF3, ASPH, ATP1A1, ATP2B4, ATP5A1, ATP5B, ATP5C1, ATP5D, ATP5EP2, ATP5F1, ATP5H, ATP5I, ATP5J, ATP5J2, ATP5L, ATP5O, ATP6V0A1, ATP6V0A2, ATPIF1, B3GAT3, B4GALT7, B4GAT1, BZW1, C1QBP, CAD, CAND1, CAND2, CANX, CCT…	GO_BiologicalProcess-GOA_09.02.2016_16h18	3e-06	0.0036	0.0054	1	[3]	Group175	6.72256
GO:0044249	cellular biosynthetic process	425	[AAAS, ABCB6, ABCD3, ACACA, ACLY, ACOT8, ACSL3, ACSL4, ADCK3, AGK, AGPAT1, AGPAT2, AGPAT3, AGPAT4, AGPAT5, ALDH3A2, ALG1, ALG10, ALG10B, ALG11, ALG3, ALG5, ALG6, ALG8, ALG9, APOB, ARCN1, ARF3, ASPH, ATP1A1, ATP2B4, ATP5A1, ATP5B, ATP5C1, ATP5D, ATP5EP2, ATP5F1, ATP5H, ATP5I, ATP5J, ATP5J2, ATP5L, ATP5O, ATP6V0A1, ATP6V0A2, ATPIF1, B3GAT3, B4GALT7, B4GAT1, BZW1, C1QBP, CAD, CAND1, CAND2, CANX, CCT…	GO_BiologicalProcess-GOA_09.02.2016_16h18	6.5e-06	0.0076	0.0054	1	[3]	Group175	6.7003
GO:0044765	single-organism transport	420	[AAAS, ABCB10, ABCB6, ABCB7, ABCB8, ABCC1, ABCC4, ABCD3, ACACA, ACSL3, ACSL4, ACTB, AFG3L2, ALB, ANO10, APOB, APOO, ARCN1, ARL1, ARL6IP1, ARL6IP5, ASNA1, ASPH, ATL3, ATP11C, ATP13A1, ATP13A3, ATP1A1, ATP1B1, ATP1B3, ATP2A2, ATP2B1, ATP2B4, ATP2C1, ATP5A1, ATP5B, ATP5C1, ATP5D, ATP5EP2, ATP5F1, ATP5H, ATP5I, ATP5J, ATP5J2, ATP5L, ATP5O, ATP6AP1, ATP6V0A1, ATP6V0A2, ATP6V0D1, ATP6V1A, ATP6V1F, ATP6…	GO_BiologicalProcess-GOA_09.02.2016_16h18	3.9e-41	6e-38	4.5e-42	3.9e-39	[3, 4]	Group186	10.0865
GO:0019538	protein metabolic process	410	[AAAS, ACACA, ACOT8, ACTB, ADAM10, ADCK4, AFG3L2, AIFM1, ALB, ALG1, ALG10, ALG10B, ALG11, ALG3, ALG5, ALG6, ALG8, ALG9, AMFR, APH1A, APOB, ARCN1, ARL6IP5, ASNA1, ASPH, ATP2B4, ATP6AP1, ATP6AP2, ATP6V0D1, ATPIF1, AUP1, B3GAT3, B4GALT7, B4GAT1, BAG2, BAG6, BCAP31, BRAT1, C1QBP, CAD, CAND1, CAND2, CANX, CCDC47, CCT3, CCT4, CCT6A, CCT7, CCT8, CD276, CD81, CDC42BPG, CDK1, CDK5RAP3, CDKAL1, CHP1, CHPF2…	GO_BiologicalProcess-GOA_09.02.2016_16h18	1.5e-07	0.00019	0.0053	1	[3, 4]	Group143	6.9468
GO:0044267	cellular protein metabolic process	379	[AAAS, ACTB, ADAM10, ADCK4, AFG3L2, AIFM1, ALG1, ALG10, ALG10B, ALG11, ALG3, ALG5, ALG6, ALG8, ALG9, AMFR, APH1A, ARCN1, ARL6IP5, ASNA1, ASPH, ATP2B4, ATP6AP1, ATP6AP2, ATP6V0D1, ATPIF1, AUP1, B3GAT3, B4GALT7, B4GAT1, BAG6, BCAP31, BRAT1, C1QBP, CAD, CAND1, CAND2, CANX, CCDC47, CCT3, CCT4, CCT6A, CCT7, CCT8, CD81, CDC42BPG, CDK1, CDK5RAP3, CDKAL1, CHP1, CKAP4, CLN6, COA3, COPA, COPB1, COPB2, COPE…	GO_BiologicalProcess-GOA_09.02.2016_16h18	6.3e-09	8.3e-06	0.0053	1	[4, 5]	Group143	7.22455
GO:0034641	cellular nitrogen compound metabolic process	365	[AAAS, AAR2, ABCB6, ACACA, ACSL3, ADPGK, AGK, AIFM1, ASPH, ATP1B1, ATP2B4, ATP5A1, ATP5B, ATP5C1, ATP5D, ATP5EP2, ATP5F1, ATP5H, ATP5I, ATP5J, ATP5J2, ATP5L, ATP5O, ATP6AP2, ATP6V0A1, ATP6V0A2, ATP6V1A, ATPIF1, BZW1, C1QBP, CAD, CAND1, CAND2, CCT3, CCT4, CCT6A, CCT7, CCT8, CD81, CDC45, CDK1, CDK5RAP3, CDKAL1, CDS1, CEPT1, CERS1, CERS2, CERS4, CERS5, CERS6, CHCHD3, CHP1, CHPT1, CIAO1, CKB, CLN6, C…	GO_BiologicalProcess-GOA_09.02.2016_16h18	0.29	1	0.0054	1	[3]	Group175	5.41704
GO:0007154	cell communication	346	[AAAS, ACTB, ADAM10, ADGRE5, ADGRL2, ADGRV1, AGPAT1, AGPAT2, AGTRAP, AIFM1, ALB, AMFR, APH1A, APOB, ARF3, ARL1, ARL10, ARL5B, ARL6IP5, ASNA1, ASPH, ATP1A1, ATP1B1, ATP2A2, ATP2B1, ATP2B4, ATP2C1, ATP6AP1, ATP6AP2, ATP6V0A1, ATP6V0A2, ATP6V0D1, ATP6V1A, ATP6V1F, ATP6V1H, ATPIF1, BAG6, BCAP31, BSG, BSN, C1QBP, CAMLG, CCDC47, CD151, CD47, CD81, CDC42BPG, CDC42EP1, CDK1, CDK5RAP3, CDS1, CHP1, CLCN3, …	GO_BiologicalProcess-GOA_09.02.2016_16h18	0.07	1	1.8e-12	1.4e-09	[3]	Group267	5.2464
GO:0044281	small molecule metabolic process	320	[AAAS, ABCB7, ABCC1, ABCD3, ABHD12, ACACA, ACAD9, ACLY, ACOT8, ACSL3, ACSL4, ADCK3, ADPGK, AGK, AGPAT1, AGPAT2, AGPAT3, AGPAT4, AGPAT5, ALB, ALDH3A2, ALG5, APOB, ARF3, ATP1B1, ATP2B4, ATP5A1, ATP5B, ATP5C1, ATP5D, ATP5EP2, ATP5F1, ATP5H, ATP5I, ATP5J, ATP5J2, ATP5L, ATP5O, ATP6V0A1, ATP6V0A2, ATP6V1A, ATPIF1, B3GAT3, B4GALT7, B4GAT1, BRAT1, BSG, CAD, CDIPT, CDS1, CDS2, CEPT1, CERS1, CERS2, CERS4,…	GO_BiologicalProcess-GOA_09.02.2016_16h18	1.2e-38	1.8e-35	3.2e-26	2.7e-23	[3]	Group180	11.2755
GO:0071702	organic substance transport	312	[AAAS, ABCB6, ABCB7, ABCC4, ABCD3, ACACA, ACSL3, ACSL4, AFG3L2, ALB, APOB, APOO, ARCN1, ARF3, ARL6IP1, ARL6IP5, ASPH, ATP11C, ATP1B1, ATP6AP1, ATP6V0A1, ATP6V0A2, ATP6V0D1, ATP6V1A, ATP6V1F, ATP6V1H, ATP8B2, ATP9A, ATPIF1, AUP1, B3GAT3, BCAP29, BCAP31, BSG, CANX, CD276, CDK1, CHP1, COPA, COPB1, COPB2, COPE, COPG1, COPG2, CPT1A, CSE1L, DDOST, DERL1, DERL2, DNAJA1, DNAJC19, DNAJC5, EMD, ESYT1, ESYT…	GO_BiologicalProcess-GOA_09.02.2016_16h18	4.8e-38	7.3e-35	4.5e-42	3.9e-39	[4]	Group186	11.3496
GO:0019222	regulation of metabolic process	307	[AAAS, ACACA, ACLY, ACOT8, ACSL3, ACTB, AGPAT1, AHSA1, AIFM1, APH1A, APOB, ARL1, ARL6IP5, ASPH, ATP1A1, ATP1B1, ATP1B3, ATP2B4, ATP6AP1, ATP6AP2, ATP6V1H, ATPIF1, AUP1, B3GAT3, BAG6, BCAP31, BRAT1, BZW1, C1QBP, CAND1, CAND2, CCT3, CCT4, CCT6A, CCT7, CCT8, CD276, CD81, CDC42EP1, CDC45, CDK1, CDK5RAP3, CERS1, CHCHD3, CHP1, CIAO1, CISD1, CISD2, CLCN3, CLN6, COA3, COMT, CPT1A, CUX1, CYB5B, DDRGK1, DD…	GO_BiologicalProcess-GOA_09.02.2016_16h18	6.7e-09	8.8e-06	0.00052	0.35	[2, 3]	Group170	4.42938
GO:0006996	organelle organization	306	[AAAS, ABCC4, ABCD3, ACAD9, ACOT8, ACTB, AFG3L2, AIFM1, APOO, ARCN1, ARL1, ASNA1, ATL3, ATP1B1, ATP2A2, ATP2B4, ATP2C1, ATP5B, ATP6V0D1, ATP8B2, ATPIF1, ATXN10, ATXN2L, BAG6, BCS1L, BNIP1, C1QBP, CCDC47, CCT3, CCT4, CCT6A, CCT7, CCT8, CDC42BPG, CDC42EP1, CDC45, CDK1, CHCHD3, CHP1, CISD2, CLCN3, CLN6, CNP, COA3, COPA, COPB1, COPB2, COPE, COPG1, CXADR, DCTN1, DDB1, DDX6, DHDDS, DNAAF5, DNAJA3, DNAJ…	GO_BiologicalProcess-GOA_09.02.2016_16h18	8.3e-12	1.1e-08	8.3e-12	6.7e-09	[3]	Group559	7.9833
GO:0009059	macromolecule biosynthetic process	298	[AAAS, ACOT8, ALG1, ALG10, ALG10B, ALG11, ALG3, ALG5, ALG6, ALG8, ALG9, APOB, ARCN1, ASPH, ATP2B4, B3GAT3, B4GALT7, B4GAT1, BZW1, C1QBP, CAND1, CAND2, CANX, CCT3, CCT4, CCT6A, CCT7, CCT8, CD276, CD81, CDC45, CDK1, CDK5RAP3, CDKAL1, CERS1, CHCHD3, CHP1, CHPF2, CHST14, CIAO1, COA3, COPA, COPB1, COPB2, COPE, COPG1, COPG2, COX4I1, COX5A, COX6C, COX7B, CUX1, DAD1, DCTN1, DDB1, DDOST, DDRGK1, DDX6, DER…	GO_BiologicalProcess-GOA_09.02.2016_16h18	0.66	1	0.0053	1	[4]	Group143	5.52978
GO:1901360	organic cyclic compound metabolic process	297	[AAAS, AAR2, ABCB6, ABCC1, ACACA, ACLY, ACOT8, ADPGK, AIFM1, ALB, APOB, ASPH, ATP1A1, ATP1B1, ATP2B4, ATP5A1, ATP5B, ATP5C1, ATP5D, ATP5EP2, ATP5F1, ATP5H, ATP5I, ATP5J, ATP5J2, ATP5L, ATP5O, ATP6V0A1, ATP6V0A2, ATP6V1A, ATPIF1, BZW1, C1QBP, CAD, CAND1, CAND2, CCT3, CCT4, CCT6A, CCT7, CCT8, CD81, CDC45, CDK1, CDK5RAP3, CDKAL1, CERS1, CHCHD3, CHP1, CIAO1, CLN6, CNP, COMT, COX15, COX4I1, COX5A, COX…	GO_BiologicalProcess-GOA_09.02.2016_16h18	6.3e-05	0.07	0.0054	1	[3]	Group175	4.73307
GO:0048518	positive regulation of biological process	294	[ACACA, ACLY, ACSL3, ACSL4, ACTB, ADAM10, ADGRL2, AGPAT1, AGPAT2, AHSA1, AIFM1, ALB, APH1A, APOB, ARL1, ARL6IP5, ASPH, ATP11C, ATP1A1, ATP1B1, ATP1B3, ATP2A2, ATP2B4, ATP2C1, ATP6AP1, ATP6AP2, ATPIF1, B3GAT3, BAG6, BCAP31, BRAT1, C1QBP, CAND1, CAND2, CCT3, CCT4, CCT6A, CCT7, CCT8, CD276, CD47, CD81, CDC42EP1, CDC45, CDK1, CDK5RAP3, CHP1, CIAO1, CLCN3, CLN6, COA3, COMT, CPT1A, CUX1, CYB5B, DDB1, D…	GO_BiologicalProcess-GOA_09.02.2016_16h18	0.026	1	0.00052	0.35	[1, 2, 3]	Group170	5.10594
GO:0007165	signal transduction	293	[AAAS, ACTB, ADAM10, ADGRE5, ADGRL2, ADGRV1, AGPAT1, AGPAT2, AGTRAP, AIFM1, AMFR, APH1A, APOB, ARF3, ARL1, ARL10, ARL5B, ARL6IP5, ASNA1, ASPH, ATP1B1, ATP2A2, ATP2B4, ATP2C1, ATP6AP1, ATP6AP2, ATP6V0A1, ATP6V0A2, ATP6V0D1, ATP6V1A, ATP6V1F, ATP6V1H, ATPIF1, BAG6, BCAP31, BSG, C1QBP, CAMLG, CCDC47, CD151, CD47, CD81, CDC42BPG, CDC42EP1, CDK1, CDK5RAP3, CDS1, CHP1, DCTN1, DDB1, DDRGK1, DERL1, DERL2…	GO_BiologicalProcess-GOA_09.02.2016_16h18	0.00074	0.76	1.8e-12	1.4e-09	[3, 4]	Group267	4.84939
GO:0034645	cellular macromolecule biosynthetic process	288	[ACOT8, ALG1, ALG10, ALG10B, ALG11, ALG3, ALG5, ALG6, ALG8, ALG9, APOB, ARCN1, ASPH, ATP2B4, B3GAT3, B4GALT7, B4GAT1, BZW1, C1QBP, CAND1, CAND2, CANX, CCT3, CCT4, CCT6A, CCT7, CCT8, CD81, CDC45, CDK1, CDK5RAP3, CDKAL1, CERS1, CHCHD3, CHP1, CHPF2, CHST14, CIAO1, COA3, COPA, COPB1, COPB2, COPE, COPG1, COPG2, COX4I1, COX5A, COX6C, COX7B, CUX1, DAD1, DCTN1, DDB1, DDOST, DDRGK1, DDX6, DERL2, DHDDS, DN…	GO_BiologicalProcess-GOA_09.02.2016_16h18	0.61	1	0.0053	1	[4, 5]	Group143	5.51196
GO:0051649	establishment of localization in cell	284	[AAAS, ABCC4, ACACA, ACSL3, AFG3L2, ALB, ARCN1, ARL1, ARL6IP1, ASPH, ATL3, ATP1B1, ATP2A2, ATP2B4, ATP2C1, ATP5A1, ATP5B, ATP5C1, ATP5D, ATP5F1, ATP5H, ATP5I, ATP5J, ATP5J2, ATP5L, ATP5O, ATP6AP1, ATP9A, ATPIF1, AUP1, B3GAT3, BCAP29, BCAP31, BSG, CANX, CD276, CDK1, CHP1, CLCN3, CNP, COPA, COPB1, COPB2, COPE, COPG1, COPG2, CPT1A, CSE1L, CUX1, DCTN1, DDOST, DERL1, DERL2, DNAJC19, DNAJC5, EMD, ERGIC…	GO_BiologicalProcess-GOA_09.02.2016_16h18	2.6e-26	3.9e-23	4.5e-42	3.9e-39	[3]	Group186	10.2675
GO:0008104	protein localization	280	[AAAS, ACSL3, AFG3L2, APOB, ARCN1, ARF3, ARL1, ARL6IP1, ASNA1, ASPH, ATP1B1, ATP1B3, ATP6AP1, ATP6V0A1, ATP6V0A2, ATP6V0D1, ATP6V1A, ATP6V1F, ATP6V1H, ATPIF1, AUP1, B3GAT3, BAG6, BCAP29, BCAP31, BSG, CANX, CCT3, CCT4, CCT6A, CCT7, CCT8, CD276, CD81, CDK1, CDK5RAP3, CHP1, COPA, COPB1, COPB2, COPE, COPG1, COPG2, CPT1A, CSE1L, DDOST, DERL1, DERL2, DHCR24, DNAJA1, DNAJA3, DNAJB2, DNAJB6, DNAJC19, DNA…	GO_BiologicalProcess-GOA_09.02.2016_16h18	1.8e-30	2.8e-27	4.5e-42	3.9e-39	[3]	Group186	10.9332
GO:0046483	heterocycle metabolic process	270	[AAAS, AAR2, ABCB6, ABCC1, ACACA, ADPGK, AIFM1, ASPH, ATP1B1, ATP2B4, ATP5A1, ATP5B, ATP5C1, ATP5D, ATP5EP2, ATP5F1, ATP5H, ATP5I, ATP5J, ATP5J2, ATP5L, ATP5O, ATP6V0A1, ATP6V0A2, ATP6V1A, ATPIF1, BZW1, C1QBP, CAD, CAND1, CAND2, CCT3, CCT4, CCT6A, CCT7, CCT8, CD81, CDC45, CDK1, CDK5RAP3, CDKAL1, CERS1, CHCHD3, CHP1, CIAO1, CNP, COX15, COX4I1, COX5A, COX6C, COX7B, CTPS1, CUX1, DCAKD, DDB1, DDRGK1,…	GO_BiologicalProcess-GOA_09.02.2016_16h18	6.4e-07	0.00079	0.0054	1	[3]	Group175	4.4791
GO:0006725	cellular aromatic compound metabolic process	269	[AAAS, AAR2, ABCB6, ABCC1, ACACA, ADPGK, AIFM1, ASPH, ATP1B1, ATP2B4, ATP5A1, ATP5B, ATP5C1, ATP5D, ATP5EP2, ATP5F1, ATP5H, ATP5I, ATP5J, ATP5J2, ATP5L, ATP5O, ATP6V0A1, ATP6V0A2, ATP6V1A, ATPIF1, BZW1, C1QBP, CAD, CAND1, CAND2, CCT3, CCT4, CCT6A, CCT7, CCT8, CD81, CDC45, CDK1, CDK5RAP3, CDKAL1, CERS1, CHCHD3, CHP1, CIAO1, CNP, COMT, COX15, COX4I1, COX5A, COX6C, COX7B, CTPS1, CUX1, DCAKD, DDB1, D…	GO_BiologicalProcess-GOA_09.02.2016_16h18	3.1e-07	0.00039	0.0054	1	[3]	Group175	4.4507
GO:0006139	nucleobase-containing compound metabolic process	261	[AAAS, AAR2, ACACA, ADPGK, AIFM1, ASPH, ATP1B1, ATP2B4, ATP5A1, ATP5B, ATP5C1, ATP5D, ATP5EP2, ATP5F1, ATP5H, ATP5I, ATP5J, ATP5J2, ATP5L, ATP5O, ATP6V0A1, ATP6V0A2, ATP6V1A, ATPIF1, BZW1, C1QBP, CAD, CAND1, CAND2, CCT3, CCT4, CCT6A, CCT7, CCT8, CD81, CDC45, CDK1, CDK5RAP3, CDKAL1, CERS1, CHCHD3, CHP1, CIAO1, CNP, COX15, COX4I1, COX5A, COX6C, COX7B, CTPS1, CUX1, DCAKD, DDB1, DDRGK1, DDX10, DDX6, …	GO_BiologicalProcess-GOA_09.02.2016_16h18	1e-06	0.0013	0.0054	1	[3, 4]	Group175	4.47148
GO:0043412	macromolecule modification	260	[AAAS, ADAM10, ADCK4, ALG1, ALG10, ALG10B, ALG11, ALG3, ALG5, ALG6, ALG8, ALG9, AMFR, ARCN1, ARL6IP5, ASPH, ATP2B4, ATP6AP1, ATP6AP2, B3GAT3, B4GALT7, B4GAT1, BAG6, BRAT1, CAD, CAND1, CAND2, CANX, CD81, CDC42BPG, CDK1, CDK5RAP3, CDKAL1, CHP1, COPA, COPB1, COPB2, COPE, COPG1, COPG2, DAD1, DCTN1, DDB1, DDOST, DDRGK1, DERL1, DERL2, DHDDS, DNAJA1, DNAJA3, DNAJB2, DOLK, DPAGT1, DPM1, DPY19L1, DSP, DYN…	GO_BiologicalProcess-GOA_09.02.2016_16h18	0.11	1	0.0053	1	[4]	Group143	6.14512
GO:0007275	multicellular organismal development	258	[ABCB6, ACSL3, ACSL4, ACTB, ADAM10, ADGRL2, ADGRV1, AFG3L2, AGPAT5, AIFM1, ALDH3A2, ALG5, APH1A, APOB, ARCN1, ARMC6, ASPH, ATP11C, ATP2B1, ATP2B4, ATP5A1, ATP5B, ATP5F1, ATP5J, ATP6AP1, ATP6AP2, ATP6V0D1, ATPIF1, ATRN, ATXN10, B4GAT1, BAG6, BSG, BSN, BZW2, C1QBP, CAD, CCDC47, CD276, CDK1, CDK5RAP3, CISD2, CKB, CLPTM1, CNP, COX7B, CUX1, CXADR, DAD1, DCTN1, DDX6, DHCR24, DHCR7, DHDDS, DNAJA3, DNAJB…	GO_BiologicalProcess-GOA_09.02.2016_16h18	0.0055	1	8.2e-05	0.058	[3]	Group263	4.91991
GO:0006793	phosphorus metabolic process	258	[ABHD12, ACACA, ACLY, ACOT8, ACSL3, ACSL4, ADAM10, ADCK3, ADCK4, ADPGK, AGK, AGPAT1, AGPAT2, AGPAT3, AGPAT4, AGPAT5, AKAP8L, ALG5, ARF3, ARL6IP5, ATP1A1, ATP1B1, ATP2B4, ATP5A1, ATP5B, ATP5C1, ATP5D, ATP5EP2, ATP5F1, ATP5H, ATP5I, ATP5J, ATP5J2, ATP5L, ATP5O, ATP6AP1, ATP6AP2, ATP6V0A1, ATP6V0A2, ATP6V1A, ATPIF1, BRAT1, CAD, CD81, CDC42BPG, CDIPT, CDK1, CDK5RAP3, CDS1, CDS2, CEPT1, CHP1, CHPT1, C…	GO_BiologicalProcess-GOA_09.02.2016_16h18	5.5e-09	7.3e-06	0.11	1	[3]	Group104	7.8491
GO:0006464	cellular protein modification process	257	[AAAS, ADAM10, ADCK4, ALG1, ALG10, ALG10B, ALG11, ALG3, ALG5, ALG6, ALG8, ALG9, AMFR, ARCN1, ARL6IP5, ASPH, ATP2B4, ATP6AP1, ATP6AP2, B3GAT3, B4GALT7, B4GAT1, BAG6, BRAT1, CAD, CAND1, CAND2, CANX, CD81, CDC42BPG, CDK1, CDK5RAP3, CHP1, COPA, COPB1, COPB2, COPE, COPG1, COPG2, DAD1, DCTN1, DDB1, DDOST, DDRGK1, DERL1, DERL2, DHDDS, DNAJA1, DNAJA3, DNAJB2, DOLK, DPAGT1, DPM1, DPY19L1, DSP, DYNC1LI1, E…	GO_BiologicalProcess-GOA_09.02.2016_16h18	0.035	1	0.0053	1	[5, 6]	Group143	6.32538
GO:0048522	positive regulation of cellular process	257	[ACACA, ACLY, ACSL3, ACSL4, ADAM10, ADGRL2, AGPAT1, AGPAT2, AIFM1, APH1A, APOB, ARL6IP5, ASPH, ATP11C, ATP1B1, ATP1B3, ATP2B4, ATP2C1, ATP6AP1, ATP6AP2, ATPIF1, BAG6, BCAP31, BRAT1, C1QBP, CAND1, CAND2, CCT3, CCT4, CCT6A, CCT7, CCT8, CD276, CD47, CD81, CDC42EP1, CDC45, CDK1, CDK5RAP3, CHP1, CIAO1, CLCN3, CLN6, COA3, COMT, CPT1A, CUX1, DDB1, DDRGK1, DERL1, DERL2, DHDDS, DNAJA1, DNAJA2, DNAJA3, DNA…	GO_BiologicalProcess-GOA_09.02.2016_16h18	0.099	1	1.1e-07	8.7e-05	[2, 3, 4]	Group118	5.19087
GO:0036211	protein modification process	257	[AAAS, ADAM10, ADCK4, ALG1, ALG10, ALG10B, ALG11, ALG3, ALG5, ALG6, ALG8, ALG9, AMFR, ARCN1, ARL6IP5, ASPH, ATP2B4, ATP6AP1, ATP6AP2, B3GAT3, B4GALT7, B4GAT1, BAG6, BRAT1, CAD, CAND1, CAND2, CANX, CD81, CDC42BPG, CDK1, CDK5RAP3, CHP1, COPA, COPB1, COPB2, COPE, COPG1, COPG2, DAD1, DCTN1, DDB1, DDOST, DDRGK1, DERL1, DERL2, DHDDS, DNAJA1, DNAJA3, DNAJB2, DOLK, DPAGT1, DPM1, DPY19L1, DSP, DYNC1LI1, E…	GO_BiologicalProcess-GOA_09.02.2016_16h18	0.035	1	0.0053	1	[4, 5]	Group143	6.32538
GO:0045184	establishment of protein localization	255	[AAAS, ACSL3, AFG3L2, APOB, ARCN1, ARF3, ARL6IP1, ASNA1, ASPH, ATP1B1, ATP6AP1, ATP6V0A1, ATP6V0A2, ATP6V0D1, ATP6V1A, ATP6V1F, ATP6V1H, ATPIF1, AUP1, B3GAT3, BAG6, BCAP29, BCAP31, BSG, CANX, CCT4, CCT6A, CCT7, CCT8, CD276, CDK1, CHP1, COPA, COPB1, COPB2, COPE, COPG1, COPG2, CPT1A, CSE1L, DDOST, DERL1, DERL2, DNAJA1, DNAJC19, DNAJC5, EMD, FAF2, GET4, GJA1, GLUD1, GOLT1B, GOSR1, GPR89A, HADHA, HAX…	GO_BiologicalProcess-GOA_09.02.2016_16h18	1e-34	1.5e-31	4.5e-42	3.9e-39	[3, 4]	Group186	12.1083
GO:0046907	intracellular transport	253	[AAAS, ACACA, ACSL3, AFG3L2, ARCN1, ARL1, ARL6IP1, ASPH, ATL3, ATP1B1, ATP2A2, ATP2B4, ATP2C1, ATP5A1, ATP5B, ATP5C1, ATP5D, ATP5F1, ATP5H, ATP5I, ATP5J, ATP5J2, ATP5L, ATP5O, ATP9A, ATPIF1, AUP1, B3GAT3, BCAP29, BCAP31, BSG, CANX, CDK1, CHP1, CNP, COPA, COPB1, COPB2, COPE, COPG1, COPG2, CPT1A, CSE1L, CUX1, DCTN1, DDOST, DERL1, DERL2, DNAJC19, DNAJC5, EMD, ERGIC1, FAF2, FLVCR1, GOLGA5, GOSR1, HAX…	GO_BiologicalProcess-GOA_09.02.2016_16h18	6.4e-38	9.8e-35	4.5e-42	3.9e-39	[4]	Group186	12.7008
GO:0010033	response to organic substance	250	[AAAS, ABCD3, ACACA, ACSL3, ACSL4, ADAM10, AGPAT1, AGPAT2, AIFM1, ALB, AMFR, APH1A, APOB, ASNA1, ASPH, ATP1A1, ATP2A2, ATP2B1, ATP2B4, ATP6AP1, ATP6V0A1, ATP6V0A2, ATP6V0D1, ATP6V1A, ATP6V1F, ATP6V1H, AUP1, BAG6, BCAP31, BSG, CAD, CCDC47, CD81, CDK1, CDK5RAP3, CERS1, CNP, COMT, CPT1A, CYC1, DCTN1, DDOST, DERL1, DERL2, DHCR24, DNAJA1, DNAJA3, DNAJB1, DNAJB11, DNAJB2, DNAJC5, DSG2, EEF1A1, EEF2, EM…	GO_BiologicalProcess-GOA_09.02.2016_16h18	4e-09	5.3e-06	8.3e-09	6.5e-06	[3]	Group268	7.93147
GO:0006796	phosphate-containing compound metabolic process	248	[ABHD12, ACACA, ACSL3, ADAM10, ADCK3, ADCK4, ADPGK, AGK, AGPAT1, AGPAT2, AGPAT3, AGPAT4, AGPAT5, AKAP8L, ALG5, ARF3, ARL6IP5, ATP1A1, ATP1B1, ATP2B4, ATP5A1, ATP5B, ATP5C1, ATP5D, ATP5EP2, ATP5F1, ATP5H, ATP5I, ATP5J, ATP5J2, ATP5L, ATP5O, ATP6AP1, ATP6AP2, ATP6V0A1, ATP6V0A2, ATP6V1A, ATPIF1, BRAT1, CAD, CD81, CDC42BPG, CDIPT, CDK1, CDK5RAP3, CDS1, CDS2, CEPT1, CHP1, CHPT1, CKB, CNP, COX15, COX4…	GO_BiologicalProcess-GOA_09.02.2016_16h18	8.6e-08	0.00011	0.11	1	[4]	Group104	7.6804
GO:0031323	regulation of cellular metabolic process	247	[ACACA, ACLY, ACOT8, ACSL3, AGPAT1, AIFM1, ARL6IP5, ASPH, ATP1A1, ATP2B4, ATP6AP1, ATP6AP2, ATPIF1, BAG6, BCAP31, BRAT1, BZW1, C1QBP, CAND1, CAND2, CCT3, CCT4, CCT6A, CCT7, CCT8, CD276, CD81, CDC45, CDK1, CDK5RAP3, CERS1, CHCHD3, CHP1, CIAO1, CISD1, CISD2, CLCN3, CLN6, COA3, COMT, CPT1A, CUX1, DDRGK1, DDX6, DERL1, DHCR24, DNAJA1, DNAJA3, DNAJB2, DNAJB6, DNAJC5, DYNC1LI1, EEF1A1, EEF2, EIF3H, ENO1…	GO_BiologicalProcess-GOA_09.02.2016_16h18	8.9e-12	1.2e-08	0.11	1	[3, 4]	Group104	4.06384
GO:0060255	regulation of macromolecule metabolic process	246	[AAAS, ACOT8, ACTB, AIFM1, APOB, ARL6IP5, ASPH, ATP1B1, ATP2B4, ATP6AP1, ATP6AP2, ATPIF1, BAG6, BCAP31, BRAT1, BZW1, C1QBP, CAND1, CAND2, CCT3, CCT4, CCT6A, CCT7, CCT8, CD276, CD81, CDC45, CDK1, CDK5RAP3, CERS1, CHCHD3, CHP1, CIAO1, CLN6, COA3, CUX1, DDRGK1, DDX6, DERL1, DERL2, DHCR24, DNAJA1, DNAJA3, DNAJB2, DNAJB6, DNAJC5, DYNC1LI1, EEF1A1, EEF2, EIF3H, ENO1, ERLIN2, FADS1, FANCI, FASN, FKBP8, …	GO_BiologicalProcess-GOA_09.02.2016_16h18	4.2e-11	5.7e-08	0.11	1	[3, 4]	Group104	4.10137
GO:0010467	gene expression	245	[AAAS, AAR2, ACTB, ADAM10, AFG3L2, AIFM1, APH1A, APOB, ASPH, ATP1B1, ATP2B4, ATP6AP2, BZW1, C1QBP, CAND1, CAND2, CD81, CDC45, CDK1, CDK5RAP3, CDKAL1, CHCHD3, CHP1, CIAO1, COA3, COX4I1, COX5A, COX6C, COX7B, CPD, CUX1, DDOST, DDRGK1, DDX6, DHCR24, DNAJA3, DNAJB6, DNAJC5, EARS2, EEF1A1, EEF1G, EEF2, EIF3H, ENO1, ERLIN2, FADS1, FARSA, FASN, FASTKD5, FKBP8, FUBP3, GAPDH, GCN1, GJA1, GLG1, GTF2I, HAT1,…	GO_BiologicalProcess-GOA_09.02.2016_16h18	2.6e-06	0.0031	0.084	1	[4]	Group177	4.46022
GO:1901564	organonitrogen compound metabolic process	245	[ABCB6, ABCC1, ABHD12, ACACA, ACSL3, ADPGK, AGK, ALDH3A2, ATP1B1, ATP2B4, ATP5A1, ATP5B, ATP5C1, ATP5D, ATP5EP2, ATP5F1, ATP5H, ATP5I, ATP5J, ATP5J2, ATP5L, ATP5O, ATP6AP2, ATP6V0A1, ATP6V0A2, ATP6V1A, ATPIF1, B3GAT3, B4GALT7, B4GAT1, C1QBP, CAD, CDKAL1, CDS1, CEPT1, CERS1, CERS2, CERS4, CERS5, CERS6, CHP1, CHPF2, CHPT1, CHST14, CKB, CLN6, COA3, COMT, COX15, COX4I1, COX5A, CPD, CPT1A, CTPS1, DCAK…	GO_BiologicalProcess-GOA_09.02.2016_16h18	1.1e-21	1.7e-18	0.14	1	[3]	Group153	10.1618
GO:0080090	regulation of primary metabolic process	242	[ACOT8, ACSL3, AIFM1, APOB, ARL6IP5, ASPH, ATP1A1, ATP2B4, ATP6AP1, ATP6AP2, ATPIF1, BAG6, BCAP31, BRAT1, BZW1, C1QBP, CAND1, CAND2, CCT3, CCT4, CCT6A, CCT7, CCT8, CD276, CD81, CDC45, CDK1, CDK5RAP3, CERS1, CHCHD3, CHP1, CIAO1, CLN6, COA3, COMT, CPT1A, CUX1, DDRGK1, DDX6, DERL1, DERL2, DHCR24, DHCR7, DNAJA1, DNAJA3, DNAJB2, DNAJB6, DNAJC5, DYNC1LI1, EEF1A1, EEF2, EIF3H, ENO1, ERLIN2, FADS1, FANCI…	GO_BiologicalProcess-GOA_09.02.2016_16h18	6e-12	8.4e-09	0.11	1	[3, 4]	Group104	4.03737
GO:1902582	single-organism intracellular transport	241	[ACACA, ACSL3, AFG3L2, ARCN1, ARL1, ARL6IP1, ASPH, ATL3, ATP1B1, ATP2A2, ATP2B4, ATP2C1, ATP5A1, ATP5B, ATP5C1, ATP5D, ATP5F1, ATP5H, ATP5I, ATP5J, ATP5J2, ATP5L, ATP5O, ATP9A, ATPIF1, AUP1, BCAP29, BCAP31, BSG, CANX, CDK1, CHP1, CNP, COPA, COPB1, COPB2, COPE, COPG1, COPG2, CPT1A, CSE1L, CUX1, DCTN1, DDOST, DERL1, DERL2, DNAJC19, DNAJC5, EMD, ERGIC1, FAF2, FLVCR1, GOLGA5, GOSR1, HAX1, HK2, HM13, …	GO_BiologicalProcess-GOA_09.02.2016_16h18	5.8e-39	8.8e-36	4.5e-42	3.9e-39	[4, 5]	Group186	13.2345
GO:0044271	cellular nitrogen compound biosynthetic process	240	[AAAS, ABCB6, ACACA, AGK, ASPH, ATP2B4, ATP5A1, ATP5B, ATP5C1, ATP5D, ATP5EP2, ATP5F1, ATP5H, ATP5I, ATP5J, ATP5J2, ATP5L, ATP5O, ATP6V0A1, ATP6V0A2, ATPIF1, BZW1, C1QBP, CAD, CAND1, CAND2, CCT4, CD81, CDC45, CDK1, CDK5RAP3, CDKAL1, CERS1, CERS2, CERS4, CERS5, CERS6, CHCHD3, CHP1, CIAO1, COA3, COX15, COX4I1, COX5A, COX6C, COX7B, CTPS1, CUX1, DCAKD, DDB1, DDOST, DDRGK1, DDX6, DEGS1, DNAJA3, DNAJB6…	GO_BiologicalProcess-GOA_09.02.2016_16h18	0.0011	1	0.14	1	[4]	Group153	4.77327
GO:0015031	protein transport	237	[AAAS, ACSL3, AFG3L2, APOB, ARCN1, ARF3, ARL6IP1, ASPH, ATP1B1, ATP6AP1, ATP6V0A1, ATP6V0A2, ATP6V0D1, ATP6V1A, ATP6V1F, ATP6V1H, ATPIF1, AUP1, B3GAT3, BCAP29, BCAP31, BSG, CANX, CD276, CDK1, CHP1, COPA, COPB1, COPB2, COPE, COPG1, COPG2, CPT1A, CSE1L, DDOST, DERL1, DERL2, DNAJA1, DNAJC19, DNAJC5, EMD, FAF2, GJA1, GLUD1, GOLT1B, GOSR1, GPR89A, HADHA, HAX1, HM13, HMGCR, HSP90AA1, HSP90AB1, HSPA4, H…	GO_BiologicalProcess-GOA_09.02.2016_16h18	4.7e-32	7.1e-29	4.5e-42	3.9e-39	[4, 5]	Group186	12.1352
GO:0048731	system development	237	[ABCB6, ACSL3, ACSL4, ACTB, ADAM10, ADGRL2, ADGRV1, AFG3L2, AGPAT5, AIFM1, ALDH3A2, APH1A, APOB, ARCN1, ARMC6, ATP11C, ATP2B1, ATP2B4, ATP5B, ATP5F1, ATP5J, ATP6AP1, ATP6AP2, ATP6V0D1, ATPIF1, ATRN, ATXN10, B4GAT1, BAG6, BSG, BSN, BZW2, CAD, CD276, CDK1, CDK5RAP3, CKB, CLPTM1, CNP, COX7B, CUX1, CXADR, DCTN1, DDX6, DHCR24, DHCR7, DHDDS, DNAJA3, DNAJB6, DNAJC19, DNAJC5, DSG2, DSP, EBP, EEF2, EFNB1,…	GO_BiologicalProcess-GOA_09.02.2016_16h18	0.044	1	8.2e-05	0.058	[3, 4]	Group263	5.0706
GO:0048519	negative regulation of biological process	229	[AAAS, ACOT8, ACSL4, ADAM10, ADGRV1, ALB, ASPH, ATAD3A, ATP1A1, ATP2A2, ATP2B4, ATP5A1, ATP5B, ATPIF1, B4GALT7, BAG6, BNIP1, C1QBP, CAND1, CD276, CDC45, CDK1, CDK5RAP3, CERS1, CHCHD3, CHP1, COMT, CUX1, CXADR, DAD1, DDB1, DDX6, DERL2, DHCR24, DHDDS, DNAJA1, DNAJA3, DNAJB1, DNAJB2, DNAJB6, DNAJC5, DYNC1LI1, EI24, EMD, ENO1, ERLIN2, FAF2, FANCI, FASN, FKBP8, GAPDH, GJA1, GLA, GLG1, GNAI3, GTF2I, HAD…	GO_BiologicalProcess-GOA_09.02.2016_16h18	0.0019	1	1.1e-07	8.7e-05	[1, 2, 3]	Group118	4.77581
GO:0048583	regulation of response to stimulus	219	[AAAS, ACTB, ADAM10, AGPAT1, AGPAT2, ALB, ARL6IP5, ASPH, ATP1B1, ATP2A2, ATP2B4, ATP2C1, ATP6AP1, ATP6AP2, ATP6V1H, ATPIF1, BAG2, BAG6, BCAP31, C1QBP, CD276, CD47, CD81, CDK1, CDK5RAP3, CHP1, CXADR, DDRGK1, DERL2, DNAJA1, DNAJA3, DNAJB1, DNAJB6, DNAJC7, ELMOD2, EMD, FASN, FBN3, FKBP8, GALNT11, GJA1, GLG1, GNB1, GOLT1B, GPAT3, GPR89A, GTF2I, HACD3, HAX1, HIST1H3A, HLA-A, HLA-B, HLA-C, HMGCR, HSP90…	GO_BiologicalProcess-GOA_09.02.2016_16h18	0.87	1	0.11	1	[2, 3]	Group104	5.59101
GO:0044711	single-organism biosynthetic process	215	[ABCD3, ACACA, ACLY, ACOT8, ACSL3, ACSL4, ADCK3, AGK, AGPAT1, AGPAT2, AGPAT3, AGPAT4, AGPAT5, ALDH3A2, ALG1, ALG10, ALG10B, ALG11, ALG3, ALG5, ALG6, ALG8, ALG9, APOB, ARF3, ATP1A1, ATP2B4, ATP5A1, ATP5B, ATP5C1, ATP5D, ATP5EP2, ATP5F1, ATP5H, ATP5I, ATP5J, ATP5J2, ATP5L, ATP5O, ATP6V0A1, ATP6V0A2, ATPIF1, B3GAT3, B4GALT7, B4GAT1, C1QBP, CAD, CCT3, CCT4, CCT6A, CCT7, CCT8, CDC45, CDIPT, CDS1, CDS2…	GO_BiologicalProcess-GOA_09.02.2016_16h18	2.5e-25	3.8e-22	0.0054	1	[3]	Group175	11.4483
GO:0022607	cellular component assembly	211	[AAR2, ABCC4, ACACA, ACAD9, ACSL3, ACTB, ADGRL2, AFG3L2, AIFM1, AMFR, APOB, ATL3, ATP6V0A1, ATP6V0A2, ATP6V0D1, ATPIF1, ATXN10, ATXN2L, BAG6, BCS1L, BSN, C1QBP, CAND1, CAND2, CCT3, CCT8, CD151, CDC42EP1, CDC45, CDK1, CHP1, CIAO1, COA3, COX15, CPT1A, DDX6, DERL1, DGAT1, DNAAF5, DNAJB1, DNAJB11, DNAJB2, DNAJB6, DPAGT1, ECSIT, EIF3H, FAM96B, FASN, FASTKD2, GJA1, GPAA1, HAT1, HAX1, HIST1H3A, HM13, HM…	GO_BiologicalProcess-GOA_09.02.2016_16h18	1.4e-08	1.9e-05	0.00059	0.39	[3]	Group154	8.14043
GO:0070727	cellular macromolecule localization	204	[ACSL3, AFG3L2, ARCN1, ARL1, ARL6IP1, ASNA1, ASPH, ATP1B1, ATP1B3, ATPIF1, AUP1, B3GAT3, BAG6, BCAP29, BCAP31, BSG, CCT3, CCT4, CCT6A, CCT7, CCT8, CD81, CDK1, CDK5RAP3, CHP1, COPA, COPB1, COPB2, COPG1, COPG2, CSE1L, DDOST, DERL1, DERL2, DNAJA1, DNAJA3, DNAJB6, DNAJC19, EMD, FAF2, GET4, GPAA1, HAX1, HK2, HM13, HSP90AA1, HSP90AB1, HSPA4, HSPA5, HSPA8, HSPA9, HSPH1, HUWE1, ICMT, IPO4, IPO5, IPO7, IP…	GO_BiologicalProcess-GOA_09.02.2016_16h18	2.9e-29	4.4e-26	2.2e-34	1.9e-31	[3]	Group192	12.5538
GO:0034613	cellular protein localization	204	[ACSL3, AFG3L2, ARCN1, ARL1, ARL6IP1, ASNA1, ASPH, ATP1B1, ATP1B3, ATPIF1, AUP1, B3GAT3, BAG6, BCAP29, BCAP31, BSG, CCT3, CCT4, CCT6A, CCT7, CCT8, CD81, CDK1, CDK5RAP3, CHP1, COPA, COPB1, COPB2, COPG1, COPG2, CSE1L, DDOST, DERL1, DERL2, DNAJA1, DNAJA3, DNAJB6, DNAJC19, EMD, FAF2, GET4, GPAA1, HAX1, HK2, HM13, HSP90AA1, HSP90AB1, HSPA4, HSPA5, HSPA8, HSPA9, HSPH1, HUWE1, ICMT, IPO4, IPO5, IPO7, IP…	GO_BiologicalProcess-GOA_09.02.2016_16h18	1.7e-29	2.6e-26	2.2e-34	1.9e-31	[4]	Group192	12.6316
GO:0070887	cellular response to chemical stimulus	204	[AAAS, ACACA, ADAM10, AGPAT1, AGPAT2, AIFM1, AMFR, APH1A, APOB, ARL6IP5, ASNA1, ASPH, ATP1A1, ATP2A2, ATP2B1, ATP2B4, ATP6AP1, ATP6V0A1, ATP6V0A2, ATP6V0D1, ATP6V1A, ATP6V1F, ATP6V1H, C1QBP, CAD, CD81, CDK1, CDK5RAP3, CERS1, COMT, CPT1A, CXADR, CYP51A1, DCTN1, DERL1, DERL2, DNAJA2, DNAJA3, DNAJB11, DNAJC5, EEF1A1, EEF2, EMD, EPHX1, FASN, FBN3, FKBP8, GAPDH, GLG1, GNB1, GNB2, GOLT1B, HAX1, HLA-A, …	GO_BiologicalProcess-GOA_09.02.2016_16h18	0.0025	1	8.3e-09	6.5e-06	[3]	Group268	6.8296
GO:0048523	negative regulation of cellular process	203	[ACOT8, ADAM10, ADGRV1, ALB, ASPH, ATAD3A, ATP1A1, ATP2B4, ATP5A1, ATP5B, ATPIF1, B4GALT7, BAG6, BNIP1, C1QBP, CD276, CDC45, CDK1, CDK5RAP3, CERS1, CHCHD3, CHP1, COMT, CUX1, CXADR, DAD1, DDB1, DDX6, DERL2, DHCR24, DHDDS, DNAJA1, DNAJA3, DNAJB1, DNAJB2, DNAJB6, DNAJC5, DYNC1LI1, EI24, EMD, ENO1, ERLIN2, FANCI, FASN, FKBP8, GAPDH, GJA1, GLA, GLG1, GNAI3, HADHA, HAT1, HAX1, HIGD1A, HIST1H3A, HK2, HM…	GO_BiologicalProcess-GOA_09.02.2016_16h18	0.00036	0.38	1.1e-07	8.7e-05	[2, 3, 4]	Group118	4.60005
GO:1901362	organic cyclic compound biosynthetic process	200	[AAAS, ABCB6, ACACA, ACLY, ACOT8, APOB, ASPH, ATP1A1, ATP2B4, ATP5A1, ATP5B, ATP5C1, ATP5D, ATP5EP2, ATP5F1, ATP5H, ATP5I, ATP5J, ATP5J2, ATP5L, ATP5O, ATP6V0A1, ATP6V0A2, ATPIF1, BZW1, C1QBP, CAD, CAND1, CAND2, CCT4, CD81, CDC45, CDK1, CDK5RAP3, CERS1, CHCHD3, CHP1, CIAO1, COX15, COX4I1, COX5A, COX6C, COX7B, CTPS1, CUX1, CYB5R3, CYP51A1, DCAKD, DDB1, DDRGK1, DHCR24, DHCR7, DNAJA3, DNAJB6, DNAJC5…	GO_BiologicalProcess-GOA_09.02.2016_16h18	3.4e-06	0.0041	0.0054	1	[4]	Group175	4.32994
GO:0043933	macromolecular complex subunit organization	196	[AAR2, ACACA, ACAD9, ACSL3, ACTB, AFG3L2, AIFM1, AMFR, APOB, ASPH, ATL3, ATP6V0A1, ATP6V0A2, ATPIF1, ATXN10, ATXN2L, BAG6, BCS1L, C1QBP, CAND1, CAND2, CCT3, CCT8, CDC42EP1, CDC45, CDK1, CHP1, COA3, COX15, CPT1A, DDB1, DDX6, DERL1, DGAT1, DNAAF5, DNAJB11, DNAJB6, DPAGT1, DSP, ECSIT, EIF3H, FASN, FASTKD2, GJA1, GPAA1, HAT1, HAX1, HIST1H3A, HM13, HMGCR, HSP90AA1, HSPA4, HSPA8, HSPD1, HUWE1, IGF1R, I…	GO_BiologicalProcess-GOA_09.02.2016_16h18	0.00019	0.2	0.00059	0.39	[3]	Group154	7.2165
GO:0009893	positive regulation of metabolic process	191	[ACACA, ACLY, ACSL3, ACTB, AGPAT1, AHSA1, AIFM1, APH1A, APOB, ARL1, ARL6IP5, ASPH, ATP1B1, ATP1B3, ATP2B4, ATP6AP1, ATPIF1, B3GAT3, BAG6, BCAP31, BRAT1, C1QBP, CAND1, CAND2, CCT3, CCT4, CCT6A, CCT7, CCT8, CD276, CD81, CDC42EP1, CDK1, CDK5RAP3, CHP1, CLCN3, CLN6, COA3, COMT, CPT1A, CUX1, CYB5B, DDRGK1, DERL1, DNAJA3, DNAJB1, DNAJB11, DNAJB2, DNAJB6, DNAJC5, EEF2, ELMOD2, ERLIN2, FANCI, FASN, FUBP3…	GO_BiologicalProcess-GOA_09.02.2016_16h18	0.078	1	0.11	1	[2, 3, 4]	Group104	5.05826
GO:0055085	transmembrane transport	191	[AAAS, ABCB10, ABCB6, ABCB7, ABCB8, ABCC1, ABCC4, ABCD3, ACACA, AFG3L2, ALB, ANO10, ASPH, ATP11C, ATP13A1, ATP13A3, ATP1A1, ATP1B1, ATP1B3, ATP2A2, ATP2B1, ATP2B4, ATP2C1, ATP5A1, ATP5B, ATP5C1, ATP5D, ATP5EP2, ATP5F1, ATP5H, ATP5I, ATP5J, ATP5J2, ATP5L, ATP5O, ATP6AP1, ATP6V0A1, ATP6V0A2, ATP6V0D1, ATP6V1A, ATP6V1F, ATP6V1H, ATP8B2, CHP1, CLCC1, CLCN3, CLCN7, COX15, COX4I1, COX5A, COX6C, COX7B, …	GO_BiologicalProcess-GOA_09.02.2016_16h18	1.4e-29	2.2e-26	4.5e-42	3.9e-39	[3, 4, 5]	Group186	13.0822
GO:0048869	cellular developmental process	189	[ABCC4, ACSL4, ACTB, ADAM10, ADGRV1, AFG3L2, AGPAT5, AIFM1, APH1A, APOB, ARMC6, ATP11C, ATP2A2, ATP2B4, ATP5B, ATP6AP1, ATP6V0D1, ATPIF1, ATXN10, B4GAT1, BAG6, BCAP29, BZW2, C1QBP, CAND1, CCDC47, CD276, CDC42EP1, CDK1, CDK5RAP3, CLPTM1, CNP, CPT1A, CUX1, CXADR, DDX6, DHCR7, DHDDS, DNAAF5, DNAJA3, DNAJB6, DSP, EEF2, EFNB1, EMD, FADS1, FAM134C, FAM213A, FASN, FKBP8, FLVCR1, GALNT11, GJA1, GLG1, GPA…	GO_BiologicalProcess-GOA_09.02.2016_16h18	2.1e-05	0.024	8.2e-05	0.058	[3]	Group263	4.38617
GO:0033554	cellular response to stress	187	[AAAS, AIFM1, ALB, AMFR, ARL6IP5, ASNA1, ATP1B1, ATP2A2, ATP6V0D1, ATPIF1, AUP1, BAG2, BAG6, BCAP31, BRAT1, CCDC47, CDC45, CDK1, CDK5RAP3, CLPB, COMT, DCTN1, DDB1, DDRGK1, DERL1, DERL2, DNAJA1, DNAJB1, DNAJB11, DNAJB2, DNAJB6, DNAJC7, EEF2, ERLIN2, ERP44, FADS1, FAF2, FANCD2, FANCI, FASN, GCN1, GET4, GNB1, HACD3, HAX1, HK2, HM13, HMGCR, HSP90AA1, HSP90AB1, HSPA1A, HSPA5, HSPA8, HSPB1, HSPH1, HUWE…	GO_BiologicalProcess-GOA_09.02.2016_16h18	6.8e-12	9.6e-09	0.049	1	[3]	Group12	9.18017
GO:1901135	carbohydrate derivative metabolic process	185	[ABHD12, ACACA, ACOT8, ADPGK, ALG1, ALG10, ALG10B, ALG11, ALG3, ALG5, ALG6, ALG8, ALG9, ARCN1, ATP1B1, ATP2B4, ATP5A1, ATP5B, ATP5C1, ATP5D, ATP5EP2, ATP5F1, ATP5H, ATP5I, ATP5J, ATP5J2, ATP5L, ATP5O, ATP6V0A1, ATP6V0A2, ATP6V1A, ATPIF1, B3GAT3, B4GALT7, B4GAT1, CAD, CANX, CHP1, CHPF2, CHST14, CLN6, COPA, COPB1, COPB2, COPE, COPG1, COPG2, COX15, COX4I1, COX5A, CTPS1, DAD1, DCAKD, DCTN1, DDOST, DE…	GO_BiologicalProcess-GOA_09.02.2016_16h18	4.2e-27	6.3e-24	8.4e-07	0.00063	[3]	Group159	12.7323
GO:0010646	regulation of cell communication	183	[AGPAT1, AGPAT2, ARL6IP5, ASPH, ATP2A2, ATP2B4, ATP2C1, ATP6AP1, ATP6AP2, ATPIF1, BCAP31, C1QBP, CD81, CDK1, CDK5RAP3, CHP1, CPT1A, CXADR, DDRGK1, DNAJA1, DNAJA3, EMD, FASN, FKBP8, GALNT11, GJA1, GLG1, GLUD1, GNB1, GOLT1B, GPAT3, GPR89A, HACD3, HADHA, HAX1, HMGCR, HSP90AB1, HSPA1A, HSPA5, HSPB1, HSPH1, ICMT, IGF1R, IRAK1, IRS4, ITGA5, ITGA6, ITGB1, ITM2C, JPH1, JUP, LAMTOR1, LAMTOR3, LEMD2, LEMD3…	GO_BiologicalProcess-GOA_09.02.2016_16h18	0.76	1	0.11	1	[3, 4]	Group104	5.75653
GO:1902589	single-organism organelle organization	182	[ABCC4, AFG3L2, AIFM1, APOO, ARCN1, ATP1B1, ATP2C1, ATP6V0D1, ATPIF1, ATXN10, BAG6, BNIP1, C1QBP, CCT3, CCT4, CCT6A, CCT7, CCT8, CDC42BPG, CDC42EP1, CDK1, CHCHD3, CHP1, CISD2, CLCN3, CNP, COA3, COPA, COPB1, COPB2, COPE, COPG1, CXADR, DCTN1, DDB1, DHDDS, DNAAF5, DNAJB6, DSP, DYNC1LI1, EARS2, FANCD2, FASTKD5, FUNDC1, GAPDH, GNAI3, GOSR1, HAT1, HAX1, HK2, HSP90AA1, HSPA1A, HSPA2, HSPA4, HUWE1, IGF1R…	GO_BiologicalProcess-GOA_09.02.2016_16h18	0.031	1	8.3e-12	6.7e-09	[3, 4]	Group559	6.51862
GO:0030154	cell differentiation	181	[ACSL4, ACTB, ADAM10, ADGRV1, AFG3L2, AGPAT5, AIFM1, APH1A, APOB, ARMC6, ATP11C, ATP2A2, ATP2B4, ATP5B, ATP6AP1, ATPIF1, ATXN10, B4GAT1, BAG6, BCAP29, BZW2, C1QBP, CAND1, CCDC47, CD276, CDK1, CDK5RAP3, CLPTM1, CNP, CPT1A, CUX1, CXADR, DDX6, DHCR7, DHDDS, DNAJA3, DNAJB6, DSP, EEF2, EFNB1, EMD, FADS1, FAM134C, FAM213A, FASN, FKBP8, FLVCR1, GJA1, GLG1, GPAT4, HAX1, HLA-B, HMGCR, HRNR, HSP90AA1, HSP9…	GO_BiologicalProcess-GOA_09.02.2016_16h18	0.00023	0.24	8.2e-05	0.058	[4]	Group263	4.49801
GO:0023051	regulation of signaling	180	[AGPAT1, AGPAT2, ARL6IP5, ASPH, ATP1A1, ATP1B1, ATP1B3, ATP2A2, ATP2B1, ATP2B4, ATP2C1, ATP6AP1, ATP6AP2, ATPIF1, BCAP31, C1QBP, CAMLG, CD81, CDK1, CDK5RAP3, CHP1, CPT1A, CXADR, DDRGK1, DNAJA1, DNAJA3, EMD, FASN, FKBP8, GALNT11, GJA1, GLG1, GLUD1, GNB1, GOLT1B, GPAT3, GPR89A, HACD3, HADHA, HAX1, HMGCR, HSP90AB1, HSPA1A, HSPA5, HSPB1, HSPH1, ICMT, IGF1R, IRAK1, IRS4, ITGA5, ITGA6, ITGB1, ITM2C, JP…	GO_BiologicalProcess-GOA_09.02.2016_16h18	0.93	1	0.11	1	[2, 3]	Group104	5.68361
GO:0071310	cellular response to organic substance	172	[AAAS, ACACA, AGPAT1, AGPAT2, AIFM1, AMFR, APH1A, APOB, ASNA1, ATP1A1, ATP2B1, ATP2B4, ATP6AP1, ATP6V0A1, ATP6V0A2, ATP6V0D1, ATP6V1A, ATP6V1F, ATP6V1H, CAD, CD81, CDK5RAP3, CERS1, CPT1A, DCTN1, DERL1, DERL2, DNAJA3, DNAJB11, DNAJC5, EEF1A1, EEF2, EMD, FASN, FBN3, FKBP8, GAPDH, GLG1, GNB1, GNB2, GOLT1B, HAX1, HLA-A, HLA-B, HLA-C, HMGCR, HSP90AB1, HSPA1A, HSPA5, HSPA9, HSPB1, IGF1R, IPO5, IRAK1, I…	GO_BiologicalProcess-GOA_09.02.2016_16h18	0.0024	1	0.11	1	[4]	Group104	6.98903
GO:0061024	membrane organization	172	[AAAS, ACSL3, ACTB, AFG3L2, APOO, ARCN1, ARL6IP1, ASNA1, ATP11C, ATP1B1, ATP1B3, ATP2A2, ATP8B2, ATP9A, ATPIF1, BAG6, BNIP1, BSG, CDK1, CHCHD3, CHP1, CLCN3, CNP, COPA, COPB1, COPB2, COPE, COPG1, COPG2, DCTN1, DDOST, DHCR24, DNAJA3, EMD, GET4, GJA1, GNAI3, GOSR1, HK2, HSP90AA1, HSPA1A, HSPA4, HSPA8, ICMT, IMMT, ITGB1, JUP, KDELR1, LEMD2, LMAN1, LNPEP, LPCAT2, MIA3, MTCH1, MTCH2, MYO1C, NDC1, NDUFA…	GO_BiologicalProcess-GOA_09.02.2016_16h18	2.1e-32	3.2e-29	2.2e-34	1.9e-31	[3]	Group192	14.6134
GO:0071822	protein complex subunit organization	170	[ACACA, ACAD9, AFG3L2, AIFM1, AMFR, ASPH, ATL3, ATP6V0A1, ATP6V0A2, ATPIF1, ATXN10, BCS1L, CAND1, CAND2, CCT3, CCT8, CDC42EP1, CDK1, CHP1, COA3, COX15, CPT1A, DERL1, DNAAF5, DNAJB11, DNAJB6, DPAGT1, DSP, ECSIT, FASN, GJA1, GPAA1, HAT1, HAX1, HIST1H3A, HM13, HMGCR, HSP90AA1, HSPA4, HSPA8, HSPD1, IGF1R, IKBKAP, IPO4, IPO5, IRAK1, ITGB1, JUP, KCTD5, KEAP1, KPNB1, LMAN1, MCM7, MCU, MDN1, MIA3, MRPL14…	GO_BiologicalProcess-GOA_09.02.2016_16h18	2.8e-09	3.8e-06	0.00059	0.39	[4]	Group154	8.76289
GO:0032879	regulation of localization	167	[AAAS, ACSL3, ACSL4, ADAM10, APOB, ASPH, ATP1A1, ATP1B1, ATP1B3, ATP2A2, ATP2B4, ATP6AP1, ATPIF1, B3GAT3, BCAP31, C1QBP, CCT3, CCT4, CCT6A, CCT7, CCT8, CD276, CD47, CD81, CDK1, CDK5RAP3, CHP1, CLCN3, CLCN7, COMT, CPT1A, DERL2, DNAJA1, DNAJB2, DNAJB6, DNAJC5, DSG2, DSP, EMD, GJA1, GLUD1, GOSR1, GPR89A, HADHA, HAX1, HK2, HMGCR, HSP90AB1, HSPA1A, HSPA2, HSPA5, HSPA8, HSPB1, HSPH1, HUWE1, IGF1R, IKBK…	GO_BiologicalProcess-GOA_09.02.2016_16h18	0.028	1	1.9e-38	1.7e-35	[2, 3]	Group202	6.59558
GO:1902580	single-organism cellular localization	167	[ACSL3, AFG3L2, ALB, ARCN1, ARL6IP1, ASNA1, ATP1B1, ATP1B3, ATP2A2, ATPIF1, BAG6, BSG, CANX, CDK1, CHP1, COPA, COPB1, COPB2, COPE, COPG1, CSE1L, DCTN1, DDOST, DNAJA3, DNAJC19, DNAJC5, EMD, GET4, HAX1, HSP90AA1, HSP90AB1, HSPA4, HSPA8, HSPA9, HUWE1, ICMT, IPO4, IPO5, IPO7, IPO8, IPO9, ITGB1, JUP, KEAP1, KPNA2, KPNB1, LMAN1, LRPPRC, MAVS, MTX1, MYO1C, NDC1, NDUFA13, NEFL, NPC1, NSF, NUP107, NUP133,…	GO_BiologicalProcess-GOA_09.02.2016_16h18	3.3e-23	4.9e-20	2.2e-34	1.9e-31	[3]	Group192	12.4256
GO:0016482	cytoplasmic transport	166	[AAAS, ACSL3, AFG3L2, ARCN1, ARL1, ASPH, ATL3, ATP2A2, ATP2B4, ATPIF1, AUP1, BCAP29, BCAP31, CDK1, CHP1, COPA, COPB1, COPB2, COPE, COPG1, COPG2, CSE1L, DCTN1, DDOST, DERL1, DERL2, DNAJC19, EMD, ERGIC1, FAF2, GOSR1, HAX1, HM13, HSP90AA1, HSP90AB1, HSPA4, HSPA8, HSPA9, HUWE1, IPO4, IPO5, IPO7, IPO8, IPO9, JPH1, JUP, KDELR1, KEAP1, KPNA2, KPNB1, LMAN1, LMAN2L, M6PR, MAVS, MCU, MGRN1, MIA3, MON2, MTX…	GO_BiologicalProcess-GOA_09.02.2016_16h18	1.4e-23	2.1e-20	4.5e-42	3.9e-39	[5]	Group186	12.5567
GO:0035556	intracellular signal transduction	164	[ACTB, AIFM1, ARF3, ARL1, ARL10, ARL5B, ARL6IP5, ASPH, ATP1B1, ATP2A2, ATP2B4, ATP2C1, ATP6AP1, ATP6AP2, BAG6, BCAP31, C1QBP, CD81, CDC42BPG, CDC42EP1, CDK1, CDK5RAP3, CHP1, DDRGK1, DGKE, DHCR24, DHDDS, DNAJA1, DNAJA3, FASN, FKBP8, GJA1, GNB1, GOLT1B, GPAT3, GPR89A, HACD3, HAX1, HIST1H3A, HMGCR, HSPA1A, HSPB1, HSPH1, ICMT, IGF1R, IRAK1, ITGB1, JPH1, KPNB1, KTN1, LAMTOR1, LAMTOR3, LEMD2, MAD2L1, M…	GO_BiologicalProcess-GOA_09.02.2016_16h18	0.85	1	0.11	1	[4, 5]	Group104	5.72626
GO:0065003	macromolecular complex assembly	164	[AAR2, ACACA, ACAD9, ACSL3, AFG3L2, AIFM1, AMFR, APOB, ATL3, ATP6V0A1, ATP6V0A2, ATPIF1, ATXN10, ATXN2L, BCS1L, C1QBP, CAND1, CAND2, CCT3, CCT8, CDC42EP1, CDC45, CDK1, CHP1, COA3, COX15, CPT1A, DDX6, DERL1, DGAT1, DNAAF5, DNAJB11, DPAGT1, ECSIT, EIF3H, FASN, FASTKD2, GJA1, GPAA1, HAT1, HAX1, HIST1H3A, HM13, HMGCR, HSP90AA1, HSPA4, HSPA8, HSPD1, IGF1R, IKBKAP, IPO4, IPO5, IRAK1, JUP, KCTD5, KEAP1,…	GO_BiologicalProcess-GOA_09.02.2016_16h18	4.1e-12	5.8e-09	0.00059	0.39	[4]	Group154	9.63572
GO:0051246	regulation of protein metabolic process	161	[ACOT8, AIFM1, ARL6IP5, ASPH, ATP2B4, ATP6AP1, ATP6AP2, ATPIF1, BAG6, BCAP31, BRAT1, C1QBP, CD276, CD81, CDK1, CDK5RAP3, CHP1, CLN6, COA3, DDRGK1, DDX6, DERL1, DERL2, DHCR24, DNAJA1, DNAJA3, DNAJB2, DNAJB6, DYNC1LI1, EEF1A1, EEF2, EIF3H, FANCI, FASN, GAPDH, GCN1, GJA1, GLG1, HACD3, HAX1, HMGCR, HSP90AA1, HSP90AB1, HSPA1A, HSPA2, HSPA5, HSPB1, HSPD1, HSPH1, IGF1R, IKBKAP, IRAK1, ITGA5, ITGB1, ITM2…	GO_BiologicalProcess-GOA_09.02.2016_16h18	0.61	1	0.11	1	[4, 5]	Group104	5.85242
GO:0006886	intracellular protein transport	159	[ACSL3, AFG3L2, ARCN1, ARL6IP1, ASPH, ATP1B1, ATPIF1, AUP1, B3GAT3, BCAP29, BCAP31, BSG, CDK1, CHP1, COPA, COPB1, COPB2, COPG1, COPG2, CSE1L, DDOST, DERL1, DERL2, DNAJC19, EMD, FAF2, HAX1, HM13, HSP90AA1, HSP90AB1, HSPA4, HSPA8, HSPA9, HUWE1, ICMT, IPO4, IPO5, IPO7, IPO8, IPO9, ITGB1, JUP, KDELR1, KDELR2, KEAP1, KPNA2, KPNB1, LMAN1, MAVS, MTX1, MYO1C, NDUFA13, NSF, NUP107, NUP133, NUP205, NUP93, …	GO_BiologicalProcess-GOA_09.02.2016_16h18	1.6e-30	2.4e-27	2.2e-34	1.9e-31	[5, 6]	Group192	14.8045
GO:0006629	lipid metabolic process	159	[ABCC1, ABCD3, ABHD12, ACACA, ACAD9, ACLY, ACOT8, ACSL3, ACSL4, AGK, AGPAT1, AGPAT2, AGPAT3, AGPAT4, AGPAT5, ALB, ALDH3A2, ALG1, ALG10, ALG10B, ALG11, ALG3, ALG5, ALG6, ALG8, ALG9, APOB, ARF3, ATP1A1, ATP5A1, ATP5B, CD81, CDIPT, CDS1, CDS2, CEPT1, CERS1, CERS2, CERS4, CERS5, CERS6, CHPT1, CLN6, COMT, CPT1A, CYB5R3, CYP51A1, DEGS1, DGAT1, DGKE, DHCR24, DHCR7, DHDDS, DOLK, DPAGT1, DPM1, EBP, ELOVL1…	GO_BiologicalProcess-GOA_09.02.2016_16h18	4.5e-17	6.6e-14	4.5e-23	3.8e-20	[3]	Group176	11.0879
GO:0006811	ion transport	158	[ABCC4, ABCD3, ACACA, ACSL3, ACSL4, ALB, ANO10, ARL6IP5, ASNA1, ASPH, ATP11C, ATP13A1, ATP13A3, ATP1A1, ATP1B1, ATP1B3, ATP2A2, ATP2B1, ATP2B4, ATP2C1, ATP5A1, ATP5B, ATP5C1, ATP5D, ATP5EP2, ATP5F1, ATP5H, ATP5I, ATP5J, ATP5J2, ATP5L, ATP5O, ATP6AP1, ATP6V0A1, ATP6V0A2, ATP6V0D1, ATP6V1A, ATP6V1F, ATP6V1H, ATP8B2, ATP9A, CHP1, CLCC1, CLCN3, CLCN7, CNNM3, COX15, COX4I1, COX5A, COX6C, COX7B, CPT1A,…	GO_BiologicalProcess-GOA_09.02.2016_16h18	1.3e-12	1.9e-09	4.5e-42	3.9e-39	[4, 5]	Group186	9.90596
GO:0048513	animal organ development	155	[ABCB6, ACSL3, ACTB, ADGRV1, AGPAT5, APH1A, ARCN1, ARMC6, ATP11C, ATP2B1, ATP2B4, ATP5F1, ATP5J, ATP6AP1, ATP6V0D1, ATPIF1, ATRN, BAG6, BSG, CAD, CD276, CDK1, CDK5RAP3, CKB, CLPTM1, CNP, CUX1, CXADR, DHCR24, DHCR7, DNAJA3, DNAJB6, DNAJC19, DNAJC5, DSG2, DSP, EBP, EEF2, EFNB1, EMD, FAM213A, FASN, FKBP8, FLG2, FLVCR1, GALNT11, GJA1, GLG1, GLUD1, GNB1, GPAT4, HAX1, HK2, HLA-B, HMGCR, HRNR, HSP90AB1,…	GO_BiologicalProcess-GOA_09.02.2016_16h18	0.003	1	0.00022	0.15	[3, 4, 5]	Group265	4.60624
GO:0031325	positive regulation of cellular metabolic process	155	[ACACA, ACLY, ACSL3, AGPAT1, AIFM1, ARL6IP5, ASPH, ATP2B4, ATP6AP1, ATPIF1, BCAP31, BRAT1, C1QBP, CAND1, CAND2, CCT3, CCT4, CCT6A, CCT7, CCT8, CD276, CD81, CDK1, CDK5RAP3, CHP1, CLCN3, CLN6, COA3, COMT, CPT1A, CUX1, DDRGK1, DERL1, DNAJA3, DNAJB2, DNAJC5, EEF2, ERLIN2, FANCI, FASN, FUBP3, GCN1, HACD3, HAX1, HEATR1, HMGCR, HSP90AA1, HSP90AB1, HSPA1A, HSPA2, HSPA5, HSPA8, HSPB1, HSPD1, HSPH1, IGF1R,…	GO_BiologicalProcess-GOA_09.02.2016_16h18	0.11	1	0.11	1	[3, 4, 5]	Group104	5.04065
GO:0044802	single-organism membrane organization	155	[AAAS, ACSL3, AFG3L2, APOO, ARCN1, ARL6IP1, ASNA1, ATP11C, ATP1B1, ATP1B3, ATP2A2, ATP8B2, ATP9A, ATPIF1, BAG6, BNIP1, BSG, CDK1, CHCHD3, CHP1, CNP, COPA, COPB1, COPB2, COPE, COPG1, DDOST, DNAJA3, EMD, GET4, GNAI3, GOSR1, HK2, HSP90AA1, HSPA1A, HSPA4, ICMT, IMMT, ITGB1, JUP, LEMD2, LMAN1, MTCH1, MTCH2, MYO1C, NDC1, NDUFA13, NPC1, NSF, NUP107, NUP133, NUP205, NUP210, NUP93, NUP98, OXA1L, PEX16, PE…	GO_BiologicalProcess-GOA_09.02.2016_16h18	2.7e-34	4.1e-31	2.2e-34	1.9e-31	[3, 4]	Group192	16.1964
GO:0008219	cell death	152	[AIFM1, ALB, APH1A, ARL6IP5, ATAD3A, ATPIF1, BAG6, BCAP29, BCAP31, BNIP1, BRAT1, C1QBP, CDK1, CDK5RAP3, CHP1, CLPTM1L, CSE1L, DAD1, DDB1, DHCR24, DNAJA1, DNAJA3, DNAJB6, DNAJC5, DSG2, DSP, EI24, EMC4, FASN, FKBP8, GAPDH, GHITM, GJA1, GNB1, HAX1, HIGD1A, HK2, HMGCR, HSP90AB1, HSPA1A, HSPA5, HSPA9, HSPB1, HSPD1, HSPH1, IGF1R, IGF2R, IRAK1, ITGA5, ITGA6, ITGB1, ITM2C, KPNB1, LRP1, MAD2L1, MAGED1, MC…	GO_BiologicalProcess-GOA_09.02.2016_16h18	0.0022	1	0.11	1	[3]	Group104	7.11611
GO:1901575	organic substance catabolic process	152	[ABCD3, ABHD12, ACAD9, ACOT8, ADPGK, AIFM1, AMFR, APOB, ATP2B4, ATPIF1, AUP1, BAG6, BCAP31, CCDC47, CD81, CDK1, CDK5RAP3, CHP1, CLN6, CNP, COMT, CPT1A, DDB1, DDRGK1, DDX6, DERL1, DERL2, DNAJB2, DPAGT1, DYNC1LI1, ENO1, ERLIN2, FAF2, FUCA2, GAPDH, GCDH, GET4, GJA1, GLA, GLUD1, GOLT1B, HADHA, HADHB, HK2, HM13, HMOX2, HSD17B11, HSP90AB1, HSPA5, HUWE1, KEAP1, KPNB1, LNPEP, LPCAT1, LRPPRC, MAD2L1, MAN1…	GO_BiologicalProcess-GOA_09.02.2016_16h18	2.2e-05	0.025	0.52	1	[3]	Group132	7.83505
GO:1901566	organonitrogen compound biosynthetic process	152	[ABCB6, ACACA, ACSL3, AGK, ALDH3A2, ATP2B4, ATP5A1, ATP5B, ATP5C1, ATP5D, ATP5EP2, ATP5F1, ATP5H, ATP5I, ATP5J, ATP5J2, ATP5L, ATP5O, ATP6V0A1, ATP6V0A2, ATPIF1, B3GAT3, B4GALT7, B4GAT1, C1QBP, CAD, CDKAL1, CDS1, CEPT1, CERS1, CERS2, CERS4, CERS5, CERS6, CHPF2, CHPT1, CHST14, COA3, COX15, CTPS1, DCAKD, DDOST, DDX6, DEGS1, DPAGT1, EARS2, EEF1A1, EEF1G, EEF2, EIF3H, ELOVL1, EXTL2, FARSA, GAPDH, GCN…	GO_BiologicalProcess-GOA_09.02.2016_16h18	7.6e-13	1e-09	2.8e-17	2.3e-14	[4]	Group123	10.1131
GO:0010604	positive regulation of macromolecule metabolic process	151	[ACTB, AIFM1, APOB, ARL6IP5, ASPH, ATP2B4, ATP6AP1, ATPIF1, BAG6, BCAP31, BRAT1, C1QBP, CAND1, CAND2, CCT3, CCT4, CCT6A, CCT7, CCT8, CD276, CD81, CDK1, CDK5RAP3, CHP1, CLN6, COA3, CUX1, DDRGK1, DERL1, DNAJA3, DNAJB2, DNAJC5, EEF2, ERLIN2, FANCI, FASN, FUBP3, GCN1, GJA1, HACD3, HAX1, HEATR1, HIST1H3A, HMGCR, HSP90AB1, HSPA1A, HSPA2, HSPA5, HSPA8, HSPB1, HSPD1, HSPH1, IGF1R, IRAK1, ITGA5, ITGA6, IT…	GO_BiologicalProcess-GOA_09.02.2016_16h18	0.075	1	0.11	1	[3, 4, 5]	Group104	4.96547
GO:0009966	regulation of signal transduction	151	[AGPAT1, AGPAT2, ARL6IP5, ASPH, ATP2B4, ATP2C1, ATP6AP1, ATP6AP2, ATPIF1, BCAP31, C1QBP, CD81, CDK1, CDK5RAP3, CHP1, DDRGK1, DNAJA1, DNAJA3, EMD, FASN, FKBP8, GALNT11, GJA1, GLG1, GNB1, GOLT1B, GPAT3, GPR89A, HACD3, HAX1, HMGCR, HSP90AB1, HSPA1A, HSPA5, HSPB1, HSPH1, ICMT, IGF1R, IRAK1, IRS4, ITGA5, ITGA6, ITGB1, ITM2C, JPH1, JUP, LAMTOR1, LAMTOR3, LEMD2, LEMD3, LRP1, MAGED1, MAVS, MCL1, MGRN1, M…	GO_BiologicalProcess-GOA_09.02.2016_16h18	0.56	1	0.11	1	[3, 4, 5]	Group104	5.40831
GO:0007166	cell surface receptor signaling pathway	145	[AAAS, ACTB, ADAM10, ADGRE5, ADGRL2, ADGRV1, AGPAT1, AGPAT2, APH1A, ATP6AP1, ATP6AP2, ATP6V0A1, ATP6V0A2, ATP6V0D1, ATP6V1A, ATP6V1F, ATP6V1H, BSG, CAMLG, CD151, CD47, CD81, DDB1, DNAJA3, EFNB1, EMD, FASN, FKBP8, GALNT11, GLG1, GOLT1B, HLA-A, HLA-B, HLA-C, HSP90AA1, HSP90AB1, HSPA1A, HSPA5, HSPB1, IGF1R, IGF2R, IRAK1, IRS4, ITGA5, ITGA6, ITGB1, ITM2C, JAGN1, JUP, KPNA2, KPNB1, KRT6B, LAMTOR1, LAM…	GO_BiologicalProcess-GOA_09.02.2016_16h18	0.032	1	0.0027	1	[4, 5]	Group133	4.83011
GO:0055114	oxidation-reduction process	145	[ABCC4, ABCD3, ACACA, ACAD9, ACLY, ACOT8, AGPAT1, AIFM1, ALDH3A2, ASPH, ATP5A1, ATP5B, ATP5C1, ATP5D, ATP5F1, ATP5H, ATP5I, ATP5J, ATP5J2, ATP5L, ATP5O, CISD1, COX15, COX4I1, COX5A, COX6C, COX7B, CPT1A, CYB5A, CYB5B, CYB5R3, CYC1, CYP20A1, CYP51A1, DEGS1, DHCR24, DHCR7, DHRS13, DHRS7, DHRS7B, ECSIT, ENO1, FADS1, FAM213A, FAR1, FASN, FASTKD1, FASTKD2, FASTKD5, FDFT1, GAPDH, GCDH, GLUD1, GNB1, GNB2…	GO_BiologicalProcess-GOA_09.02.2016_16h18	3.1e-20	4.6e-17	1.1e-18	9.8e-16	[3]	Group901	12.5108
GO:0016310	phosphorylation	145	[ADAM10, ADCK3, ADCK4, ADPGK, AGK, AKAP8L, ARL6IP5, ATP2B4, ATP5C1, ATP5D, ATP6AP1, ATP6AP2, BRAT1, CAD, CD81, CDC42BPG, CDK1, CDK5RAP3, CHP1, CKB, COX15, COX4I1, COX5A, DCAKD, DDRGK1, DGKE, DHDDS, DNAJA1, DNAJA3, DOLK, ENO1, FASN, FASTKD1, FASTKD2, FASTKD5, GAPDH, HACD3, HAX1, HK2, HMGCR, HSP90AB1, HSPA2, HSPA5, HSPB1, HSPH1, IGF1R, IKBKAP, IMPAD1, IRAK1, ITGA5, ITGA6, ITGB1, LAMTOR1, LAMTOR3, L…	GO_BiologicalProcess-GOA_09.02.2016_16h18	0.17	1	0.11	1	[5]	Group104	6.2635
GO:0012501	programmed cell death	144	[AIFM1, ALB, APH1A, ARL6IP5, ATAD3A, ATPIF1, BAG6, BCAP29, BCAP31, BNIP1, BRAT1, C1QBP, CDK1, CDK5RAP3, CLPTM1L, CSE1L, DAD1, DDB1, DHCR24, DNAJA1, DNAJA3, DNAJB6, DNAJC5, DSG2, DSP, EI24, EMC4, FASN, FKBP8, GAPDH, GHITM, GJA1, GNB1, HAX1, HIGD1A, HK2, HMGCR, HSP90AB1, HSPA1A, HSPA5, HSPA9, HSPB1, HSPD1, HSPH1, IGF1R, IGF2R, IRAK1, ITGA5, ITGA6, ITGB1, ITM2C, KPNB1, LRP1, MAD2L1, MAGED1, MCL1, MT…	GO_BiologicalProcess-GOA_09.02.2016_16h18	0.0028	1	0.11	1	[4]	Group104	7.14286
GO:0006461	protein complex assembly	144	[ACACA, ACAD9, AFG3L2, AIFM1, AMFR, ATL3, ATP6V0A1, ATP6V0A2, ATPIF1, ATXN10, BCS1L, CAND1, CAND2, CCT3, CCT8, CDC42EP1, CDK1, CHP1, COA3, COX15, CPT1A, DERL1, DNAAF5, DNAJB11, DPAGT1, ECSIT, FASN, GJA1, GPAA1, HAT1, HAX1, HIST1H3A, HM13, HMGCR, HSP90AA1, HSPA4, HSPA8, HSPD1, IGF1R, IKBKAP, IPO4, IPO5, IRAK1, JUP, KCTD5, KEAP1, KPNB1, LMAN1, MCM7, MCU, MDN1, NAP1L1, NCAM1, NCAPG, NCLN, NDC1, NDUF…	GO_BiologicalProcess-GOA_09.02.2016_16h18	5.6e-12	7.9e-09	0.00059	0.39	[4, 5]	Group154	10.0279
GO:0070271	protein complex biogenesis	144	[ACACA, ACAD9, AFG3L2, AIFM1, AMFR, ATL3, ATP6V0A1, ATP6V0A2, ATPIF1, ATXN10, BCS1L, CAND1, CAND2, CCT3, CCT8, CDC42EP1, CDK1, CHP1, COA3, COX15, CPT1A, DERL1, DNAAF5, DNAJB11, DPAGT1, ECSIT, FASN, GJA1, GPAA1, HAT1, HAX1, HIST1H3A, HM13, HMGCR, HSP90AA1, HSPA4, HSPA8, HSPD1, IGF1R, IKBKAP, IPO4, IPO5, IRAK1, JUP, KCTD5, KEAP1, KPNB1, LMAN1, MCM7, MCU, MDN1, NAP1L1, NCAM1, NCAPG, NCLN, NDC1, NDUF…	GO_BiologicalProcess-GOA_09.02.2016_16h18	5.6e-12	7.9e-09	0.00059	0.39	[3]	Group154	10.0279
GO:0006915	apoptotic process	141	[AIFM1, ALB, APH1A, ARL6IP5, ATAD3A, ATPIF1, BAG6, BCAP29, BCAP31, BNIP1, BRAT1, C1QBP, CDK1, CDK5RAP3, CLPTM1L, CSE1L, DAD1, DDB1, DHCR24, DNAJA1, DNAJA3, DNAJB6, DNAJC5, DSG2, DSP, EI24, EMC4, FASN, FKBP8, GAPDH, GHITM, GJA1, GNB1, HAX1, HIGD1A, HK2, HMGCR, HSP90AB1, HSPA1A, HSPA5, HSPA9, HSPB1, HSPD1, HSPH1, IGF1R, IGF2R, IRAK1, ITGA5, ITGA6, ITGB1, ITM2C, KPNB1, LRP1, MAD2L1, MAGED1, MCL1, MT…	GO_BiologicalProcess-GOA_09.02.2016_16h18	0.0044	1	0.11	1	[5]	Group104	7.07476
GO:0009892	negative regulation of metabolic process	141	[AAAS, ACOT8, ATP1A1, ATP2B4, ATPIF1, BAG6, C1QBP, CAND1, CD276, CDC45, CDK5RAP3, CERS1, CHCHD3, CHP1, COMT, CUX1, DERL2, DHCR24, DNAJA1, DNAJA3, DNAJB2, DNAJB6, DYNC1LI1, ENO1, ERLIN2, FAF2, FASN, GAPDH, GJA1, GLA, GLG1, GNAI3, HAT1, HIST1H3A, HK2, HMGCR, HSP90AB1, HSPA1A, HSPA8, HSPB1, HSPH1, IGF1R, IPO5, IPO8, IRAK1, ITM2B, KEAP1, LEMD2, LPCAT1, LRPPRC, MAD2L1, MAGED1, MTDH, MYO1C, NDC1, NDUFA…	GO_BiologicalProcess-GOA_09.02.2016_16h18	0.1	1	0.11	1	[2, 3, 4]	Group104	5.00888
GO:0007399	nervous system development	141	[ABCB6, ACSL3, ACSL4, ACTB, ADAM10, ADGRL2, ADGRV1, AFG3L2, AIFM1, ALDH3A2, APH1A, APOB, ARCN1, ATP2B1, ATP2B4, ATP5F1, ATP5J, ATP6AP2, ATP6V0D1, ATRN, ATXN10, B4GAT1, BAG6, BSN, BZW2, CDK1, CDK5RAP3, CKB, CNP, COX7B, CUX1, DCTN1, DDX6, DHDDS, EEF2, EFNB1, FAM134C, FASN, FKBP8, GJA1, GLUD1, HSP90AA1, HSP90AB1, HSPA5, HSPA8, IGF1R, IGSF8, ITGA5, ITGB1, ITM2B, ITM2C, LAMTOR3, LEMD2, LRFN1, LRP1, MA…	GO_BiologicalProcess-GOA_09.02.2016_16h18	0.78	1	8.2e-05	0.058	[4, 5]	Group263	5.50781
GO:0006082	organic acid metabolic process	139	[ABCC1, ABCD3, ABHD12, ACACA, ACAD9, ACLY, ACOT8, ACSL3, ACSL4, ADPGK, ALB, ATP2B4, ATPIF1, B3GAT3, B4GALT7, B4GAT1, BSG, CAD, CHPF2, CHST14, CKB, COMT, CPT1A, CTPS1, CYB5A, CYB5R3, DEGS1, DPAGT1, EARS2, ELOVL1, ENO1, ERLIN2, EXTL2, FADS1, FARSA, FASN, GAPDH, GCDH, GGT7, GLCE, GLUD1, GOLT1B, GPAT4, HACD2, HACD3, HADHA, HADHB, HK2, HSD17B12, ICMT, IDH2, IMPAD1, KEAP1, LDHB, LPCAT3, LPCAT4, MARC1, …	GO_BiologicalProcess-GOA_09.02.2016_16h18	6e-13	8.5e-10	3.2e-26	2.7e-23	[3, 4]	Group180	10.4433
GO:0043436	oxoacid metabolic process	139	[ABCC1, ABCD3, ABHD12, ACACA, ACAD9, ACLY, ACOT8, ACSL3, ACSL4, ADPGK, ALB, ATP2B4, ATPIF1, B3GAT3, B4GALT7, B4GAT1, BSG, CAD, CHPF2, CHST14, CKB, COMT, CPT1A, CTPS1, CYB5A, CYB5R3, DEGS1, DPAGT1, EARS2, ELOVL1, ENO1, ERLIN2, EXTL2, FADS1, FARSA, FASN, GAPDH, GCDH, GGT7, GLCE, GLUD1, GOLT1B, GPAT4, HACD2, HACD3, HADHA, HADHB, HK2, HSD17B12, ICMT, IDH2, IMPAD1, KEAP1, LDHB, LPCAT3, LPCAT4, MARC1, …	GO_BiologicalProcess-GOA_09.02.2016_16h18	2.3e-13	3.2e-10	3.2e-26	2.7e-23	[4, 5]	Group180	10.6026
GO:0051128	regulation of cellular component organization	139	[ACSL3, ACSL4, ADAM10, ADGRL2, AIFM1, ASPH, ATPIF1, ATXN2L, C1QBP, CAND1, CCT3, CCT4, CCT6A, CCT7, CCT8, CD47, CDC42EP1, CDC45, CHP1, CHPT1, COA3, CUX1, DERL2, DHDDS, DNAJB1, DNAJB2, DNAJB6, DYNC1LI1, EI24, ENO1, FAM134C, FASN, GJA1, HAX1, HSP90AA1, HSPA1A, HSPA2, HSPA8, HUWE1, IGF1R, ITGB1, ITM2C, LEMD3, LMAN1, LMAN2, LRP1, LRPPRC, MAD2L1, MAVS, MYO1C, NCAM1, NCAPG, NCLN, NDUFA13, NDUFS3, NEFL, …	GO_BiologicalProcess-GOA_09.02.2016_16h18	0.56	1	0.53	1	[3, 4]	Group165	5.91489
GO:0032268	regulation of cellular protein metabolic process	139	[AIFM1, ARL6IP5, ASPH, ATP2B4, ATP6AP1, ATP6AP2, ATPIF1, BAG6, BCAP31, BRAT1, C1QBP, CD81, CDK1, CDK5RAP3, CHP1, CLN6, COA3, DDRGK1, DDX6, DERL1, DHCR24, DNAJA1, DNAJA3, DNAJB2, DNAJB6, DYNC1LI1, EEF2, EIF3H, FANCI, FASN, GAPDH, GCN1, GLG1, HACD3, HAX1, HMGCR, HSP90AA1, HSP90AB1, HSPA1A, HSPA2, HSPA5, HSPB1, HSPD1, HSPH1, IGF1R, IKBKAP, IRAK1, ITGA5, ITGB1, KEAP1, LAMTOR1, LAMTOR3, LEMD2, LRPPRC,…	GO_BiologicalProcess-GOA_09.02.2016_16h18	0.64	1	0.11	1	[4, 5, 6]	Group104	5.42757
GO:0044248	cellular catabolic process	137	[ABCD3, ABHD12, ACAD9, ACOT8, AIFM1, AMFR, APOB, ATP2B4, ATPIF1, AUP1, BAG6, BCAP31, CCDC47, CD81, CDK1, CDK5RAP3, CISD2, CLN6, CNP, COMT, CPT1A, DDB1, DDRGK1, DDX6, DERL1, DERL2, DNAJB2, DPAGT1, DYNC1LI1, EEF1A1, EPHX1, ERLIN2, FAF2, GCDH, GLA, GLUD1, GOLT1B, HADHA, HADHB, HAX1, HMOX2, HSP90AB1, HSPA5, HUWE1, KEAP1, KPNB1, LNPEP, LRPPRC, MAD2L1, MAN1B1, MARCH6, MIA3, MTDH, NPC1, PARL, PCCB, PELO…	GO_BiologicalProcess-GOA_09.02.2016_16h18	0.00022	0.23	0.049	1	[3]	Group12	7.64936
GO:0019637	organophosphate metabolic process	137	[ABHD12, ACACA, ACSL3, ADPGK, AGPAT1, AGPAT2, AGPAT3, AGPAT4, AGPAT5, ALG5, ARF3, ATP1B1, ATP2B4, ATP5A1, ATP5B, ATP5C1, ATP5D, ATP5EP2, ATP5F1, ATP5H, ATP5I, ATP5J, ATP5J2, ATP5L, ATP5O, ATP6V0A1, ATP6V0A2, ATP6V1A, ATPIF1, CAD, CD81, CDIPT, CDS1, CDS2, CEPT1, CHPT1, CNP, COX15, COX4I1, COX5A, CTPS1, DCAKD, DGAT1, DGKE, DHDDS, DOLK, DPM1, ENO1, FADS1, FAR1, FDFT1, G6PC3, GAPDH, GNAI3, GPAA1, GPA…	GO_BiologicalProcess-GOA_09.02.2016_16h18	2.5e-17	3.7e-14	4.5e-23	3.8e-20	[3, 4]	Group176	11.9234
GO:1901137	carbohydrate derivative biosynthetic process	135	[ACACA, ACOT8, ALG1, ALG10, ALG10B, ALG11, ALG3, ALG5, ALG6, ALG8, ALG9, ARCN1, ATP5A1, ATP5B, ATP5C1, ATP5D, ATP5EP2, ATP5F1, ATP5H, ATP5I, ATP5J, ATP5J2, ATP5L, ATP5O, ATP6V0A1, ATP6V0A2, B3GAT3, B4GALT7, B4GAT1, CAD, CANX, CHP1, CHPF2, CHST14, COPA, COPB1, COPB2, COPE, COPG1, COPG2, CTPS1, DAD1, DCAKD, DCTN1, DDOST, DERL2, DHDDS, DOLK, DPAGT1, DPM1, DPY19L1, EXTL2, GALNT1, GALNT11, GALNT2, GAL…	GO_BiologicalProcess-GOA_09.02.2016_16h18	2.2e-24	3.3e-21	8.4e-07	0.00063	[4]	Group159	14.3312
GO:0044255	cellular lipid metabolic process	134	[ABCC1, ABCD3, ABHD12, ACACA, ACAD9, ACLY, ACOT8, ACSL3, ACSL4, AGK, AGPAT1, AGPAT2, AGPAT3, AGPAT4, AGPAT5, ALDH3A2, ALG1, ALG10, ALG10B, ALG11, ALG3, ALG5, ALG6, ALG8, ALG9, APOB, ARF3, CD81, CDIPT, CDS1, CDS2, CEPT1, CERS1, CERS2, CERS4, CERS5, CERS6, CHPT1, CLN6, CPT1A, DEGS1, DGAT1, DGKE, DHDDS, DOLK, DPAGT1, DPM1, ELOVL1, ERLIN2, FADS1, FAR1, FASN, FDFT1, GCDH, GGT7, GLA, GPAA1, GPAT3, GPAT…	GO_BiologicalProcess-GOA_09.02.2016_16h18	7.2e-17	1e-13	4.5e-23	3.8e-20	[3, 4]	Group176	11.9217
GO:0042592	homeostatic process	133	[ABCB6, ABCB7, ACACA, ACAD9, ACTB, ADGRV1, AIFM1, ALB, APOB, ASPH, ATP13A1, ATP13A3, ATP1A1, ATP1B1, ATP1B3, ATP2A2, ATP2B1, ATP2B4, ATP2C1, ATP5B, ATP6AP1, ATP6V0A1, ATP6V0A2, ATP6V0D1, ATP6V1A, ATP6V1F, ATP6V1H, ATPIF1, BCAP31, CCDC47, CCT3, CCT4, CCT6A, CCT7, CCT8, CHP1, CKB, CLCN3, CLN6, COMT, CXADR, DDB1, DERL1, DGAT1, DNAJA3, DNAJC16, ERP44, FASN, FLG2, FLVCR1, GCDH, GJA1, GNB1, GOLT1B, GPR…	GO_BiologicalProcess-GOA_09.02.2016_16h18	0.0001	0.11	3.1e-09	2.4e-06	[3]	Group907	7.79601
GO:0050790	regulation of catalytic activity	133	[AHSA1, AIFM1, APH1A, ARL1, ARL6IP5, ASPH, ATP1B1, ATP1B3, ATP2B4, ATP6V1H, ATPIF1, AUP1, B3GAT3, BCAP31, CAND1, CCT4, CD81, CDC42EP1, CDK1, CDK5RAP3, CERS1, CHP1, CYB5B, DHCR24, DNAJA1, DNAJA3, DNAJB1, DNAJB11, DNAJB6, DYNC1LI1, ECSIT, ELMOD2, FAF2, FASN, GLA, GNAI3, HACD3, HMGCR, HSP90AA1, HSP90AB1, HSPA1A, HSPA2, HSPA5, HSPB1, HSPD1, HSPH1, IGF1R, IKBKAP, IPO5, IPO7, IRAK1, ITGA6, ITGB1, LAMTO…	GO_BiologicalProcess-GOA_09.02.2016_16h18	0.54	1	0.11	1	[3, 4]	Group104	5.37374
GO:0048584	positive regulation of response to stimulus	131	[ACTB, ADAM10, AGPAT1, AGPAT2, ALB, ARL6IP5, ASPH, ATP2C1, ATP6AP1, ATP6AP2, ATPIF1, BAG6, BCAP31, C1QBP, CD47, CD81, CDK1, CDK5RAP3, DDRGK1, FASN, FKBP8, GJA1, GOLT1B, GPR89A, HACD3, HAX1, HLA-A, HLA-B, HMGCR, HSP90AA1, HSP90AB1, HSPA1A, HSPB1, HSPD1, IGF1R, IRAK1, IRS4, ITGA5, ITGB1, ITM2C, JUP, LAMTOR1, LAMTOR3, MAGED1, MAVS, MCL1, MIA3, MTCH1, MTDH, MYO1C, NCAM1, NEFL, NPTN, PCNA, PHB, PHB2, …	GO_BiologicalProcess-GOA_09.02.2016_16h18	0.55	1	0.039	1	[2, 3, 4]	Group0	5.92492
GO:0005975	carbohydrate metabolic process	129	[AAAS, ADPGK, ALG1, ALG10, ALG10B, ALG11, ALG3, ALG5, ALG6, ALG8, ALG9, ARCN1, B3GAT3, B4GALT7, B4GAT1, BRAT1, CANX, CHP1, CHPF2, CHST14, COPA, COPB1, COPB2, COPE, COPG1, COPG2, CPT1A, CYB5A, CYB5R3, DAD1, DCTN1, DDOST, DERL2, DHDDS, DOLK, DPAGT1, DPM1, DPY19L1, ENO1, FUCA2, G6PC3, GALNT1, GALNT11, GALNT2, GALNT4, GANAB, GAPDH, GLA, GLCE, GLT8D1, GOLT1B, GOSR1, HK2, HS2ST1, IDH2, IMPAD1, KDELR1, …	GO_BiologicalProcess-GOA_09.02.2016_16h18	1.5e-16	2.3e-13	8.4e-07	0.00063	[3]	Group159	12.0224
GO:0019752	carboxylic acid metabolic process	129	[ABCC1, ABCD3, ABHD12, ACACA, ACAD9, ACLY, ACOT8, ACSL3, ACSL4, ADPGK, ALB, ATP2B4, ATPIF1, BSG, CAD, CHST14, CKB, COMT, CPT1A, CTPS1, CYB5A, CYB5R3, DEGS1, DPAGT1, EARS2, ELOVL1, ENO1, ERLIN2, FADS1, FARSA, FASN, GAPDH, GCDH, GGT7, GLUD1, GOLT1B, GPAT4, HACD2, HACD3, HADHA, HADHB, HK2, HSD17B12, ICMT, IDH2, KEAP1, LDHB, LPCAT3, LPCAT4, MARS, MBOAT2, MIA3, MSMO1, NDUFAB1, NNT, NPC1, PCCB, PDHB, P…	GO_BiologicalProcess-GOA_09.02.2016_16h18	3.1e-13	4.4e-10	3.2e-26	2.7e-23	[5, 6]	Group180	10.8769
GO:0033365	protein localization to organelle	129	[AFG3L2, ARL1, ASNA1, ATPIF1, BAG6, BCAP29, BCAP31, CCT3, CCT4, CCT6A, CCT7, CCT8, CD81, CDK1, CDK5RAP3, CHP1, CSE1L, DDOST, DNAJA1, DNAJB6, DNAJC19, EMD, GET4, GPAA1, HAX1, HK2, HSP90AA1, HSP90AB1, HSPA4, HSPA5, HSPA8, HSPA9, HSPH1, HUWE1, IPO4, IPO5, IPO7, IPO8, IPO9, JUP, KDELR1, KDELR2, KEAP1, KPNA2, KPNB1, MAVS, MTCH2, MTX1, NDUFA13, NUP107, NUP133, NUP205, NUP93, NUP98, PAM16, PARL, PEX16, …	GO_BiologicalProcess-GOA_09.02.2016_16h18	5e-22	7.5e-19	1.9e-38	1.7e-35	[5]	Group202	13.871
GO:0009653	anatomical structure morphogenesis	127	[ABCC4, ACTB, ADAM10, AFG3L2, APH1A, APOB, ASPH, ATP2B4, ATP5B, ATP6AP2, ATP6V0D1, ATPIF1, ATXN10, B4GAT1, BSG, C1QBP, CDC42EP1, CNP, CUX1, DHDDS, DNAAF5, DNAJB6, DNAJC5, DSP, EFNB1, FBN3, FLVCR1, GALNT11, GJA1, GLG1, GTF2I, HSP90AA1, HSP90AB1, HSPA5, HSPA8, HSPB1, IGF1R, IMPAD1, ITGA5, ITGA6, ITGB1, KIAA1715, LAMTOR3, LEMD2, LEMD3, LMBR1, LRFN1, LRP1, MAGED1, MAPRE2, MBOAT7, MLF2, MTDH, MYL6, NC…	GO_BiologicalProcess-GOA_09.02.2016_16h18	0.0002	0.21	8.2e-05	0.058	[2, 3]	Group263	4.25033
GO:0051049	regulation of transport	127	[AAAS, ACSL3, ACSL4, ASPH, ATP1A1, ATP1B1, ATP1B3, ATP2A2, ATP2B4, ATP6AP1, ATPIF1, B3GAT3, BCAP31, CD276, CD47, CDK1, CHP1, CLCN3, CLCN7, COMT, CPT1A, DERL2, DNAJA1, DNAJC5, EMD, GJA1, GLUD1, GOSR1, GPR89A, HADHA, HAX1, HK2, HMGCR, HSP90AB1, HSPA1A, HSPA2, HSPA8, HUWE1, IPO5, ITGB1, JPH1, JUP, KEAP1, LAMTOR1, LMAN2, LRP1, MAVS, MCU, MYO1C, NCAM1, NDC1, NSF, NUP107, NUP133, NUP205, NUP210, NUP93,…	GO_BiologicalProcess-GOA_09.02.2016_16h18	0.025	1	1.9e-38	1.7e-35	[3, 4]	Group202	6.78781
GO:0006928	movement of cell or subcellular component	124	[ACTB, ADAM10, ADGRE5, AMFR, APH1A, APOB, ATP1A1, ATP1B1, ATP1B3, ATP2A2, ATP2B4, ATP5B, B4GAT1, BRAT1, BSG, C1QBP, CD151, CD47, CD81, CDK1, COPG1, CXADR, DCTN1, DNAAF5, DNAJA1, DSG2, DSP, DYNC1LI1, EFNB1, GJA1, GLG1, HSP90AA1, HSP90AB1, HSPA5, HSPA8, HSPB1, IGF1R, IGSF8, IKBKAP, ITGA5, ITGA6, ITGB1, JAGN1, JUP, KPNB1, KTN1, LAMTOR3, LEMD3, LRP1, LRPPRC, MBOAT7, MIA3, MLF2, MYL6, MYO1B, MYO1C, NC…	GO_BiologicalProcess-GOA_09.02.2016_16h18	0.44	1	0.11	1	[3]	Group104	6.00775
GO:0016192	vesicle-mediated transport	124	[ABCC4, ACSL3, ACTB, ALB, APOB, ARCN1, ARF3, ARL1, ATL3, ATP2A2, ATP6AP1, ATP6V1H, ATP9A, BCAP29, BCAP31, BNIP1, CANX, CD47, CD81, CHP1, CLCN3, COPA, COPB1, COPB2, COPE, COPG1, COPG2, CUX1, DCTN1, DNAJC5, ERGIC1, ERGIC2, ERGIC3, ESYT2, GNAI3, GOLGA5, GOLT1B, GOSR1, GPR107, HSP90AA1, HSP90AB1, HSPA5, HSPA8, HSPH1, IGF2R, ITGB1, JAGN1, KDELR1, KDELR2, LAMP2, LMAN1, LMAN2, LMAN2L, LRP1, M6PR, MIA3, …	GO_BiologicalProcess-GOA_09.02.2016_16h18	9.5e-06	0.011	5.1e-06	0.0037	[4]	Group256	8.32774
GO:0080134	regulation of response to stress	121	[AAAS, ARL6IP5, ATP1B1, ATP2B4, ATP6V1H, BAG2, BAG6, BCAP31, C1QBP, CD276, CD47, DERL2, DNAJA1, DNAJA3, DNAJB1, DNAJB6, DNAJC7, ELMOD2, GJA1, HACD3, HAX1, HIST1H3A, HLA-A, HLA-B, HMGCR, HSP90AA1, HSP90AB1, HSPA1A, HSPA5, HSPA8, HSPB1, HSPD1, HSPH1, IGF1R, IRAK1, MAVS, MCL1, MTCH1, MYO1C, NDC1, NPC1, NUP107, NUP133, NUP205, NUP210, NUP93, NUP98, PARL, PCNA, PEX3, PHB, PHB2, PIGU, PIK3R4, POM121, P…	GO_BiologicalProcess-GOA_09.02.2016_16h18	0.00016	0.17	0.039	1	[3, 4]	Group0	7.85204
GO:0018193	peptidyl-amino acid modification	120	[AAAS, ALG1, ALG10, ALG10B, ALG11, ALG3, ALG5, ALG6, ALG8, ALG9, ARCN1, ASPH, ATP2B4, BAG6, CAD, CANX, CD81, CDK1, COPA, COPB1, COPB2, COPE, COPG1, COPG2, DAD1, DCTN1, DDOST, DERL2, DHDDS, DOLK, DPAGT1, DPM1, DPY19L1, EEF2, FKBP8, GALNT1, GALNT11, GALNT2, GANAB, GAPDH, GGCX, GOSR1, HAT1, HAX1, HSPH1, IGF1R, ITGA5, ITGB1, KDELR1, LMAN1, MAGT1, MAN1A1, MAN1A2, MAN1B1, MANEA, MIA3, MLEC, NDC1, NME2,…	GO_BiologicalProcess-GOA_09.02.2016_16h18	1.1e-05	0.013	0.0053	1	[6, 7]	Group143	8.36237
GO:0010605	negative regulation of macromolecule metabolic process	118	[AAAS, ACOT8, ATP2B4, BAG6, C1QBP, CD276, CDC45, CDK5RAP3, CERS1, CHCHD3, CHP1, CUX1, DERL2, DHCR24, DNAJA1, DNAJA3, DNAJB2, DNAJB6, DYNC1LI1, ENO1, FASN, GAPDH, GJA1, GLG1, HAT1, HIST1H3A, HMGCR, HSP90AB1, HSPA1A, HSPA8, HSPB1, HSPH1, IGF1R, IPO8, IRAK1, ITM2B, KEAP1, LEMD2, LRPPRC, MAD2L1, MAGED1, MTDH, MYO1C, NDC1, NDUFA13, NME1, NR2F1, NUP107, NUP133, NUP205, NUP210, NUP93, NUP98, PDS5A, PHB,…	GO_BiologicalProcess-GOA_09.02.2016_16h18	0.024	1	0.11	1	[3, 4, 5]	Group104	4.69185
GO:0010941	regulation of cell death	118	[AIFM1, ALB, APH1A, ARL6IP5, ATAD3A, ATPIF1, BAG6, BCAP31, BNIP1, C1QBP, CDK1, CHP1, DAD1, DDB1, DHCR24, DNAJA1, DNAJA3, DNAJB6, DNAJC5, FASN, FKBP8, HAX1, HIGD1A, HMGCR, HSP90AB1, HSPA1A, HSPA5, HSPA9, HSPB1, HSPD1, HSPH1, IGF1R, IGF2R, IRAK1, ITGA5, ITGA6, ITGB1, ITM2C, LRP1, MAD2L1, MAGED1, MCL1, MTCH1, MTDH, NCSTN, NDUFA13, NDUFS3, NEFL, NME1, NME2, NME3, NPC1, PARL, PDCD6, PHB, PHB2, POR, PP…	GO_BiologicalProcess-GOA_09.02.2016_16h18	0.012	1	0.11	1	[3, 4]	Group104	7.03218
GO:1901700	response to oxygen-containing compound	118	[ACACA, AIFM1, ALDH3A2, APOB, ASPH, ATP1A1, ATP2A2, ATP2B1, ATP2B4, ATP6AP1, ATP6V0A1, ATP6V0A2, ATP6V0D1, ATP6V1A, ATP6V1F, ATP6V1H, BSG, CAD, CDK1, CERS1, CNP, COMT, CPT1A, CYC1, DNAJC5, DSG2, EEF2, FADS1, FASN, GJA1, GNB1, GNB2, GOLT1B, GPX8, HADHA, HMGCR, HSPD1, HSPH1, IGF1R, IGF2R, IPO5, IRAK1, IRS4, ITGB1, JUP, LAMTOR1, LAMTOR3, MAN1B1, MTCH1, MTDH, NCAM1, NDUFA13, NEFL, NME1, NME2, NR2F1, …	GO_BiologicalProcess-GOA_09.02.2016_16h18	0.05	1	0.11	1	[3]	Group104	6.67799
GO:0031324	negative regulation of cellular metabolic process	117	[ACOT8, ATP1A1, ATP2B4, BAG6, C1QBP, CD276, CDC45, CDK5RAP3, CERS1, CHCHD3, CHP1, COMT, CUX1, DHCR24, DNAJA1, DNAJA3, DNAJB2, DNAJB6, DYNC1LI1, ENO1, ERLIN2, FASN, GAPDH, GJA1, GLA, GLG1, GNAI3, HAT1, HIST1H3A, HK2, HMGCR, HSP90AB1, HSPA1A, HSPA8, HSPB1, HSPH1, IGF1R, IRAK1, ITM2B, KEAP1, LEMD2, LPCAT1, LRPPRC, MAD2L1, MAGED1, MTDH, MYO1C, NDUFA13, NPC1, NR2F1, PDS5A, PHB, PHB2, POR, PPP2R1A, PRK…	GO_BiologicalProcess-GOA_09.02.2016_16h18	0.024	1	0.11	1	[3, 4, 5]	Group104	4.6875
GO:0006508	proteolysis	117	[ADAM10, AFG3L2, AIFM1, AMFR, APH1A, ARL6IP5, ASPH, ATP6AP2, ATPIF1, AUP1, BAG6, BCAP31, C1QBP, CCDC47, CDK1, CDK5RAP3, CLN6, CPD, DDB1, DDRGK1, DERL1, DERL2, DHCR24, DNAJA3, DNAJB2, DNAJB6, DYNC1LI1, ERLIN2, ERMP1, FAF2, FASN, GGT7, GLG1, HM13, HSP90AB1, HSPA5, HSPD1, HUWE1, KEAP1, LNPEP, MAD2L1, MAN1B1, MARCH6, MTCH1, NCSTN, NDUFA13, PARL, PDCD6, PHB, PHB2, PIGK, POR, PSEN1, PSEN2, PSMA1, PSMA3…	GO_BiologicalProcess-GOA_09.02.2016_16h18	0.016	1	0.033	1	[4, 5]	Group117	6.96014
GO:0007049	cell cycle	114	[AAAS, ATP2B4, BAG6, CDC45, CDK1, CDK5RAP3, CHP1, DCTN1, DDB1, DHCR24, DHDDS, DYNC1LI1, EMD, FANCD2, FANCI, GNAI3, GORASP2, HSP90AA1, HSPA2, HSPA8, IGF1R, ITGB1, KPNB1, LAMTOR1, LAMTOR3, LEMD3, MAD2L1, MAPRE2, MCM3, MCM4, MCM7, NCAPG, NCAPG2, NDC1, NR2F1, NUBP2, NUP107, NUP133, NUP205, NUP210, NUP93, NUP98, PCNA, PDS5A, PELO, PHB2, PHGDH, PIK3R4, POM121, POM121C, PPP2R1A, PPP6C, PRKDC, PRMT5, PSM…	GO_BiologicalProcess-GOA_09.02.2016_16h18	0.39	1	0.049	1	[3]	Group12	6.08
GO:0044723	single-organism carbohydrate metabolic process	113	[ADPGK, ALG1, ALG10, ALG10B, ALG11, ALG3, ALG5, ALG6, ALG8, ALG9, ARCN1, B3GAT3, B4GALT7, B4GAT1, BRAT1, CANX, CHP1, CHST14, COPA, COPB1, COPB2, COPE, COPG1, COPG2, CPT1A, CYB5A, CYB5R3, DAD1, DCTN1, DDOST, DERL2, DHDDS, DOLK, DPAGT1, DPM1, DPY19L1, ENO1, FUCA2, G6PC3, GALNT1, GALNT11, GALNT2, GALNT4, GANAB, GAPDH, GLA, GLT8D1, GOLT1B, GOSR1, HK2, IDH2, IMPAD1, KDELR1, LMAN1, MAGT1, MAN1A1, MAN1A…	GO_BiologicalProcess-GOA_09.02.2016_16h18	1.8e-16	2.7e-13	8.4e-07	0.00063	[3, 4]	Group159	12.754
GO:0034220	ion transmembrane transport	111	[ACACA, ANO10, ASPH, ATP11C, ATP13A1, ATP13A3, ATP1A1, ATP1B1, ATP1B3, ATP2A2, ATP2B1, ATP2B4, ATP2C1, ATP5A1, ATP5B, ATP5C1, ATP5D, ATP5EP2, ATP5F1, ATP5H, ATP5I, ATP5J, ATP5J2, ATP5L, ATP5O, ATP6AP1, ATP6V0A1, ATP6V0A2, ATP6V0D1, ATP6V1A, ATP6V1F, ATP6V1H, ATP8B2, CHP1, CLCC1, CLCN3, CLCN7, COX15, COX4I1, COX5A, COX6C, COX7B, CPT1A, CYB5A, GJA1, GPR89A, HSPA2, JPH1, LRRC8A, MCU, MON2, NDUFA4, N…	GO_BiologicalProcess-GOA_09.02.2016_16h18	3.2e-11	4.5e-08	4.2e-44	3.6e-41	[4, 5, 6]	Group367	10.7558
GO:0008610	lipid biosynthetic process	111	[ABCD3, ACACA, ACLY, ACOT8, ACSL3, ACSL4, AGK, AGPAT1, AGPAT2, AGPAT3, AGPAT4, AGPAT5, ALDH3A2, ALG1, ALG5, APOB, ARF3, ATP1A1, CDIPT, CDS1, CDS2, CEPT1, CERS1, CERS2, CERS4, CERS5, CERS6, CHPT1, CYB5R3, CYP51A1, DEGS1, DGAT1, DGKE, DHCR24, DHCR7, DHDDS, DOLK, DPAGT1, DPM1, EBP, ELOVL1, ERLIN2, FADS1, FAR1, FASN, FDFT1, GGT7, GPAA1, GPAT3, GPAT4, HACD2, HACD3, HADHA, HADHB, HMGCR, HSD17B11, HSD17…	GO_BiologicalProcess-GOA_09.02.2016_16h18	2.8e-24	4.2e-21	4.5e-23	3.8e-20	[4]	Group176	16.1103
GO:0009057	macromolecule catabolic process	111	[AIFM1, AMFR, APOB, ATPIF1, AUP1, BAG6, BCAP31, CCDC47, CD81, CDK1, CDK5RAP3, CHP1, CLN6, DDB1, DDRGK1, DDX6, DERL1, DERL2, DNAJB2, DYNC1LI1, ERLIN2, FAF2, GET4, GJA1, HM13, HSP90AB1, HSPA5, HUWE1, KEAP1, KPNB1, LNPEP, LPCAT1, LRPPRC, MAD2L1, MAN1B1, MARCH6, NDUFA13, NSF, PELO, PHB, PIK3R4, PPP2R1A, PSEN1, PSMA1, PSMA3, PSMA4, PSMA5, PSMA6, PSMA7, PSMB1, PSMB2, PSMB3, PSMB4, PSMB5, PSMB7, PSMC1, …	GO_BiologicalProcess-GOA_09.02.2016_16h18	4.2e-07	0.00053	0.033	1	[4]	Group117	9.10582
GO:0010647	positive regulation of cell communication	111	[AGPAT1, AGPAT2, ARL6IP5, ASPH, ATP2C1, ATP6AP1, ATP6AP2, ATPIF1, BCAP31, C1QBP, CD81, CDK1, CDK5RAP3, DDRGK1, FASN, FKBP8, GJA1, GLUD1, GOLT1B, GPR89A, HACD3, HAX1, HMGCR, HSPA1A, IGF1R, IRAK1, IRS4, ITGA5, ITGB1, ITM2C, JUP, LAMTOR1, LAMTOR3, MAGED1, MAVS, MCL1, MCU, MIA3, MTCH1, MTDH, MYO1C, NCAM1, NEFL, NPTN, PHB, PHB2, PIGU, POR, PPP2R1A, PPP2R1B, PSEN1, PSMA1, PSMA3, PSMA4, PSMA5, PSMA6, PS…	GO_BiologicalProcess-GOA_09.02.2016_16h18	0.13	1	0.039	1	[3, 4, 5]	Group0	6.45349
GO:0023056	positive regulation of signaling	111	[AGPAT1, AGPAT2, ARL6IP5, ASPH, ATP2C1, ATP6AP1, ATP6AP2, ATPIF1, BCAP31, C1QBP, CD81, CDK1, CDK5RAP3, DDRGK1, FASN, FKBP8, GJA1, GLUD1, GOLT1B, GPR89A, HACD3, HAX1, HMGCR, HSPA1A, IGF1R, IRAK1, IRS4, ITGA5, ITGB1, ITM2C, JUP, LAMTOR1, LAMTOR3, MAGED1, MAVS, MCL1, MCU, MIA3, MTCH1, MTDH, MYO1C, NCAM1, NEFL, NPTN, NSF, PHB, PHB2, PIGU, POR, PPP2R1A, PPP2R1B, PSEN1, PSMA1, PSMA3, PSMA4, PSMA5, PSMA…	GO_BiologicalProcess-GOA_09.02.2016_16h18	0.1	1	0.039	1	[2, 3, 4]	Group0	6.52941
GO:0043067	regulation of programmed cell death	111	[AIFM1, ALB, APH1A, ARL6IP5, ATAD3A, ATPIF1, BAG6, BCAP31, BNIP1, C1QBP, CDK1, DAD1, DDB1, DHCR24, DNAJA1, DNAJA3, DNAJB6, DNAJC5, FASN, FKBP8, HAX1, HIGD1A, HMGCR, HSP90AB1, HSPA1A, HSPA5, HSPA9, HSPB1, HSPD1, HSPH1, IGF1R, IGF2R, IRAK1, ITGA5, ITGA6, ITGB1, ITM2C, LRP1, MAD2L1, MAGED1, MCL1, MTCH1, MTDH, NCSTN, NDUFA13, NDUFS3, NEFL, NME1, NME2, NME3, PARL, PDCD6, PHB, PHB2, POR, PPP2R1A, PPP2R…	GO_BiologicalProcess-GOA_09.02.2016_16h18	0.013	1	0.11	1	[4, 5]	Group104	7.04762
GO:0042981	regulation of apoptotic process	110	[AIFM1, ALB, APH1A, ARL6IP5, ATAD3A, ATPIF1, BAG6, BCAP31, BNIP1, C1QBP, CDK1, DAD1, DDB1, DHCR24, DNAJA1, DNAJA3, DNAJB6, DNAJC5, FASN, FKBP8, HAX1, HIGD1A, HMGCR, HSP90AB1, HSPA1A, HSPA5, HSPA9, HSPB1, HSPD1, HSPH1, IGF1R, IGF2R, IRAK1, ITGA5, ITGA6, ITGB1, ITM2C, LRP1, MAD2L1, MAGED1, MCL1, MTCH1, MTDH, NCSTN, NDUFA13, NDUFS3, NEFL, NME1, NME2, NME3, PARL, PDCD6, PHB, PHB2, POR, PPP2R1A, PPP2R…	GO_BiologicalProcess-GOA_09.02.2016_16h18	0.015	1	0.11	1	[5, 6]	Group104	7.05128
GO:0048468	cell development	109	[ACSL4, ACTB, ADAM10, AFG3L2, APH1A, ATP2A2, ATP2B4, ATP6AP1, ATXN10, B4GAT1, C1QBP, CDK1, CDK5RAP3, CNP, CUX1, CXADR, DDX6, DHDDS, EFNB1, FAM134C, FASN, FLVCR1, GJA1, GPAT4, HSP90AA1, HSP90AB1, HSPA2, HSPA8, IMPAD1, ITGA5, ITGB1, ITM2C, LAMTOR3, LRFN1, LRP1, MAPRE2, MIA3, MLF2, MTCH1, MYL6, NCAM1, NCSTN, NEFL, NME1, NME2, NPTN, PHGDH, PPP2R1A, PPP2R1B, PRKDC, PRMT5, PSEN1, PSEN2, PSMA1, PSMA3, P…	GO_BiologicalProcess-GOA_09.02.2016_16h18	0.02	1	0.11	1	[3, 4, 5]	Group104	4.63042
GO:0051247	positive regulation of protein metabolic process	109	[AIFM1, ARL6IP5, ASPH, ATP2B4, ATP6AP1, ATPIF1, BAG6, BCAP31, BRAT1, C1QBP, CD276, CD81, CDK1, CDK5RAP3, CHP1, CLN6, COA3, DDRGK1, DERL1, DNAJA3, DNAJB2, EEF2, FANCI, FASN, GJA1, HACD3, HAX1, HMGCR, HSP90AB1, HSPA2, HSPA5, HSPB1, HSPD1, HSPH1, IGF1R, IRAK1, ITGA5, ITGB1, KEAP1, LAMTOR1, LAMTOR3, LPCAT1, MAGED1, MAVS, MIA3, MTCH1, MYO1C, NCAM1, NDUFA13, NEFL, NPTN, NSF, PDCD6, PHB, PHB2, PIGU, PSE…	GO_BiologicalProcess-GOA_09.02.2016_16h18	0.1	1	0.039	1	[4, 5, 6]	Group0	6.53477
GO:0044093	positive regulation of molecular function	107	[AHSA1, AIFM1, AMFR, APH1A, ARL1, ARL6IP5, ASPH, ATP1B1, ATP1B3, ATP2B4, B3GAT3, BCAP31, CCT4, CD81, CDC42EP1, CDK1, CHP1, CYB5B, DDRGK1, DERL1, DNAJA3, DNAJB1, DNAJB11, DNAJB6, ELMOD2, FASN, HACD3, HSP90AB1, HSPA1A, HSPA2, HSPA5, HSPD1, HSPH1, IRAK1, ITGA6, ITGB1, JUP, LAMTOR1, LAMTOR3, MAGED1, MAVS, MTCH1, MTDH, NCAM1, NCSTN, NDUFA13, NEFL, NME1, PCNA, PDCD6, PGAM5, PHB2, PIGU, PIK3R4, PISD, PO…	GO_BiologicalProcess-GOA_09.02.2016_16h18	0.95	1	0.039	1	[3]	Group0	5.59916
GO:0044403	symbiosis, encompassing mutualism through parasitism	107	[AAAS, ACOT8, ALB, ATP6V1H, C1QBP, CAMLG, CD81, COPB1, CXADR, DDB1, DDX6, DERL1, DYNC1LI1, FKBP8, FUCA2, HACD3, HLA-A, HLA-B, HLA-C, HSP90AB1, HSPA1A, HSPA8, HSPD1, IPO5, IPO7, ITGA5, ITGB1, KCTD5, KPNA2, KPNB1, MAVS, NCAM1, NDC1, NPC1, NUP107, NUP133, NUP205, NUP210, NUP93, NUP98, POM121, POM121C, PPIA, PSMA1, PSMA3, PSMA4, PSMA5, PSMA6, PSMA7, PSMB1, PSMB2, PSMB3, PSMB4, PSMB5, PSMB7, PSMC1, PS…	GO_BiologicalProcess-GOA_09.02.2016_16h18	3.6e-14	5.1e-11	0.64	1	[3]	Group178	12.1178
GO:1902531	regulation of intracellular signal transduction	106	[ARL6IP5, ASPH, ATP2B4, ATP2C1, ATP6AP1, ATP6AP2, BCAP31, C1QBP, CD81, CDK1, CDK5RAP3, CHP1, DDRGK1, DNAJA1, DNAJA3, FASN, GJA1, GOLT1B, GPAT3, GPR89A, HACD3, HAX1, HMGCR, HSPA1A, HSPB1, HSPH1, ICMT, IGF1R, IRAK1, ITGB1, JPH1, LAMTOR1, LAMTOR3, LEMD2, MAGED1, MAVS, MCL1, MGRN1, MTCH1, MTDH, NCAM1, NDUFA13, NDUFS3, NEFL, NPTN, PARL, PDCD6, PHB, PHB2, PIGU, PISD, PPM1B, PPP2R1A, PRMT5, PSEN1, PSMA1…	GO_BiologicalProcess-GOA_09.02.2016_16h18	0.47	1	0.11	1	[4, 5, 6]	Group104	6.00907
GO:0072594	establishment of protein localization to organelle	105	[AFG3L2, ATPIF1, CCT4, CCT6A, CCT7, CCT8, CDK1, CHP1, CSE1L, DDOST, DNAJC19, EMD, HAX1, HK2, HSP90AA1, HSP90AB1, HSPA4, HSPA8, HSPA9, HSPH1, HUWE1, IPO4, IPO5, IPO7, IPO8, IPO9, JUP, KEAP1, KPNA2, KPNB1, MAVS, MTX1, NDUFA13, NUP107, NUP133, NUP205, NUP93, NUP98, PAM16, PARL, PEX16, PEX3, PHB2, PIK3R4, PPM1B, PSMB7, PSMD2, PSMD8, RAB10, RAN, RANBP2, RHOA, RPL17, RPL23, RPL38, RPN1, RPN2, RPS12, RP…	GO_BiologicalProcess-GOA_09.02.2016_16h18	2e-20	3e-17	3e-16	2.4e-13	[4, 5, 6]	Group196	14.936
GO:0031399	regulation of protein modification process	105	[ARL6IP5, ATP2B4, ATP6AP1, ATP6AP2, BRAT1, CD81, CDK1, CDK5RAP3, CHP1, DDRGK1, DERL1, DNAJA1, DNAJA3, DNAJB2, DYNC1LI1, FANCI, FASN, HACD3, HAX1, HMGCR, HSP90AA1, HSP90AB1, HSPA1A, HSPA2, HSPA5, HSPB1, HSPH1, IGF1R, IKBKAP, IRAK1, ITGA5, ITGB1, LAMTOR1, LAMTOR3, LEMD2, MAD2L1, MAGED1, MAVS, MIA3, MTCH1, MYO1C, NCAM1, NEFL, NPTN, NR2F1, PHB, PHB2, PIGU, PPP2R1A, PPP2R1B, PRKDC, PRMT5, PSEN1, PSEN2…	GO_BiologicalProcess-GOA_09.02.2016_16h18	0.91	1	0.039	1	[5, 6, 7]	Group0	5.57325
GO:0016032	viral process	104	[AAAS, ACOT8, ATP6V1H, C1QBP, CAMLG, CD81, COPB1, CXADR, DDB1, DDX6, DERL1, DYNC1LI1, FKBP8, HACD3, HLA-A, HLA-B, HLA-C, HSP90AB1, HSPA1A, HSPA8, HSPD1, IPO5, IPO7, ITGA5, ITGB1, KCTD5, KPNA2, KPNB1, MAVS, NCAM1, NDC1, NPC1, NUP107, NUP133, NUP205, NUP210, NUP93, NUP98, POM121, POM121C, PPIA, PSMA1, PSMA3, PSMA4, PSMA5, PSMA6, PSMA7, PSMB1, PSMB2, PSMB3, PSMB4, PSMB5, PSMB7, PSMC1, PSMC2, PSMC4, …	GO_BiologicalProcess-GOA_09.02.2016_16h18	2.4e-14	3.4e-11	0.049	1	[3, 4]	Group12	12.381
GO:0034622	cellular macromolecular complex assembly	103	[AAR2, ACAD9, AIFM1, ATP6V0A1, ATP6V0A2, ATXN2L, BCS1L, C1QBP, CAND1, CAND2, CDC42EP1, CDC45, COA3, COX15, DDX6, DNAAF5, DNAJB11, ECSIT, EIF3H, FASTKD2, HAT1, HAX1, HIST1H3A, HSP90AA1, HSPA4, HSPD1, IPO4, IPO5, KPNB1, MCM7, MDN1, NAP1L1, NCAM1, NCAPG, NDC1, NDUFA11, NDUFA13, NDUFA5, NDUFA8, NDUFA9, NDUFAB1, NDUFAF1, NDUFAF3, NDUFAF4, NDUFB10, NDUFB11, NDUFB4, NDUFB5, NDUFS1, NDUFS2, NDUFS3, NDUFS…	GO_BiologicalProcess-GOA_09.02.2016_16h18	4.4e-11	6.1e-08	0.00059	0.39	[5]	Group154	11.016
GO:0006605	protein targeting	103	[AFG3L2, ARL6IP1, ATPIF1, BSG, CDK1, CHP1, CSE1L, DDOST, DNAJC19, EMD, HAX1, HSP90AA1, HSP90AB1, HSPA4, HSPA8, HSPA9, HUWE1, ICMT, IPO4, IPO5, IPO7, IPO8, IPO9, JUP, KEAP1, KPNA2, KPNB1, MAVS, MTX1, MYO1C, NDUFA13, NUP107, NUP133, NUP205, NUP93, NUP98, PAM16, PARL, PEX16, PEX3, PHB2, PIK3R4, PPM1B, PSMB7, PSMD2, PSMD8, RAN, RANBP2, RHOA, RPL17, RPL23, RPL38, RPN1, RPN2, RPS12, RPS16, RPS17, RPS2,…	GO_BiologicalProcess-GOA_09.02.2016_16h18	1.1e-17	1.6e-14	2.2e-34	1.9e-31	[5, 6, 7]	Group192	13.9378
GO:0006812	cation transport	102	[ACACA, ANO10, ASPH, ATP13A1, ATP13A3, ATP1A1, ATP1B1, ATP1B3, ATP2A2, ATP2B1, ATP2B4, ATP2C1, ATP5A1, ATP5B, ATP5C1, ATP5D, ATP5EP2, ATP5F1, ATP5H, ATP5I, ATP5J, ATP5J2, ATP5L, ATP5O, ATP6AP1, ATP6V0A1, ATP6V0A2, ATP6V0D1, ATP6V1A, ATP6V1F, ATP6V1H, CHP1, COX15, COX4I1, COX5A, COX6C, COX7B, CPT1A, CYB5A, GJA1, HSPA2, JPH1, MAGT1, MCU, MFSD3, MMGT1, MON2, NDUFA4, NDUFA9, NIPA2, NNT, NSF, PSEN1, P…	GO_BiologicalProcess-GOA_09.02.2016_16h18	1.7e-07	0.00022	4.2e-44	3.6e-41	[5, 6]	Group367	9.48837
GO:0009967	positive regulation of signal transduction	102	[AGPAT1, AGPAT2, ARL6IP5, ASPH, ATP2C1, ATP6AP1, ATP6AP2, ATPIF1, BCAP31, C1QBP, CD81, CDK1, CDK5RAP3, DDRGK1, FASN, FKBP8, GJA1, GOLT1B, GPR89A, HACD3, HAX1, HMGCR, HSPA1A, IGF1R, IRAK1, IRS4, ITGA5, ITGB1, ITM2C, JUP, LAMTOR1, LAMTOR3, MAGED1, MAVS, MCL1, MIA3, MTCH1, MTDH, MYO1C, NCAM1, NEFL, NPTN, PHB, PHB2, PIGU, POR, PPP2R1A, PPP2R1B, PSEN1, PSMA1, PSMA3, PSMA4, PSMA5, PSMA6, PSMA7, PSMB1, …	GO_BiologicalProcess-GOA_09.02.2016_16h18	0.1	1	0.039	1	[3, 4, 5, 6]	Group0	6.56371
GO:0051174	regulation of phosphorus metabolic process	102	[ACSL3, ARL6IP5, ATP2B4, ATP6AP1, ATP6AP2, ATPIF1, BRAT1, CD81, CDK1, CDK5RAP3, CHP1, DDRGK1, DNAJA1, DNAJA3, FASN, GNAI3, HACD3, HAX1, HMGCR, HSP90AB1, HSPA2, HSPA5, HSPB1, HSPH1, IGF1R, IKBKAP, IRAK1, ITGA5, ITGA6, ITGB1, LAMTOR1, LAMTOR3, LEMD2, LPCAT1, MAGED1, MAVS, MCM7, MIA3, MTCH1, NCAM1, NEFL, NME2, NPTN, NR2F1, PDHB, PHB, PHB2, PIGU, PIK3R4, PLPP6, PPP2R1A, PPP2R1B, PRKDC, PRMT5, PSEN1, …	GO_BiologicalProcess-GOA_09.02.2016_16h18	0.87	1	0.039	1	[4, 5]	Group0	5.54348
GO:0007005	mitochondrion organization	101	[ACAD9, AFG3L2, AIFM1, APOO, ATP1B1, ATP5B, ATPIF1, BCS1L, C1QBP, CHCHD3, CISD2, CNP, COA3, CXADR, DNAJA3, DNAJB11, DNAJC19, EARS2, ECSIT, FASTKD5, FUNDC1, HAX1, HK2, HSP90AA1, HSPA1A, HSPA4, HSPA9, HUWE1, IMMT, LRPPRC, MCL1, MRPL14, MTCH2, MTX1, NDUFA11, NDUFA13, NDUFA5, NDUFA8, NDUFA9, NDUFAB1, NDUFAF1, NDUFAF3, NDUFAF4, NDUFB10, NDUFB11, NDUFB4, NDUFB5, NDUFS1, NDUFS2, NDUFS3, NDUFS8, NDUFV1, …	GO_BiologicalProcess-GOA_09.02.2016_16h18	9.3e-15	1.3e-11	1.1e-20	9.4e-18	[4]	Group37	12.7044
GO:0060341	regulation of cellular localization	100	[AAAS, ACSL3, ASPH, ATP2A2, ATP6AP1, ATPIF1, B3GAT3, BCAP31, CCT3, CCT4, CCT6A, CCT7, CCT8, CD276, CDK1, CDK5RAP3, CHP1, CPT1A, DERL2, DNAJC5, EMD, GJA1, GLUD1, GOSR1, HADHA, HAX1, HMGCR, HSP90AB1, HSPA1A, HSPH1, HUWE1, IPO5, ITGB1, JPH1, JUP, KEAP1, MAVS, MCU, MYO1C, NCAM1, NPTN, NSF, PARL, PFKL, PPIA, PPM1B, PSMB7, PSMD8, PTPN1, RANGAP1, REEP6, RER1, RHBDD3, RHOA, RUVBL1, SCFD1, SEC11A, SLC16A1…	GO_BiologicalProcess-GOA_09.02.2016_16h18	0.0056	1	1.9e-38	1.7e-35	[3, 4]	Group202	7.39645
GO:0019220	regulation of phosphate metabolic process	100	[ACSL3, ARL6IP5, ATP2B4, ATP6AP1, ATP6AP2, ATPIF1, BRAT1, CD81, CDK1, CDK5RAP3, CHP1, DDRGK1, DNAJA1, DNAJA3, FASN, GNAI3, HACD3, HAX1, HMGCR, HSP90AB1, HSPA2, HSPA5, HSPB1, HSPH1, IGF1R, IKBKAP, IRAK1, ITGA5, ITGA6, ITGB1, LAMTOR1, LAMTOR3, LEMD2, LPCAT1, MAGED1, MAVS, MCM7, MIA3, MTCH1, NCAM1, NEFL, NME2, NPTN, NR2F1, PHB, PHB2, PIGU, PIK3R4, PPP2R1A, PPP2R1B, PRKDC, PRMT5, PSEN1, PSEN2, PSMA1,…	GO_BiologicalProcess-GOA_09.02.2016_16h18	0.78	1	0.039	1	[5, 6]	Group0	5.48246
GO:0044712	single-organism catabolic process	100	[ABCD3, ABHD12, ACAD9, ACOT8, ADAM10, ADPGK, AMFR, APOB, ATP1B1, ATP2B4, ATPIF1, AUP1, BAG6, BCAP31, CCDC47, CHP1, CISD2, CNP, CPT1A, DERL1, DERL2, DNAJB2, DPAGT1, ENO1, ERLIN2, FAF2, FUCA2, FUNDC1, GAPDH, GCDH, GET4, GLA, GLUD1, GOLT1B, HADHA, HADHB, HAX1, HK2, HM13, HMOX2, HSD17B11, HSPA5, ITGB1, MAN1B1, MARCH6, MIA3, NCEH1, NME2, NUP93, PARL, PCCB, PEX3, PFKL, PI4K2A, PIK3R4, PKM, PLD2, PLD3, …	GO_BiologicalProcess-GOA_09.02.2016_16h18	4.9e-05	0.055	0.0038	1	[3]	Group174	8.4246
GO:0022402	cell cycle process	99	[AAAS, ATP2B4, BAG6, CDC45, CDK1, CDK5RAP3, DCTN1, DDB1, DHCR24, DHDDS, DYNC1LI1, EMD, FANCD2, FANCI, HSP90AA1, HSPA2, IGF1R, ITGB1, KPNB1, LAMTOR1, LAMTOR3, MAD2L1, MAPRE2, MCM3, MCM4, MCM7, NCAPG, NCAPG2, NDC1, NUBP2, NUP107, NUP133, NUP205, NUP210, NUP93, NUP98, PCNA, PDS5A, PHB2, PHGDH, PIK3R4, POM121, POM121C, PPP2R1A, PPP6C, PRKDC, PRMT5, PSMA1, PSMA3, PSMA4, PSMA5, PSMA6, PSMA7, PSMB1, PSM…	GO_BiologicalProcess-GOA_09.02.2016_16h18	0.014	1	0.049	1	[3, 4]	Group12	7.15318
GO:0022008	neurogenesis	99	[ACSL4, ACTB, ADAM10, AFG3L2, AIFM1, APH1A, ATP2B4, ATXN10, B4GAT1, CDK1, CDK5RAP3, CNP, CUX1, DDX6, DHDDS, EEF2, EFNB1, FAM134C, FASN, GJA1, HSP90AA1, HSP90AB1, HSPA8, ITGA5, ITGB1, ITM2C, LAMTOR3, LEMD2, LRFN1, LRP1, MAPRE2, MBOAT7, MLF2, MTCH1, MYL6, NCAM1, NCSTN, NEFL, NME1, NME2, NPTN, NR2F1, PHGDH, PIGT, PISD, POMGNT2, PRMT5, PSEN1, PSEN2, PSMA1, PSMA3, PSMA4, PSMA5, PSMA6, PSMA7, PSMB1, PS…	GO_BiologicalProcess-GOA_09.02.2016_16h18	0.66	1	0.11	1	[5, 6]	Group104	5.40984
GO:0043603	cellular amide metabolic process	98	[ACACA, AGK, ATP6AP2, ATPIF1, C1QBP, CAD, CDKAL1, CERS1, CERS2, CERS4, CERS5, CERS6, CLN6, COA3, CPD, DDOST, DDX6, DEGS1, EARS2, EEF1A1, EEF1G, EEF2, EIF3H, FARSA, FASN, GAPDH, GCN1, GGT7, GLA, HSPB1, LNPEP, LRPPRC, MARS, MRPL14, NCSTN, PCCB, PPP2R1A, PSEN1, PSEN2, PSMD2, QKI, RAN, RARS2, RPL17, RPL23, RPL38, RPN1, RPN2, RPS12, RPS16, RPS17, RPS2, RPS23, RPS25, RPS27, RPS3, RPS5, RPSA, SEC11A, SE…	GO_BiologicalProcess-GOA_09.02.2016_16h18	1.2e-06	0.0015	2.8e-17	2.3e-14	[4]	Group123	9.24528
GO:0002682	regulation of immune system process	97	[ACTB, ADAM10, ATP11C, ATP1B1, ATP6AP1, ATP6V1H, C1QBP, CD276, CD47, CD81, CLPTM1, CXADR, DNAJA3, EFNB1, ELMOD2, FAM213A, FASN, HAX1, HIST1H3A, HLA-A, HLA-B, HLA-C, HSP90AA1, HSP90AB1, HSPA1A, HSPD1, HSPH1, IRAK1, ITGB1, LAMTOR3, MAVS, MIA3, MYO1C, NCAM1, NEFL, NME1, NME2, NUP93, PEX3, PHB, PHB2, PIGU, PIK3R4, PLD2, PPM1B, PRKDC, PSEN1, PSEN2, PSMA1, PSMA3, PSMA4, PSMA5, PSMA6, PSMA7, PSMB1, PSMB…	GO_BiologicalProcess-GOA_09.02.2016_16h18	0.69	1	0.039	1	[2, 3]	Group0	5.86103
GO:0048699	generation of neurons	96	[ACSL4, ACTB, ADAM10, AFG3L2, AIFM1, APH1A, ATP2B4, ATXN10, B4GAT1, CDK1, CDK5RAP3, CNP, CUX1, DDX6, DHDDS, EFNB1, FAM134C, FASN, GJA1, HSP90AA1, HSP90AB1, HSPA8, ITGA5, ITGB1, ITM2C, LAMTOR3, LRFN1, LRP1, MAPRE2, MLF2, MTCH1, MYL6, NCAM1, NCSTN, NEFL, NME1, NME2, NPTN, NR2F1, PHGDH, PIGT, PISD, POMGNT2, PRMT5, PSEN1, PSEN2, PSMA1, PSMA3, PSMA4, PSMA5, PSMA6, PSMA7, PSMB1, PSMB2, PSMB3, PSMB4, PS…	GO_BiologicalProcess-GOA_09.02.2016_16h18	0.82	1	0.11	1	[6, 7]	Group104	5.49513
GO:0032880	regulation of protein localization	96	[ACSL3, ASPH, ATPIF1, B3GAT3, BCAP31, CCT3, CCT4, CCT6A, CCT7, CCT8, CD276, CDK1, CDK5RAP3, CHP1, CPT1A, DERL2, DNAJA1, DNAJB2, DNAJB6, DNAJC5, EMD, GJA1, GLUD1, HADHA, HAX1, HMGCR, HSP90AB1, HSPA8, HSPH1, HUWE1, IPO5, ITGB1, JUP, KEAP1, LRP1, MAVS, MCU, MYO1C, NPTN, PARL, PFKL, PPIA, PPM1B, PSMB7, PSMD8, PTPN1, RAB14, RAB8A, RANGAP1, RER1, RHBDD3, RHOA, RUVBL1, SCFD1, SEC11A, SLC16A1, SLC25A4, S…	GO_BiologicalProcess-GOA_09.02.2016_16h18	1.4e-06	0.0017	1.9e-38	1.7e-35	[3, 4]	Group202	9.24856
GO:0006952	defense response	95	[ACTB, ADGRE5, ATP1B1, ATP6V1H, ATRN, C1QBP, CAMLG, CD276, CD47, CXADR, DDOST, DNAJA3, ECSIT, ELMOD2, FASN, GAPDH, GJA1, HIST1H3A, HLA-A, HLA-B, HLA-C, HSP90AA1, HSP90AB1, HSPA1A, HSPD1, IPO7, IRAK1, ITGB1, JAGN1, LAMTOR3, MAVS, MLF2, MYO1C, NCAM1, NEFL, NUP93, PEX3, PHB, PHB2, PIGU, PIK3R4, PLD2, PPM1B, PRKDC, PSMA1, PSMA3, PSMA4, PSMA5, PSMA6, PSMA7, PSMB1, PSMB2, PSMB3, PSMB4, PSMB5, PSMB7, PS…	GO_BiologicalProcess-GOA_09.02.2016_16h18	0.078	1	0.039	1	[3]	Group0	4.78831
GO:0043085	positive regulation of catalytic activity	95	[AHSA1, AIFM1, APH1A, ARL1, ARL6IP5, ASPH, ATP1B1, ATP1B3, ATP2B4, B3GAT3, BCAP31, CCT4, CD81, CDC42EP1, CDK1, CYB5B, DNAJA3, DNAJB1, DNAJB11, DNAJB6, ELMOD2, FASN, HACD3, HSP90AB1, HSPA1A, HSPA2, HSPA5, HSPD1, HSPH1, IRAK1, ITGA6, ITGB1, LAMTOR1, LAMTOR3, MAGED1, MTCH1, NCAM1, NCSTN, NDUFA13, NEFL, PCNA, PDCD6, PGAM5, PIGU, PIK3R4, PISD, POR, PSEN1, PSEN2, PSMA1, PSMA3, PSMA4, PSMA5, PSMA6, PSMA…	GO_BiologicalProcess-GOA_09.02.2016_16h18	0.73	1	0.039	1	[3, 4, 5]	Group0	5.84256
GO:0032270	positive regulation of cellular protein metabolic process	95	[AIFM1, ARL6IP5, ASPH, ATP2B4, ATP6AP1, ATPIF1, BCAP31, BRAT1, C1QBP, CD81, CDK1, CDK5RAP3, CHP1, CLN6, COA3, DDRGK1, DERL1, DNAJA3, DNAJB2, EEF2, FANCI, FASN, HACD3, HAX1, HMGCR, HSP90AB1, HSPA2, HSPA5, HSPD1, HSPH1, IGF1R, IRAK1, ITGA5, ITGB1, KEAP1, LAMTOR1, LAMTOR3, MAGED1, MAVS, MIA3, MTCH1, MYO1C, NCAM1, NDUFA13, NEFL, NPTN, PDCD6, PHB, PHB2, PIGU, PSEN1, PSMA1, PSMA3, PSMA4, PSMA5, PSMA6, …	GO_BiologicalProcess-GOA_09.02.2016_16h18	0.42	1	0.039	1	[4, 5, 6, 7]	Group0	6.08974
GO:0006468	protein phosphorylation	94	[ADAM10, ADCK4, ARL6IP5, ATP2B4, ATP6AP1, ATP6AP2, BRAT1, CAD, CD81, CDC42BPG, CDK1, CDK5RAP3, CHP1, DDRGK1, DHDDS, DNAJA1, DNAJA3, FASN, FASTKD1, FASTKD2, FASTKD5, HACD3, HAX1, HMGCR, HSP90AB1, HSPA2, HSPA5, HSPB1, HSPH1, IGF1R, IKBKAP, IRAK1, ITGA5, ITGB1, LAMTOR1, LAMTOR3, LEMD2, MAGED1, MAVS, MTCH1, NCAM1, NEFL, NME2, NPTN, NR2F1, PHB, PHB2, PIGU, PIK3R4, PPP2R1A, PRDX4, PRKDC, PRMT5, PSEN1, …	GO_BiologicalProcess-GOA_09.02.2016_16h18	0.14	1	0.039	1	[6, 7]	Group0	4.89583
GO:0000278	mitotic cell cycle	93	[AAAS, CDC45, CDK1, CDK5RAP3, DCTN1, DDB1, DHDDS, DYNC1LI1, EMD, FANCI, GORASP2, HSP90AA1, HSPA2, IGF1R, ITGB1, KPNB1, MAD2L1, MAPRE2, MCM3, MCM4, MCM7, NCAPG, NCAPG2, NDC1, NUP107, NUP133, NUP205, NUP210, NUP93, NUP98, PCNA, PDS5A, PHB2, POM121, POM121C, PPP2R1A, PPP6C, PRKDC, PRMT5, PSMA1, PSMA3, PSMA4, PSMA5, PSMA6, PSMA7, PSMB1, PSMB2, PSMB3, PSMB4, PSMB5, PSMB7, PSMC1, PSMC2, PSMC4, PSMC5, P…	GO_BiologicalProcess-GOA_09.02.2016_16h18	5.5e-05	0.061	0.049	1	[4]	Group12	8.57143
GO:0044265	cellular macromolecule catabolic process	92	[AIFM1, AMFR, ATPIF1, AUP1, BAG6, BCAP31, CCDC47, CD81, CDK1, CDK5RAP3, CLN6, DDB1, DDRGK1, DDX6, DERL1, DERL2, DNAJB2, DYNC1LI1, ERLIN2, FAF2, HSP90AB1, HSPA5, HUWE1, KEAP1, KPNB1, LRPPRC, MAD2L1, MAN1B1, MARCH6, PELO, PPP2R1A, PSEN1, PSMA1, PSMA3, PSMA4, PSMA5, PSMA6, PSMA7, PSMB1, PSMB2, PSMB3, PSMB4, PSMB5, PSMB7, PSMC1, PSMC2, PSMC4, PSMC5, PSMD12, PSMD14, PSMD2, PSMD3, PSMD8, RAD23B, RDH14,…	GO_BiologicalProcess-GOA_09.02.2016_16h18	9.1e-07	0.0011	0.033	1	[4, 5]	Group117	9.47477
GO:0030030	cell projection organization	90	[ABCC4, ACSL4, ACTB, ADAM10, AFG3L2, APH1A, ATP2B4, ATP6V0D1, ATXN10, B4GAT1, CDC42EP1, CNP, CUX1, DHDDS, DNAAF5, EFNB1, FAM134C, FASN, GALNT11, GJA1, HSP90AA1, HSP90AB1, HSPA8, ITGA5, ITGA6, ITGB1, ITM2C, LAMTOR3, LRFN1, LRP1, MAPRE2, MLF2, MYL6, NCAM1, NCAPG, NCSTN, NEFL, NME1, NME2, NPTN, NUBP2, PHGDH, PSEN1, PSEN2, PSMA1, PSMA3, PSMA4, PSMA5, PSMA6, PSMA7, PSMB1, PSMB2, PSMB3, PSMB4, PSMB5, P…	GO_BiologicalProcess-GOA_09.02.2016_16h18	0.82	1	0.32	1	[3]	Group106	5.48112
GO:0043687	post-translational protein modification	90	[AAAS, ALG1, ALG10, ALG10B, ALG11, ALG3, ALG5, ALG6, ALG8, ALG9, ARCN1, B4GAT1, CANX, COPA, COPB1, COPB2, COPE, COPG1, COPG2, DAD1, DCTN1, DDOST, DERL2, DHDDS, DOLK, DPAGT1, DPM1, EEF2, GALNT1, GALNT11, GALNT2, GALNT4, GANAB, GGCX, GOSR1, GPAA1, ICMT, KDELR1, LMAN1, MAGT1, MAN1A1, MAN1A2, MAN1B1, MANEA, MIA3, MLEC, NDC1, NSF, NUP107, NUP133, NUP205, NUP210, NUP93, NUP98, PCNA, PDCD6, PIGG, PIGK, …	GO_BiologicalProcess-GOA_09.02.2016_16h18	3.5e-23	5.2e-20	0.0053	1	[6, 7]	Group143	18
GO:0048878	chemical homeostasis	89	[ABCB6, ABCB7, ACACA, ACAD9, APOB, ASPH, ATP13A1, ATP13A3, ATP1A1, ATP1B1, ATP1B3, ATP2A2, ATP2B1, ATP2B4, ATP2C1, ATP5B, ATP6AP1, ATP6V0A1, ATP6V0A2, ATP6V0D1, ATP6V1A, ATP6V1F, ATP6V1H, BCAP31, CCDC47, CHP1, CKB, CLCN3, CLN6, COMT, DDB1, DERL1, DGAT1, FASN, FLG2, FLVCR1, GCDH, GJA1, GNB1, GOLT1B, GPR89A, GTF2I, HACD3, HK2, HMGCR, HMOX2, HRNR, IGF1R, IMMT, ITGB1, JPH1, LAMTOR1, LPCAT1, MCU, NME1…	GO_BiologicalProcess-GOA_09.02.2016_16h18	0.00039	0.41	5.1e-06	0.0037	[4]	Group363	8.17264
GO:0030182	neuron differentiation	89	[ACSL4, ACTB, ADAM10, AFG3L2, AIFM1, APH1A, ATP2B4, ATXN10, B4GAT1, CDK5RAP3, CNP, CUX1, DDX6, DHDDS, EFNB1, FAM134C, FASN, GJA1, HSP90AA1, HSP90AB1, HSPA8, ITGA5, ITGB1, ITM2C, LAMTOR3, LRFN1, LRP1, MAPRE2, MLF2, MTCH1, MYL6, NCAM1, NCSTN, NEFL, NME1, NME2, NPTN, PHGDH, PIGT, PISD, PSEN1, PSEN2, PSMA1, PSMA3, PSMA4, PSMA5, PSMA6, PSMA7, PSMB1, PSMB2, PSMB3, PSMB4, PSMB5, PSMB7, PSMC1, PSMC2, PSM…	GO_BiologicalProcess-GOA_09.02.2016_16h18	0.77	1	0.32	1	[5, 7, 8]	Group106	5.47355
GO:0009100	glycoprotein metabolic process	88	[ACOT8, ALG1, ALG10, ALG10B, ALG11, ALG3, ALG5, ALG6, ALG8, ALG9, ARCN1, B3GAT3, B4GALT7, B4GAT1, CANX, CHP1, CHPF2, CHST14, COPA, COPB1, COPB2, COPE, COPG1, COPG2, DAD1, DCTN1, DDOST, DERL2, DHDDS, DOLK, DPAGT1, DPM1, DPY19L1, ERP44, EXTL2, GALNT1, GALNT11, GALNT2, GALNT4, GANAB, GLCE, GOSR1, IMPAD1, ITM2B, KDELR1, LMAN1, MAGT1, MAN1A1, MAN1A2, MAN1B1, MANEA, MIA3, MLEC, NPC1, NSF, PDCD6, POMGNT…	GO_BiologicalProcess-GOA_09.02.2016_16h18	5.2e-18	7.7e-15	8.4e-07	0.00063	[4, 5]	Group159	15.3578
GO:0090407	organophosphate biosynthetic process	88	[ACACA, ACSL3, AGPAT1, AGPAT2, AGPAT3, AGPAT4, AGPAT5, ALG5, ARF3, ATP5A1, ATP5B, ATP5C1, ATP5D, ATP5EP2, ATP5F1, ATP5H, ATP5I, ATP5J, ATP5J2, ATP5L, ATP5O, ATP6V0A1, ATP6V0A2, CAD, CDIPT, CDS1, CDS2, CEPT1, CHPT1, CTPS1, DCAKD, DGAT1, DGKE, DHDDS, DOLK, DPM1, FADS1, FAR1, GNAI3, GPAA1, GPAT3, GPAT4, HADHA, HADHB, LCLAT1, LPCAT1, LPCAT2, LPCAT3, LPCAT4, LPGAT1, MBOAT2, MBOAT7, MON2, NME1, NME2, N…	GO_BiologicalProcess-GOA_09.02.2016_16h18	5.5e-15	7.9e-12	4.5e-23	3.8e-20	[4, 5]	Group176	13.8148
GO:0030163	protein catabolic process	88	[AMFR, APOB, ATPIF1, AUP1, BAG6, BCAP31, CCDC47, CD81, CDK1, CDK5RAP3, CLN6, DDB1, DDRGK1, DERL1, DERL2, DNAJB2, DYNC1LI1, ERLIN2, FAF2, GET4, GJA1, HM13, HSP90AB1, HSPA5, HUWE1, KEAP1, LNPEP, LPCAT1, MAD2L1, MAN1B1, MARCH6, NDUFA13, NSF, PHB, PSEN1, PSMA1, PSMA3, PSMA4, PSMA5, PSMA6, PSMA7, PSMB1, PSMB2, PSMB3, PSMB4, PSMB5, PSMB7, PSMC1, PSMC2, PSMC4, PSMC5, PSMD12, PSMD14, PSMD2, PSMD3, PSMD8,…	GO_BiologicalProcess-GOA_09.02.2016_16h18	1.2e-08	1.6e-05	0.033	1	[4, 5]	Group117	10.5516
GO:0019725	cellular homeostasis	87	[ABCB6, ABCB7, AIFM1, ASPH, ATP13A1, ATP13A3, ATP1A1, ATP1B1, ATP1B3, ATP2A2, ATP2B1, ATP2B4, ATP2C1, ATP5B, ATP6AP1, ATP6V0A1, ATP6V0A2, ATP6V0D1, ATP6V1A, ATP6V1F, ATP6V1H, BCAP31, CHP1, CKB, CLCN3, CLN6, DNAJC16, ERP44, FASN, FLVCR1, GJA1, GNB1, GPR89A, GTF2I, HK2, HMGCR, HMOX2, IGF1R, IMMT, ITGB1, JPH1, LRRC8A, MAGT1, MCL1, MCU, NME1, NME2, NNT, NPTN, NUBP2, PCNA, PRDX4, PSEN1, PSEN2, PTRH2, …	GO_BiologicalProcess-GOA_09.02.2016_16h18	1.2e-07	0.00016	5.1e-06	0.0037	[3, 4]	Group363	10.0811
GO:0071705	nitrogen compound transport	87	[AAAS, ABCB6, ABCB7, ACACA, ARL6IP5, CPT1A, FLVCR1, GJA1, GLUD1, HADHA, HMGCR, LRPPRC, MCU, MYO1C, NDC1, NUP107, NUP133, NUP205, NUP210, NUP93, NUP98, PEX3, PFKL, POM121, POM121C, PPM1B, PRAF2, PSEN1, QKI, RAB1A, RAF1, RAN, RANBP2, RHOA, RPSA, SEC11A, SERINC1, SLC12A2, SLC16A1, SLC16A10, SLC19A1, SLC19A2, SLC1A1, SLC1A3, SLC1A4, SLC1A5, SLC25A12, SLC25A13, SLC25A19, SLC25A22, SLC25A24, SLC25A33, …	GO_BiologicalProcess-GOA_09.02.2016_16h18	6.6e-08	8.4e-05	8.5e-11	6.7e-08	[4]	Group253	10.2353
GO:0042325	regulation of phosphorylation	87	[ARL6IP5, ATP2B4, ATP6AP1, ATP6AP2, BRAT1, CD81, CDK1, CDK5RAP3, CHP1, DDRGK1, DNAJA1, DNAJA3, FASN, HACD3, HAX1, HMGCR, HSP90AB1, HSPA2, HSPA5, HSPB1, HSPH1, IGF1R, IKBKAP, IRAK1, ITGA5, ITGA6, ITGB1, LAMTOR1, LAMTOR3, LEMD2, MAGED1, MAVS, MCM7, MIA3, MTCH1, NCAM1, NEFL, NPTN, NR2F1, PHB, PHB2, PIGU, PIK3R4, PPP2R1A, PRKDC, PRMT5, PSEN1, PSEN2, PSMA1, PSMA3, PSMA4, PSMA5, PSMA6, PSMA7, PSMB1, PS…	GO_BiologicalProcess-GOA_09.02.2016_16h18	0.9	1	0.039	1	[6, 7]	Group0	5.55556
GO:0009725	response to hormone	87	[ACACA, AIFM1, APOB, ATP1A1, ATP2A2, ATP2B1, ATP6AP1, ATP6V0A1, ATP6V0A2, ATP6V0D1, ATP6V1A, ATP6V1F, ATP6V1H, BSG, CAD, CYC1, DHCR24, DSG2, EEF2, FADS1, FASN, GJA1, GNB1, GNB2, GOLT1B, HADHA, HSPD1, IGF1R, IRS4, ITGB1, KEAP1, LAMTOR1, LAMTOR3, MMS19, NCAM1, NEFL, NME1, NME2, NPC1, NR2F1, PGRMC2, PIGU, PIK3R4, PKM, POR, PRKDC, PSMA1, PSMA3, PSMA4, PSMA5, PSMA6, PSMA7, PSMB1, PSMB2, PSMB3, PSMB4, …	GO_BiologicalProcess-GOA_09.02.2016_16h18	0.0041	1	0.11	1	[3, 4]	Group104	7.63828
GO:0071495	cellular response to endogenous stimulus	86	[ACACA, AIFM1, APOB, ATP1A1, ATP2B1, ATP2B4, ATP6AP1, ATP6V0A1, ATP6V0A2, ATP6V0D1, ATP6V1A, ATP6V1F, ATP6V1H, CAD, CD81, EEF1A1, EEF2, FASN, FKBP8, GLG1, GNB1, GNB2, GOLT1B, HSPA5, IGF1R, IPO5, IRS4, ITGB1, JUP, LAMTOR1, LAMTOR3, LEMD3, MCM7, NCAM1, NEFL, NPC1, NPTN, NR2F1, PGRMC2, PIGU, PIK3R4, POR, PPP2R1A, PRKDC, PSMA1, PSMA3, PSMA4, PSMA5, PSMA6, PSMA7, PSMB1, PSMB2, PSMB3, PSMB4, PSMB5, PSM…	GO_BiologicalProcess-GOA_09.02.2016_16h18	0.29	1	0.11	1	[3]	Group104	6.28196
GO:0009101	glycoprotein biosynthetic process	86	[ACOT8, ALG1, ALG10, ALG10B, ALG11, ALG3, ALG5, ALG6, ALG8, ALG9, ARCN1, B3GAT3, B4GALT7, B4GAT1, CANX, CHP1, CHPF2, CHST14, COPA, COPB1, COPB2, COPE, COPG1, COPG2, DAD1, DCTN1, DDOST, DERL2, DHDDS, DOLK, DPAGT1, DPM1, DPY19L1, EXTL2, GALNT1, GALNT11, GALNT2, GALNT4, GANAB, GLCE, GOSR1, ITM2B, KDELR1, LMAN1, MAGT1, MAN1A1, MAN1A2, MAN1B1, MANEA, MIA3, MLEC, NPC1, NSF, PDCD6, POMGNT2, POMT1, POMT2…	GO_BiologicalProcess-GOA_09.02.2016_16h18	8.3e-20	1.2e-16	8.4e-07	0.00063	[5, 6]	Group159	16.6023
GO:0006091	generation of precursor metabolites and energy	84	[ACACA, ACAD9, ACLY, ADPGK, AGPAT1, ATP5A1, ATP5B, ATP5C1, ATP5D, ATP5F1, ATP5H, ATP5I, ATP5J, ATP5J2, ATP5L, ATP5O, ATPIF1, CISD1, COX15, COX4I1, COX5A, COX6C, COX7B, CYC1, ECSIT, ENO1, FASN, FASTKD1, FASTKD2, FASTKD5, GAPDH, GNB1, GNB2, HK2, IDH2, MIA3, NDUFA11, NDUFA13, NDUFA4, NDUFA5, NDUFA8, NDUFA9, NDUFAB1, NDUFAF1, NDUFAF3, NDUFAF4, NDUFB10, NDUFB11, NDUFB4, NDUFB5, NDUFS1, NDUFS2, NDUFS3,…	GO_BiologicalProcess-GOA_09.02.2016_16h18	1.3e-18	1.9e-15	1.1e-20	9.4e-18	[3]	Group37	16.1538
GO:1903047	mitotic cell cycle process	84	[AAAS, CDC45, CDK1, CDK5RAP3, DCTN1, DDB1, DHDDS, DYNC1LI1, EMD, FANCI, HSP90AA1, HSPA2, IGF1R, ITGB1, KPNB1, MAD2L1, MAPRE2, MCM3, MCM4, MCM7, NCAPG, NCAPG2, NDC1, NUP107, NUP133, NUP205, NUP210, NUP93, NUP98, PCNA, PDS5A, PHB2, POM121, POM121C, PPP2R1A, PPP6C, PRKDC, PRMT5, PSMA1, PSMA3, PSMA4, PSMA5, PSMA6, PSMA7, PSMB1, PSMB2, PSMB3, PSMB4, PSMB5, PSMB7, PSMC1, PSMC2, PSMC4, PSMC5, PSMD12, PS…	GO_BiologicalProcess-GOA_09.02.2016_16h18	8.5e-06	0.01	0.033	1	[4, 5]	Group117	9.20044
GO:1901698	response to nitrogen compound	84	[AIFM1, ASPH, ATP2A2, ATP2B4, ATP6AP1, ATP6V0A1, ATP6V0A2, ATP6V0D1, ATP6V1A, ATP6V1F, ATP6V1H, BSG, CAD, CDK1, CYC1, EEF2, FADS1, FASN, GJA1, GNB1, GNB2, GOLT1B, HADHA, HSPD1, IGF1R, IPO5, IRAK1, IRS4, JUP, LAMTOR1, LAMTOR3, MARC1, MAVS, MGST3, NCAM1, NEFL, NME1, NME2, PIGU, PIK3R4, PKM, POR, PRKDC, PSMA1, PSMA3, PSMA4, PSMA5, PSMA6, PSMA7, PSMB1, PSMB2, PSMB3, PSMB4, PSMB5, PSMB7, PSMC1, PSMC2,…	GO_BiologicalProcess-GOA_09.02.2016_16h18	0.011	1	0.11	1	[3]	Group104	7.39437
GO:1901701	cellular response to oxygen-containing compound	83	[ACACA, AIFM1, APOB, ATP2B1, ATP2B4, ATP6AP1, ATP6V0A1, ATP6V0A2, ATP6V0D1, ATP6V1A, ATP6V1F, ATP6V1H, CDK1, CERS1, CPT1A, DNAJC5, FASN, GNB1, GNB2, GOLT1B, HMGCR, HSPH1, IGF1R, IPO5, IRAK1, IRS4, ITGB1, JUP, LAMTOR1, LAMTOR3, MTCH1, MTDH, NCAM1, NDUFA13, NEFL, NME1, NME2, PIGU, PIK3R4, POR, PRKDC, PSMA1, PSMA3, PSMA4, PSMA5, PSMA6, PSMA7, PSMB1, PSMB2, PSMB3, PSMB4, PSMB5, PSMB7, PSMC1, PSMC2, P…	GO_BiologicalProcess-GOA_09.02.2016_16h18	0.024	1	0.11	1	[4]	Group104	7.16753
GO:0007167	enzyme linked receptor protein signaling pathway	83	[ACTB, ADAM10, APH1A, ATP6AP1, ATP6V0A1, ATP6V0A2, ATP6V0D1, ATP6V1A, ATP6V1F, ATP6V1H, CAMLG, EFNB1, FKBP8, GLG1, HSP90AA1, HSPA5, HSPB1, IGF1R, IGF2R, IRAK1, IRS4, ITGA5, ITGB1, JUP, KRT6B, LAMTOR1, LAMTOR3, LEMD3, LNPEP, LRP1, MAGED1, MIA3, MPZL1, MYL6, MYO1C, NCAM1, NCEH1, NCSTN, NEFL, NPTN, PDCD6, PIGU, PIK3R4, PPP2R1A, PSEN1, PSEN2, PSMA1, PSMA3, PSMA4, PSMA5, PSMA6, PSMA7, PSMB1, PSMB2, PS…	GO_BiologicalProcess-GOA_09.02.2016_16h18	0.32	1	0.039	1	[5, 6]	Group0	6.2453
GO:0060548	negative regulation of cell death	83	[ALB, ATAD3A, BAG6, BNIP1, CDK1, DAD1, DDB1, DHCR24, DNAJA1, DNAJA3, DNAJB6, DNAJC5, FASN, FKBP8, HAX1, HIGD1A, HMGCR, HSP90AB1, HSPA1A, HSPA5, HSPA9, HSPB1, HSPD1, HSPH1, IGF1R, IRAK1, ITGA5, ITGA6, ITGB1, LRP1, MAD2L1, MCL1, MTCH1, MTDH, NDUFA13, NDUFS3, NEFL, NME2, NPC1, PARL, PHB2, POR, PRKDC, PSEN1, PSEN2, PSMA1, PSMA3, PSMA4, PSMA5, PSMA6, PSMA7, PSMB1, PSMB2, PSMB3, PSMB4, PSMB5, PSMB7, PS…	GO_BiologicalProcess-GOA_09.02.2016_16h18	0.00075	0.76	0.039	1	[3, 4, 5]	Group0	8.13725
GO:0048585	negative regulation of response to stimulus	83	[ATP2B4, C1QBP, CD276, CDK5RAP3, CHP1, DERL2, DNAJA1, DNAJA3, GJA1, GLG1, HLA-A, HLA-B, HMGCR, HSPA1A, HSPA5, HSPB1, HSPH1, IGF1R, ITGA6, ITGB1, LEMD2, LEMD3, LRP1, MCL1, MGRN1, MTCH1, MYO1C, NDUFA13, NDUFS3, NPC1, PARL, PDCD6, PHB, PHB2, PLD2, PPM1B, PPP2R1A, PRKDC, PSEN1, PSEN2, PSMA1, PSMA3, PSMA4, PSMA5, PSMA6, PSMA7, PSMB1, PSMB2, PSMB3, PSMB4, PSMB5, PSMB7, PSMC1, PSMC2, PSMC4, PSMC5, PSMD1…	GO_BiologicalProcess-GOA_09.02.2016_16h18	0.95	1	0.039	1	[2, 3, 4]	Group0	5.59299
GO:0070201	regulation of establishment of protein localization	83	[ACSL3, ASPH, ATPIF1, B3GAT3, BCAP31, CCT4, CCT6A, CCT7, CCT8, CD276, CDK1, CHP1, CPT1A, DERL2, DNAJA1, DNAJC5, EMD, GJA1, GLUD1, HADHA, HAX1, HMGCR, HSP90AB1, HSPA8, HSPH1, HUWE1, IPO5, ITGB1, JUP, KEAP1, LRP1, MAVS, MCU, MYO1C, PARL, PFKL, PPIA, PPM1B, PSMB7, PSMD8, PTPN1, RAB8A, RANGAP1, RER1, RHBDD3, RHOA, RUVBL1, SCFD1, SEC11A, SLC16A1, SLC25A4, SLC25A5, SLC25A6, SLC2A1, SPCS1, SPCS2, SPCS3,…	GO_BiologicalProcess-GOA_09.02.2016_16h18	6.4e-06	0.0075	1.9e-38	1.7e-35	[4, 5]	Group202	9.32584
GO:0009888	tissue development	82	[AGPAT2, ALDH3A2, ATP2A2, ATP2B4, ATP2C1, ATP6AP2, BSG, CD276, CDK1, CPT1A, CUX1, CXADR, DHCR24, DSG2, DSP, EEF2, EFNB1, EMD, FKBP8, GJA1, GLG1, GPAT4, HMGCR, HRNR, IGF1R, IGSF8, IMPAD1, ITGA5, ITGA6, ITGB1, KEAP1, KIAA1715, KRT6B, LEMD2, LEMD3, MAGED1, MAPRE2, MIA3, MLF2, MTCH1, MYL6, NDUFV2, NME2, NR2F1, NSDHL, NUP133, PCNA, PHB2, PHGDH, PIGU, PKM, POR, PRKDC, PSEN1, PSEN2, PTK7, PTRH2, RAB10, …	GO_BiologicalProcess-GOA_09.02.2016_16h18	0.0045	1	0.00022	0.15	[3]	Group265	4.26639
GO:0043604	amide biosynthetic process	81	[AGK, ATPIF1, C1QBP, CAD, CDKAL1, CERS1, CERS2, CERS4, CERS5, CERS6, COA3, DDOST, DDX6, DEGS1, EARS2, EEF1A1, EEF1G, EEF2, EIF3H, FARSA, GAPDH, GCN1, GGT7, HSPB1, LRPPRC, MARS, MRPL14, PSMD2, QKI, RAN, RARS2, RPL17, RPL23, RPL38, RPN1, RPN2, RPS12, RPS16, RPS17, RPS2, RPS23, RPS25, RPS27, RPS3, RPS5, RPSA, SEC11A, SEC61B, SLC25A1, SLC25A10, SLC25A11, SLC25A12, SLC25A13, SLC25A19, SLC25A21, SLC25A…	GO_BiologicalProcess-GOA_09.02.2016_16h18	4.6e-07	0.00057	2.8e-17	2.3e-14	[5]	Group123	10
GO:0048666	neuron development	81	[ACSL4, ACTB, ADAM10, AFG3L2, APH1A, ATP2B4, ATXN10, B4GAT1, CNP, CUX1, DHDDS, EFNB1, FAM134C, FASN, GJA1, HSP90AA1, HSP90AB1, HSPA8, ITGA5, ITGB1, ITM2C, LAMTOR3, LRFN1, LRP1, MAPRE2, MLF2, MTCH1, MYL6, NCAM1, NCSTN, NEFL, NME1, NME2, NPTN, PHGDH, PSEN1, PSEN2, PSMA1, PSMA3, PSMA4, PSMA5, PSMA6, PSMA7, PSMB1, PSMB2, PSMB3, PSMB4, PSMB5, PSMB7, PSMC1, PSMC2, PSMC4, PSMC5, PSMD12, PSMD14, PSMD2, P…	GO_BiologicalProcess-GOA_09.02.2016_16h18	0.53	1	0.039	1	[4, 5, 6, 8, 9]	Group0	6
GO:0010243	response to organonitrogen compound	81	[AIFM1, ASPH, ATP2A2, ATP2B4, ATP6AP1, ATP6V0A1, ATP6V0A2, ATP6V0D1, ATP6V1A, ATP6V1F, ATP6V1H, BSG, CAD, CDK1, CYC1, EEF2, FADS1, FASN, GJA1, GNB1, GNB2, GOLT1B, HADHA, HSPD1, IGF1R, IPO5, IRAK1, IRS4, JUP, LAMTOR1, LAMTOR3, MGST3, NCAM1, NEFL, NME1, NME2, PIGU, PIK3R4, PKM, POR, PRKDC, PSMA1, PSMA3, PSMA4, PSMA5, PSMA6, PSMA7, PSMB1, PSMB2, PSMB3, PSMB4, PSMB5, PSMB7, PSMC1, PSMC2, PSMC4, PSMC5…	GO_BiologicalProcess-GOA_09.02.2016_16h18	0.0035	1	0.11	1	[3, 4]	Group104	7.7512
GO:0072657	protein localization to membrane	80	[ACSL3, ARL6IP1, ASNA1, ATP1B1, ATP1B3, BAG6, BSG, CHP1, DDOST, DNAJA3, GET4, HSP90AA1, HSPA4, ICMT, ITGB1, JUP, MYO1C, NDUFA13, NPC1, NSF, OXA1L, PEX16, PEX3, PIGW, PSMD2, RAB10, RAB13, RAB8A, RER1, RPL17, RPL23, RPL38, RPN1, RPN2, RPS12, RPS16, RPS17, RPS2, RPS23, RPS25, RPS27, RPS3, RPS5, RPSA, SAMM50, SEC11A, SEC61A1, SEC61B, SEC62, SEC63, SPCS1, SPCS2, SPCS3, SRPRA, SRPRB, SSR1, SSR3, SSR4, …	GO_BiologicalProcess-GOA_09.02.2016_16h18	1.8e-16	2.7e-13	2.2e-34	1.9e-31	[4, 5]	Group192	15.3551
GO:0070647	protein modification by small protein conjugation or removal	80	[AAAS, AMFR, CAND1, CAND2, CDK1, CDK5RAP3, CHP1, DDB1, DDRGK1, DERL1, DNAJA1, DNAJA3, DNAJB2, DYNC1LI1, FANCI, HSP90AA1, HSP90AB1, HSPA1A, HSPA5, HUWE1, IRAK1, KEAP1, LNPEP, MAD2L1, MARCH6, MGRN1, MIA3, MYO1C, NDC1, NUP107, NUP133, NUP205, NUP210, NUP93, NUP98, PCNA, POM121, POM121C, PSEN1, PSMA1, PSMA3, PSMA4, PSMA5, PSMA6, PSMA7, PSMB1, PSMB2, PSMB3, PSMB4, PSMB5, PSMB7, PSMC1, PSMC2, PSMC4, PS…	GO_BiologicalProcess-GOA_09.02.2016_16h18	0.0054	1	0.039	1	[6, 7]	Group0	7.67018
GO:0009894	regulation of catabolic process	80	[AIFM1, ATP2B4, ATPIF1, BAG6, BCAP31, CD81, CDK1, CDK5RAP3, CISD2, CPT1A, DDRGK1, DERL2, DNAJB2, DYNC1LI1, EEF1A1, GJA1, HAX1, HSP90AB1, ITGB1, KEAP1, LPCAT1, LRPPRC, MAD2L1, MIA3, MTDH, NDUFA13, NPC1, NSF, PARL, PHB, PSEN1, PSMA1, PSMA3, PSMA4, PSMA5, PSMA6, PSMA7, PSMB1, PSMB2, PSMB3, PSMB4, PSMB5, PSMB7, PSMC1, PSMC2, PSMC4, PSMC5, PSMD12, PSMD14, PSMD2, PSMD3, PSMD8, PTPN1, RAD23B, RHBDD3, RN…	GO_BiologicalProcess-GOA_09.02.2016_16h18	4.3e-09	5.7e-06	0.32	1	[3, 4]	Group106	11.1576
GO:0010256	endomembrane system organization	79	[AAAS, ACSL3, ARL1, ASNA1, ATL3, ATP1B1, ATP1B3, ATP2A2, ATP8B2, BAG6, BNIP1, BSG, CCDC47, CDK1, CLCN3, EMD, GET4, GOLGA5, ITGB1, JAGN1, JUP, KIAA1715, LAMTOR1, LEMD2, LMAN1, NDC1, NSF, NUP107, NUP133, NUP205, NUP210, NUP93, NUP98, PIGW, POM121, POM121C, PPP2R1A, PRMT5, RAB10, RAB13, RAB1A, RAB8A, RANBP2, REEP4, RER1, RTN3, RTN4, SEC61A1, STX17, STX18, STX2, STX4, STX5, STX6, STX7, STX8, SURF4, S…	GO_BiologicalProcess-GOA_09.02.2016_16h18	4.6e-14	6.6e-11	2.2e-34	1.9e-31	[3]	Group192	14.0569
GO:0055086	nucleobase-containing small molecule metabolic process	79	[ACACA, ADPGK, ATP1B1, ATP2B4, ATP5A1, ATP5B, ATP5C1, ATP5D, ATP5EP2, ATP5F1, ATP5H, ATP5I, ATP5J, ATP5J2, ATP5L, ATP5O, ATP6V0A1, ATP6V0A2, ATP6V1A, ATPIF1, CAD, CNP, COX15, COX4I1, COX5A, CTPS1, DCAKD, ENO1, GAPDH, GNAI3, HK2, HMGCR, HSPA1A, HSPA8, ICMT, LDHB, MAT2A, MIA3, MON2, NDUFA4, NDUFA5, NDUFA8, NDUFA9, NDUFAB1, NDUFAF1, NDUFB10, NDUFB4, NDUFB5, NDUFS1, NDUFS2, NDUFS3, NDUFS8, NDUFV1, ND…	GO_BiologicalProcess-GOA_09.02.2016_16h18	2.1e-07	0.00026	4.5e-31	3.8e-28	[3, 4, 5]	Group526	10.2999
GO:0009891	positive regulation of biosynthetic process	79	[ACSL3, ASPH, C1QBP, CAND1, CAND2, CCT3, CCT4, CCT6A, CCT7, CCT8, CD276, CD81, CDK1, CDK5RAP3, CHP1, CLCN3, COA3, CUX1, DDRGK1, DNAJC5, EEF2, ERLIN2, FUBP3, GCN1, HAX1, HEATR1, HSP90AA1, HSP90AB1, HSPA1A, HSPA5, HSPB1, HSPH1, IGF1R, IRAK1, ITGA6, JUP, KRT6B, MAGED1, MAVS, MIA3, MMS19, MTDH, NAT14, NME2, NR2F1, PCNA, PHB, PHB2, POR, PRKDC, PRPF6, PSEN1, PSMA6, PSMC1, PSMC2, PSMC4, PSMC5, PTRH2, RA…	GO_BiologicalProcess-GOA_09.02.2016_16h18	0.00098	0.99	0.0023	1	[3, 4, 5]	Group466	4.06588
GO:0031401	positive regulation of protein modification process	79	[ARL6IP5, ATP2B4, ATP6AP1, BRAT1, CD81, CDK1, CDK5RAP3, CHP1, DDRGK1, DERL1, DNAJA3, DNAJB2, FANCI, FASN, HACD3, HAX1, HMGCR, HSP90AB1, HSPA2, HSPA5, HSPH1, IGF1R, IRAK1, ITGA5, ITGB1, LAMTOR1, LAMTOR3, MAGED1, MAVS, MIA3, MTCH1, MYO1C, NCAM1, NEFL, NPTN, PHB, PHB2, PIGU, PSEN1, PSMA1, PSMA3, PSMA4, PSMA5, PSMA6, PSMA7, PSMB1, PSMB2, PSMB3, PSMB4, PSMB5, PSMB7, PSMC1, PSMC2, PSMC4, PSMC5, PSMD12,…	GO_BiologicalProcess-GOA_09.02.2016_16h18	0.45	1	0.039	1	[5, 6, 7, 8]	Group0	6.11929
GO:0001932	regulation of protein phosphorylation	79	[ARL6IP5, ATP2B4, ATP6AP1, ATP6AP2, BRAT1, CD81, CDK1, CDK5RAP3, CHP1, DDRGK1, DNAJA1, DNAJA3, FASN, HACD3, HAX1, HMGCR, HSP90AB1, HSPA2, HSPA5, HSPB1, HSPH1, IGF1R, IKBKAP, IRAK1, ITGA5, ITGB1, LAMTOR1, LAMTOR3, LEMD2, MAGED1, MAVS, MTCH1, NCAM1, NEFL, NPTN, NR2F1, PHB, PHB2, PIGU, PPP2R1A, PRKDC, PRMT5, PSEN1, PSEN2, PSMA1, PSMA3, PSMA4, PSMA5, PSMA6, PSMA7, PSMB1, PSMB2, PSMB3, PSMB4, PSMB5, P…	GO_BiologicalProcess-GOA_09.02.2016_16h18	0.67	1	0.039	1	[6, 7, 8]	Group0	5.36685
GO:0070085	glycosylation	78	[ALG1, ALG10, ALG10B, ALG11, ALG3, ALG5, ALG6, ALG8, ALG9, ARCN1, B3GAT3, B4GALT7, B4GAT1, CANX, CHP1, COPA, COPB1, COPB2, COPE, COPG1, COPG2, DAD1, DCTN1, DDOST, DERL2, DHDDS, DOLK, DPAGT1, DPM1, DPY19L1, GALNT1, GALNT11, GALNT2, GALNT4, GANAB, GOSR1, KDELR1, LMAN1, MAGT1, MAN1A1, MAN1A2, MAN1B1, MANEA, MIA3, MLEC, NPC1, NSF, PDCD6, POMGNT2, POMT1, POMT2, PPP6C, PREB, PSEN1, PSMD2, RAB1A, RFT1, …	GO_BiologicalProcess-GOA_09.02.2016_16h18	2.6e-19	3.9e-16	8.4e-07	0.00063	[4, 5]	Group159	17.4107
GO:0043413	macromolecule glycosylation	78	[ALG1, ALG10, ALG10B, ALG11, ALG3, ALG5, ALG6, ALG8, ALG9, ARCN1, B3GAT3, B4GALT7, B4GAT1, CANX, CHP1, COPA, COPB1, COPB2, COPE, COPG1, COPG2, DAD1, DCTN1, DDOST, DERL2, DHDDS, DOLK, DPAGT1, DPM1, DPY19L1, GALNT1, GALNT11, GALNT2, GALNT4, GANAB, GOSR1, KDELR1, LMAN1, MAGT1, MAN1A1, MAN1A2, MAN1B1, MANEA, MIA3, MLEC, NPC1, NSF, PDCD6, POMGNT2, POMT1, POMT2, PPP6C, PREB, PSEN1, PSMD2, RAB1A, RFT1, …	GO_BiologicalProcess-GOA_09.02.2016_16h18	1.3e-19	1.9e-16	8.4e-07	0.00063	[5, 6]	Group159	17.6072
GO:0043069	negative regulation of programmed cell death	78	[ALB, ATAD3A, BAG6, BNIP1, CDK1, DAD1, DDB1, DHCR24, DNAJA1, DNAJA3, DNAJB6, DNAJC5, FASN, FKBP8, HAX1, HIGD1A, HMGCR, HSP90AB1, HSPA1A, HSPA5, HSPA9, HSPB1, HSPD1, HSPH1, IGF1R, IRAK1, ITGA5, ITGA6, ITGB1, LRP1, MAD2L1, MCL1, MTDH, NDUFA13, NDUFS3, NEFL, NME2, PARL, PHB2, POR, PRKDC, PSEN1, PSEN2, PSMA1, PSMA3, PSMA4, PSMA5, PSMA6, PSMA7, PSMB1, PSMB2, PSMB3, PSMB4, PSMB5, PSMB7, PSMC1, PSMC2, P…	GO_BiologicalProcess-GOA_09.02.2016_16h18	0.0008	0.81	0.039	1	[4, 5, 6]	Group0	8.26271
GO:0031328	positive regulation of cellular biosynthetic process	78	[ACSL3, ASPH, C1QBP, CAND1, CAND2, CCT3, CCT4, CCT6A, CCT7, CCT8, CD276, CD81, CDK1, CDK5RAP3, CHP1, COA3, CUX1, DDRGK1, DNAJC5, EEF2, ERLIN2, FUBP3, GCN1, HAX1, HEATR1, HSP90AA1, HSP90AB1, HSPA1A, HSPA5, HSPB1, HSPH1, IGF1R, IRAK1, ITGA6, JUP, KRT6B, MAGED1, MAVS, MIA3, MMS19, MTDH, NAT14, NME2, NR2F1, PCNA, PHB, PHB2, POR, PRKDC, PRPF6, PSEN1, PSMA6, PSMC1, PSMC2, PSMC4, PSMC5, PTRH2, RAF1, RAN…	GO_BiologicalProcess-GOA_09.02.2016_16h18	0.0013	1	0.0023	1	[4, 5, 6]	Group466	4.0795
GO:0006486	protein glycosylation	78	[ALG1, ALG10, ALG10B, ALG11, ALG3, ALG5, ALG6, ALG8, ALG9, ARCN1, B3GAT3, B4GALT7, B4GAT1, CANX, CHP1, COPA, COPB1, COPB2, COPE, COPG1, COPG2, DAD1, DCTN1, DDOST, DERL2, DHDDS, DOLK, DPAGT1, DPM1, DPY19L1, GALNT1, GALNT11, GALNT2, GALNT4, GANAB, GOSR1, KDELR1, LMAN1, MAGT1, MAN1A1, MAN1A2, MAN1B1, MANEA, MIA3, MLEC, NPC1, NSF, PDCD6, POMGNT2, POMT1, POMT2, PPP6C, PREB, PSEN1, PSMD2, RAB1A, RFT1, …	GO_BiologicalProcess-GOA_09.02.2016_16h18	1.3e-19	1.9e-16	8.4e-07	0.00063	[3, 6, 7]	Group159	17.6072
GO:0032446	protein modification by small protein conjugation	78	[AAAS, AMFR, CAND1, CAND2, CDK1, CDK5RAP3, CHP1, DDB1, DDRGK1, DERL1, DNAJA1, DNAJA3, DNAJB2, DYNC1LI1, FANCI, HSP90AA1, HSP90AB1, HSPA1A, HSPA5, HUWE1, IRAK1, KEAP1, LNPEP, MAD2L1, MARCH6, MGRN1, MIA3, MYO1C, NDC1, NUP107, NUP133, NUP205, NUP210, NUP93, NUP98, PCNA, POM121, POM121C, PSEN1, PSMA1, PSMA3, PSMA4, PSMA5, PSMA6, PSMA7, PSMB1, PSMB2, PSMB3, PSMB4, PSMB5, PSMB7, PSMC1, PSMC2, PSMC4, PS…	GO_BiologicalProcess-GOA_09.02.2016_16h18	0.00029	0.3	0.039	1	[7, 8]	Group0	8.51528
GO:0043066	negative regulation of apoptotic process	77	[ALB, ATAD3A, BAG6, BNIP1, CDK1, DAD1, DDB1, DHCR24, DNAJA1, DNAJA3, DNAJB6, DNAJC5, FASN, FKBP8, HAX1, HIGD1A, HMGCR, HSP90AB1, HSPA1A, HSPA5, HSPA9, HSPB1, HSPD1, HSPH1, IGF1R, IRAK1, ITGA5, ITGA6, ITGB1, LRP1, MAD2L1, MCL1, MTDH, NDUFA13, NDUFS3, NEFL, NME2, PARL, PHB2, POR, PRKDC, PSEN1, PSEN2, PSMA1, PSMA3, PSMA4, PSMA5, PSMA6, PSMA7, PSMB1, PSMB2, PSMB3, PSMB4, PSMB5, PSMB7, PSMC1, PSMC2, P…	GO_BiologicalProcess-GOA_09.02.2016_16h18	0.00076	0.77	0.039	1	[5, 6, 7]	Group0	8.25295
GO:0007264	small GTPase mediated signal transduction	77	[ACTB, ARF3, ARL1, ARL10, ARL5B, CDC42EP1, CHP1, DHCR24, DHDDS, DNAJA3, GNB1, HACD3, HIST1H3A, ICMT, ITGB1, KPNB1, KTN1, LAMTOR3, MAD2L1, MYL6, NCAM1, NEFL, NUP107, NUP133, NUP98, PIK3R4, PISD, PLD2, PSMA1, PSMA3, PSMA4, PSMA5, PSMA6, PSMA7, PSMB1, PSMB2, PSMB3, PSMB4, PSMB5, PSMB7, PSMC1, PSMC2, PSMC4, PSMC5, PSMD12, PSMD14, PSMD2, PSMD3, PSMD8, PTRH2, RAB10, RAB13, RAB14, RAB1A, RAB8A, RABL3, R…	GO_BiologicalProcess-GOA_09.02.2016_16h18	0.0018	1	0.32	1	[5, 6]	Group106	8.03758
GO:0032989	cellular component morphogenesis	76	[ABCC4, ACTB, ADAM10, AFG3L2, APH1A, ATP2B4, ATP6V0D1, ATXN10, B4GAT1, C1QBP, CDC42EP1, CNP, CUX1, DHDDS, DNAAF5, EFNB1, GALNT11, GJA1, HSP90AA1, HSP90AB1, HSPA8, ITGA5, ITGB1, LAMTOR3, LRFN1, MAPRE2, MLF2, MYL6, NCAM1, NCSTN, NEFL, PSEN1, PSEN2, PSMA1, PSMA3, PSMA4, PSMA5, PSMA6, PSMA7, PSMB1, PSMB2, PSMB3, PSMB4, PSMB5, PSMB7, PSMC1, PSMC2, PSMC4, PSMC5, PSMD12, PSMD14, PSMD2, PSMD3, PSMD8, PXM…	GO_BiologicalProcess-GOA_09.02.2016_16h18	0.03	1	0.039	1	[3, 4]	Group0	4.4997
GO:0006753	nucleoside phosphate metabolic process	76	[ACACA, ADPGK, ATP1B1, ATP2B4, ATP5A1, ATP5B, ATP5C1, ATP5D, ATP5EP2, ATP5F1, ATP5H, ATP5I, ATP5J, ATP5J2, ATP5L, ATP5O, ATP6V0A1, ATP6V0A2, ATP6V1A, ATPIF1, CAD, CNP, COX15, COX4I1, COX5A, CTPS1, DCAKD, ENO1, GAPDH, GNAI3, HK2, HMGCR, HSPA1A, HSPA8, LDHB, MIA3, MON2, NDUFA4, NDUFA5, NDUFA8, NDUFA9, NDUFAB1, NDUFAF1, NDUFB10, NDUFB4, NDUFB5, NDUFS1, NDUFS2, NDUFS3, NDUFS8, NDUFV1, NDUFV2, NME1, N…	GO_BiologicalProcess-GOA_09.02.2016_16h18	5.9e-08	7.6e-05	4.5e-31	3.8e-28	[4, 5, 6]	Group526	10.8108
GO:0009117	nucleotide metabolic process	76	[ACACA, ADPGK, ATP1B1, ATP2B4, ATP5A1, ATP5B, ATP5C1, ATP5D, ATP5EP2, ATP5F1, ATP5H, ATP5I, ATP5J, ATP5J2, ATP5L, ATP5O, ATP6V0A1, ATP6V0A2, ATP6V1A, ATPIF1, CAD, CNP, COX15, COX4I1, COX5A, CTPS1, DCAKD, ENO1, GAPDH, GNAI3, HK2, HMGCR, HSPA1A, HSPA8, LDHB, MIA3, MON2, NDUFA4, NDUFA5, NDUFA8, NDUFA9, NDUFAB1, NDUFAF1, NDUFB10, NDUFB4, NDUFB5, NDUFS1, NDUFS2, NDUFS3, NDUFS8, NDUFV1, NDUFV2, NME1, N…	GO_BiologicalProcess-GOA_09.02.2016_16h18	3.1e-08	4e-05	4.5e-31	3.8e-28	[5, 6, 7]	Group526	10.9195
GO:0006518	peptide metabolic process	76	[ATP6AP2, C1QBP, CDKAL1, COA3, CPD, DDOST, DDX6, EARS2, EEF1A1, EEF1G, EEF2, EIF3H, FARSA, GAPDH, GCN1, GGT7, HSPB1, LNPEP, LRPPRC, MARS, MRPL14, NCSTN, PSEN1, PSEN2, PSMD2, QKI, RAN, RARS2, RPL17, RPL23, RPL38, RPN1, RPN2, RPS12, RPS16, RPS17, RPS2, RPS23, RPS25, RPS27, RPS3, RPS5, RPSA, SEC11A, SEC61B, SLC25A1, SLC25A10, SLC25A11, SLC25A12, SLC25A13, SLC25A19, SLC25A21, SLC25A22, SLC25A24, SLC2…	GO_BiologicalProcess-GOA_09.02.2016_16h18	0.00022	0.23	2.8e-17	2.3e-14	[4, 5]	Group123	8.62656
GO:0044283	small molecule biosynthetic process	76	[ABCD3, ACACA, ACLY, ACOT8, ACSL3, ADCK3, APOB, ATP2B4, ATPIF1, CAD, CDS1, CEPT1, CHPT1, CHST14, COQ5, CYB5R3, CYP51A1, DEGS1, DHCR24, DHCR7, DPAGT1, EBP, ELOVL1, ENO1, ERLIN2, FADS1, FASN, FDFT1, G6PC3, GAPDH, GGT7, GLUD1, GOLT1B, GPAT4, HACD2, HACD3, HMGCR, HSD17B12, IMPAD1, LBR, LMBR1, LPCAT1, LPCAT2, MSMO1, NDUFA9, NDUFAB1, NSDHL, PCCB, PHGDH, PKM, POR, PYCR2, QKI, RANBP2, RDH10, SC5D, SCAP, …	GO_BiologicalProcess-GOA_09.02.2016_16h18	6.7e-11	9.2e-08	1.9e-22	1.6e-19	[4]	Group181	12.5206
GO:0098655	cation transmembrane transport	75	[ACACA, ANO10, ASPH, ATP13A1, ATP13A3, ATP1A1, ATP1B1, ATP1B3, ATP2A2, ATP2B1, ATP2B4, ATP2C1, ATP5A1, ATP5B, ATP5C1, ATP5D, ATP5EP2, ATP5F1, ATP5H, ATP5I, ATP5J, ATP5J2, ATP5L, ATP5O, ATP6AP1, ATP6V0A1, ATP6V0A2, ATP6V0D1, ATP6V1A, ATP6V1F, ATP6V1H, CHP1, COX15, COX4I1, COX5A, COX6C, COX7B, CPT1A, CYB5A, HSPA2, JPH1, MCU, MON2, NDUFA4, NNT, PSEN1, SLC12A2, SLC12A6, SLC12A7, SLC12A9, SLC1A1, SLC1…	GO_BiologicalProcess-GOA_09.02.2016_16h18	7.3e-07	0.00089	4.2e-44	3.6e-41	[5, 6, 7]	Group367	10.1764
GO:0031175	neuron projection development	75	[ACSL4, ACTB, ADAM10, AFG3L2, APH1A, ATXN10, B4GAT1, CNP, CUX1, DHDDS, EFNB1, FAM134C, FASN, GJA1, HSP90AA1, HSP90AB1, HSPA8, ITGA5, ITGB1, ITM2C, LAMTOR3, LRFN1, LRP1, MLF2, MYL6, NCAM1, NCSTN, NEFL, NME1, NME2, NPTN, PHGDH, PSEN1, PSEN2, PSMA1, PSMA3, PSMA4, PSMA5, PSMA6, PSMA7, PSMB1, PSMB2, PSMB3, PSMB4, PSMB5, PSMB7, PSMC1, PSMC2, PSMC4, PSMC5, PSMD12, PSMD14, PSMD2, PSMD3, PSMD8, PTK7, PTPR…	GO_BiologicalProcess-GOA_09.02.2016_16h18	0.33	1	0.039	1	[4, 5, 6, 7, 9, 10]	Group0	6.26566
GO:1902533	positive regulation of intracellular signal transduction	75	[ARL6IP5, ASPH, ATP2C1, ATP6AP1, BCAP31, C1QBP, CD81, CDK1, CDK5RAP3, DDRGK1, FASN, GJA1, GOLT1B, GPR89A, HACD3, HAX1, HMGCR, HSPA1A, IGF1R, IRAK1, ITGB1, LAMTOR1, LAMTOR3, MAGED1, MAVS, MCL1, MTCH1, MTDH, NCAM1, NEFL, NPTN, PHB, PHB2, PIGU, PSEN1, PSMA1, PSMA3, PSMA4, PSMA5, PSMA6, PSMA7, PSMB1, PSMB2, PSMB3, PSMB4, PSMB5, PSMB7, PSMC1, PSMC2, PSMC4, PSMC5, PSMD12, PSMD14, PSMD2, PSMD3, PSMD8, P…	GO_BiologicalProcess-GOA_09.02.2016_16h18	0.038	1	0.039	1	[4, 5, 6, 7]	Group0	7.09555
GO:0000902	cell morphogenesis	74	[ABCC4, ACTB, ADAM10, AFG3L2, APH1A, ATP2B4, ATP6V0D1, ATXN10, B4GAT1, C1QBP, CDC42EP1, CNP, CUX1, DHDDS, DNAAF5, EFNB1, GALNT11, GJA1, HSP90AA1, HSP90AB1, HSPA8, ITGA5, ITGB1, LAMTOR3, LRFN1, MAPRE2, MLF2, MYL6, NCAM1, NCSTN, NEFL, PSEN1, PSEN2, PSMA1, PSMA3, PSMA4, PSMA5, PSMA6, PSMA7, PSMB1, PSMB2, PSMB3, PSMB4, PSMB5, PSMB7, PSMC1, PSMC2, PSMC4, PSMC5, PSMD12, PSMD14, PSMD2, PSMD3, PSMD8, RAB…	GO_BiologicalProcess-GOA_09.02.2016_16h18	0.06	1	0.039	1	[4, 5]	Group0	4.60199
GO:0043623	cellular protein complex assembly	74	[ACAD9, AIFM1, ATP6V0A1, ATP6V0A2, BCS1L, CAND1, CAND2, CDC42EP1, COA3, COX15, DNAAF5, DNAJB11, ECSIT, HAX1, HSP90AA1, HSPA4, HSPD1, IPO4, IPO5, KPNB1, NCAM1, NCAPG, NDC1, NDUFA11, NDUFA13, NDUFA5, NDUFA8, NDUFA9, NDUFAB1, NDUFAF1, NDUFAF3, NDUFAF4, NDUFB10, NDUFB11, NDUFB4, NDUFB5, NDUFS1, NDUFS2, NDUFS3, NDUFS8, NDUFV1, NDUFV2, NEFL, NUP107, NUP205, NUP93, NUP98, OXA1L, PSMD8, RAB1A, RPS3, SAMM…	GO_BiologicalProcess-GOA_09.02.2016_16h18	1e-11	1.4e-08	0.00059	0.39	[5, 6]	Group154	13.1439
GO:0051248	negative regulation of protein metabolic process	74	[ACOT8, ATP2B4, BAG6, CD276, CDK5RAP3, CHP1, DERL2, DHCR24, DNAJA1, DNAJA3, DNAJB2, DNAJB6, DYNC1LI1, FASN, GAPDH, GLG1, HMGCR, HSP90AB1, HSPA1A, HSPB1, HSPH1, IGF1R, ITM2B, LEMD2, MAD2L1, MYO1C, NR2F1, PHB, POR, PPP2R1A, PRKDC, PSEN1, PSEN2, PSMA1, PSMA3, PSMA4, PSMA5, PSMA6, PSMA7, PSMB1, PSMB2, PSMB3, PSMB4, PSMB5, PSMB7, PSMC1, PSMC2, PSMC4, PSMC5, PSMD12, PSMD14, PSMD2, PSMD3, PSMD8, PTPN1, …	GO_BiologicalProcess-GOA_09.02.2016_16h18	0.26	1	0.039	1	[4, 5, 6]	Group0	6.37382
GO:0046903	secretion	74	[ABCC4, ACSL3, ACSL4, ALB, ATP2A2, ATP2B4, ATP6AP1, CAD, CANX, CD276, CHP1, COMT, COPA, CPT1A, DNAJC5, GJA1, GLUD1, GPAT4, HADHA, HK2, HMGCR, HSPA5, HSPA8, JAGN1, LAMP2, MCU, MIA3, MTCH1, NCAM1, NME1, NSF, PFKL, PPIA, PSEN1, RAB13, RAB14, RAB1A, RAB8A, RAF1, RHBDD3, SCAMP1, SCFD1, SDF4, SEC11A, SLC16A1, SLC1A1, SLC1A3, SLC25A4, SLC25A5, SLC25A6, SLC29A1, SLC2A1, SLC38A2, SNAP23, SNAP47, SPCS1, SP…	GO_BiologicalProcess-GOA_09.02.2016_16h18	0.36	1	0.077	1	[4, 5]	Group247	6.26058
GO:0006820	anion transport	73	[ABCC4, ABCD3, ACACA, ACSL3, ACSL4, ALB, ANO10, ARL6IP5, ASNA1, ATP11C, ATP8B2, ATP9A, CLCC1, CLCN3, CLCN7, CPT1A, GJA1, GPR89A, LRRC8A, MFSD3, PEX3, PRAF2, PSEN1, SERINC1, SLC12A2, SLC12A6, SLC12A7, SLC12A9, SLC16A1, SLC16A10, SLC19A1, SLC19A2, SLC1A1, SLC1A3, SLC1A4, SLC1A5, SLC25A1, SLC25A10, SLC25A11, SLC25A12, SLC25A13, SLC25A22, SLC25A24, SLC25A3, SLC25A6, SLC27A4, SLC2A1, SLC33A1, SLC35B1,…	GO_BiologicalProcess-GOA_09.02.2016_16h18	2e-09	2.7e-06	8.5e-11	6.7e-08	[5, 6]	Group253	11.8506
GO:0015980	energy derivation by oxidation of organic compounds	73	[ACACA, ACAD9, ACLY, AGPAT1, ATP5A1, ATP5B, ATP5C1, ATP5D, ATP5F1, ATP5H, ATP5I, ATP5J, ATP5J2, ATP5L, ATP5O, CISD1, COX15, COX4I1, COX5A, COX6C, COX7B, CYC1, ECSIT, FASN, FASTKD1, FASTKD2, FASTKD5, GNB1, GNB2, IDH2, NDUFA11, NDUFA13, NDUFA4, NDUFA5, NDUFA8, NDUFA9, NDUFAB1, NDUFAF1, NDUFAF3, NDUFAF4, NDUFB10, NDUFB11, NDUFB4, NDUFB5, NDUFS1, NDUFS2, NDUFS3, NDUFS8, NDUFV1, NDUFV2, NNT, OXA1L, PD…	GO_BiologicalProcess-GOA_09.02.2016_16h18	1.4e-18	2.1e-15	1.1e-20	9.4e-18	[3, 4]	Group37	17.7184
GO:0090150	establishment of protein localization to membrane	73	[ACSL3, ARL6IP1, ASNA1, ATP1B1, BAG6, BSG, CHP1, DDOST, GET4, HSP90AA1, HSPA4, ICMT, ITGB1, JUP, MYO1C, NDUFA13, NPC1, NSF, OXA1L, PEX16, PEX3, PSMD2, RAB10, RAB13, RER1, RPL17, RPL23, RPL38, RPN1, RPN2, RPS12, RPS16, RPS17, RPS2, RPS23, RPS25, RPS27, RPS3, RPS5, RPSA, SAMM50, SEC11A, SEC61A1, SEC61B, SEC62, SEC63, SPCS1, SPCS2, SPCS3, SRPRA, SRPRB, SSR1, SSR3, SSR4, STOM, STX4, TCAF1, TMED2, TME…	GO_BiologicalProcess-GOA_09.02.2016_16h18	5.7e-20	8.4e-17	2.2e-34	1.9e-31	[4, 5, 6]	Group192	18.7179
GO:0045937	positive regulation of phosphate metabolic process	73	[ACSL3, ARL6IP5, ATP2B4, ATP6AP1, BRAT1, CD81, CDK1, DDRGK1, FASN, HACD3, HAX1, HMGCR, HSP90AB1, HSPA2, HSPA5, HSPH1, IGF1R, IRAK1, ITGA5, ITGA6, ITGB1, LAMTOR1, LAMTOR3, MAGED1, MAVS, MIA3, MTCH1, NCAM1, NEFL, NME2, NPTN, PHB, PHB2, PIGU, PIK3R4, PSEN1, PSMA1, PSMA3, PSMA4, PSMA5, PSMA6, PSMA7, PSMB1, PSMB2, PSMB3, PSMB4, PSMB5, PSMB7, PSMC1, PSMC2, PSMC4, PSMC5, PSMD12, PSMD14, PSMD2, PSMD3, PS…	GO_BiologicalProcess-GOA_09.02.2016_16h18	0.7	1	0.039	1	[5, 6, 7]	Group0	5.87762
GO:0010562	positive regulation of phosphorus metabolic process	73	[ACSL3, ARL6IP5, ATP2B4, ATP6AP1, BRAT1, CD81, CDK1, DDRGK1, FASN, HACD3, HAX1, HMGCR, HSP90AB1, HSPA2, HSPA5, HSPH1, IGF1R, IRAK1, ITGA5, ITGA6, ITGB1, LAMTOR1, LAMTOR3, MAGED1, MAVS, MIA3, MTCH1, NCAM1, NEFL, NME2, NPTN, PHB, PHB2, PIGU, PIK3R4, PSEN1, PSMA1, PSMA3, PSMA4, PSMA5, PSMA6, PSMA7, PSMB1, PSMB2, PSMB3, PSMB4, PSMB5, PSMB7, PSMC1, PSMC2, PSMC4, PSMC5, PSMD12, PSMD14, PSMD2, PSMD3, PS…	GO_BiologicalProcess-GOA_09.02.2016_16h18	0.7	1	0.039	1	[4, 5, 6]	Group0	5.87762
GO:0010648	negative regulation of cell communication	72	[ATP2B4, C1QBP, CDK5RAP3, CHP1, DNAJA1, DNAJA3, GLG1, HADHA, HMGCR, HSPA1A, HSPA5, HSPB1, HSPH1, IGF1R, ITGA6, ITGB1, LEMD2, LEMD3, LRP1, MCL1, MGRN1, NDUFA13, NDUFS3, NPC1, PARL, PDCD6, PFKL, PHB, PHB2, PLD2, PPM1B, PPP2R1A, PSEN1, PSEN2, PSMA1, PSMA3, PSMA4, PSMA5, PSMA6, PSMA7, PSMB1, PSMB2, PSMB3, PSMB4, PSMB5, PSMB7, PSMC1, PSMC2, PSMC4, PSMC5, PSMD12, PSMD14, PSMD2, PSMD3, PSMD8, PTPN1, PTR…	GO_BiologicalProcess-GOA_09.02.2016_16h18	0.9	1	0.039	1	[3, 4, 5]	Group0	5.51724
GO:0044257	cellular protein catabolic process	71	[AMFR, ATPIF1, AUP1, BAG6, BCAP31, CCDC47, CD81, CDK1, CDK5RAP3, DDB1, DDRGK1, DERL1, DERL2, DNAJB2, DYNC1LI1, ERLIN2, FAF2, HSP90AB1, HSPA5, HUWE1, KEAP1, MAD2L1, MAN1B1, MARCH6, PSEN1, PSMA1, PSMA3, PSMA4, PSMA5, PSMA6, PSMA7, PSMB1, PSMB2, PSMB3, PSMB4, PSMB5, PSMB7, PSMC1, PSMC2, PSMC4, PSMC5, PSMD12, PSMD14, PSMD2, PSMD3, PSMD8, RAD23B, RNF185, RNF5, SEC61B, SEL1L, SGTA, SKP1, STT3B, TCEB1, …	GO_BiologicalProcess-GOA_09.02.2016_16h18	6.6e-07	0.00082	0.039	1	[5, 6]	Group0	10.3953
GO:0098660	inorganic ion transmembrane transport	71	[ACACA, ANO10, ASPH, ATP1A1, ATP1B1, ATP1B3, ATP2A2, ATP2B1, ATP2B4, ATP2C1, ATP5A1, ATP5B, ATP5C1, ATP5D, ATP5EP2, ATP5F1, ATP5H, ATP5I, ATP5J, ATP5J2, ATP5L, ATP5O, ATP6AP1, ATP6V0A1, ATP6V0A2, ATP6V0D1, ATP6V1A, ATP6V1F, ATP6V1H, CHP1, CLCC1, CLCN3, CLCN7, COX15, COX4I1, COX5A, COX6C, COX7B, CPT1A, CYB5A, HSPA2, JPH1, MCU, MON2, NDUFA4, NNT, PSEN1, SLC12A2, SLC12A6, SLC12A7, SLC12A9, SLC1A4, S…	GO_BiologicalProcess-GOA_09.02.2016_16h18	2.2e-05	0.025	4.2e-44	3.6e-41	[5, 6, 7]	Group367	9.46667
GO:0010557	positive regulation of macromolecule biosynthetic process	71	[ASPH, C1QBP, CAND1, CAND2, CCT3, CCT4, CCT6A, CCT7, CCT8, CD276, CD81, CDK1, CDK5RAP3, CHP1, COA3, CUX1, DDRGK1, DNAJC5, EEF2, ERLIN2, FUBP3, GCN1, HAX1, HEATR1, HSPA1A, HSPA5, HSPB1, HSPH1, IGF1R, IRAK1, ITGA6, JUP, KRT6B, MAGED1, MAVS, MIA3, MMS19, MTDH, NAT14, NME2, NR2F1, PCNA, PHB, PHB2, PRKDC, PRPF6, PSEN1, PSMA6, PSMC1, PSMC2, PSMC4, PSMC5, PTRH2, RAF1, RAN, RPS3, RPSA, RUVBL2, SCAP, SLC3…	GO_BiologicalProcess-GOA_09.02.2016_16h18	0.001	1	0.00028	0.19	[4, 5, 6]	Group800	4.00225
GO:0019693	ribose phosphate metabolic process	71	[ACACA, ADPGK, ATP1B1, ATP2B4, ATP5A1, ATP5B, ATP5C1, ATP5D, ATP5EP2, ATP5F1, ATP5H, ATP5I, ATP5J, ATP5J2, ATP5L, ATP5O, ATP6V0A1, ATP6V0A2, ATP6V1A, ATPIF1, CAD, COX15, COX4I1, COX5A, CTPS1, DCAKD, ENO1, GAPDH, GNAI3, HK2, HMGCR, HSPA1A, HSPA8, MIA3, MON2, NDUFA4, NDUFA5, NDUFA8, NDUFA9, NDUFAB1, NDUFAF1, NDUFB10, NDUFB4, NDUFB5, NDUFS1, NDUFS2, NDUFS3, NDUFS8, NDUFV1, NDUFV2, NME1, NME2, NME3, …	GO_BiologicalProcess-GOA_09.02.2016_16h18	5.2e-10	7.1e-07	4.5e-31	3.8e-28	[4, 5]	Group526	12.3264
GO:0007267	cell-cell signaling	70	[ADAM10, ADGRE5, ATP2A2, ATP2B4, BSN, CLCN3, CNP, COMT, CPT1A, CXADR, DNAJC5, EFNB1, FADS1, GJA1, GLUD1, GNAI3, GNB1, GNB2, HADHA, HMGCR, HSPA8, LNPEP, MCU, MPZL1, NEFL, NPTN, NSF, PFKL, PSEN1, PSEN2, PTRH2, PXMP2, RAB1A, RAB8A, RAF1, SEC11A, SLC12A6, SLC12A7, SLC16A1, SLC1A1, SLC1A3, SLC1A4, SLC25A4, SLC25A5, SLC25A6, SLC29A1, SLC2A1, SLC38A1, SLC38A2, SLITRK5, SNAP23, SNAP47, SPCS1, SPCS2, SPCS…	GO_BiologicalProcess-GOA_09.02.2016_16h18	0.75	1	0.077	1	[3, 4]	Group247	5.40958
GO:0051130	positive regulation of cellular component organization	70	[ACSL3, ADGRL2, ATPIF1, C1QBP, CAND1, CCT3, CCT4, CCT6A, CCT7, CCT8, CD47, CDC42EP1, CHP1, COA3, CUX1, FAM134C, FASN, HAX1, HUWE1, IGF1R, ITGB1, LMAN1, LMAN2, MYO1C, NCAPG, NEFL, NME1, NME2, NPTN, PHB2, PSEN1, PSMB7, PSMC1, PSMC2, PSMC4, PSMC5, PSMD8, PTK7, RDH14, RER1, RHOA, RPS3, RPSA, RUVBL1, RUVBL2, SLITRK5, SREBF2, STOM, STOML2, STX18, STX4, SURF4, SYNJ2BP, TCAF1, TCP1, TET1, TMED9, TMEM30A,…	GO_BiologicalProcess-GOA_09.02.2016_16h18	0.84	1	0.027	1	[3, 4, 5]	Group317	5.75658
GO:0051338	regulation of transferase activity	70	[ATP2B4, CCT4, CD81, CDK1, CDK5RAP3, CERS1, CHP1, DNAJA1, DNAJA3, DYNC1LI1, HACD3, HMGCR, HSP90AB1, HSPA2, HSPA5, HSPB1, HSPH1, IGF1R, IKBKAP, IRAK1, LAMTOR3, MAD2L1, MAGED1, NCAM1, NEFL, NR2F1, PIGU, PIK3R4, PPP2R1A, PSEN1, PSEN2, PSMA1, PSMA3, PSMA4, PSMA5, PSMA6, PSMA7, PSMB1, PSMB2, PSMB3, PSMB4, PSMB5, PSMB7, PSMC1, PSMC2, PSMC4, PSMC5, PSMD12, PSMD14, PSMD2, PSMD3, PSMD8, PTPN1, RAF1, RANBP…	GO_BiologicalProcess-GOA_09.02.2016_16h18	0.27	1	0.039	1	[4, 5]	Group0	6.36943
GO:0007169	transmembrane receptor protein tyrosine kinase signaling pathway	70	[ACTB, ADAM10, APH1A, ATP6AP1, ATP6V0A1, ATP6V0A2, ATP6V0D1, ATP6V1A, ATP6V1F, ATP6V1H, CAMLG, EFNB1, HSP90AA1, HSPB1, IGF1R, IGF2R, IRAK1, IRS4, ITGA5, JUP, LAMTOR1, LAMTOR3, LRP1, MAGED1, MIA3, MPZL1, MYL6, MYO1C, NCAM1, NCSTN, NEFL, NPTN, PDCD6, PIGU, PIK3R4, PPP2R1A, PSEN1, PSEN2, PSMA1, PSMA3, PSMA4, PSMA5, PSMA6, PSMA7, PSMB1, PSMB2, PSMB3, PSMB4, PSMB5, PSMB7, PSMC1, PSMC2, PSMC4, PSMC5, P…	GO_BiologicalProcess-GOA_09.02.2016_16h18	0.054	1	0.039	1	[6, 7]	Group0	7.07786
GO:0046486	glycerolipid metabolic process	69	[ABHD12, ACACA, ACLY, ACOT8, ACSL3, ACSL4, AGK, AGPAT1, AGPAT2, AGPAT3, AGPAT4, AGPAT5, ALG5, APOB, ARF3, CDIPT, CDS1, CDS2, CEPT1, CHPT1, CPT1A, DGAT1, DPM1, ELOVL1, FAR1, FASN, GPAA1, GPAT3, GPAT4, HACD2, HADHA, HADHB, HSD17B12, IMPAD1, LCLAT1, LPCAT1, LPCAT2, LPCAT3, LPCAT4, LPGAT1, MBOAT2, MBOAT7, PI4K2A, PIGG, PIGK, PIGN, PIGO, PIGS, PIGT, PIGU, PIGW, PIK3R4, PISD, PLD2, PLD3, PNPLA6, PTDSS1…	GO_BiologicalProcess-GOA_09.02.2016_16h18	4e-16	5.8e-13	4.5e-23	3.8e-20	[4, 5]	Group176	16.6265
GO:0023057	negative regulation of signaling	69	[ATP2B4, C1QBP, CDK5RAP3, CHP1, DNAJA1, DNAJA3, GLG1, HADHA, HMGCR, HSPA1A, HSPA5, HSPB1, HSPH1, IGF1R, ITGA6, ITGB1, LEMD2, LEMD3, LRP1, MCL1, MGRN1, NDUFA13, NDUFS3, PARL, PDCD6, PFKL, PHB, PHB2, PLD2, PPM1B, PPP2R1A, PSEN1, PSEN2, PSMA1, PSMA3, PSMA4, PSMA5, PSMA6, PSMA7, PSMB1, PSMB2, PSMB3, PSMB4, PSMB5, PSMB7, PSMC1, PSMC2, PSMC4, PSMC5, PSMD12, PSMD14, PSMD2, PSMD3, PSMD8, PTPN1, PTRH2, RA…	GO_BiologicalProcess-GOA_09.02.2016_16h18	0.66	1	0.039	1	[2, 3, 4]	Group0	5.33643
GO:0051603	proteolysis involved in cellular protein catabolic process	69	[AMFR, ATPIF1, AUP1, BAG6, BCAP31, CCDC47, CDK1, CDK5RAP3, DDB1, DDRGK1, DERL1, DERL2, DNAJB2, DYNC1LI1, ERLIN2, FAF2, HSP90AB1, HSPA5, HUWE1, KEAP1, MAD2L1, MAN1B1, MARCH6, PSEN1, PSMA1, PSMA3, PSMA4, PSMA5, PSMA6, PSMA7, PSMB1, PSMB2, PSMB3, PSMB4, PSMB5, PSMB7, PSMC1, PSMC2, PSMC4, PSMC5, PSMD12, PSMD14, PSMD2, PSMD3, PSMD8, RAD23B, RNF185, RNF5, SEC61B, SEL1L, SGTA, SKP1, STT3B, TCEB1, TMUB1,…	GO_BiologicalProcess-GOA_09.02.2016_16h18	3.8e-07	0.00048	0.039	1	[5, 6, 7]	Group0	10.5991
GO:0034097	response to cytokine	69	[AAAS, ACSL4, ADAM10, AGPAT1, AGPAT2, APOB, DDOST, DNAJA3, FASN, GAPDH, HAX1, HLA-A, HLA-B, HLA-C, HSP90AB1, HSPA1A, HSPA5, HSPA9, IRAK1, JAGN1, KEAP1, KPNA2, KPNB1, MAVS, MCL1, MCM7, NCAM1, NDC1, NDUFA13, NUP107, NUP133, NUP205, NUP210, NUP93, NUP98, PHB, PIGU, POM121, POM121C, PPM1B, PSMA1, PSMA3, PSMA4, PSMA5, PSMA6, PSMA7, PSMB1, PSMB2, PSMB3, PSMB4, PSMB5, PSMB7, PSMC1, PSMC2, PSMC4, PSMC5, …	GO_BiologicalProcess-GOA_09.02.2016_16h18	0.0094	1	0.039	1	[4]	Group0	7.64967
GO:0009259	ribonucleotide metabolic process	69	[ACACA, ADPGK, ATP1B1, ATP2B4, ATP5A1, ATP5B, ATP5C1, ATP5D, ATP5EP2, ATP5F1, ATP5H, ATP5I, ATP5J, ATP5J2, ATP5L, ATP5O, ATP6V0A1, ATP6V0A2, ATP6V1A, ATPIF1, CAD, COX15, COX4I1, COX5A, CTPS1, DCAKD, ENO1, GAPDH, GNAI3, HK2, HMGCR, HSPA1A, HSPA8, MIA3, MON2, NDUFA4, NDUFA5, NDUFA8, NDUFA9, NDUFAB1, NDUFAF1, NDUFB10, NDUFB4, NDUFB5, NDUFS1, NDUFS2, NDUFS3, NDUFS8, NDUFV1, NDUFV2, NME1, NME2, NME3, …	GO_BiologicalProcess-GOA_09.02.2016_16h18	9.7e-10	1.3e-06	4.5e-31	3.8e-28	[5, 6, 7, 8]	Group526	12.3435
GO:0032990	cell part morphogenesis	68	[ABCC4, ACTB, ADAM10, AFG3L2, APH1A, ATP6V0D1, ATXN10, B4GAT1, CNP, CUX1, DHDDS, DNAAF5, EFNB1, GALNT11, GJA1, HSP90AA1, HSP90AB1, HSPA8, ITGA5, ITGB1, LAMTOR3, LRFN1, MAPRE2, MLF2, MYL6, NCAM1, NCSTN, NEFL, PSEN1, PSEN2, PSMA1, PSMA3, PSMA4, PSMA5, PSMA6, PSMA7, PSMB1, PSMB2, PSMB3, PSMB4, PSMB5, PSMB7, PSMC1, PSMC2, PSMC4, PSMC5, PSMD12, PSMD14, PSMD2, PSMD3, PSMD8, RAB10, RAB1A, RAB8A, RAF1, R…	GO_BiologicalProcess-GOA_09.02.2016_16h18	0.94	1	0.039	1	[4, 5]	Group0	5.54649
GO:0048858	cell projection morphogenesis	68	[ABCC4, ACTB, ADAM10, AFG3L2, APH1A, ATP6V0D1, ATXN10, B4GAT1, CNP, CUX1, DHDDS, DNAAF5, EFNB1, GALNT11, GJA1, HSP90AA1, HSP90AB1, HSPA8, ITGA5, ITGB1, LAMTOR3, LRFN1, MAPRE2, MLF2, MYL6, NCAM1, NCSTN, NEFL, PSEN1, PSEN2, PSMA1, PSMA3, PSMA4, PSMA5, PSMA6, PSMA7, PSMB1, PSMB2, PSMB3, PSMB4, PSMB5, PSMB7, PSMC1, PSMC2, PSMC4, PSMC5, PSMD12, PSMD14, PSMD2, PSMD3, PSMD8, RAB10, RAB1A, RAB8A, RAF1, R…	GO_BiologicalProcess-GOA_09.02.2016_16h18	1	1	0.039	1	[4, 5, 6]	Group0	5.63847
GO:0006520	cellular amino acid metabolic process	68	[ABHD12, ATP2B4, ATPIF1, CAD, CKB, COMT, CTPS1, DPAGT1, EARS2, FARSA, GCDH, GLUD1, GOLT1B, ICMT, LPCAT3, LPCAT4, MARS, MBOAT2, PHGDH, PRDX4, PSMA1, PSMA3, PSMA4, PSMA5, PSMA6, PSMA7, PSMB1, PSMB2, PSMB3, PSMB4, PSMB5, PSMB7, PSMC1, PSMC2, PSMC4, PSMC5, PSMD12, PSMD14, PSMD2, PSMD3, PSMD8, PTDSS1, PTDSS2, PYCR2, RARS2, RPL17, RPL23, RPL38, RPS12, RPS16, RPS17, RPS2, RPS23, RPS25, RPS27, RPS3, RPS5…	GO_BiologicalProcess-GOA_09.02.2016_16h18	1.8e-09	2.5e-06	0.94	1	[3, 4, 6, 7]	Group173	12.1864
GO:1901657	glycosyl compound metabolic process	68	[ACACA, ADPGK, ATP1B1, ATP5A1, ATP5B, ATP5C1, ATP5D, ATP5EP2, ATP5F1, ATP5H, ATP5I, ATP5J, ATP5J2, ATP5L, ATP5O, ATP6V0A1, ATP6V0A2, ATP6V1A, ATPIF1, CAD, COX15, COX4I1, COX5A, CTPS1, DCAKD, ENO1, FUCA2, GAPDH, GNAI3, HK2, HMGCR, HSPA1A, HSPA8, ICMT, MAT2A, MIA3, MON2, NDUFA4, NDUFA5, NDUFA8, NDUFA9, NDUFAB1, NDUFAF1, NDUFB10, NDUFB4, NDUFB5, NDUFS1, NDUFS2, NDUFS3, NDUFS8, NDUFV1, NDUFV2, NME1, …	GO_BiologicalProcess-GOA_09.02.2016_16h18	1.2e-14	1.7e-11	4.5e-31	3.8e-28	[3, 4]	Group526	15.7044
GO:0043043	peptide biosynthetic process	68	[C1QBP, CDKAL1, COA3, DDOST, DDX6, EARS2, EEF1A1, EEF1G, EEF2, EIF3H, FARSA, GAPDH, GCN1, GGT7, HSPB1, LRPPRC, MARS, MRPL14, PSMD2, QKI, RAN, RARS2, RPL17, RPL23, RPL38, RPN1, RPN2, RPS12, RPS16, RPS17, RPS2, RPS23, RPS25, RPS27, RPS3, RPS5, RPSA, SEC11A, SEC61B, SLC25A1, SLC25A10, SLC25A11, SLC25A12, SLC25A13, SLC25A19, SLC25A21, SLC25A22, SLC25A24, SLC25A3, SLC25A33, SLC25A4, SLC25A40, SLC25A5,…	GO_BiologicalProcess-GOA_09.02.2016_16h18	4.9e-05	0.055	2.8e-17	2.3e-14	[5, 6]	Group123	9.35351
GO:0051223	regulation of protein transport	68	[ACSL3, ASPH, ATPIF1, B3GAT3, BCAP31, CD276, CDK1, CHP1, CPT1A, DERL2, DNAJA1, DNAJC5, EMD, GJA1, GLUD1, HADHA, HAX1, HMGCR, HSP90AB1, HSPA8, HUWE1, IPO5, JUP, KEAP1, LRP1, MAVS, MCU, MYO1C, PARL, PFKL, PPIA, PPM1B, PSMB7, PSMD8, PTPN1, RAB8A, RANGAP1, RHBDD3, RHOA, RUVBL1, SCFD1, SEC11A, SLC16A1, SLC25A4, SLC25A5, SLC25A6, SLC2A1, SPCS1, SPCS2, SPCS3, SPPL3, SREBF2, STOM, STX4, TARDBP, TCAF1, TM…	GO_BiologicalProcess-GOA_09.02.2016_16h18	0.0013	1	0.077	1	[4, 5, 6]	Group247	8.35381
GO:0032269	negative regulation of cellular protein metabolic process	67	[ATP2B4, BAG6, CDK5RAP3, CHP1, DHCR24, DNAJA1, DNAJA3, DNAJB2, DNAJB6, DYNC1LI1, FASN, GAPDH, GLG1, HMGCR, HSP90AB1, HSPA1A, HSPB1, HSPH1, IGF1R, LEMD2, MAD2L1, NR2F1, PHB, POR, PPP2R1A, PRKDC, PSEN1, PSEN2, PSMA1, PSMA3, PSMA4, PSMA5, PSMA6, PSMA7, PSMB1, PSMB2, PSMB3, PSMB4, PSMB5, PSMB7, PSMC1, PSMC2, PSMC4, PSMC5, PSMD12, PSMD14, PSMD2, PSMD3, PSMD8, PTPN1, QKI, RAF1, RAN, RPS3, SET, SYNJ2BP,…	GO_BiologicalProcess-GOA_09.02.2016_16h18	0.45	1	0.039	1	[4, 5, 6, 7]	Group0	6.15243
GO:0044092	negative regulation of molecular function	67	[ATP2B4, ATPIF1, CAND1, CDK5RAP3, CERS1, CHP1, DHCR24, DNAJA1, DNAJA3, DNAJB6, DYNC1LI1, FAF2, FASN, GLA, GNAI3, HMGCR, HSPA5, HSPB1, IGF1R, IPO5, IRAK1, KEAP1, MAD2L1, NR2F1, OXA1L, PAM16, PHB2, POR, PPP2R1A, PSEN1, PSEN2, PSMA1, PSMA3, PSMA4, PSMA5, PSMA6, PSMA7, PSMB1, PSMB2, PSMB3, PSMB4, PSMB5, PSMB7, PSMC1, PSMC2, PSMC4, PSMC5, PSMD12, PSMD14, PSMD2, PSMD3, PSMD8, PTPN1, PTPRF, RAF1, RANBP2…	GO_BiologicalProcess-GOA_09.02.2016_16h18	0.94	1	0.039	1	[3]	Group0	5.66357
GO:0009968	negative regulation of signal transduction	67	[ATP2B4, C1QBP, CDK5RAP3, CHP1, DNAJA1, DNAJA3, GLG1, HMGCR, HSPA1A, HSPA5, HSPB1, HSPH1, IGF1R, ITGA6, ITGB1, LEMD2, LEMD3, LRP1, MCL1, MGRN1, NDUFA13, NDUFS3, PARL, PDCD6, PHB, PHB2, PLD2, PPM1B, PPP2R1A, PSEN1, PSEN2, PSMA1, PSMA3, PSMA4, PSMA5, PSMA6, PSMA7, PSMB1, PSMB2, PSMB3, PSMB4, PSMB5, PSMB7, PSMC1, PSMC2, PSMC4, PSMC5, PSMD12, PSMD14, PSMD2, PSMD3, PSMD8, PTPN1, PTRH2, RAF1, SLC25A5, …	GO_BiologicalProcess-GOA_09.02.2016_16h18	0.89	1	0.039	1	[3, 4, 5, 6]	Group0	5.7265
GO:0009116	nucleoside metabolic process	67	[ACACA, ADPGK, ATP1B1, ATP5A1, ATP5B, ATP5C1, ATP5D, ATP5EP2, ATP5F1, ATP5H, ATP5I, ATP5J, ATP5J2, ATP5L, ATP5O, ATP6V0A1, ATP6V0A2, ATP6V1A, ATPIF1, CAD, COX15, COX4I1, COX5A, CTPS1, DCAKD, ENO1, GAPDH, GNAI3, HK2, HMGCR, HSPA1A, HSPA8, ICMT, MAT2A, MIA3, MON2, NDUFA4, NDUFA5, NDUFA8, NDUFA9, NDUFAB1, NDUFAF1, NDUFB10, NDUFB4, NDUFB5, NDUFS1, NDUFS2, NDUFS3, NDUFS8, NDUFV1, NDUFV2, NME1, NME2, N…	GO_BiologicalProcess-GOA_09.02.2016_16h18	4.9e-15	7.1e-12	4.5e-31	3.8e-28	[4, 5, 6]	Group526	16.1446
GO:0072521	purine-containing compound metabolic process	67	[ACACA, ADPGK, ATP1B1, ATP2B4, ATP5A1, ATP5B, ATP5C1, ATP5D, ATP5EP2, ATP5F1, ATP5H, ATP5I, ATP5J, ATP5J2, ATP5L, ATP5O, ATP6V0A1, ATP6V0A2, ATP6V1A, ATPIF1, COX15, COX4I1, COX5A, DCAKD, ENO1, GAPDH, GNAI3, HK2, HMGCR, HSPA1A, HSPA8, ICMT, MAT2A, MIA3, MON2, NDUFA4, NDUFA5, NDUFA8, NDUFA9, NDUFAB1, NDUFAF1, NDUFB10, NDUFB4, NDUFB5, NDUFS1, NDUFS2, NDUFS3, NDUFS8, NDUFV1, NDUFV2, NME1, NME2, NME3,…	GO_BiologicalProcess-GOA_09.02.2016_16h18	2.7e-07	0.00034	4.5e-31	3.8e-28	[4]	Group526	10.859
GO:0050776	regulation of immune response	67	[ACTB, C1QBP, CD276, CD81, CXADR, DNAJA3, HLA-A, HLA-B, HLA-C, HSP90AA1, HSP90AB1, HSPA1A, HSPD1, IRAK1, ITGB1, LAMTOR3, MAVS, MYO1C, NCAM1, NEFL, PHB, PHB2, PIGU, PIK3R4, PLD2, PSEN1, PSEN2, PSMA1, PSMA3, PSMA4, PSMA5, PSMA6, PSMA7, PSMB1, PSMB2, PSMB3, PSMB4, PSMB5, PSMB7, PSMC1, PSMC2, PSMC4, PSMC5, PSMD12, PSMD14, PSMD2, PSMD3, PSMD8, PTPN1, RAF1, RPSA, SKP1, SLC25A3, SLC25A6, SLC39A10, SPNS1…	GO_BiologicalProcess-GOA_09.02.2016_16h18	0.59	1	0.039	1	[3, 4]	Group0	6.01977
GO:0009611	response to wounding	67	[ABCC4, ABHD12, ACTB, ALB, APOB, ATP1B1, ATP1B3, ATP2A2, ATP2B1, ATP2B4, BSG, C1QBP, CD276, CD47, CD81, CDK1, CXADR, DGKE, DSP, GGCX, GJA1, GLG1, GNAI3, GNB1, HIST1H3A, HMGCR, HSPA5, HSPB1, HSPD1, ITGA5, ITGA6, ITGB1, KIAA1715, LAMP2, LMAN1, MIA3, MTCH1, NEFL, PHB, PHB2, PKM, PPIA, PSMA6, PSMA7, PSMB4, PTK7, PTPN1, PTPRF, RAF1, RANGAP1, RHBDD3, RHOA, RPSA, SLC16A1, SLC1A3, SLC3A2, SLC7A2, SLC7A5,…	GO_BiologicalProcess-GOA_09.02.2016_16h18	0.68	1	0.81	1	[3]	Group282	5.91873
GO:0009119	ribonucleoside metabolic process	67	[ACACA, ADPGK, ATP1B1, ATP5A1, ATP5B, ATP5C1, ATP5D, ATP5EP2, ATP5F1, ATP5H, ATP5I, ATP5J, ATP5J2, ATP5L, ATP5O, ATP6V0A1, ATP6V0A2, ATP6V1A, ATPIF1, CAD, COX15, COX4I1, COX5A, CTPS1, DCAKD, ENO1, GAPDH, GNAI3, HK2, HMGCR, HSPA1A, HSPA8, ICMT, MAT2A, MIA3, MON2, NDUFA4, NDUFA5, NDUFA8, NDUFA9, NDUFAB1, NDUFAF1, NDUFB10, NDUFB4, NDUFB5, NDUFS1, NDUFS2, NDUFS3, NDUFS8, NDUFV1, NDUFV2, NME1, NME2, N…	GO_BiologicalProcess-GOA_09.02.2016_16h18	2.3e-16	3.3e-13	4.5e-31	3.8e-28	[5, 6, 7]	Group526	17.1355
GO:0006412	translation	67	[C1QBP, CDKAL1, COA3, DDOST, DDX6, EARS2, EEF1A1, EEF1G, EEF2, EIF3H, FARSA, GAPDH, GCN1, HSPB1, LRPPRC, MARS, MRPL14, PSMD2, QKI, RAN, RARS2, RPL17, RPL23, RPL38, RPN1, RPN2, RPS12, RPS16, RPS17, RPS2, RPS23, RPS25, RPS27, RPS3, RPS5, RPSA, SEC11A, SEC61B, SLC25A1, SLC25A10, SLC25A11, SLC25A12, SLC25A13, SLC25A19, SLC25A21, SLC25A22, SLC25A24, SLC25A3, SLC25A33, SLC25A4, SLC25A40, SLC25A5, SLC25…	GO_BiologicalProcess-GOA_09.02.2016_16h18	2.4e-05	0.027	2.8e-17	2.3e-14	[5, 6, 7]	Group123	9.57143
GO:0055082	cellular chemical homeostasis	66	[ABCB6, ABCB7, ASPH, ATP13A1, ATP13A3, ATP1A1, ATP1B1, ATP1B3, ATP2A2, ATP2B1, ATP2B4, ATP2C1, ATP5B, ATP6AP1, ATP6V0A1, ATP6V0A2, ATP6V0D1, ATP6V1A, ATP6V1F, ATP6V1H, BCAP31, CHP1, CKB, CLCN3, CLN6, FASN, FLVCR1, GJA1, GNB1, GPR89A, GTF2I, HK2, HMGCR, HMOX2, IGF1R, IMMT, ITGB1, JPH1, MCU, NME1, NME2, NPTN, NUBP2, PSEN1, PSEN2, PTRH2, RAF1, RANBP2, SCO2, SLC29A1, SLC30A5, SLC30A7, SLC31A1, SLC37A…	GO_BiologicalProcess-GOA_09.02.2016_16h18	9.2e-05	0.1	0.00017	0.12	[4, 5]	Group251	9.1922
GO:0022411	cellular component disassembly	66	[AAAS, ADAM10, AIFM1, ASPH, ATP1B1, ATPIF1, BCAP31, BSG, CDK1, CDK5RAP3, CISD2, DSG2, DSP, EMD, FUNDC1, HAX1, HK2, HSPA2, HSPA8, KPNB1, MRPL14, NCAPG, NCSTN, NDC1, NME2, NUP107, NUP133, NUP205, NUP210, NUP93, NUP98, PARL, PEX3, PI4K2A, POM121, POM121C, PSEN1, RANBP2, RPL17, RPL23, RPL38, RPS12, RPS16, RPS17, RPS2, RPS23, RPS25, RPS27, RPS3, RPS5, RPSA, RUVBL1, SET, SLC1A3, SLC1A4, SLC37A4, SREBF2…	GO_BiologicalProcess-GOA_09.02.2016_16h18	0.0029	1	0.0009	0.58	[3]	Group155	8.12808
GO:0043632	modification-dependent macromolecule catabolic process	66	[AMFR, AUP1, BAG6, BCAP31, CCDC47, CDK1, CDK5RAP3, DDB1, DERL1, DERL2, DNAJB2, DYNC1LI1, ERLIN2, FAF2, HSP90AB1, HSPA5, HUWE1, KEAP1, MAD2L1, MAN1B1, PSEN1, PSMA1, PSMA3, PSMA4, PSMA5, PSMA6, PSMA7, PSMB1, PSMB2, PSMB3, PSMB4, PSMB5, PSMB7, PSMC1, PSMC2, PSMC4, PSMC5, PSMD12, PSMD14, PSMD2, PSMD3, PSMD8, RAD23B, RNF185, RNF5, SEC61B, SEL1L, SGTA, SKP1, STT3B, TCEB1, TMUB1, UBB, UBE2G2, UBE3C, UBQ…	GO_BiologicalProcess-GOA_09.02.2016_16h18	1.7e-07	0.00021	0.039	1	[5, 6]	Group0	11.0553
GO:0019941	modification-dependent protein catabolic process	66	[AMFR, AUP1, BAG6, BCAP31, CCDC47, CDK1, CDK5RAP3, DDB1, DERL1, DERL2, DNAJB2, DYNC1LI1, ERLIN2, FAF2, HSP90AB1, HSPA5, HUWE1, KEAP1, MAD2L1, MAN1B1, PSEN1, PSMA1, PSMA3, PSMA4, PSMA5, PSMA6, PSMA7, PSMB1, PSMB2, PSMB3, PSMB4, PSMB5, PSMB7, PSMC1, PSMC2, PSMC4, PSMC5, PSMD12, PSMD14, PSMD2, PSMD3, PSMD8, RAD23B, RNF185, RNF5, SEC61B, SEL1L, SGTA, SKP1, STT3B, TCEB1, TMUB1, UBB, UBE2G2, UBE3C, UBQ…	GO_BiologicalProcess-GOA_09.02.2016_16h18	8.9e-08	0.00011	0.039	1	[6, 7, 8]	Group0	11.2054
GO:0002684	positive regulation of immune system process	66	[ACTB, ADAM10, ATP11C, ATP6AP1, C1QBP, CD276, CD47, CD81, DNAJA3, EFNB1, HAX1, HLA-A, HLA-B, HSP90AA1, HSP90AB1, HSPA1A, HSPD1, HSPH1, IRAK1, MAVS, MIA3, MYO1C, PHB, PHB2, PIK3R4, PLD2, PRKDC, PSEN1, PSEN2, PSMA1, PSMA3, PSMA4, PSMA5, PSMA6, PSMA7, PSMB1, PSMB2, PSMB3, PSMB4, PSMB5, PSMB7, PSMC1, PSMC2, PSMC4, PSMC5, PSMD12, PSMD14, PSMD2, PSMD3, PSMD8, RAF1, RPSA, SKP1, SLC25A3, SLC39A10, SPNS1,…	GO_BiologicalProcess-GOA_09.02.2016_16h18	0.29	1	0.039	1	[2, 3, 4]	Group0	6.36451
GO:0042327	positive regulation of phosphorylation	66	[ARL6IP5, ATP2B4, ATP6AP1, BRAT1, CD81, CDK1, DDRGK1, FASN, HACD3, HAX1, HMGCR, HSP90AB1, HSPA2, HSPA5, HSPH1, IGF1R, IRAK1, ITGA5, ITGA6, ITGB1, LAMTOR1, LAMTOR3, MAGED1, MAVS, MIA3, MTCH1, NCAM1, NEFL, NPTN, PHB, PHB2, PIGU, PIK3R4, PSEN1, PSMA1, PSMA3, PSMA4, PSMA5, PSMA6, PSMA7, PSMB1, PSMB2, PSMB3, PSMB4, PSMB5, PSMB7, PSMC1, PSMC2, PSMC4, PSMC5, PSMD12, PSMD14, PSMD2, PSMD3, PSMD8, PTPN1, R…	GO_BiologicalProcess-GOA_09.02.2016_16h18	0.63	1	0.039	1	[6, 7, 8]	Group0	5.96206
GO:0033043	regulation of organelle organization	66	[ATPIF1, ATXN2L, C1QBP, CCT3, CCT4, CCT6A, CCT7, CCT8, CDC42EP1, CDC45, COA3, DHDDS, DYNC1LI1, HAX1, HSPA1A, HUWE1, IGF1R, LMAN1, LRP1, LRPPRC, MAD2L1, MAVS, NCAPG, NUBP2, PARL, PHB2, PRMT5, PSMB7, PSMD8, RDH14, RHOA, RNF5, RPS3, RUVBL1, RUVBL2, SCFD1, SEC22B, SET, SLC25A5, SLC35F6, SREBF2, STOML2, STX18, STX5, SURF4, TBC1D9B, TCP1, TET1, TMED9, TUBGCP2, TUBGCP4, UBQLN1, UBQLN2, UBQLN4, UBR5, UQC…	GO_BiologicalProcess-GOA_09.02.2016_16h18	1	1	0.027	1	[4, 5]	Group317	5.65553
GO:0034976	response to endoplasmic reticulum stress	66	[AIFM1, AMFR, ASNA1, ATP2A2, ATP6V0D1, AUP1, BAG6, BCAP31, CCDC47, CDK5RAP3, DCTN1, DDRGK1, DERL1, DERL2, DNAJB11, DNAJB2, EEF2, ERLIN2, ERP44, FAF2, GET4, HM13, HSPA1A, HSPA5, MAN1B1, MARCH6, POMT1, POMT2, PREB, PSMC1, PSMC2, PSMC4, PSMC5, PTPN1, RNF185, RNF5, SEC61A1, SEC61A2, SEC61B, SEC62, SEC63, SEL1L, SELK, SGTA, SRPRA, SRPRB, SSR1, STT3B, TARDBP, TBL2, TMBIM6, TMEM259, TMUB1, TMX1, TMX3, T…	GO_BiologicalProcess-GOA_09.02.2016_16h18	3.2e-25	4.9e-22	0.52	1	[4]	Group132	24.812
GO:0015672	monovalent inorganic cation transport	65	[ACACA, ATP1A1, ATP1B1, ATP1B3, ATP2B4, ATP5A1, ATP5B, ATP5C1, ATP5D, ATP5EP2, ATP5F1, ATP5H, ATP5I, ATP5J, ATP5J2, ATP5L, ATP5O, ATP6AP1, ATP6V0A1, ATP6V0A2, ATP6V0D1, ATP6V1A, ATP6V1F, ATP6V1H, CHP1, COX15, COX4I1, COX5A, COX6C, COX7B, CPT1A, CYB5A, MFSD3, MON2, NDUFA4, NDUFA9, NNT, NSF, PSEN1, SLC10A7, SLC12A2, SLC12A6, SLC12A7, SLC12A9, SLC30A5, SLC33A1, SLC38A1, SLC38A2, SLC3A2, SLC44A1, SLC…	GO_BiologicalProcess-GOA_09.02.2016_16h18	3e-07	0.00038	4.2e-44	3.6e-41	[6, 7]	Group367	10.906
GO:0006163	purine nucleotide metabolic process	65	[ACACA, ADPGK, ATP1B1, ATP2B4, ATP5A1, ATP5B, ATP5C1, ATP5D, ATP5EP2, ATP5F1, ATP5H, ATP5I, ATP5J, ATP5J2, ATP5L, ATP5O, ATP6V0A1, ATP6V0A2, ATP6V1A, ATPIF1, COX15, COX4I1, COX5A, DCAKD, ENO1, GAPDH, GNAI3, HK2, HMGCR, HSPA1A, HSPA8, MIA3, MON2, NDUFA4, NDUFA5, NDUFA8, NDUFA9, NDUFAB1, NDUFAF1, NDUFB10, NDUFB4, NDUFB5, NDUFS1, NDUFS2, NDUFS3, NDUFS8, NDUFV1, NDUFV2, NME1, NME2, NME3, PFKL, PKM, P…	GO_BiologicalProcess-GOA_09.02.2016_16h18	4.8e-08	6.2e-05	4.5e-31	3.8e-28	[5, 6, 7, 8]	Group526	11.4638
GO:0009150	purine ribonucleotide metabolic process	65	[ACACA, ADPGK, ATP1B1, ATP2B4, ATP5A1, ATP5B, ATP5C1, ATP5D, ATP5EP2, ATP5F1, ATP5H, ATP5I, ATP5J, ATP5J2, ATP5L, ATP5O, ATP6V0A1, ATP6V0A2, ATP6V1A, ATPIF1, COX15, COX4I1, COX5A, DCAKD, ENO1, GAPDH, GNAI3, HK2, HMGCR, HSPA1A, HSPA8, MIA3, MON2, NDUFA4, NDUFA5, NDUFA8, NDUFA9, NDUFAB1, NDUFAF1, NDUFB10, NDUFB4, NDUFB5, NDUFS1, NDUFS2, NDUFS3, NDUFS8, NDUFV1, NDUFV2, NME1, NME2, NME3, PFKL, PKM, P…	GO_BiologicalProcess-GOA_09.02.2016_16h18	7.7e-09	1e-05	4.5e-31	3.8e-28	[6, 7, 8, 9]	Group526	11.9926
GO:0031329	regulation of cellular catabolic process	65	[AIFM1, ATP2B4, ATPIF1, BAG6, BCAP31, CD81, CDK1, CDK5RAP3, CISD2, CPT1A, DDRGK1, DNAJB2, DYNC1LI1, EEF1A1, HAX1, HSP90AB1, KEAP1, LRPPRC, MAD2L1, MIA3, MTDH, NPC1, PARL, PSEN1, PSMA1, PSMA3, PSMA4, PSMA5, PSMA6, PSMA7, PSMB1, PSMB2, PSMB3, PSMB4, PSMB5, PSMB7, PSMC1, PSMC2, PSMC4, PSMC5, PSMD12, PSMD14, PSMD2, PSMD3, PSMD8, PTPN1, RAD23B, RNF5, RUVBL1, SCFD1, SGTA, SKP1, SPTLC1, SPTLC2, SREBF2, …	GO_BiologicalProcess-GOA_09.02.2016_16h18	4.7e-07	0.00058	0.039	1	[4, 5]	Group0	10.8696
GO:0030162	regulation of proteolysis	65	[AIFM1, ARL6IP5, ASPH, ATPIF1, BAG6, BCAP31, C1QBP, CDK1, CDK5RAP3, CLN6, DDRGK1, DHCR24, DNAJA3, DNAJB2, DNAJB6, DYNC1LI1, FASN, GLG1, HSP90AB1, HSPD1, KEAP1, MAD2L1, MTCH1, NDUFA13, PARL, PDCD6, PHB, PHB2, POR, PSEN1, PSMA1, PSMA3, PSMA4, PSMA5, PSMA6, PSMA7, PSMB1, PSMB2, PSMB3, PSMB4, PSMB5, PSMB7, PSMC1, PSMC2, PSMC4, PSMC5, PSMD12, PSMD14, PSMD2, PSMD3, PSMD8, RAD23B, RAF1, RPS3, SGTA, SKP1…	GO_BiologicalProcess-GOA_09.02.2016_16h18	0.00066	0.69	0.039	1	[5, 6]	Group0	8.60927
GO:1901652	response to peptide	65	[ATP2A2, ATP6AP1, ATP6V0A1, ATP6V0A2, ATP6V0D1, ATP6V1A, ATP6V1F, ATP6V1H, BSG, CYC1, FADS1, FASN, GJA1, GNB1, GNB2, GOLT1B, HADHA, IGF1R, IRS4, LAMTOR1, LAMTOR3, NCAM1, NEFL, NME2, PIGU, PIK3R4, PKM, POR, PRKDC, PSMA1, PSMA3, PSMA4, PSMA5, PSMA6, PSMA7, PSMB1, PSMB2, PSMB3, PSMB4, PSMB5, PSMB7, PSMC1, PSMC2, PSMC4, PSMC5, PSMD12, PSMD14, PSMD2, PSMD3, PSMD8, PTPN1, RAB10, RAB13, RAB8A, RAF1, RAN…	GO_BiologicalProcess-GOA_09.02.2016_16h18	2.6e-05	0.03	0.039	1	[4, 5]	Group0	9.60118
GO:0043434	response to peptide hormone	65	[ATP2A2, ATP6AP1, ATP6V0A1, ATP6V0A2, ATP6V0D1, ATP6V1A, ATP6V1F, ATP6V1H, BSG, CYC1, FADS1, FASN, GJA1, GNB1, GNB2, GOLT1B, HADHA, IGF1R, IRS4, LAMTOR1, LAMTOR3, NCAM1, NEFL, NME2, PIGU, PIK3R4, PKM, POR, PRKDC, PSMA1, PSMA3, PSMA4, PSMA5, PSMA6, PSMA7, PSMB1, PSMB2, PSMB3, PSMB4, PSMB5, PSMB7, PSMC1, PSMC2, PSMC4, PSMC5, PSMD12, PSMD14, PSMD2, PSMD3, PSMD8, PTPN1, RAB10, RAB13, RAB8A, RAF1, RAN…	GO_BiologicalProcess-GOA_09.02.2016_16h18	4.3e-06	0.0051	0.039	1	[4, 5, 6]	Group0	10.1721
GO:0006511	ubiquitin-dependent protein catabolic process	65	[AMFR, AUP1, BAG6, BCAP31, CCDC47, CDK1, CDK5RAP3, DDB1, DERL1, DERL2, DNAJB2, DYNC1LI1, ERLIN2, FAF2, HSP90AB1, HSPA5, HUWE1, KEAP1, MAD2L1, MAN1B1, PSEN1, PSMA1, PSMA3, PSMA4, PSMA5, PSMA6, PSMA7, PSMB1, PSMB2, PSMB3, PSMB4, PSMB5, PSMB7, PSMC1, PSMC2, PSMC4, PSMC5, PSMD12, PSMD14, PSMD2, PSMD3, PSMD8, RAD23B, RNF185, RNF5, SEC61B, SEL1L, SGTA, SKP1, STT3B, TCEB1, TMUB1, UBB, UBE2G2, UBE3C, UBQ…	GO_BiologicalProcess-GOA_09.02.2016_16h18	1.2e-07	0.00015	0.039	1	[7, 8, 9]	Group0	11.1876
GO:0048870	cell motility	64	[ADAM10, APOB, ATP1B1, ATP1B3, ATP2B4, ATP5B, BRAT1, BSG, C1QBP, CD151, CD47, CD81, CDK1, CXADR, DNAJA1, EFNB1, GJA1, GLG1, HSPA5, HSPB1, IGF1R, IKBKAP, ITGA5, ITGA6, ITGB1, JAGN1, JUP, LEMD3, LRP1, MBOAT7, MIA3, MYO1C, NR2F1, PDCD6, PIGU, PLD2, POMGNT2, PPIA, PSEN1, PTK7, PTPRF, PTRH2, RAB13, RAB1A, RAF1, RBFOX2, RHOA, RPSA, RRAS2, RTN4, SGPL1, SLC16A1, SLC37A4, SLC3A2, SLC7A5, SLC7A6, STK26, ST…	GO_BiologicalProcess-GOA_09.02.2016_16h18	0.078	1	0.81	1	[2, 3, 4]	Group282	4.58453
GO:0071345	cellular response to cytokine stimulus	64	[AAAS, AGPAT1, AGPAT2, APOB, DNAJA3, FASN, GAPDH, HAX1, HLA-A, HLA-B, HLA-C, HSP90AB1, HSPA1A, HSPA5, HSPA9, IRAK1, JAGN1, KEAP1, KPNA2, KPNB1, MAVS, MCM7, NCAM1, NDC1, NDUFA13, NUP107, NUP133, NUP205, NUP210, NUP93, NUP98, PHB, PIGU, POM121, POM121C, PPM1B, PSMA1, PSMA3, PSMA4, PSMA5, PSMA6, PSMA7, PSMB1, PSMB2, PSMB3, PSMB4, PSMB5, PSMB7, PSMC1, PSMC2, PSMC4, PSMC5, PSMD12, PSMD14, PSMD2, PSMD3…	GO_BiologicalProcess-GOA_09.02.2016_16h18	0.0044	1	0.039	1	[5]	Group0	8.07062
GO:0032870	cellular response to hormone stimulus	64	[ACACA, AIFM1, APOB, ATP1A1, ATP2B1, ATP6AP1, ATP6V0A1, ATP6V0A2, ATP6V0D1, ATP6V1A, ATP6V1F, ATP6V1H, FASN, GNB1, GNB2, GOLT1B, IGF1R, IRS4, LAMTOR1, LAMTOR3, NCAM1, NEFL, NPC1, NR2F1, PGRMC2, PIGU, PIK3R4, POR, PRKDC, PSMA1, PSMA3, PSMA4, PSMA5, PSMA6, PSMA7, PSMB1, PSMB2, PSMB3, PSMB4, PSMB5, PSMB7, PSMC1, PSMC2, PSMC4, PSMC5, PSMD12, PSMD14, PSMD2, PSMD3, PSMD8, PTPN1, PTRH2, RAB10, RAB13, RA…	GO_BiologicalProcess-GOA_09.02.2016_16h18	0.0024	1	0.039	1	[4, 5]	Group0	8.22622
GO:0098662	inorganic cation transmembrane transport	64	[ACACA, ASPH, ATP1A1, ATP1B1, ATP1B3, ATP2A2, ATP2B1, ATP2B4, ATP2C1, ATP5A1, ATP5B, ATP5C1, ATP5D, ATP5EP2, ATP5F1, ATP5H, ATP5I, ATP5J, ATP5J2, ATP5L, ATP5O, ATP6AP1, ATP6V0A1, ATP6V0A2, ATP6V0D1, ATP6V1A, ATP6V1F, ATP6V1H, CHP1, COX15, COX4I1, COX5A, COX6C, COX7B, CPT1A, CYB5A, HSPA2, JPH1, MCU, MON2, NDUFA4, NNT, PSEN1, SLC12A2, SLC12A6, SLC12A7, SLC12A9, SLC30A5, SLC30A7, SLC31A1, SLC39A1, S…	GO_BiologicalProcess-GOA_09.02.2016_16h18	3.4e-05	0.039	4.2e-44	3.6e-41	[6, 7, 8]	Group367	9.58084
GO:0080135	regulation of cellular response to stress	64	[AAAS, ARL6IP5, BAG2, BAG6, BCAP31, DERL2, DNAJA1, DNAJB1, DNAJB6, DNAJC7, HACD3, HAX1, HMGCR, HSP90AA1, HSP90AB1, HSPA1A, HSPA5, HSPA8, HSPB1, HSPH1, IGF1R, MCL1, MTCH1, NDC1, NPC1, NUP107, NUP133, NUP205, NUP210, NUP93, NUP98, PARL, PCNA, PIGU, POM121, POM121C, POMT1, POMT2, PRKDC, PTPN1, PTPRF, RANBP2, RNF5, RPS3, RUVBL1, SCFD1, SGTA, SPTLC1, SPTLC2, SREBF2, STK26, TMBIM6, TMEM161A, TMEM259, T…	GO_BiologicalProcess-GOA_09.02.2016_16h18	0.0001	0.11	0.17	1	[3, 4, 5]	Group46	9.23521
GO:0070848	response to growth factor	64	[APH1A, CAD, EEF1A1, EEF2, EMD, FASN, FBN3, FKBP8, GLG1, HSPA5, HSPB1, IRAK1, ITGA5, ITGB1, LAMTOR3, LEMD3, MAGED1, MCM7, MIA3, MYO1C, NCAM1, NCSTN, NEFL, NPTN, PDCD6, PIGU, PPP2R1A, PSEN2, PSMA1, PSMA3, PSMA4, PSMA5, PSMA6, PSMA7, PSMB1, PSMB2, PSMB3, PSMB4, PSMB5, PSMB7, PSMC1, PSMC2, PSMC4, PSMC5, PSMD12, PSMD14, PSMD2, PSMD3, PSMD8, PTPN1, PTRH2, RAB14, RAF1, RHOA, RPS3, RTN4, SLC33A1, SORT1,…	GO_BiologicalProcess-GOA_09.02.2016_16h18	0.32	1	0.039	1	[4]	Group0	6.33663
GO:0048193	Golgi vesicle transport	63	[ACSL3, ARCN1, ARL1, ATL3, ATP9A, BCAP29, BCAP31, COPA, COPB1, COPB2, COPE, COPG1, COPG2, CUX1, DCTN1, ERGIC1, GOLGA5, GOSR1, HSPA8, KDELR1, LMAN1, LMAN2, LMAN2L, MIA3, MON2, MYO1B, NSF, PPP6C, PREB, RAB10, RAB14, RAB1A, RAB8A, RER1, SCAMP1, SCAMP2, SCAMP3, SCFD1, SEC22B, SNAP23, SORT1, STX10, STX17, STX18, STX4, STX5, STX6, SURF4, TFG, TMED10, TMED2, TMED3, TMED7, TMED9, TMEM115, VAMP3, VAMP4, V…	GO_BiologicalProcess-GOA_09.02.2016_16h18	1.8e-16	2.7e-13	5.1e-06	0.0037	[5, 6]	Group256	17.9487
GO:0050801	ion homeostasis	63	[ABCB6, ABCB7, ASPH, ATP13A1, ATP13A3, ATP1A1, ATP1B1, ATP1B3, ATP2A2, ATP2B1, ATP2B4, ATP2C1, ATP5B, ATP6AP1, ATP6V0A1, ATP6V0A2, ATP6V0D1, ATP6V1A, ATP6V1F, ATP6V1H, BCAP31, CCDC47, CHP1, CKB, CLCN3, CLN6, COMT, DGAT1, FLVCR1, GJA1, GNB1, GOLT1B, GPR89A, GTF2I, HMOX2, IMMT, ITGB1, JPH1, MCU, NPTN, NUBP2, PSEN1, PSEN2, PTRH2, SCO2, SFXN1, SFXN2, SFXN4, SLC30A5, SLC30A7, SLC31A1, SLC37A4, SLC39A1…	GO_BiologicalProcess-GOA_09.02.2016_16h18	0.00049	0.51	0.00017	0.12	[5]	Group251	8.76217
GO:0006487	protein N-linked glycosylation	63	[ALG1, ALG10, ALG10B, ALG11, ALG3, ALG5, ALG6, ALG8, ALG9, ARCN1, B4GALT7, CANX, COPA, COPB1, COPB2, COPE, COPG1, COPG2, DAD1, DCTN1, DDOST, DERL2, DHDDS, DOLK, DPAGT1, DPM1, GANAB, GOSR1, KDELR1, LMAN1, MAGT1, MAN1A1, MAN1A2, MAN1B1, MANEA, MIA3, MLEC, NSF, PDCD6, PPP6C, PREB, PSMD2, RAB1A, RFT1, RPN1, RPN2, SCFD1, SEC22B, SEL1L, STT3A, STT3B, STX5, TFG, TMED10, TMED2, TMED3, TMED7, TMED9, TMEM1…	GO_BiologicalProcess-GOA_09.02.2016_16h18	1.1e-22	1.7e-19	8.4e-07	0.00063	[4, 7, 8]	Group159	23.4201
GO:0042278	purine nucleoside metabolic process	63	[ACACA, ADPGK, ATP1B1, ATP5A1, ATP5B, ATP5C1, ATP5D, ATP5EP2, ATP5F1, ATP5H, ATP5I, ATP5J, ATP5J2, ATP5L, ATP5O, ATP6V0A1, ATP6V0A2, ATP6V1A, ATPIF1, COX15, COX4I1, COX5A, DCAKD, ENO1, GAPDH, GNAI3, HK2, HMGCR, HSPA1A, HSPA8, ICMT, MAT2A, MIA3, MON2, NDUFA4, NDUFA5, NDUFA8, NDUFA9, NDUFAB1, NDUFAF1, NDUFB10, NDUFB4, NDUFB5, NDUFS1, NDUFS2, NDUFS3, NDUFS8, NDUFV1, NDUFV2, NME1, NME2, NME3, PFKL, P…	GO_BiologicalProcess-GOA_09.02.2016_16h18	8.7e-16	1.2e-12	4.5e-31	3.8e-28	[5, 6, 7]	Group526	17.4033
GO:0046128	purine ribonucleoside metabolic process	63	[ACACA, ADPGK, ATP1B1, ATP5A1, ATP5B, ATP5C1, ATP5D, ATP5EP2, ATP5F1, ATP5H, ATP5I, ATP5J, ATP5J2, ATP5L, ATP5O, ATP6V0A1, ATP6V0A2, ATP6V1A, ATPIF1, COX15, COX4I1, COX5A, DCAKD, ENO1, GAPDH, GNAI3, HK2, HMGCR, HSPA1A, HSPA8, ICMT, MAT2A, MIA3, MON2, NDUFA4, NDUFA5, NDUFA8, NDUFA9, NDUFAB1, NDUFAF1, NDUFB10, NDUFB4, NDUFB5, NDUFS1, NDUFS2, NDUFS3, NDUFS8, NDUFV1, NDUFV2, NME1, NME2, NME3, PFKL, P…	GO_BiologicalProcess-GOA_09.02.2016_16h18	5.7e-16	8.3e-13	4.5e-31	3.8e-28	[6, 7, 8]	Group526	17.5487
GO:0044702	single organism reproductive process	63	[AAAS, ACSL4, APOB, ATP2B4, BAG6, BCAP31, BSG, C1QBP, CCT3, CCT4, CCT7, CCT8, CDK1, CXADR, DHCR24, DHDDS, DNAJA1, DNAJB6, DNAJC19, DNAJC5, DSG2, FANCD2, FASN, GTF2I, HSP90AB1, HSPA2, IGF1R, IGF2R, IGSF8, ITGB1, MIA3, MTCH1, NDC1, NR2F1, NSDHL, PHB2, PIGU, PPP2R1A, PRDX4, PRKDC, QKI, RAB13, RAD23B, RDH10, RUVBL1, SGPL1, SLC4A2, SMC2, SMC3, SMC4, SPNS1, STX2, TCP1, TMBIM6, TMED2, TRIP13, TUBGCP2, T…	GO_BiologicalProcess-GOA_09.02.2016_16h18	0.13	1	0.17	1	[2, 3]	Group183	4.73328
GO:0000904	cell morphogenesis involved in differentiation	62	[ACTB, ADAM10, AFG3L2, APH1A, ATP2B4, B4GAT1, C1QBP, CNP, CUX1, DHDDS, EFNB1, HSP90AA1, HSP90AB1, HSPA8, ITGA5, ITGB1, LAMTOR3, LRFN1, MLF2, MYL6, NCAM1, NCSTN, NEFL, PSEN1, PSEN2, PSMA1, PSMA3, PSMA4, PSMA5, PSMA6, PSMA7, PSMB1, PSMB2, PSMB3, PSMB4, PSMB5, PSMB7, PSMC1, PSMC2, PSMC4, PSMC5, PSMD12, PSMD14, PSMD2, PSMD3, PSMD8, RAB10, RAB1A, RAB8A, RAF1, RBFOX2, RHOA, RTN4, SLC1A3, SLITRK5, SPG20…	GO_BiologicalProcess-GOA_09.02.2016_16h18	0.84	1	0.039	1	[4, 5, 6]	Group0	5.46255
GO:0071363	cellular response to growth factor stimulus	62	[APH1A, CAD, EEF1A1, EEF2, EMD, FBN3, FKBP8, GLG1, HSPA5, HSPB1, IRAK1, ITGA5, ITGB1, LAMTOR3, LEMD3, MAGED1, MCM7, MIA3, MYO1C, NCAM1, NCSTN, NEFL, NPTN, PDCD6, PIGU, PPP2R1A, PSEN2, PSMA1, PSMA3, PSMA4, PSMA5, PSMA6, PSMA7, PSMB1, PSMB2, PSMB3, PSMB4, PSMB5, PSMB7, PSMC1, PSMC2, PSMC4, PSMC5, PSMD12, PSMD14, PSMD2, PSMD3, PSMD8, PTPN1, RAB14, RAF1, RHOA, RPS3, RTN4, SLC33A1, SORT1, SPG20, SPNS1…	GO_BiologicalProcess-GOA_09.02.2016_16h18	0.35	1	0.039	1	[5]	Group0	6.31365
GO:0006644	phospholipid metabolic process	62	[ABHD12, ACSL3, AGPAT1, AGPAT2, AGPAT3, AGPAT4, AGPAT5, ALG5, ARF3, CD81, CDIPT, CDS1, CDS2, CEPT1, CHPT1, DGAT1, DGKE, DHDDS, DOLK, DPM1, FADS1, FAR1, FDFT1, GPAA1, GPAT3, GPAT4, HADHA, HADHB, IMPAD1, LCLAT1, LPCAT1, LPCAT2, LPCAT3, LPCAT4, LPGAT1, MBOAT2, MBOAT7, PI4K2A, PIGG, PIGK, PIGN, PIGO, PIGS, PIGT, PIGU, PIGW, PIK3R4, PISD, PLD2, PLD3, PNPLA6, PTDSS1, PTDSS2, PTRH2, SACM1L, SERINC1, SGP…	GO_BiologicalProcess-GOA_09.02.2016_16h18	3.1e-13	4.4e-10	4.5e-23	3.8e-20	[4, 5]	Group176	15.5388
GO:0001934	positive regulation of protein phosphorylation	62	[ARL6IP5, ATP2B4, ATP6AP1, BRAT1, CD81, CDK1, DDRGK1, FASN, HACD3, HAX1, HMGCR, HSP90AB1, HSPA2, HSPA5, HSPH1, IGF1R, IRAK1, ITGA5, ITGB1, LAMTOR1, LAMTOR3, MAGED1, MAVS, MTCH1, NCAM1, NEFL, NPTN, PHB, PHB2, PIGU, PSEN1, PSMA1, PSMA3, PSMA4, PSMA5, PSMA6, PSMA7, PSMB1, PSMB2, PSMB3, PSMB4, PSMB5, PSMB7, PSMC1, PSMC2, PSMC4, PSMC5, PSMD12, PSMD14, PSMD2, PSMD3, PSMD8, PTPN1, RAF1, RPS3, SPNS1, STK…	GO_BiologicalProcess-GOA_09.02.2016_16h18	0.78	1	0.039	1	[6, 7, 8, 9]	Group0	5.81068
GO:0051276	chromosome organization	61	[ACTB, AIFM1, BAG6, CCT3, CCT4, CCT6A, CCT7, CCT8, CDC45, CDK1, DDB1, DHDDS, DYNC1LI1, FANCD2, HAT1, HIST1H3A, HSPA2, HUWE1, IKBKAP, IPO4, KPNB1, MAD2L1, MCM3, MCM4, MCM7, NAP1L1, NCAPG, NCAPG2, NDC1, NUP107, NUP133, PCNA, PDS5A, PELO, PHB, PHB2, PPP2R1A, PRKDC, PRMT5, RAD23B, RBBP7, RFC3, RUVBL1, RUVBL2, SET, SKP1, SLC19A1, SMC2, SMC3, SMC4, SPNS1, TCP1, TET1, TRIP13, TRRAP, TTN, UBB, UBR5, VPS4…	GO_BiologicalProcess-GOA_09.02.2016_16h18	0.64	1	0.7	1	[4]	Group337	5.30435
GO:0045087	innate immune response	61	[ACTB, C1QBP, DDOST, DNAJA3, ECSIT, GAPDH, HLA-A, HLA-B, HLA-C, HSP90AA1, HSP90AB1, HSPA1A, HSPD1, IPO7, IRAK1, LAMTOR3, MAVS, MYO1C, NCAM1, NEFL, PIGU, PIK3R4, PLD2, PRKDC, PSMA1, PSMA3, PSMA4, PSMA5, PSMA6, PSMA7, PSMB1, PSMB2, PSMB3, PSMB4, PSMB5, PSMB7, PSMC1, PSMC2, PSMC4, PSMC5, PSMD12, PSMD14, PSMD2, PSMD3, PSMD8, PTPN1, RAF1, RPSA, SEC61A1, SKP1, SPNS1, TOLLIP, TUBB, TUBB2A, TUBB4B, TXN, …	GO_BiologicalProcess-GOA_09.02.2016_16h18	0.36	1	0.039	1	[3, 4]	Group0	5.03716
GO:0098771	inorganic ion homeostasis	61	[ABCB6, ABCB7, ASPH, ATP13A1, ATP13A3, ATP1A1, ATP1B1, ATP1B3, ATP2A2, ATP2B1, ATP2B4, ATP2C1, ATP5B, ATP6AP1, ATP6V0A1, ATP6V0A2, ATP6V0D1, ATP6V1A, ATP6V1F, ATP6V1H, BCAP31, CCDC47, CHP1, CKB, CLCN3, CLN6, COMT, FLVCR1, GJA1, GNB1, GPR89A, GTF2I, HMOX2, IMMT, ITGB1, JPH1, MCU, NPTN, NUBP2, PSEN1, PSEN2, PTRH2, SCO2, SFXN1, SFXN2, SFXN4, SLC30A5, SLC30A7, SLC31A1, SLC37A4, SLC39A10, SLC39A14, SL…	GO_BiologicalProcess-GOA_09.02.2016_16h18	0.00012	0.13	0.00017	0.12	[6]	Group251	9.3415
GO:0006839	mitochondrial transport	61	[ACACA, AFG3L2, ATP5A1, ATP5B, ATP5C1, ATP5D, ATP5F1, ATP5H, ATP5I, ATP5J, ATP5J2, ATP5L, ATP5O, ATPIF1, CNP, CPT1A, DNAJC19, FLVCR1, HAX1, HK2, HSP90AA1, HSPA1A, HSPA4, HSPA9, HUWE1, MCU, MTCH2, MTX1, NDUFA13, PAM16, PARL, PSEN1, PSMB7, PSMD8, RHOT1, RHOT2, RUVBL1, SAMM50, SLC1A3, SLC25A10, SLC25A12, SLC25A13, SLC25A24, SLC25A33, SLC25A5, SLC25A6, SLC35F6, SREBF2, STOML2, TIMM17B, TIMM23, TIMM50…	GO_BiologicalProcess-GOA_09.02.2016_16h18	1e-18	1.6e-15	4.6e-37	4e-34	[5, 6]	Group407	20.3333
GO:1901615	organic hydroxy compound metabolic process	61	[ACLY, ACOT8, ACSL3, ALB, ALDH3A2, ALG5, APOB, ATP2B4, CDS1, CEPT1, CHPT1, CLN6, COMT, CPT1A, CYB5R3, CYP51A1, DGAT1, DHCR24, DHCR7, DPAGT1, DPM1, EBP, ERLIN2, FDFT1, GOLT1B, GPAT4, HMGCR, IMPAD1, LBR, LDHB, LMBR1, LPCAT1, LPCAT2, LPCAT3, LPCAT4, MBOAT2, MSMO1, NPC1, NSDHL, PNPLA6, POR, PTRH2, RDH10, RDH11, RDH14, RETSAT, SC5D, SCAP, SGPP1, SLC37A4, SLC44A1, SLC44A2, SLC5A3, SMPD4, SOAT1, SPTLC1,…	GO_BiologicalProcess-GOA_09.02.2016_16h18	9.2e-06	0.01	1.9e-22	1.6e-19	[3]	Group181	10.0993
GO:0018196	peptidyl-asparagine modification	61	[ALG1, ALG10, ALG10B, ALG11, ALG3, ALG5, ALG6, ALG8, ALG9, ARCN1, CANX, COPA, COPB1, COPB2, COPE, COPG1, COPG2, DAD1, DCTN1, DDOST, DERL2, DHDDS, DOLK, DPAGT1, DPM1, GANAB, GOSR1, KDELR1, LMAN1, MAGT1, MAN1A1, MAN1A2, MAN1B1, MANEA, MIA3, MLEC, NSF, PDCD6, PPP6C, PREB, PSMD2, RAB1A, RFT1, RPN1, RPN2, SCFD1, SEC22B, SEL1L, STT3A, STT3B, STX5, TFG, TMED10, TMED2, TMED3, TMED7, TMED9, TMEM115, UBE2G…	GO_BiologicalProcess-GOA_09.02.2016_16h18	4.1e-22	6.1e-19	8.4e-07	0.00063	[7, 8]	Group159	23.5521
GO:0018279	protein N-linked glycosylation via asparagine	61	[ALG1, ALG10, ALG10B, ALG11, ALG3, ALG5, ALG6, ALG8, ALG9, ARCN1, CANX, COPA, COPB1, COPB2, COPE, COPG1, COPG2, DAD1, DCTN1, DDOST, DERL2, DHDDS, DOLK, DPAGT1, DPM1, GANAB, GOSR1, KDELR1, LMAN1, MAGT1, MAN1A1, MAN1A2, MAN1B1, MANEA, MIA3, MLEC, NSF, PDCD6, PPP6C, PREB, PSMD2, RAB1A, RFT1, RPN1, RPN2, SCFD1, SEC22B, SEL1L, STT3A, STT3B, STX5, TFG, TMED10, TMED2, TMED3, TMED7, TMED9, TMEM115, UBE2G…	GO_BiologicalProcess-GOA_09.02.2016_16h18	3.3e-22	4.9e-19	8.4e-07	0.00063	[5, 8, 9]	Group159	23.6434
GO:0016567	protein ubiquitination	61	[AMFR, CAND1, CAND2, CDK1, CDK5RAP3, CHP1, DDB1, DERL1, DNAJA1, DNAJA3, DNAJB2, DYNC1LI1, FANCI, HSP90AA1, HSP90AB1, HSPA1A, HSPA5, HUWE1, IRAK1, KEAP1, LNPEP, MAD2L1, MARCH6, MGRN1, MYO1C, PSEN1, PSMA1, PSMA3, PSMA4, PSMA5, PSMA6, PSMA7, PSMB1, PSMB2, PSMB3, PSMB4, PSMB5, PSMB7, PSMC1, PSMC2, PSMC4, PSMC5, PSMD12, PSMD14, PSMD2, PSMD3, PSMD8, RNF185, RNF5, RPS3, SKP1, TCEB1, UBB, UBE2G2, UBE3C, …	GO_BiologicalProcess-GOA_09.02.2016_16h18	0.014	1	0.039	1	[8, 9]	Group0	7.64411
GO:1903827	regulation of cellular protein localization	61	[ACSL3, ASPH, ATPIF1, B3GAT3, BCAP31, CCT3, CCT4, CCT6A, CCT7, CCT8, CDK1, CDK5RAP3, CHP1, DERL2, EMD, HAX1, HSP90AB1, HSPH1, HUWE1, IPO5, ITGB1, JUP, KEAP1, MAVS, MYO1C, NPTN, PARL, PPM1B, PSMB7, PSMD8, PTPN1, RANGAP1, RER1, RHOA, RUVBL1, SPPL3, SREBF2, STOM, STX4, STX6, STX7, STX8, SYNJ2BP, TCAF1, TCP1, TMEM30A, TMEM59, TXN, UBAC2, UBE2G2, UBR5, VAMP4, VAMP7, VPS4A, XPO1, YWHAB, YWHAE, YWHAG, Y…	GO_BiologicalProcess-GOA_09.02.2016_16h18	3.5e-06	0.0042	3.3e-10	2.6e-07	[4, 5]	Group308	10.4991
GO:0043549	regulation of kinase activity	61	[ATP2B4, CD81, CDK1, CDK5RAP3, CHP1, DNAJA1, DNAJA3, HACD3, HMGCR, HSP90AB1, HSPA2, HSPA5, HSPB1, HSPH1, IGF1R, IKBKAP, IRAK1, LAMTOR3, MAGED1, NCAM1, NEFL, NR2F1, PIGU, PIK3R4, PPP2R1A, PSEN1, PSEN2, PSMA1, PSMA3, PSMA4, PSMA5, PSMA6, PSMA7, PSMB1, PSMB2, PSMB3, PSMB4, PSMB5, PSMB7, PSMC1, PSMC2, PSMC4, PSMC5, PSMD12, PSMD14, PSMD2, PSMD3, PSMD8, PTPN1, RAF1, RANBP2, RPS3, SPNS1, STK26, TELO2, T…	GO_BiologicalProcess-GOA_09.02.2016_16h18	0.35	1	0.039	1	[5, 6, 7, 8]	Group0	6.29515
GO:0032940	secretion by cell	61	[ABCC4, ALB, ATP2A2, ATP6AP1, CANX, CD276, CHP1, CPT1A, DNAJC5, GJA1, GLUD1, HADHA, HMGCR, HSPA5, HSPA8, JAGN1, LAMP2, MCU, MIA3, MTCH1, NCAM1, NSF, PFKL, PPIA, PSEN1, RAB13, RAB1A, RAB8A, RAF1, RHBDD3, SCAMP1, SCFD1, SDF4, SEC11A, SLC16A1, SLC1A1, SLC1A3, SLC25A4, SLC25A5, SLC25A6, SLC2A1, SLC38A2, SNAP23, SNAP47, SPCS1, SPCS2, SPCS3, SPNS1, STX2, STX4, STXBP3, TARDBP, TMBIM6, TMED10, TTN, UQCC2…	GO_BiologicalProcess-GOA_09.02.2016_16h18	0.72	1	0.077	1	[3, 4, 5, 6]	Group247	5.89372
GO:0055080	cation homeostasis	60	[ABCB6, ABCB7, ASPH, ATP13A1, ATP13A3, ATP1A1, ATP1B1, ATP1B3, ATP2A2, ATP2B1, ATP2B4, ATP2C1, ATP5B, ATP6AP1, ATP6V0A1, ATP6V0A2, ATP6V0D1, ATP6V1A, ATP6V1F, ATP6V1H, BCAP31, CCDC47, CHP1, CLCN3, CLN6, COMT, FLVCR1, GJA1, GNB1, GPR89A, GTF2I, HMOX2, IMMT, ITGB1, JPH1, MCU, NPTN, NUBP2, PSEN1, PSEN2, PTRH2, SCO2, SFXN1, SFXN2, SFXN4, SLC30A5, SLC30A7, SLC31A1, SLC37A4, SLC39A10, SLC39A14, SLC39A7…	GO_BiologicalProcess-GOA_09.02.2016_16h18	0.0001	0.11	0.00017	0.12	[6]	Group251	9.40439
GO:0016477	cell migration	60	[ADAM10, APOB, ATP1B1, ATP1B3, ATP5B, BRAT1, BSG, C1QBP, CD151, CD47, CDK1, CXADR, EFNB1, GJA1, GLG1, HSPA5, HSPB1, IGF1R, IKBKAP, ITGA5, ITGA6, ITGB1, JAGN1, JUP, LEMD3, LRP1, MBOAT7, MIA3, MYO1C, NR2F1, PDCD6, PIGU, PLD2, POMGNT2, PPIA, PSEN1, PTK7, PTPRF, PTRH2, RAB13, RAB1A, RBFOX2, RHOA, RPSA, RRAS2, RTN4, SGPL1, SLC16A1, SLC37A4, SLC3A2, SLC7A5, SLC7A6, STK26, STX4, SYNE2, SYNJ2BP, TCAF1, T…	GO_BiologicalProcess-GOA_09.02.2016_16h18	0.13	1	0.81	1	[3, 4, 5]	Group282	4.69116
GO:0045333	cellular respiration	60	[ACAD9, ATP5A1, ATP5B, ATP5C1, ATP5D, ATP5F1, ATP5H, ATP5I, ATP5J, ATP5J2, ATP5L, ATP5O, CISD1, COX15, COX4I1, COX5A, COX6C, COX7B, CYC1, ECSIT, FASTKD1, FASTKD2, FASTKD5, IDH2, NDUFA11, NDUFA13, NDUFA4, NDUFA5, NDUFA8, NDUFA9, NDUFAB1, NDUFAF1, NDUFAF3, NDUFAF4, NDUFB10, NDUFB11, NDUFB4, NDUFB5, NDUFS1, NDUFS2, NDUFS3, NDUFS8, NDUFV1, NDUFV2, NNT, OXA1L, PDHB, SCO2, SLC1A3, SLC25A12, SLC25A13, T…	GO_BiologicalProcess-GOA_09.02.2016_16h18	8.1e-26	1.2e-22	1.1e-20	9.4e-18	[4, 5]	Group37	27.7778
GO:0009141	nucleoside triphosphate metabolic process	60	[ADPGK, ATP1B1, ATP5A1, ATP5B, ATP5C1, ATP5D, ATP5EP2, ATP5F1, ATP5H, ATP5I, ATP5J, ATP5J2, ATP5L, ATP5O, ATP6V0A1, ATP6V0A2, ATP6V1A, ATPIF1, CAD, COX15, COX4I1, COX5A, CTPS1, ENO1, GAPDH, GNAI3, HK2, HSPA1A, HSPA8, MIA3, MON2, NDUFA4, NDUFA5, NDUFA8, NDUFA9, NDUFAB1, NDUFAF1, NDUFB10, NDUFB4, NDUFB5, NDUFS1, NDUFS2, NDUFS3, NDUFS8, NDUFV1, NDUFV2, NME1, NME2, NME3, PFKL, PKM, SLC25A13, SLC25A33…	GO_BiologicalProcess-GOA_09.02.2016_16h18	2.9e-19	4.3e-16	4.5e-31	3.8e-28	[5, 6, 7]	Group526	21.1268
GO:0010498	proteasomal protein catabolic process	60	[AMFR, AUP1, BAG6, BCAP31, CCDC47, CDK1, DDB1, DDRGK1, DERL1, DERL2, DNAJB2, DYNC1LI1, ERLIN2, FAF2, HSP90AB1, HSPA5, KEAP1, MAD2L1, MAN1B1, MARCH6, PSEN1, PSMA1, PSMA3, PSMA4, PSMA5, PSMA6, PSMA7, PSMB1, PSMB2, PSMB3, PSMB4, PSMB5, PSMB7, PSMC1, PSMC2, PSMC4, PSMC5, PSMD12, PSMD14, PSMD2, PSMD3, PSMD8, RAD23B, RNF185, RNF5, SEC61B, SEL1L, SGTA, SKP1, STT3B, TMUB1, UBB, UBE2G2, UBQLN1, UBQLN2, UB…	GO_BiologicalProcess-GOA_09.02.2016_16h18	9.2e-12	1.2e-08	0.039	1	[5, 6, 7, 8]	Group0	14.6699
GO:0031347	regulation of defense response	60	[ATP1B1, ATP6V1H, C1QBP, CD276, CD47, DNAJA3, ELMOD2, GJA1, HIST1H3A, HLA-A, HLA-B, HSP90AB1, HSPA1A, HSPD1, IRAK1, MAVS, MYO1C, NUP93, PEX3, PHB, PHB2, PIK3R4, PPM1B, PSMA1, PSMA3, PSMA4, PSMA5, PSMA6, PSMA7, PSMB1, PSMB2, PSMB3, PSMB4, PSMB5, PSMB7, PSMC1, PSMC2, PSMC4, PSMC5, PSMD12, PSMD14, PSMD2, PSMD3, PSMD8, PTPN1, RAF1, RHBDD3, RPSA, SKP1, SLC1A3, SLC25A19, SLC25A6, SLC37A4, SLC7A2, STOM,…	GO_BiologicalProcess-GOA_09.02.2016_16h18	0.053	1	0.039	1	[4, 5]	Group0	7.22022
GO:0009199	ribonucleoside triphosphate metabolic process	60	[ADPGK, ATP1B1, ATP5A1, ATP5B, ATP5C1, ATP5D, ATP5EP2, ATP5F1, ATP5H, ATP5I, ATP5J, ATP5J2, ATP5L, ATP5O, ATP6V0A1, ATP6V0A2, ATP6V1A, ATPIF1, CAD, COX15, COX4I1, COX5A, CTPS1, ENO1, GAPDH, GNAI3, HK2, HSPA1A, HSPA8, MIA3, MON2, NDUFA4, NDUFA5, NDUFA8, NDUFA9, NDUFAB1, NDUFAF1, NDUFB10, NDUFB4, NDUFB5, NDUFS1, NDUFS2, NDUFS3, NDUFS8, NDUFV1, NDUFV2, NME1, NME2, NME3, PFKL, PKM, SLC25A13, SLC25A33…	GO_BiologicalProcess-GOA_09.02.2016_16h18	4.1e-21	6.1e-18	4.5e-31	3.8e-28	[6, 7, 8]	Group526	22.9008
GO:0048667	cell morphogenesis involved in neuron differentiation	59	[ACTB, ADAM10, AFG3L2, APH1A, ATP2B4, B4GAT1, CNP, CUX1, DHDDS, EFNB1, HSP90AA1, HSP90AB1, HSPA8, ITGA5, ITGB1, LAMTOR3, LRFN1, MLF2, MYL6, NCAM1, NCSTN, NEFL, PSEN1, PSEN2, PSMA1, PSMA3, PSMA4, PSMA5, PSMA6, PSMA7, PSMB1, PSMB2, PSMB3, PSMB4, PSMB5, PSMB7, PSMC1, PSMC2, PSMC4, PSMC5, PSMD12, PSMD14, PSMD2, PSMD3, PSMD8, RAB10, RAB8A, RAF1, RBFOX2, RHOA, RTN4, SLC1A3, SLITRK5, SPG20, SPNS1, UBB, …	GO_BiologicalProcess-GOA_09.02.2016_16h18	0.23	1	0.039	1	[5, 6, 7, 8, 9, 10]	Group0	6.52655
GO:1901699	cellular response to nitrogen compound	59	[AIFM1, ATP2B4, ATP6AP1, ATP6V0A1, ATP6V0A2, ATP6V0D1, ATP6V1A, ATP6V1F, ATP6V1H, FASN, GNB1, GNB2, GOLT1B, IGF1R, IPO5, IRS4, JUP, LAMTOR1, LAMTOR3, MAVS, NCAM1, NEFL, PIGU, PIK3R4, POR, PRKDC, PSMA1, PSMA3, PSMA4, PSMA5, PSMA6, PSMA7, PSMB1, PSMB2, PSMB3, PSMB4, PSMB5, PSMB7, PSMC1, PSMC2, PSMC4, PSMC5, PSMD12, PSMD14, PSMD2, PSMD3, PSMD8, PTPN1, RAB10, RAB13, RAB8A, RAF1, RANGAP1, SLC25A33, SP…	GO_BiologicalProcess-GOA_09.02.2016_16h18	0.012	1	0.039	1	[4]	Group0	7.78364
GO:0006259	DNA metabolic process	59	[AIFM1, CCT3, CCT4, CCT6A, CCT7, CCT8, CDC45, CDK1, CERS1, DDB1, DNAJA3, FANCD2, FANCI, GJA1, HIST1H3A, HSPD1, HUWE1, IGF1R, KPNA2, KPNB1, MCM3, MCM4, MCM7, MMS19, NAP1L1, NME1, NUP98, PCNA, PDS5A, PHB, PPIA, PPP2R1A, PRKDC, PRMT5, PSMD14, RAD23B, RAN, RBBP7, RFC3, RPS3, RRM2, RUVBL1, RUVBL2, SET, SLC19A1, SLC25A33, SLC30A9, SMC3, STOML2, TCP1, TET1, TMEM161A, TMEM161B, TRIP13, TRRAP, UBB, UBR5, …	GO_BiologicalProcess-GOA_09.02.2016_16h18	0.77	1	0.8	1	[4, 5, 6]	Group309	5.85899
GO:0045017	glycerolipid biosynthetic process	59	[ACACA, ACLY, ACOT8, ACSL3, ACSL4, AGK, AGPAT1, AGPAT2, AGPAT3, AGPAT4, AGPAT5, ALG5, ARF3, CDIPT, CDS1, CDS2, CEPT1, CHPT1, DGAT1, DPM1, ELOVL1, FAR1, FASN, GPAA1, GPAT3, GPAT4, HACD2, HADHA, HADHB, HSD17B12, LCLAT1, LPCAT1, LPCAT2, LPCAT3, LPCAT4, LPGAT1, MBOAT2, MBOAT7, PI4K2A, PIGG, PIGK, PIGN, PIGO, PIGS, PIGT, PIGU, PIGW, PIK3R4, PISD, PLD2, PLD3, PTDSS1, PTDSS2, SACM1L, SCD, SLC25A1, SLC44…	GO_BiologicalProcess-GOA_09.02.2016_16h18	3.3e-18	4.9e-15	4.5e-23	3.8e-20	[4, 5, 6]	Group176	20.4152
GO:0000165	MAPK cascade	59	[ARL6IP5, ATP6AP1, ATP6AP2, CD81, CDK1, CDK5RAP3, DNAJA1, FASN, HACD3, HMGCR, HSPH1, IGF1R, IRAK1, ITGB1, LAMTOR1, LAMTOR3, LEMD2, MAGED1, MTCH1, NCAM1, NEFL, NPTN, PHB, PHB2, PIGU, PPP2R1A, PRMT5, PSEN1, PSMA1, PSMA3, PSMA4, PSMA5, PSMA6, PSMA7, PSMB1, PSMB2, PSMB3, PSMB4, PSMB5, PSMB7, PSMC1, PSMC2, PSMC4, PSMC5, PSMD12, PSMD14, PSMD2, PSMD3, PSMD8, PTPN1, RAF1, RHBDD3, RPS3, SKP1, SPNS1, STK26…	GO_BiologicalProcess-GOA_09.02.2016_16h18	0.3	1	0.039	1	[4, 5, 6, 8, 9]	Group0	6.39913
GO:0032787	monocarboxylic acid metabolic process	59	[ABCC1, ABCD3, ACACA, ACAD9, ACLY, ACOT8, ACSL3, ACSL4, ADPGK, ALB, BSG, CHST14, CPT1A, DEGS1, ELOVL1, ENO1, ERLIN2, FADS1, FASN, GAPDH, GCDH, GGT7, GPAT4, HACD2, HACD3, HADHA, HADHB, HK2, HSD17B12, IDH2, LDHB, MIA3, MSMO1, NDUFAB1, NPC1, PCCB, PDHB, PFKL, PHGDH, PKM, PLPP6, POR, PRDX4, QKI, RDH10, SC5D, SCAP, SCD, SCD5, SGPL1, SLC16A1, SLC1A3, SLC27A3, SLC27A4, SLC37A4, SLC5A6, TECR, UGT8, VDAC2]	GO_BiologicalProcess-GOA_09.02.2016_16h18	0.00036	0.37	1.9e-22	1.6e-19	[6, 7]	Group181	9.03522
GO:0048812	neuron projection morphogenesis	59	[ACTB, ADAM10, AFG3L2, APH1A, B4GAT1, CNP, CUX1, DHDDS, EFNB1, GJA1, HSP90AA1, HSP90AB1, HSPA8, ITGA5, ITGB1, LAMTOR3, LRFN1, MLF2, MYL6, NCAM1, NCSTN, NEFL, PSEN1, PSEN2, PSMA1, PSMA3, PSMA4, PSMA5, PSMA6, PSMA7, PSMB1, PSMB2, PSMB3, PSMB4, PSMB5, PSMB7, PSMC1, PSMC2, PSMC4, PSMC5, PSMD12, PSMD14, PSMD2, PSMD3, PSMD8, RAB10, RAB8A, RAF1, RBFOX2, RHOA, RTN4, SLITRK5, SPG20, SPNS1, UBB, UGT8, VAMP…	GO_BiologicalProcess-GOA_09.02.2016_16h18	0.34	1	0.039	1	[5, 6, 7, 8, 10, 11]	Group0	6.33047
GO:0051336	regulation of hydrolase activity	59	[AHSA1, AIFM1, ARL1, ARL6IP5, ASPH, ATP1B1, ATP1B3, ATPIF1, BCAP31, CDC42EP1, CDK5RAP3, CHP1, DHCR24, DNAJA3, DNAJB1, DNAJB11, DNAJB6, ELMOD2, FASN, HACD3, HSPA1A, HSPA2, HSPA5, HSPD1, IPO5, ITGA6, ITGB1, LAMTOR1, LAMTOR3, LRP1, MTCH1, NDUFA13, OXA1L, PAM16, PCNA, PDCD6, PGAM5, PISD, POR, PPP2R1A, PPP2R1B, PSMA3, PSMD14, PTPN1, RAF1, RANGAP1, RHOA, RPS3, SET, SLC39A10, SORT1, TBC1D9B, TMBIM6, TME…	GO_BiologicalProcess-GOA_09.02.2016_16h18	0.041	1	0.71	1	[4, 5]	Group128	4.40627
GO:0045859	regulation of protein kinase activity	59	[ATP2B4, CD81, CDK1, CDK5RAP3, CHP1, DNAJA1, DNAJA3, HACD3, HMGCR, HSP90AB1, HSPA2, HSPA5, HSPB1, HSPH1, IGF1R, IKBKAP, IRAK1, LAMTOR3, MAGED1, NCAM1, NEFL, NR2F1, PIGU, PPP2R1A, PSEN1, PSEN2, PSMA1, PSMA3, PSMA4, PSMA5, PSMA6, PSMA7, PSMB1, PSMB2, PSMB3, PSMB4, PSMB5, PSMB7, PSMC1, PSMC2, PSMC4, PSMC5, PSMD12, PSMD14, PSMD2, PSMD3, PSMD8, PTPN1, RAF1, RPS3, SPNS1, STK26, TELO2, TTN, TXN, UBB, VA…	GO_BiologicalProcess-GOA_09.02.2016_16h18	0.3	1	0.039	1	[6, 7, 8, 9]	Group0	6.42702
GO:0023014	signal transduction by protein phosphorylation	59	[ARL6IP5, ATP6AP1, ATP6AP2, CD81, CDK1, CDK5RAP3, DNAJA1, FASN, HACD3, HMGCR, HSPH1, IGF1R, IRAK1, ITGB1, LAMTOR1, LAMTOR3, LEMD2, MAGED1, MTCH1, NCAM1, NEFL, NPTN, PHB, PHB2, PIGU, PPP2R1A, PRMT5, PSEN1, PSMA1, PSMA3, PSMA4, PSMA5, PSMA6, PSMA7, PSMB1, PSMB2, PSMB3, PSMB4, PSMB5, PSMB7, PSMC1, PSMC2, PSMC4, PSMC5, PSMD12, PSMD14, PSMD2, PSMD3, PSMD8, PTPN1, RAF1, RHBDD3, RPS3, SKP1, SPNS1, STK26…	GO_BiologicalProcess-GOA_09.02.2016_16h18	0.42	1	0.039	1	[3, 4, 5, 7, 8]	Group0	6.21053
GO:0030001	metal ion transport	58	[ASPH, ATP1A1, ATP1B1, ATP1B3, ATP2A2, ATP2B1, ATP2B4, ATP2C1, ATP6AP1, ATP6V0A1, ATP6V0A2, ATP6V0D1, ATP6V1A, ATP6V1F, ATP6V1H, CHP1, GJA1, HSPA2, JPH1, MAGT1, MCU, MMGT1, NDUFA9, NIPA2, NSF, PSEN1, PSEN2, SCO2, SELK, SLC10A7, SLC12A2, SLC12A6, SLC12A7, SLC12A9, SLC30A5, SLC30A7, SLC30A9, SLC31A1, SLC38A1, SLC38A2, SLC39A1, SLC39A10, SLC39A14, SLC39A7, SLC3A2, SLC4A7, SLC5A3, SLC5A6, SLC6A15, ST…	GO_BiologicalProcess-GOA_09.02.2016_16h18	0.1	1	6e-09	4.7e-06	[6, 7]	Group455	6.97115
GO:0043161	proteasome-mediated ubiquitin-dependent protein catabolic process	58	[AMFR, AUP1, BAG6, BCAP31, CCDC47, CDK1, DDB1, DERL1, DERL2, DNAJB2, DYNC1LI1, ERLIN2, FAF2, HSP90AB1, HSPA5, KEAP1, MAD2L1, MAN1B1, PSEN1, PSMA1, PSMA3, PSMA4, PSMA5, PSMA6, PSMA7, PSMB1, PSMB2, PSMB3, PSMB4, PSMB5, PSMB7, PSMC1, PSMC2, PSMC4, PSMC5, PSMD12, PSMD14, PSMD2, PSMD3, PSMD8, RAD23B, RNF185, RNF5, SEC61B, SEL1L, SGTA, SKP1, STT3B, TMUB1, UBB, UBE2G2, UBQLN1, UBQLN2, UBQLN4, UBXN4, UFL…	GO_BiologicalProcess-GOA_09.02.2016_16h18	6.1e-12	8.6e-09	0.039	1	[6, 7, 8, 9, 10]	Group0	15.1042
GO:0042176	regulation of protein catabolic process	58	[ATPIF1, BAG6, BCAP31, CD81, CDK1, CDK5RAP3, DDRGK1, DERL2, DNAJB2, DYNC1LI1, GJA1, HSP90AB1, KEAP1, LPCAT1, MAD2L1, NDUFA13, NSF, PHB, PSEN1, PSMA1, PSMA3, PSMA4, PSMA5, PSMA6, PSMA7, PSMB1, PSMB2, PSMB3, PSMB4, PSMB5, PSMB7, PSMC1, PSMC2, PSMC4, PSMC5, PSMD12, PSMD14, PSMD2, PSMD3, PSMD8, RAD23B, RHBDD3, SEC22B, SGTA, SKP1, SLC25A21, STX5, TMEM259, UBAC2, UBB, UBE2G2, UBQLN1, UBQLN2, UBQLN4, UF…	GO_BiologicalProcess-GOA_09.02.2016_16h18	1.2e-10	1.6e-07	0.039	1	[4, 5, 6]	Group0	14.1463
GO:0071417	cellular response to organonitrogen compound	57	[ATP2B4, ATP6AP1, ATP6V0A1, ATP6V0A2, ATP6V0D1, ATP6V1A, ATP6V1F, ATP6V1H, FASN, GNB1, GNB2, GOLT1B, IGF1R, IPO5, IRS4, JUP, LAMTOR1, LAMTOR3, NCAM1, NEFL, PIGU, PIK3R4, POR, PRKDC, PSMA1, PSMA3, PSMA4, PSMA5, PSMA6, PSMA7, PSMB1, PSMB2, PSMB3, PSMB4, PSMB5, PSMB7, PSMC1, PSMC2, PSMC4, PSMC5, PSMD12, PSMD14, PSMD2, PSMD3, PSMD8, PTPN1, RAB10, RAB13, RAB8A, RAF1, RANGAP1, SLC25A33, SPNS1, UBB, VDA…	GO_BiologicalProcess-GOA_09.02.2016_16h18	0.0056	1	0.039	1	[4, 5]	Group0	8.14286
GO:0043086	negative regulation of catalytic activity	57	[ATP2B4, ATPIF1, CAND1, CDK5RAP3, CERS1, CHP1, DHCR24, DNAJA1, DNAJA3, DNAJB6, DYNC1LI1, FAF2, FASN, GLA, GNAI3, HMGCR, HSPB1, IGF1R, IPO5, MAD2L1, NR2F1, OXA1L, PAM16, POR, PPP2R1A, PSEN1, PSMA1, PSMA3, PSMA4, PSMA5, PSMA6, PSMA7, PSMB1, PSMB2, PSMB3, PSMB4, PSMB5, PSMB7, PSMC1, PSMC2, PSMC4, PSMC5, PSMD12, PSMD14, PSMD2, PSMD3, PSMD8, PTPN1, RAF1, RANBP2, SET, SORT1, TMBIM6, TMED2, UBB, VDAC2, …	GO_BiologicalProcess-GOA_09.02.2016_16h18	0.46	1	0.039	1	[3, 4, 5]	Group0	6.20915
GO:0009144	purine nucleoside triphosphate metabolic process	57	[ADPGK, ATP1B1, ATP5A1, ATP5B, ATP5C1, ATP5D, ATP5EP2, ATP5F1, ATP5H, ATP5I, ATP5J, ATP5J2, ATP5L, ATP5O, ATP6V0A1, ATP6V0A2, ATP6V1A, ATPIF1, COX15, COX4I1, COX5A, ENO1, GAPDH, GNAI3, HK2, HSPA1A, HSPA8, MIA3, MON2, NDUFA4, NDUFA5, NDUFA8, NDUFA9, NDUFAB1, NDUFAF1, NDUFB10, NDUFB4, NDUFB5, NDUFS1, NDUFS2, NDUFS3, NDUFS8, NDUFV1, NDUFV2, NME1, NME2, NME3, PFKL, PKM, SLC25A13, SLC25A33, STOML2, UQ…	GO_BiologicalProcess-GOA_09.02.2016_16h18	4.5e-19	6.7e-16	4.5e-31	3.8e-28	[6, 7, 8]	Group526	21.8391
GO:0009205	purine ribonucleoside triphosphate metabolic process	57	[ADPGK, ATP1B1, ATP5A1, ATP5B, ATP5C1, ATP5D, ATP5EP2, ATP5F1, ATP5H, ATP5I, ATP5J, ATP5J2, ATP5L, ATP5O, ATP6V0A1, ATP6V0A2, ATP6V1A, ATPIF1, COX15, COX4I1, COX5A, ENO1, GAPDH, GNAI3, HK2, HSPA1A, HSPA8, MIA3, MON2, NDUFA4, NDUFA5, NDUFA8, NDUFA9, NDUFAB1, NDUFAF1, NDUFB10, NDUFB4, NDUFB5, NDUFS1, NDUFS2, NDUFS3, NDUFS8, NDUFV1, NDUFV2, NME1, NME2, NME3, PFKL, PKM, SLC25A13, SLC25A33, STOML2, UQ…	GO_BiologicalProcess-GOA_09.02.2016_16h18	1.1e-19	1.7e-16	4.5e-31	3.8e-28	[7, 8, 9]	Group526	22.4409
GO:0051726	regulation of cell cycle	57	[ATP2B4, CDC45, CDK1, CDK5RAP3, CHP1, DDB1, DHCR24, DHDDS, DYNC1LI1, FANCI, HSPA2, HSPA8, IGF1R, ITGB1, LAMTOR1, LAMTOR3, LEMD3, MAD2L1, NR2F1, NUBP2, PHB2, PIK3R4, PPP2R1A, PRKDC, PRMT5, PSMA1, PSMA3, PSMA4, PSMA5, PSMA6, PSMA7, PSMB1, PSMB2, PSMB3, PSMB4, PSMB5, PSMB7, PSMC1, PSMC2, PSMC4, PSMC5, PSMD12, PSMD14, PSMD2, PSMD3, PSMD8, RHOA, SKP1, SLC25A33, SMC3, STK26, TARDBP, TBRG4, TRRAP, UBB, …	GO_BiologicalProcess-GOA_09.02.2016_16h18	0.54	1	0.039	1	[3, 4]	Group0	5.18653
GO:0043408	regulation of MAPK cascade	57	[ARL6IP5, ATP6AP1, ATP6AP2, CD81, CDK1, CDK5RAP3, DNAJA1, FASN, HACD3, HMGCR, HSPH1, IGF1R, IRAK1, ITGB1, LAMTOR1, LAMTOR3, LEMD2, MAGED1, MTCH1, NCAM1, NEFL, NPTN, PHB, PHB2, PIGU, PPP2R1A, PRMT5, PSEN1, PSMA1, PSMA3, PSMA4, PSMA5, PSMA6, PSMA7, PSMB1, PSMB2, PSMB3, PSMB4, PSMB5, PSMB7, PSMC1, PSMC2, PSMC4, PSMC5, PSMD12, PSMD14, PSMD2, PSMD3, PSMD8, PTPN1, RAF1, RPS3, SPNS1, STK26, SYNJ2BP, UBB…	GO_BiologicalProcess-GOA_09.02.2016_16h18	0.16	1	0.039	1	[5, 6, 7, 8, 9, 10]	Group0	6.76157
GO:0006873	cellular ion homeostasis	56	[ABCB6, ABCB7, ASPH, ATP13A1, ATP13A3, ATP1A1, ATP1B1, ATP1B3, ATP2A2, ATP2B1, ATP2B4, ATP2C1, ATP5B, ATP6AP1, ATP6V0A1, ATP6V0A2, ATP6V0D1, ATP6V1A, ATP6V1F, ATP6V1H, BCAP31, CHP1, CKB, CLCN3, CLN6, FLVCR1, GJA1, GNB1, GPR89A, GTF2I, HMOX2, IMMT, ITGB1, JPH1, MCU, NPTN, NUBP2, PSEN1, PSEN2, PTRH2, SCO2, SLC30A5, SLC30A7, SLC31A1, SLC37A4, SLC39A10, SLC39A14, SLC39A7, SPPL3, STOML2, SV2A, TFRC, T…	GO_BiologicalProcess-GOA_09.02.2016_16h18	6.7e-05	0.074	0.00017	0.12	[5, 6]	Group251	9.73913
GO:0009123	nucleoside monophosphate metabolic process	56	[ADPGK, ATP1B1, ATP5A1, ATP5B, ATP5C1, ATP5D, ATP5EP2, ATP5F1, ATP5H, ATP5I, ATP5J, ATP5J2, ATP5L, ATP5O, ATP6V0A1, ATP6V0A2, ATP6V1A, ATPIF1, CAD, COX15, COX4I1, COX5A, ENO1, GAPDH, HK2, HSPA1A, HSPA8, MIA3, MON2, NDUFA4, NDUFA5, NDUFA8, NDUFA9, NDUFAB1, NDUFAF1, NDUFB10, NDUFB4, NDUFB5, NDUFS1, NDUFS2, NDUFS3, NDUFS8, NDUFV1, NDUFV2, PFKL, PKM, SLC25A13, SLC25A33, STOML2, UCK2, UMPS, UQCC2, UQC…	GO_BiologicalProcess-GOA_09.02.2016_16h18	3.8e-15	5.6e-12	4.5e-31	3.8e-28	[5, 6, 7]	Group526	18.3007
GO:0051050	positive regulation of transport	56	[ACSL3, ASPH, ATP1B1, ATP1B3, ATP2B4, ATP6AP1, ATPIF1, B3GAT3, BCAP31, CD276, CD47, CDK1, CHP1, DNAJC5, EMD, GJA1, GLUD1, HSP90AB1, HSPA2, HUWE1, IPO5, ITGB1, JUP, LMAN2, LRP1, MAVS, MCU, MYO1C, PPIA, PSMB7, PSMD8, PTRH2, RHOA, RPSA, RUVBL1, SPPL3, SREBF2, STOM, STX18, STX4, SYNJ2BP, TARDBP, TCAF1, TMEM30A, UBR5, VAMP3, VAMP7, VPS4A, WFS1, WLS, YWHAB, YWHAE, YWHAG, YWHAH, YWHAQ, YWHAZ]	GO_BiologicalProcess-GOA_09.02.2016_16h18	0.94	1	3.3e-10	2.6e-07	[2, 3, 4, 5]	Group308	5.67376
GO:0050878	regulation of body fluid levels	56	[ABCC4, ABHD12, ACTB, ALB, APOB, ATP1B1, ATP1B3, ATP2A2, ATP2B1, ATP2B4, BSG, C1QBP, CAD, CD47, COPA, CXADR, DGKE, FLG2, GGCX, GJA1, GLG1, GNAI3, GNB1, GPAT4, HIST1H3A, HK2, HRNR, HSPA5, HSPB1, ITGA5, ITGA6, ITGB1, KIAA1715, LAMP2, LMAN1, MTCH1, NME1, PPIA, PTPN1, RAB14, RAF1, RHOA, SLC16A1, SLC29A1, SLC3A2, SLC7A5, SLC7A6, SPNS1, STX2, STX4, STXBP3, TTN, UMPS, VAMP3, WFS1, YWHAZ]	GO_BiologicalProcess-GOA_09.02.2016_16h18	0.055	1	0.26	1	[3]	Group763	7.23514
GO:0009161	ribonucleoside monophosphate metabolic process	56	[ADPGK, ATP1B1, ATP5A1, ATP5B, ATP5C1, ATP5D, ATP5EP2, ATP5F1, ATP5H, ATP5I, ATP5J, ATP5J2, ATP5L, ATP5O, ATP6V0A1, ATP6V0A2, ATP6V1A, ATPIF1, CAD, COX15, COX4I1, COX5A, ENO1, GAPDH, HK2, HSPA1A, HSPA8, MIA3, MON2, NDUFA4, NDUFA5, NDUFA8, NDUFA9, NDUFAB1, NDUFAF1, NDUFB10, NDUFB4, NDUFB5, NDUFS1, NDUFS2, NDUFS3, NDUFS8, NDUFV1, NDUFV2, PFKL, PKM, SLC25A13, SLC25A33, STOML2, UCK2, UMPS, UQCC2, UQC…	GO_BiologicalProcess-GOA_09.02.2016_16h18	6.2e-16	9.1e-13	4.5e-31	3.8e-28	[6, 7, 8]	Group526	19.0476
GO:0044770	cell cycle phase transition	55	[ATP2B4, CDC45, CDK1, CDK5RAP3, DCTN1, DDB1, DHDDS, DYNC1LI1, FANCI, HSP90AA1, HSPA2, ITGB1, MAD2L1, MCM3, MCM4, MCM7, PCNA, PHB2, PPP2R1A, PPP6C, PRKDC, PSMA1, PSMA3, PSMA4, PSMA5, PSMA6, PSMA7, PSMB1, PSMB2, PSMB3, PSMB4, PSMB5, PSMB7, PSMC1, PSMC2, PSMC4, PSMC5, PSMD12, PSMD14, PSMD2, PSMD3, PSMD8, RAB8A, RRM2, SKP1, TUBA1A, TUBB, TUBB2A, TUBB4A, TUBB4B, TUBGCP2, TUBGCP4, UBB, YWHAE, YWHAG]	GO_BiologicalProcess-GOA_09.02.2016_16h18	1.2e-05	0.014	0.039	1	[4, 5]	Group0	10.397
GO:0030003	cellular cation homeostasis	55	[ABCB6, ABCB7, ASPH, ATP13A1, ATP13A3, ATP1A1, ATP1B1, ATP1B3, ATP2A2, ATP2B1, ATP2B4, ATP2C1, ATP5B, ATP6AP1, ATP6V0A1, ATP6V0A2, ATP6V0D1, ATP6V1A, ATP6V1F, ATP6V1H, BCAP31, CHP1, CLCN3, CLN6, FLVCR1, GJA1, GNB1, GPR89A, GTF2I, HMOX2, IMMT, ITGB1, JPH1, MCU, NPTN, NUBP2, PSEN1, PSEN2, PTRH2, SCO2, SLC30A5, SLC30A7, SLC31A1, SLC37A4, SLC39A10, SLC39A14, SLC39A7, SPPL3, STOML2, SV2A, TFRC, TMBIM6…	GO_BiologicalProcess-GOA_09.02.2016_16h18	7.8e-05	0.086	0.00017	0.12	[6, 7]	Group251	9.82143
GO:0055065	metal ion homeostasis	55	[ABCB6, ABCB7, ASPH, ATP13A1, ATP13A3, ATP1A1, ATP1B1, ATP1B3, ATP2A2, ATP2B1, ATP2B4, ATP2C1, ATP6AP1, ATP6V0A1, ATP6V0A2, ATP6V0D1, ATP6V1A, ATP6V1F, ATP6V1H, BCAP31, CCDC47, COMT, FLVCR1, GJA1, GNB1, GTF2I, HMOX2, IMMT, ITGB1, JPH1, MCU, NPTN, NUBP2, PSEN1, PSEN2, PTRH2, SCO2, SFXN1, SFXN2, SFXN4, SLC30A5, SLC30A7, SLC31A1, SLC37A4, SLC39A10, SLC39A14, SLC39A7, SPPL3, STOML2, SV2A, TFRC, TMBIM…	GO_BiologicalProcess-GOA_09.02.2016_16h18	0.00024	0.26	0.00017	0.12	[7]	Group251	9.35374
GO:0032386	regulation of intracellular transport	55	[AAAS, ACSL3, ASPH, ATP2A2, ATPIF1, B3GAT3, BCAP31, CDK1, CHP1, DERL2, EMD, GOSR1, HAX1, HSP90AB1, HSPA1A, HUWE1, IPO5, JPH1, JUP, KEAP1, MAVS, MYO1C, PARL, PPM1B, PSMB7, PSMD8, PTPN1, RANGAP1, REEP6, RHOA, RUVBL1, SCFD1, SLC25A5, SLC35F6, SPPL3, SREBF2, STOM, STX18, TCAF1, TMEM30A, TXN, UBAC2, UBE2G2, UBR5, VAMP3, VAMP4, VAMP7, XPO1, YIPF5, YWHAB, YWHAE, YWHAG, YWHAH, YWHAQ, YWHAZ]	GO_BiologicalProcess-GOA_09.02.2016_16h18	0.0043	1	1.2e-06	0.00096	[4, 5]	Group243	8.33333
GO:0019058	viral life cycle	55	[AAAS, CD81, CXADR, DDB1, DDX6, DERL1, HACD3, HSP90AB1, HSPA1A, ITGA5, ITGB1, KPNA2, KPNB1, MAVS, NCAM1, NDC1, NPC1, NUP107, NUP133, NUP205, NUP210, NUP93, NUP98, POM121, POM121C, PPIA, RAB1A, RAN, RANBP2, RPL17, RPL23, RPL38, RPS12, RPS16, RPS17, RPS2, RPS23, RPS25, RPS27, RPS3, RPS5, RPSA, SCARB2, SLC1A5, SLC25A6, STOM, TARDBP, TCEB1, TFRC, UBB, VAPA, VAPB, VCP, VPS4A, XPO1]	GO_BiologicalProcess-GOA_09.02.2016_16h18	4.4e-07	0.00054	0.00015	0.1	[4, 5]	Group164	11.6279
GO:0006066	alcohol metabolic process	54	[ACLY, ACSL3, ALDH3A2, ALG5, APOB, CDS1, CEPT1, CHPT1, CLN6, CYB5R3, CYP51A1, DGAT1, DHCR24, DHCR7, DPAGT1, DPM1, EBP, ERLIN2, FDFT1, GOLT1B, GPAT4, HMGCR, IMPAD1, LBR, LMBR1, LPCAT1, LPCAT2, LPCAT3, LPCAT4, MBOAT2, MSMO1, NPC1, NSDHL, PNPLA6, POR, PTRH2, RDH10, RDH11, RDH14, RETSAT, SC5D, SCAP, SGPP1, SLC44A1, SLC44A2, SLC5A3, SMPD4, SOAT1, SPTLC1, SPTLC2, SQLE, SREBF2, UBL4A, VDAC2]	GO_BiologicalProcess-GOA_09.02.2016_16h18	2.5e-08	3.3e-05	6.1e-14	5e-11	[4]	Group110	12.6761
GO:0006650	glycerophospholipid metabolic process	54	[ABHD12, ACSL3, AGPAT1, AGPAT2, AGPAT3, AGPAT4, AGPAT5, ALG5, ARF3, CDIPT, CDS1, CDS2, CEPT1, CHPT1, DGAT1, DPM1, FAR1, GPAA1, GPAT3, GPAT4, HADHA, HADHB, IMPAD1, LCLAT1, LPCAT1, LPCAT2, LPCAT3, LPCAT4, LPGAT1, MBOAT2, MBOAT7, PI4K2A, PIGG, PIGK, PIGN, PIGO, PIGS, PIGT, PIGU, PIGW, PIK3R4, PISD, PLD2, PLD3, PNPLA6, PTDSS1, PTDSS2, PTRH2, SACM1L, SERINC1, SLC44A1, SLC44A2, SMPD4, STOML2]	GO_BiologicalProcess-GOA_09.02.2016_16h18	4.9e-15	7e-12	4.5e-23	3.8e-20	[5, 6]	Group176	18.6851
GO:0044772	mitotic cell cycle phase transition	54	[CDC45, CDK1, CDK5RAP3, DCTN1, DDB1, DHDDS, DYNC1LI1, FANCI, HSP90AA1, HSPA2, ITGB1, MAD2L1, MCM3, MCM4, MCM7, PCNA, PHB2, PPP2R1A, PPP6C, PRKDC, PSMA1, PSMA3, PSMA4, PSMA5, PSMA6, PSMA7, PSMB1, PSMB2, PSMB3, PSMB4, PSMB5, PSMB7, PSMC1, PSMC2, PSMC4, PSMC5, PSMD12, PSMD14, PSMD2, PSMD3, PSMD8, RAB8A, RRM2, SKP1, TUBA1A, TUBB, TUBB2A, TUBB4A, TUBB4B, TUBGCP2, TUBGCP4, UBB, YWHAE, YWHAG]	GO_BiologicalProcess-GOA_09.02.2016_16h18	7.7e-06	0.009	0.039	1	[5, 6]	Group0	10.7143
GO:0031400	negative regulation of protein modification process	54	[ATP2B4, CDK5RAP3, CHP1, DNAJA1, DNAJA3, DNAJB2, DYNC1LI1, HMGCR, HSPA1A, HSPB1, HSPH1, IGF1R, LEMD2, MAD2L1, NR2F1, PHB, PPP2R1A, PRKDC, PSEN1, PSEN2, PSMA1, PSMA3, PSMA4, PSMA5, PSMA6, PSMA7, PSMB1, PSMB2, PSMB3, PSMB4, PSMB5, PSMB7, PSMC1, PSMC2, PSMC4, PSMC5, PSMD12, PSMD14, PSMD2, PSMD3, PSMD8, PTPN1, RPS3, SET, SYNJ2BP, TARDBP, TMEM59, UBB, UBL4A, UBR5, UFL1, YWHAB, YWHAE, YWHAG]	GO_BiologicalProcess-GOA_09.02.2016_16h18	0.0055	1	0.039	1	[5, 6, 7, 8]	Group0	8.24428
GO:0032868	response to insulin	54	[ATP6AP1, ATP6V0A1, ATP6V0A2, ATP6V0D1, ATP6V1A, ATP6V1F, ATP6V1H, FADS1, GOLT1B, HADHA, IGF1R, IRS4, LAMTOR1, LAMTOR3, NCAM1, NEFL, PIGU, PIK3R4, PKM, PRKDC, PSMA1, PSMA3, PSMA4, PSMA5, PSMA6, PSMA7, PSMB1, PSMB2, PSMB3, PSMB4, PSMB5, PSMB7, PSMC1, PSMC2, PSMC4, PSMC5, PSMD12, PSMD14, PSMD2, PSMD3, PSMD8, PTPN1, RAB10, RAB13, RAB8A, RAF1, SCAP, SLC25A33, SORT1, SPNS1, STXBP3, UBB, YWHAB, YWHAG]	GO_BiologicalProcess-GOA_09.02.2016_16h18	1.5e-06	0.0018	0.039	1	[5, 6, 7]	Group0	11.2971
GO:0046034	ATP metabolic process	53	[ADPGK, ATP1B1, ATP5A1, ATP5B, ATP5C1, ATP5D, ATP5EP2, ATP5F1, ATP5H, ATP5I, ATP5J, ATP5J2, ATP5L, ATP5O, ATP6V0A1, ATP6V0A2, ATP6V1A, ATPIF1, COX15, COX4I1, COX5A, ENO1, GAPDH, HK2, HSPA1A, HSPA8, MIA3, MON2, NDUFA4, NDUFA5, NDUFA8, NDUFA9, NDUFAB1, NDUFAF1, NDUFB10, NDUFB4, NDUFB5, NDUFS1, NDUFS2, NDUFS3, NDUFS8, NDUFV1, NDUFV2, PFKL, PKM, SLC25A13, SLC25A33, STOML2, UQCC2, UQCR10, UQCRB, UQCRC…	GO_BiologicalProcess-GOA_09.02.2016_16h18	2.6e-18	3.9e-15	9.5e-25	8.1e-22	[7, 8, 9, 10]	Group540	22.3629
GO:0061564	axon development	53	[ACTB, ADAM10, AFG3L2, APH1A, B4GAT1, CNP, EFNB1, HSP90AA1, HSP90AB1, HSPA8, ITGA5, ITGB1, LAMTOR3, LRFN1, MLF2, MYL6, NCAM1, NCSTN, NEFL, PSEN1, PSEN2, PSMA1, PSMA3, PSMA4, PSMA5, PSMA6, PSMA7, PSMB1, PSMB2, PSMB3, PSMB4, PSMB5, PSMB7, PSMC1, PSMC2, PSMC4, PSMC5, PSMD12, PSMD14, PSMD2, PSMD3, PSMD8, PTPRF, RAB10, RAB8A, RAF1, RHOA, RTN4, SLITRK5, SPG20, SPNS1, UBB, YWHAB]	GO_BiologicalProcess-GOA_09.02.2016_16h18	0.4	1	0.039	1	[5, 6, 7, 8, 10, 11]	Group0	6.28707
GO:0006974	cellular response to DNA damage stimulus	53	[BAG6, BRAT1, CDC45, CDK1, CDK5RAP3, DDB1, DNAJA1, FANCD2, FANCI, HUWE1, KPNA2, MCL1, MCM7, MMS19, PCNA, PRKDC, PSEN1, PSMA1, PSMA3, PSMA4, PSMA5, PSMA6, PSMA7, PSMB1, PSMB2, PSMB3, PSMB4, PSMB5, PSMB7, PSMC1, PSMC2, PSMC4, PSMC5, PSMD12, PSMD14, PSMD2, PSMD3, PSMD8, RAD23B, RFC3, RPS3, RUVBL1, RUVBL2, SLC19A1, SLC30A9, SMC3, TMEM109, TMEM161A, TRIP13, TRRAP, UBB, UBR5, VCP]	GO_BiologicalProcess-GOA_09.02.2016_16h18	0.35	1	0.039	1	[4]	Group0	6.37786
GO:1901653	cellular response to peptide	53	[ATP6AP1, ATP6V0A1, ATP6V0A2, ATP6V0D1, ATP6V1A, ATP6V1F, ATP6V1H, GNB1, GNB2, GOLT1B, IGF1R, IRS4, LAMTOR1, LAMTOR3, NCAM1, NEFL, PIGU, PIK3R4, POR, PRKDC, PSMA1, PSMA3, PSMA4, PSMA5, PSMA6, PSMA7, PSMB1, PSMB2, PSMB3, PSMB4, PSMB5, PSMB7, PSMC1, PSMC2, PSMC4, PSMC5, PSMD12, PSMD14, PSMD2, PSMD3, PSMD8, PTPN1, RAB10, RAB13, RAB8A, RAF1, RANGAP1, SLC25A33, SPNS1, UBB, VDAC2, YWHAB, YWHAG]	GO_BiologicalProcess-GOA_09.02.2016_16h18	9.2e-05	0.1	0.039	1	[5, 6]	Group0	9.7786
GO:0071375	cellular response to peptide hormone stimulus	53	[ATP6AP1, ATP6V0A1, ATP6V0A2, ATP6V0D1, ATP6V1A, ATP6V1F, ATP6V1H, GNB1, GNB2, GOLT1B, IGF1R, IRS4, LAMTOR1, LAMTOR3, NCAM1, NEFL, PIGU, PIK3R4, POR, PRKDC, PSMA1, PSMA3, PSMA4, PSMA5, PSMA6, PSMA7, PSMB1, PSMB2, PSMB3, PSMB4, PSMB5, PSMB7, PSMC1, PSMC2, PSMC4, PSMC5, PSMD12, PSMD14, PSMD2, PSMD3, PSMD8, PTPN1, RAB10, RAB13, RAB8A, RAF1, RANGAP1, SLC25A33, SPNS1, UBB, VDAC2, YWHAB, YWHAG]	GO_BiologicalProcess-GOA_09.02.2016_16h18	4.4e-05	0.049	0.039	1	[5, 6, 7]	Group0	10.1145
GO:0015711	organic anion transport	53	[ABCC4, ABCD3, ACACA, ACSL3, ACSL4, ALB, ARL6IP5, ATP11C, ATP8B2, ATP9A, CPT1A, GJA1, MFSD3, PEX3, PRAF2, PSEN1, SERINC1, SLC16A1, SLC16A10, SLC19A1, SLC19A2, SLC1A1, SLC1A3, SLC1A4, SLC1A5, SLC25A1, SLC25A10, SLC25A11, SLC25A12, SLC25A13, SLC25A22, SLC25A24, SLC25A6, SLC27A4, SLC2A1, SLC33A1, SLC35B1, SLC35B2, SLC38A1, SLC38A2, SLC3A2, SLC43A1, SLC4A2, SLC4A7, SLC5A6, SLC6A15, SLC7A1, SLC7A2, SL…	GO_BiologicalProcess-GOA_09.02.2016_16h18	4.1e-07	0.00051	8.5e-11	6.7e-08	[5, 6, 7]	Group253	11.7517
GO:0008654	phospholipid biosynthetic process	53	[ACSL3, AGPAT1, AGPAT2, AGPAT3, AGPAT4, AGPAT5, ALG5, ARF3, CDIPT, CDS1, CDS2, CEPT1, CHPT1, DGAT1, DGKE, DHDDS, DOLK, DPM1, FADS1, FAR1, GPAA1, GPAT3, GPAT4, HADHA, HADHB, LCLAT1, LPCAT1, LPCAT2, LPCAT3, LPCAT4, LPGAT1, MBOAT2, MBOAT7, PI4K2A, PIGG, PIGK, PIGN, PIGO, PIGS, PIGT, PIGU, PIGW, PIK3R4, PISD, PLD2, PLD3, PTDSS1, PTDSS2, SACM1L, SERINC1, SLC44A1, SLC44A2, SPTLC2]	GO_BiologicalProcess-GOA_09.02.2016_16h18	6.6e-17	9.6e-14	4.5e-23	3.8e-20	[4, 5, 6]	Group176	20.8661
GO:0009896	positive regulation of catabolic process	53	[ATPIF1, BAG6, BCAP31, CD81, CDK1, CDK5RAP3, CPT1A, DDRGK1, DNAJB2, GJA1, KEAP1, LPCAT1, MIA3, MTDH, NDUFA13, NSF, PSEN1, PSMA1, PSMA3, PSMA4, PSMA5, PSMA6, PSMA7, PSMB1, PSMB2, PSMB3, PSMB4, PSMB5, PSMB7, PSMC1, PSMC2, PSMC4, PSMC5, PSMD12, PSMD14, PSMD2, PSMD3, PSMD8, PTPN1, RHBDD3, SEC22B, SGTA, SKP1, SPTLC1, SPTLC2, STX5, TMEM259, TMEM59, UBB, UBQLN1, UBQLN2, UQCC2, VCP]	GO_BiologicalProcess-GOA_09.02.2016_16h18	7.2e-09	9.5e-06	0.039	1	[3, 4, 5]	Group0	13.2832
GO:0009126	purine nucleoside monophosphate metabolic process	53	[ADPGK, ATP1B1, ATP5A1, ATP5B, ATP5C1, ATP5D, ATP5EP2, ATP5F1, ATP5H, ATP5I, ATP5J, ATP5J2, ATP5L, ATP5O, ATP6V0A1, ATP6V0A2, ATP6V1A, ATPIF1, COX15, COX4I1, COX5A, ENO1, GAPDH, HK2, HSPA1A, HSPA8, MIA3, MON2, NDUFA4, NDUFA5, NDUFA8, NDUFA9, NDUFAB1, NDUFAF1, NDUFB10, NDUFB4, NDUFB5, NDUFS1, NDUFS2, NDUFS3, NDUFS8, NDUFV1, NDUFV2, PFKL, PKM, SLC25A13, SLC25A33, STOML2, UQCC2, UQCR10, UQCRB, UQCRC…	GO_BiologicalProcess-GOA_09.02.2016_16h18	6.8e-15	9.9e-12	9.5e-25	8.1e-22	[6, 7, 8]	Group540	18.7943
GO:0009167	purine ribonucleoside monophosphate metabolic process	53	[ADPGK, ATP1B1, ATP5A1, ATP5B, ATP5C1, ATP5D, ATP5EP2, ATP5F1, ATP5H, ATP5I, ATP5J, ATP5J2, ATP5L, ATP5O, ATP6V0A1, ATP6V0A2, ATP6V1A, ATPIF1, COX15, COX4I1, COX5A, ENO1, GAPDH, HK2, HSPA1A, HSPA8, MIA3, MON2, NDUFA4, NDUFA5, NDUFA8, NDUFA9, NDUFAB1, NDUFAF1, NDUFB10, NDUFB4, NDUFB5, NDUFS1, NDUFS2, NDUFS3, NDUFS8, NDUFV1, NDUFV2, PFKL, PKM, SLC25A13, SLC25A33, STOML2, UQCC2, UQCR10, UQCRB, UQCRC…	GO_BiologicalProcess-GOA_09.02.2016_16h18	5.8e-15	8.4e-12	9.5e-25	8.1e-22	[7, 8, 9]	Group540	18.8612
GO:0007409	axonogenesis	52	[ACTB, ADAM10, AFG3L2, APH1A, B4GAT1, CNP, EFNB1, HSP90AA1, HSP90AB1, HSPA8, ITGA5, ITGB1, LAMTOR3, LRFN1, MLF2, MYL6, NCAM1, NCSTN, NEFL, PSEN1, PSEN2, PSMA1, PSMA3, PSMA4, PSMA5, PSMA6, PSMA7, PSMB1, PSMB2, PSMB3, PSMB4, PSMB5, PSMB7, PSMC1, PSMC2, PSMC4, PSMC5, PSMD12, PSMD14, PSMD2, PSMD3, PSMD8, RAB10, RAB8A, RAF1, RHOA, RTN4, SLITRK5, SPG20, SPNS1, UBB, YWHAB]	GO_BiologicalProcess-GOA_09.02.2016_16h18	0.34	1	0.039	1	[6, 7, 8, 9, 10, 11, 12]	Group0	6.41975
GO:0001775	cell activation	52	[ABCC4, ABHD12, ACTB, ADAM10, ALB, ATP11C, CD151, CD276, CD47, CD81, CLPTM1, CTPS1, CXADR, DDOST, DGKE, DNAJA3, EFNB1, FASN, GNAI3, GNB1, HLA-A, HSPA5, HSPB1, HSPD1, HSPH1, ITGB1, LAMP2, LRRC8A, MTCH1, NCSTN, PPIA, PRKDC, PRMT5, PSEN1, PSEN2, PTPN1, RAF1, RHBDD3, RHOA, RPSA, SLC39A10, SLC7A2, SNAP23, SPNS1, STOML2, STX4, STXBP3, TOLLIP, TTN, VAMP3, VAMP7, YWHAZ]	GO_BiologicalProcess-GOA_09.02.2016_16h18	0.3	1	0.13	1	[3]	Group204	4.88722
GO:0019221	cytokine-mediated signaling pathway	52	[AAAS, AGPAT1, AGPAT2, DNAJA3, FASN, HLA-A, HLA-B, HLA-C, HSP90AB1, HSPA1A, IRAK1, JAGN1, KPNA2, KPNB1, MAVS, NCAM1, NDC1, NUP107, NUP133, NUP205, NUP210, NUP93, NUP98, PIGU, POM121, POM121C, PPM1B, PSMA1, PSMA3, PSMA4, PSMA5, PSMA6, PSMA7, PSMB1, PSMB2, PSMB3, PSMB4, PSMB5, PSMB7, PSMC1, PSMC2, PSMC4, PSMC5, PSMD12, PSMD14, PSMD2, PSMD3, PSMD8, PTPN1, RANBP2, SKP1, UBB]	GO_BiologicalProcess-GOA_09.02.2016_16h18	0.0065	1	0.039	1	[5, 6]	Group0	8.18898
GO:0060322	head development	52	[ABCB6, ACSL3, ACTB, ARCN1, ASPH, ATP2B1, ATP2B4, ATP5F1, ATP5J, ATP6AP2, ATP6V0D1, ATRN, BAG6, CDK5RAP3, CKB, CNP, FASN, FLVCR1, GLUD1, HSPA5, IGF1R, ITGB1, LRP1, MBOAT7, NDUFS3, NEFL, NME1, NR2F1, PHGDH, PRKDC, PSEN1, PSEN2, RAF1, RBFOX2, RHOA, RTN4, SDF4, SGPL1, SLC38A2, SLC4A7, SLITRK5, SOAT1, STXBP3, TTN, UBB, UBL4A, UQCRQ, WLS, WRB, YWHAE, YWHAH, YWHAQ]	GO_BiologicalProcess-GOA_09.02.2016_16h18	0.39	1	0.00022	0.15	[3]	Group265	6.34146
GO:0050778	positive regulation of immune response	52	[ACTB, C1QBP, HLA-A, HLA-B, HSP90AA1, HSP90AB1, HSPA1A, HSPD1, IRAK1, MAVS, MYO1C, PHB, PHB2, PIK3R4, PLD2, PSEN1, PSEN2, PSMA1, PSMA3, PSMA4, PSMA5, PSMA6, PSMA7, PSMB1, PSMB2, PSMB3, PSMB4, PSMB5, PSMB7, PSMC1, PSMC2, PSMC4, PSMC5, PSMD12, PSMD14, PSMD2, PSMD3, PSMD8, RAF1, RPSA, SKP1, SLC25A3, SLC39A10, SPNS1, SPPL3, STOML2, STX4, STX7, UBB, UBQLN1, UNC93B1, VAMP7]	GO_BiologicalProcess-GOA_09.02.2016_16h18	0.14	1	0.039	1	[3, 4, 5]	Group0	6.89655
GO:0051347	positive regulation of transferase activity	52	[ATP2B4, CCT4, CD81, CDK1, HACD3, HSP90AB1, HSPA2, HSPA5, HSPH1, IRAK1, LAMTOR3, MAGED1, NCAM1, NEFL, PIGU, PIK3R4, PSEN1, PSMA1, PSMA3, PSMA4, PSMA5, PSMA6, PSMA7, PSMB1, PSMB2, PSMB3, PSMB4, PSMB5, PSMB7, PSMC1, PSMC2, PSMC4, PSMC5, PSMD12, PSMD14, PSMD2, PSMD3, PSMD8, PTPN1, RAF1, RPS2, RPS3, SERINC1, SKP1, SPNS1, STK26, TCP1, TELO2, TXN, UBB, VAPB, YWHAB]	GO_BiologicalProcess-GOA_09.02.2016_16h18	0.14	1	0.039	1	[4, 5, 6]	Group0	6.84211
GO:0097190	apoptotic signaling pathway	51	[AIFM1, APH1A, ARL6IP5, ATPIF1, BAG6, BCAP31, FASN, HSPA1A, HSPB1, HSPH1, ITGA6, ITM2C, MAGED1, MCL1, NCSTN, NDUFA13, NDUFS3, PARL, PDCD6, PPP2R1A, PPP2R1B, PRKDC, PSEN1, PSEN2, PTPN1, PTRH2, RAF1, RHOT1, RHOT2, RPS3, SELK, SGPL1, SGPP1, SLC25A5, SLC35F6, SORT1, STX4, TIMM50, TMBIM6, TMEM109, TMEM161A, UBB, UBQLN1, VDAC2, WFS1, YWHAB, YWHAE, YWHAG, YWHAH, YWHAQ, YWHAZ]	GO_BiologicalProcess-GOA_09.02.2016_16h18	0.053	1	1.1e-07	8.7e-05	[4, 5, 6]	Group118	7.33813
GO:0007417	central nervous system development	51	[ABCB6, ACSL3, ACTB, ALDH3A2, ARCN1, ATP2B1, ATP2B4, ATP5F1, ATP5J, ATP6V0D1, ATRN, BAG6, CDK5RAP3, CKB, CNP, COX7B, FASN, GLUD1, HSPA5, IGF1R, ITGB1, LRP1, MBOAT7, NDUFS3, NEFL, NME1, NR2F1, PHGDH, PRKDC, PRMT5, PSEN1, PSEN2, RBFOX2, RHOA, RTN4, SDF4, SLC38A2, SLC4A7, SLITRK5, SOAT1, STXBP3, TTN, UBB, UBL4A, UGT8, UQCRQ, WLS, WRB, YWHAE, YWHAH, YWHAQ]	GO_BiologicalProcess-GOA_09.02.2016_16h18	0.4	1	0.00022	0.15	[4, 5, 6]	Group265	4.99022
GO:0051640	organelle localization	51	[ALB, ARCN1, ATP2A2, ATP6AP1, BRAT1, CANX, COPA, COPB1, COPB2, COPE, COPG1, DCTN1, DNAJC5, GOSR1, KPNB1, LAMTOR1, LMAN1, LRPPRC, NEFL, NSF, NUBP2, PLD2, PPP6C, PREB, PSEN1, RAB1A, RAN, RHOT1, RHOT2, SCFD1, SEC22B, SNAP23, SNAP47, SPNS1, STX2, STX4, STX5, STX7, SYNE2, SYNJ2BP, TFG, TMED10, TMED2, TMED9, TMEM201, UBB, VAMP3, VAMP7, VPS4A, XPO1, YWHAZ]	GO_BiologicalProcess-GOA_09.02.2016_16h18	2.8e-05	0.031	1.8e-19	1.5e-16	[3]	Group257	10.3239
GO:0006875	cellular metal ion homeostasis	50	[ABCB6, ABCB7, ASPH, ATP13A1, ATP13A3, ATP1A1, ATP1B1, ATP1B3, ATP2A2, ATP2B1, ATP2B4, ATP2C1, ATP6AP1, ATP6V0A1, ATP6V0A2, ATP6V0D1, ATP6V1A, ATP6V1F, ATP6V1H, BCAP31, FLVCR1, GJA1, GNB1, GTF2I, HMOX2, IMMT, ITGB1, JPH1, MCU, NPTN, NUBP2, PSEN1, PSEN2, PTRH2, SCO2, SLC30A5, SLC30A7, SLC31A1, SLC37A4, SLC39A10, SLC39A14, SLC39A7, SPPL3, STOML2, SV2A, TFRC, TMBIM6, TMEM165, VAPB, WFS1]	GO_BiologicalProcess-GOA_09.02.2016_16h18	0.00022	0.23	0.00017	0.12	[7, 8]	Group251	9.61539
GO:0006935	chemotaxis	50	[ACTB, ADAM10, APH1A, B4GAT1, C1QBP, CXADR, EFNB1, HSP90AA1, HSP90AB1, HSPA8, HSPB1, ITGA5, ITGB1, LAMTOR3, MLF2, MYL6, NCAM1, NCSTN, NEFL, PSEN2, PSMA1, PSMA3, PSMA4, PSMA5, PSMA6, PSMA7, PSMB1, PSMB2, PSMB3, PSMB4, PSMB5, PSMB7, PSMC1, PSMC2, PSMC4, PSMC5, PSMD12, PSMD14, PSMD2, PSMD3, PSMD8, RAB13, RAF1, RHOA, RPSA, SLC37A4, SPNS1, STX4, UBB, YWHAB]	GO_BiologicalProcess-GOA_09.02.2016_16h18	0.82	1	0.039	1	[3, 4]	Group0	5.41712
GO:0022900	electron transport chain	50	[ACAD9, ATP5A1, ATP5B, ATP5C1, ATP5D, ATP5F1, ATP5H, ATP5I, ATP5J, ATP5J2, ATP5L, ATP5O, COX15, COX4I1, COX5A, COX6C, COX7B, CYC1, ECSIT, NDUFA11, NDUFA13, NDUFA4, NDUFA5, NDUFA8, NDUFA9, NDUFAB1, NDUFAF1, NDUFAF3, NDUFAF4, NDUFB10, NDUFB11, NDUFB4, NDUFB5, NDUFS1, NDUFS2, NDUFS3, NDUFS8, NDUFV1, NDUFV2, SCO2, SLC1A3, SLC25A12, SLC25A13, TIMMDC1, TMEM126B, UQCR10, UQCRB, UQCRC2, UQCRFS1, UQCRQ]	GO_BiologicalProcess-GOA_09.02.2016_16h18	1.2e-26	1.8e-23	1.1e-20	9.4e-18	[3, 4]	Group37	34.7222
GO:0002764	immune response-regulating signaling pathway	50	[ACTB, C1QBP, HSP90AA1, HSP90AB1, HSPA1A, HSPD1, IRAK1, LAMTOR3, MAVS, MYO1C, NCAM1, NEFL, PIGU, PIK3R4, PLD2, PSEN1, PSEN2, PSMA1, PSMA3, PSMA4, PSMA5, PSMA6, PSMA7, PSMB1, PSMB2, PSMB3, PSMB4, PSMB5, PSMB7, PSMC1, PSMC2, PSMC4, PSMC5, PSMD12, PSMD14, PSMD2, PSMD3, PSMD8, RAF1, RPSA, SKP1, SLC25A3, SLC39A10, SPNS1, SPPL3, STOML2, UBB, UBQLN1, UNC93B1, YWHAB]	GO_BiologicalProcess-GOA_09.02.2016_16h18	0.16	1	0.039	1	[4, 5]	Group0	6.8306
GO:0044703	multi-organism reproductive process	50	[AAAS, ACSL4, APOB, ATP2B4, BAG6, BCAP31, BSG, C1QBP, CAD, CCT3, CCT4, CCT7, CCT8, CDK1, COMT, CXADR, DHDDS, DNAJA1, DNAJC5, DSG2, FANCD2, FASN, GTF2I, HSPA2, IGF2R, IGSF8, ITGB1, LNPEP, NDC1, NR2F1, PPP2R1A, PRDX4, QKI, RAD23B, RUVBL1, SGPL1, SLC19A1, SLC38A1, SLC38A2, SLC4A2, SPNS1, STX2, TCP1, TMBIM6, TMED2, TRIP13, UBAP2L, UMPS, VMP1, WRB]	GO_BiologicalProcess-GOA_09.02.2016_16h18	0.29	1	0.17	1	[2, 3]	Group183	4.89237
GO:0022904	respiratory electron transport chain	50	[ACAD9, ATP5A1, ATP5B, ATP5C1, ATP5D, ATP5F1, ATP5H, ATP5I, ATP5J, ATP5J2, ATP5L, ATP5O, COX15, COX4I1, COX5A, COX6C, COX7B, CYC1, ECSIT, NDUFA11, NDUFA13, NDUFA4, NDUFA5, NDUFA8, NDUFA9, NDUFAB1, NDUFAF1, NDUFAF3, NDUFAF4, NDUFB10, NDUFB11, NDUFB4, NDUFB5, NDUFS1, NDUFS2, NDUFS3, NDUFS8, NDUFV1, NDUFV2, SCO2, SLC1A3, SLC25A12, SLC25A13, TIMMDC1, TMEM126B, UQCR10, UQCRB, UQCRC2, UQCRFS1, UQCRQ]	GO_BiologicalProcess-GOA_09.02.2016_16h18	2.7e-27	4e-24	1.1e-20	9.4e-18	[4, 5, 6]	Group37	35.7143
GO:0042330	taxis	50	[ACTB, ADAM10, APH1A, B4GAT1, C1QBP, CXADR, EFNB1, HSP90AA1, HSP90AB1, HSPA8, HSPB1, ITGA5, ITGB1, LAMTOR3, MLF2, MYL6, NCAM1, NCSTN, NEFL, PSEN2, PSMA1, PSMA3, PSMA4, PSMA5, PSMA6, PSMA7, PSMB1, PSMB2, PSMB3, PSMB4, PSMB5, PSMB7, PSMC1, PSMC2, PSMC4, PSMC5, PSMD12, PSMD14, PSMD2, PSMD3, PSMD8, RAB13, RAF1, RHOA, RPSA, SLC37A4, SPNS1, STX4, UBB, YWHAB]	GO_BiologicalProcess-GOA_09.02.2016_16h18	0.82	1	0.039	1	[2, 3]	Group0	5.41712
GO:0071900	regulation of protein serine/threonine kinase activity	49	[ATP2B4, CD81, CDK1, CDK5RAP3, DNAJA1, HACD3, HMGCR, HSP90AB1, HSPA2, HSPB1, IGF1R, IRAK1, LAMTOR3, MAGED1, NCAM1, NEFL, NR2F1, PIGU, PPP2R1A, PSEN1, PSMA1, PSMA3, PSMA4, PSMA5, PSMA6, PSMA7, PSMB1, PSMB2, PSMB3, PSMB4, PSMB5, PSMB7, PSMC1, PSMC2, PSMC4, PSMC5, PSMD12, PSMD14, PSMD2, PSMD3, PSMD8, PTPN1, RAF1, RPS3, SPNS1, TELO2, UBB, YWHAB, YWHAG]	GO_BiologicalProcess-GOA_09.02.2016_16h18	0.037	1	0.039	1	[7, 8, 9, 10]	Group0	7.53846
GO:0042060	wound healing	49	[ABCC4, ABHD12, ACTB, ALB, APOB, ATP1B1, ATP1B3, ATP2A2, ATP2B1, ATP2B4, BSG, C1QBP, CD47, CXADR, DGKE, DSP, GGCX, GJA1, GLG1, GNAI3, GNB1, HIST1H3A, HMGCR, HSPA5, HSPB1, ITGA5, ITGA6, ITGB1, KIAA1715, LAMP2, LMAN1, MIA3, MTCH1, PKM, PPIA, PTK7, PTPN1, RAF1, RHOA, SLC16A1, SLC3A2, SLC7A5, SLC7A6, SPNS1, STX2, STX4, STXBP3, TTN, YWHAZ]	GO_BiologicalProcess-GOA_09.02.2016_16h18	0.42	1	0.81	1	[4]	Group282	6.29012
GO:0032869	cellular response to insulin stimulus	48	[ATP6AP1, ATP6V0A1, ATP6V0A2, ATP6V0D1, ATP6V1A, ATP6V1F, ATP6V1H, GOLT1B, IGF1R, IRS4, LAMTOR1, LAMTOR3, NCAM1, NEFL, PIGU, PIK3R4, PRKDC, PSMA1, PSMA3, PSMA4, PSMA5, PSMA6, PSMA7, PSMB1, PSMB2, PSMB3, PSMB4, PSMB5, PSMB7, PSMC1, PSMC2, PSMC4, PSMC5, PSMD12, PSMD14, PSMD2, PSMD3, PSMD8, PTPN1, RAB10, RAB13, RAB8A, RAF1, SLC25A33, SPNS1, UBB, YWHAB, YWHAG]	GO_BiologicalProcess-GOA_09.02.2016_16h18	4.8e-06	0.0057	0.039	1	[6, 7, 8]	Group0	11.3744
GO:0043410	positive regulation of MAPK cascade	48	[ARL6IP5, ATP6AP1, CD81, CDK1, FASN, HACD3, HMGCR, IGF1R, IRAK1, ITGB1, LAMTOR1, LAMTOR3, MAGED1, MTCH1, NCAM1, NEFL, NPTN, PHB, PHB2, PIGU, PSEN1, PSMA1, PSMA3, PSMA4, PSMA5, PSMA6, PSMA7, PSMB1, PSMB2, PSMB3, PSMB4, PSMB5, PSMB7, PSMC1, PSMC2, PSMC4, PSMC5, PSMD12, PSMD14, PSMD2, PSMD3, PSMD8, PTPN1, RAF1, RPS3, SPNS1, UBB, YWHAB]	GO_BiologicalProcess-GOA_09.02.2016_16h18	0.055	1	0.039	1	[5, 6, 7, 8, 9, 10, 11]	Group0	7.43034
GO:0010608	posttranscriptional regulation of gene expression	48	[C1QBP, COA3, DDX6, EEF2, EIF3H, GAPDH, GCN1, HSPA1A, HSPA8, HSPB1, LRPPRC, PSMA1, PSMA3, PSMA4, PSMA5, PSMA6, PSMA7, PSMB1, PSMB2, PSMB3, PSMB4, PSMB5, PSMB7, PSMC1, PSMC2, PSMC4, PSMC5, PSMD12, PSMD14, PSMD2, PSMD3, PSMD8, QKI, RAN, RPL38, RPS3, RPS5, SERBP1, SET, TARDBP, TNPO1, UBB, UQCC2, XPO1, XPO5, YTHDF2, YWHAB, YWHAZ]	GO_BiologicalProcess-GOA_09.02.2016_16h18	5.4e-05	0.061	0.039	1	[5, 6]	Group0	10.3672
GO:0017038	protein import	48	[AFG3L2, CDK1, CHP1, CSE1L, EMD, HSP90AA1, HSP90AB1, HSPA4, HSPA8, IPO4, IPO5, IPO7, IPO8, IPO9, JUP, KEAP1, KPNA2, KPNB1, LAMP2, MAVS, NDUFA13, NUP107, NUP133, NUP205, NUP93, NUP98, PAM16, PEX16, PEX3, PHB2, PPM1B, RAN, RANBP2, RHOA, RPL17, RPL23, SAMM50, SEC61B, SPPL3, TIMM17B, TIMM23, TIMM50, TNPO1, TNPO3, TOMM22, TOMM40, TXN, UBR5]	GO_BiologicalProcess-GOA_09.02.2016_16h18	7.7e-09	1e-05	3.1e-09	2.4e-06	[4, 5, 6]	Group103	13.9535
GO:1903320	regulation of protein modification by small protein conjugation or removal	48	[CDK1, CDK5RAP3, CHP1, DERL1, DNAJA1, DNAJA3, DNAJB2, DYNC1LI1, FANCI, HSP90AA1, HSP90AB1, HSPA1A, HSPA5, MAD2L1, MIA3, MYO1C, PSEN1, PSMA1, PSMA3, PSMA4, PSMA5, PSMA6, PSMA7, PSMB1, PSMB2, PSMB3, PSMB4, PSMB5, PSMB7, PSMC1, PSMC2, PSMC4, PSMC5, PSMD12, PSMD14, PSMD2, PSMD3, PSMD8, RPS3, SKP1, TOLLIP, UBB, UBQLN1, UBR5, UFL1, VCP, WFS1, ZYG11B]	GO_BiologicalProcess-GOA_09.02.2016_16h18	1.9e-10	2.7e-07	0.039	1	[6, 7, 8]	Group0	15.4341
GO:0032101	regulation of response to external stimulus	48	[ADAM10, ATP1B1, ATP6V1H, C1QBP, CD276, CD47, ELMOD2, GJA1, GNB1, HAX1, HIST1H3A, HLA-A, HMGCR, HSPB1, HSPD1, MAVS, NPC1, NUP93, PARL, PEX3, PHB, PHB2, PPM1B, PSMA6, PSMA7, PSMB4, PTPRF, RHBDD3, RNF5, RPSA, RUVBL1, SCFD1, SLC1A3, SLC25A19, SLC37A4, SLC7A2, SPTLC1, SPTLC2, SREBF2, STOM, STX2, STX4, UBQLN1, UBQLN2, UBQLN4, VAMP3, VAMP7, VDAC1]	GO_BiologicalProcess-GOA_09.02.2016_16h18	0.46	1	0.0093	1	[3, 4]	Group1	5.08475
GO:0002253	activation of immune response	47	[ACTB, C1QBP, HSP90AA1, HSP90AB1, HSPA1A, HSPD1, IRAK1, MAVS, MYO1C, PHB, PHB2, PIK3R4, PLD2, PSEN1, PSEN2, PSMA1, PSMA3, PSMA4, PSMA5, PSMA6, PSMA7, PSMB1, PSMB2, PSMB3, PSMB4, PSMB5, PSMB7, PSMC1, PSMC2, PSMC4, PSMC5, PSMD12, PSMD14, PSMD2, PSMD3, PSMD8, RAF1, RPSA, SKP1, SLC25A3, SLC39A10, SPNS1, SPPL3, STOML2, UBB, UBQLN1, UNC93B1]	GO_BiologicalProcess-GOA_09.02.2016_16h18	0.031	1	0.039	1	[2, 4, 5, 6]	Group0	7.73026
GO:0007420	brain development	47	[ABCB6, ACSL3, ACTB, ARCN1, ATP2B1, ATP2B4, ATP5F1, ATP5J, ATP6V0D1, ATRN, BAG6, CDK5RAP3, CKB, CNP, FASN, GLUD1, HSPA5, IGF1R, ITGB1, LRP1, MBOAT7, NDUFS3, NEFL, NME1, NR2F1, PHGDH, PRKDC, PSEN1, PSEN2, RBFOX2, RHOA, RTN4, SDF4, SLC38A2, SLC4A7, SLITRK5, SOAT1, STXBP3, TTN, UBB, UBL4A, UQCRQ, WLS, WRB, YWHAE, YWHAH, YWHAQ]	GO_BiologicalProcess-GOA_09.02.2016_16h18	0.63	1	0.00022	0.15	[3, 4, 5, 6, 7]	Group265	6.04891
GO:0046474	glycerophospholipid biosynthetic process	47	[ACSL3, AGPAT1, AGPAT2, AGPAT3, AGPAT4, AGPAT5, ALG5, ARF3, CDIPT, CDS1, CDS2, CEPT1, CHPT1, DGAT1, DPM1, FAR1, GPAA1, GPAT3, GPAT4, HADHA, HADHB, LCLAT1, LPCAT1, LPCAT2, LPCAT3, LPCAT4, LPGAT1, MBOAT2, MBOAT7, PI4K2A, PIGG, PIGK, PIGN, PIGO, PIGS, PIGT, PIGU, PIGW, PIK3R4, PISD, PLD2, PLD3, PTDSS1, PTDSS2, SACM1L, SLC44A1, SLC44A2]	GO_BiologicalProcess-GOA_09.02.2016_16h18	1.8e-15	2.6e-12	4.5e-23	3.8e-20	[5, 6, 7]	Group176	21.267
GO:1904951	positive regulation of establishment of protein localization	47	[ACSL3, ASPH, B3GAT3, BCAP31, CCT4, CCT6A, CCT7, CCT8, CD276, CDK1, CHP1, DNAJC5, EMD, GJA1, GLUD1, HSP90AB1, HUWE1, IPO5, ITGB1, JUP, LRP1, MAVS, MCU, MYO1C, PPIA, PSMB7, PSMD8, RER1, RHOA, RUVBL1, SPPL3, SREBF2, STOM, STX4, TARDBP, TCAF1, TCP1, TMEM30A, UBR5, VAMP3, WLS, YWHAB, YWHAE, YWHAG, YWHAH, YWHAQ, YWHAZ]	GO_BiologicalProcess-GOA_09.02.2016_16h18	0.003	1	3.3e-10	2.6e-07	[2, 3, 4, 5, 6]	Group308	8.73606
GO:0033674	positive regulation of kinase activity	47	[ATP2B4, CD81, CDK1, HACD3, HSP90AB1, HSPA2, HSPA5, HSPH1, IRAK1, LAMTOR3, MAGED1, NCAM1, NEFL, PIGU, PIK3R4, PSEN1, PSMA1, PSMA3, PSMA4, PSMA5, PSMA6, PSMA7, PSMB1, PSMB2, PSMB3, PSMB4, PSMB5, PSMB7, PSMC1, PSMC2, PSMC4, PSMC5, PSMD12, PSMD14, PSMD2, PSMD3, PSMD8, PTPN1, RAF1, RPS3, SPNS1, STK26, TELO2, TXN, UBB, VAPB, YWHAB]	GO_BiologicalProcess-GOA_09.02.2016_16h18	0.14	1	0.039	1	[5, 6, 7, 8, 9]	Group0	6.90162
GO:0045862	positive regulation of proteolysis	47	[AIFM1, ARL6IP5, ASPH, ATPIF1, BCAP31, CDK1, CDK5RAP3, CLN6, DDRGK1, DNAJA3, DNAJB2, FASN, HSPD1, KEAP1, MTCH1, NDUFA13, PDCD6, PHB, PSEN1, PSMA1, PSMA3, PSMA4, PSMA5, PSMA6, PSMA7, PSMB1, PSMB2, PSMB3, PSMB4, PSMB5, PSMB7, PSMC1, PSMC2, PSMC4, PSMC5, PSMD12, PSMD14, PSMD2, PSMD3, PSMD8, RPS3, SGTA, SKP1, UBB, UBQLN1, UBQLN2, VCP]	GO_BiologicalProcess-GOA_09.02.2016_16h18	2.6e-07	0.00033	0.039	1	[5, 6, 7, 8]	Group0	12.6685
GO:0051186	cofactor metabolic process	46	[ABCB6, ACACA, ACLY, ACOT8, ACSL3, ACSL4, ADCK3, ADPGK, AGK, ATPIF1, COQ5, COX15, DCAKD, DGAT1, ELOVL1, ENO1, FAR1, FASN, GAPDH, GCDH, GPAT4, HACD2, HK2, HMGCR, HMOX2, HSD17B12, LDHB, MAT2A, MIA3, NDUFA9, NNT, PCCB, PDHB, PFKL, PHGDH, PKM, PLPP6, SCD, SLC19A1, SLC25A1, SLC5A6, TECR, UBIAD1, UBL4A, VCP, VKORC1L1]	GO_BiologicalProcess-GOA_09.02.2016_16h18	4.4e-06	0.0053	7.5e-14	6.1e-11	[3]	Group231	11.5288
GO:0045732	positive regulation of protein catabolic process	46	[ATPIF1, BAG6, BCAP31, CD81, CDK1, CDK5RAP3, DDRGK1, DNAJB2, GJA1, KEAP1, LPCAT1, NDUFA13, NSF, PSEN1, PSMA1, PSMA3, PSMA4, PSMA5, PSMA6, PSMA7, PSMB1, PSMB2, PSMB3, PSMB4, PSMB5, PSMB7, PSMC1, PSMC2, PSMC4, PSMC5, PSMD12, PSMD14, PSMD2, PSMD3, PSMD8, RHBDD3, SEC22B, SGTA, SKP1, STX5, TMEM259, UBB, UBQLN1, UBQLN2, UQCC2, VCP]	GO_BiologicalProcess-GOA_09.02.2016_16h18	1.3e-11	1.8e-08	0.039	1	[4, 5, 6, 7]	Group0	17.1004
GO:0045860	positive regulation of protein kinase activity	46	[ATP2B4, CD81, CDK1, HACD3, HSP90AB1, HSPA2, HSPA5, HSPH1, IRAK1, LAMTOR3, MAGED1, NCAM1, NEFL, PIGU, PSEN1, PSMA1, PSMA3, PSMA4, PSMA5, PSMA6, PSMA7, PSMB1, PSMB2, PSMB3, PSMB4, PSMB5, PSMB7, PSMC1, PSMC2, PSMC4, PSMC5, PSMD12, PSMD14, PSMD2, PSMD3, PSMD8, PTPN1, RAF1, RPS3, SPNS1, STK26, TELO2, TXN, UBB, VAPB, YWHAB]	GO_BiologicalProcess-GOA_09.02.2016_16h18	0.11	1	0.039	1	[6, 7, 8, 9, 10]	Group0	7.05521
GO:0050817	coagulation	45	[ABCC4, ABHD12, ACTB, ALB, APOB, ATP1B1, ATP1B3, ATP2A2, ATP2B1, ATP2B4, BSG, C1QBP, CD47, CXADR, DGKE, GGCX, GLG1, GNAI3, GNB1, HIST1H3A, HSPA5, HSPB1, ITGA5, ITGA6, ITGB1, KIAA1715, LAMP2, LMAN1, MTCH1, PPIA, PSEN1, PSEN2, PTPN1, RAF1, RHOA, SLC16A1, SLC3A2, SLC7A5, SLC7A6, SPNS1, STX2, STX4, STXBP3, TTN, YWHAZ]	GO_BiologicalProcess-GOA_09.02.2016_16h18	0.047	1	0.098	1	[3]	Group301	7.51252
GO:0002757	immune response-activating signal transduction	45	[ACTB, C1QBP, HSP90AA1, HSP90AB1, HSPA1A, HSPD1, IRAK1, MAVS, MYO1C, PIK3R4, PLD2, PSEN1, PSEN2, PSMA1, PSMA3, PSMA4, PSMA5, PSMA6, PSMA7, PSMB1, PSMB2, PSMB3, PSMB4, PSMB5, PSMB7, PSMC1, PSMC2, PSMC4, PSMC5, PSMD12, PSMD14, PSMD2, PSMD3, PSMD8, RAF1, RPSA, SKP1, SLC25A3, SLC39A10, SPNS1, SPPL3, STOML2, UBB, UBQLN1, UNC93B1]	GO_BiologicalProcess-GOA_09.02.2016_16h18	0.014	1	0.039	1	[3, 5, 6, 7]	Group0	8.15217
GO:0010564	regulation of cell cycle process	45	[ATP2B4, CDC45, CDK1, CDK5RAP3, DDB1, DHDDS, DYNC1LI1, FANCI, HSPA2, IGF1R, MAD2L1, NUBP2, PHB2, PIK3R4, PPP2R1A, PRKDC, PRMT5, PSMA1, PSMA3, PSMA4, PSMA5, PSMA6, PSMA7, PSMB1, PSMB2, PSMB3, PSMB4, PSMB5, PSMB7, PSMC1, PSMC2, PSMC4, PSMC5, PSMD12, PSMD14, PSMD2, PSMD3, PSMD8, RHOA, SKP1, SLC25A33, SMC3, UBB, VPS4A, XPO1]	GO_BiologicalProcess-GOA_09.02.2016_16h18	0.045	1	0.039	1	[4, 5]	Group0	7.57576
GO:0031396	regulation of protein ubiquitination	45	[CDK1, CDK5RAP3, CHP1, DERL1, DNAJA1, DNAJA3, DNAJB2, DYNC1LI1, FANCI, HSP90AA1, HSP90AB1, HSPA1A, HSPA5, MAD2L1, MYO1C, PSEN1, PSMA1, PSMA3, PSMA4, PSMA5, PSMA6, PSMA7, PSMB1, PSMB2, PSMB3, PSMB4, PSMB5, PSMB7, PSMC1, PSMC2, PSMC4, PSMC5, PSMD12, PSMD14, PSMD2, PSMD3, PSMD8, RPS3, SKP1, UBB, UBQLN1, UBR5, UFL1, WFS1, ZYG11B]	GO_BiologicalProcess-GOA_09.02.2016_16h18	6.1e-10	8.3e-07	0.039	1	[7, 8, 9, 10]	Group0	15.5172
GO:0035966	response to topologically incorrect protein	45	[AMFR, ASNA1, ATP6V0D1, CDK5RAP3, DCTN1, DERL1, DERL2, DNAJA1, DNAJB1, DNAJB11, DNAJB2, ERP44, FAF2, HSP90AA1, HSP90AB1, HSPA1A, HSPA2, HSPA4, HSPA4L, HSPA5, HSPA8, HSPB1, HSPD1, HSPH1, POMT1, POMT2, PREB, PTPN1, RNF5, SEC61A1, SEC61A2, SEC61B, SEC62, SEC63, SRPRA, SRPRB, SSR1, STT3B, TBL2, TMBIM6, UBXN4, VAPB, VCP, WFS1, YIF1A]	GO_BiologicalProcess-GOA_09.02.2016_16h18	2.6e-17	3.8e-14	1.6e-09	1.3e-06	[3, 4]	Group75	24.4565
GO:0009308	amine metabolic process	44	[ACSL3, ATP2B4, CDS1, CEPT1, CHPT1, CKB, COMT, GCDH, GOLT1B, GPAT4, LPCAT1, LPCAT2, LPCAT3, LPCAT4, MBOAT2, PNPLA6, PSMA1, PSMA3, PSMA4, PSMA5, PSMA6, PSMA7, PSMB1, PSMB2, PSMB3, PSMB4, PSMB5, PSMB7, PSMC1, PSMC2, PSMC4, PSMC5, PSMD12, PSMD14, PSMD2, PSMD3, PSMD8, SLC25A21, SLC38A1, SLC38A2, SLC44A1, SLC44A2, SMPD4, SPTLC2]	GO_BiologicalProcess-GOA_09.02.2016_16h18	4.1e-11	5.7e-08	0.039	1	[4]	Group0	17.0543
GO:0072358	cardiovascular system development	44	[APOB, ATP5B, ATPIF1, CAD, CDK1, CXADR, DHCR7, DNAJC5, DSG2, DSP, FLVCR1, GALNT11, GJA1, GTF2I, HSPB1, ITGA5, ITGB1, LEMD2, LEMD3, LRP1, MTDH, NDUFV2, NR2F1, NSDHL, PCNA, PDCD6, PIGU, PNPLA6, PRKDC, PSEN1, PSMA7, PTK7, QKI, RAF1, RHOA, RTN4, SGPL1, SLC12A6, SLC38A1, SLC4A7, SLITRK5, SYNJ2BP, TMED2, TTN]	GO_BiologicalProcess-GOA_09.02.2016_16h18	0.037	1	0.033	1	[4, 5, 6]	Group266	4.19447
GO:0044106	cellular amine metabolic process	44	[ACSL3, ATP2B4, CDS1, CEPT1, CHPT1, CKB, COMT, GCDH, GOLT1B, GPAT4, LPCAT1, LPCAT2, LPCAT3, LPCAT4, MBOAT2, PNPLA6, PSMA1, PSMA3, PSMA4, PSMA5, PSMA6, PSMA7, PSMB1, PSMB2, PSMB3, PSMB4, PSMB5, PSMB7, PSMC1, PSMC2, PSMC4, PSMC5, PSMD12, PSMD14, PSMD2, PSMD3, PSMD8, SLC25A21, SLC38A1, SLC38A2, SLC44A1, SLC44A2, SMPD4, SPTLC2]	GO_BiologicalProcess-GOA_09.02.2016_16h18	9.2e-12	1.2e-08	0.039	1	[4, 5]	Group0	17.8138
GO:0072359	circulatory system development	44	[APOB, ATP5B, ATPIF1, CAD, CDK1, CXADR, DHCR7, DNAJC5, DSG2, DSP, FLVCR1, GALNT11, GJA1, GTF2I, HSPB1, ITGA5, ITGB1, LEMD2, LEMD3, LRP1, MTDH, NDUFV2, NR2F1, NSDHL, PCNA, PDCD6, PIGU, PNPLA6, PRKDC, PSEN1, PSMA7, PTK7, QKI, RAF1, RHOA, RTN4, SGPL1, SLC12A6, SLC38A1, SLC4A7, SLITRK5, SYNJ2BP, TMED2, TTN]	GO_BiologicalProcess-GOA_09.02.2016_16h18	0.037	1	0.033	1	[4, 5]	Group266	4.19447
GO:0009790	embryo development	44	[ACSL4, ADAM10, APOB, ATP2B4, ATP5A1, ATP6AP2, BAG6, CDK1, DAD1, DNAJB6, EFNB1, FASN, FKBP8, FLVCR1, GJA1, ICMT, IMPAD1, ITGA5, ITGB1, KEAP1, KIAA1715, LMBR1, MIA3, NCAPG2, NR2F1, NSDHL, PHGDH, PIGU, PRKDC, PSEN1, PSEN2, PSMA7, PSMC4, PTK7, RAB14, RAD23B, RDH10, RPL38, SCO2, SLC39A1, TET1, TMED2, TTN, WLS]	GO_BiologicalProcess-GOA_09.02.2016_16h18	0.017	1	0.017	1	[3, 4]	Group744	4.04784
GO:0031331	positive regulation of cellular catabolic process	44	[ATPIF1, BCAP31, CD81, CDK1, CDK5RAP3, CPT1A, DDRGK1, DNAJB2, KEAP1, MIA3, MTDH, PSEN1, PSMA1, PSMA3, PSMA4, PSMA5, PSMA6, PSMA7, PSMB1, PSMB2, PSMB3, PSMB4, PSMB5, PSMB7, PSMC1, PSMC2, PSMC4, PSMC5, PSMD12, PSMD14, PSMD2, PSMD3, PSMD8, PTPN1, SGTA, SKP1, SPTLC1, SPTLC2, TMEM59, UBB, UBQLN1, UBQLN2, UQCC2, VCP]	GO_BiologicalProcess-GOA_09.02.2016_16h18	1.9e-07	0.00024	0.039	1	[4, 5, 6]	Group0	13.253
GO:1903362	regulation of cellular protein catabolic process	44	[ATPIF1, BAG6, BCAP31, CD81, CDK1, CDK5RAP3, DDRGK1, DNAJB2, DYNC1LI1, HSP90AB1, KEAP1, MAD2L1, PSEN1, PSMA1, PSMA3, PSMA4, PSMA5, PSMA6, PSMA7, PSMB1, PSMB2, PSMB3, PSMB4, PSMB5, PSMB7, PSMC1, PSMC2, PSMC4, PSMC5, PSMD12, PSMD14, PSMD2, PSMD3, PSMD8, RAD23B, SGTA, SKP1, UBB, UBQLN1, UBQLN2, UBQLN4, UFL1, UQCC2, VCP]	GO_BiologicalProcess-GOA_09.02.2016_16h18	6.3e-10	8.5e-07	0.039	1	[5, 6, 7]	Group0	15.7143
GO:0009991	response to extracellular stimulus	44	[ACSL3, ACSL4, AIFM1, ALB, ATP2B1, COMT, COX4I1, DAD1, EEF2, FADS1, GCN1, HAT1, HAX1, HMGCR, HSPA5, HSPA8, ITGA6, ITGB1, NPC1, PARL, PIK3R4, PKM, POR, PTRH2, RNF5, RUVBL1, SCFD1, SLC16A1, SLC27A4, SLC2A1, SLC37A4, SLC38A2, SOAT1, SPTLC1, SPTLC2, SREBF2, TBL2, TFRC, UBL4A, UBQLN1, UBQLN2, UBQLN4, VDAC1, VDAC2]	GO_BiologicalProcess-GOA_09.02.2016_16h18	0.056	1	0.1	1	[3]	Group115	7.47029
GO:0006986	response to unfolded protein	44	[AMFR, ASNA1, ATP6V0D1, CDK5RAP3, DCTN1, DERL1, DERL2, DNAJA1, DNAJB1, DNAJB11, DNAJB2, ERP44, FAF2, HSP90AA1, HSP90AB1, HSPA1A, HSPA2, HSPA4, HSPA4L, HSPA5, HSPA8, HSPB1, HSPD1, HSPH1, POMT1, POMT2, PREB, PTPN1, SEC61A1, SEC61A2, SEC61B, SEC62, SEC63, SRPRA, SRPRB, SSR1, STT3B, TBL2, TMBIM6, UBXN4, VAPB, VCP, WFS1, YIF1A]	GO_BiologicalProcess-GOA_09.02.2016_16h18	9.5e-18	1.4e-14	1.6e-09	1.3e-06	[4, 5]	Group75	25.5814
GO:0006790	sulfur compound metabolic process	44	[ACACA, ACLY, ACOT8, ACSL3, ACSL4, AGK, B3GAT3, B4GALT7, B4GAT1, CHPF2, CHST14, COMT, DGAT1, EEF1G, ELOVL1, EXTL2, FAR1, FASN, GCDH, GGT7, GLCE, GOLT1B, GPAT4, HACD2, HSD17B12, ICMT, IMPAD1, KEAP1, MAT2A, MGST3, PCCB, PDHB, PHGDH, PLPP6, SCD, SLC19A2, SLC25A1, SLC25A10, SLC35B2, SLC5A6, TECR, TXN, UBL4A, XYLT2]	GO_BiologicalProcess-GOA_09.02.2016_16h18	5.3e-05	0.06	7.5e-14	6.1e-11	[3]	Group231	10.628
GO:0007411	axon guidance	43	[ACTB, ADAM10, APH1A, B4GAT1, EFNB1, HSP90AA1, HSP90AB1, HSPA8, ITGA5, ITGB1, LAMTOR3, MLF2, MYL6, NCAM1, NCSTN, NEFL, PSEN2, PSMA1, PSMA3, PSMA4, PSMA5, PSMA6, PSMA7, PSMB1, PSMB2, PSMB3, PSMB4, PSMB5, PSMB7, PSMC1, PSMC2, PSMC4, PSMC5, PSMD12, PSMD14, PSMD2, PSMD3, PSMD8, RAF1, RHOA, SPNS1, UBB, YWHAB]	GO_BiologicalProcess-GOA_09.02.2016_16h18	0.15	1	0.039	1	[5, 6, 7, 8, 9, 10, 11, 12, 13]	Group0	7.00326
GO:0007596	blood coagulation	43	[ABCC4, ABHD12, ACTB, ALB, APOB, ATP1B1, ATP1B3, ATP2A2, ATP2B1, ATP2B4, BSG, C1QBP, CD47, CXADR, DGKE, GGCX, GLG1, GNAI3, GNB1, HIST1H3A, HSPA5, HSPB1, ITGA5, ITGA6, ITGB1, KIAA1715, LAMP2, LMAN1, MTCH1, PPIA, PTPN1, RAF1, RHOA, SLC16A1, SLC3A2, SLC7A5, SLC7A6, SPNS1, STX2, STX4, STXBP3, TTN, YWHAZ]	GO_BiologicalProcess-GOA_09.02.2016_16h18	0.085	1	0.098	1	[4, 5]	Group301	7.26351
GO:0051656	establishment of organelle localization	43	[ARCN1, ATP2A2, ATP6AP1, CANX, COPA, COPB1, COPB2, COPE, COPG1, DCTN1, DNAJC5, GOSR1, KPNB1, LMAN1, LRPPRC, NEFL, NSF, PLD2, PPP6C, PREB, PSEN1, RAB1A, RAN, RHOT1, RHOT2, SCFD1, SEC22B, SNAP23, SNAP47, STX2, STX4, STX5, SYNE2, TFG, TMED10, TMED2, TMED9, TMEM201, UBB, VAMP7, VPS4A, XPO1, YWHAZ]	GO_BiologicalProcess-GOA_09.02.2016_16h18	6.5e-06	0.0076	5.1e-06	0.0037	[3, 4]	Group256	11.6216
GO:0007599	hemostasis	43	[ABCC4, ABHD12, ACTB, ALB, APOB, ATP1B1, ATP1B3, ATP2A2, ATP2B1, ATP2B4, BSG, C1QBP, CD47, CXADR, DGKE, GGCX, GLG1, GNAI3, GNB1, HIST1H3A, HSPA5, HSPB1, ITGA5, ITGA6, ITGB1, KIAA1715, LAMP2, LMAN1, MTCH1, PPIA, PTPN1, RAF1, RHOA, SLC16A1, SLC3A2, SLC7A5, SLC7A6, SPNS1, STX2, STX4, STXBP3, TTN, YWHAZ]	GO_BiologicalProcess-GOA_09.02.2016_16h18	0.1	1	0.098	1	[4]	Group301	7.19064
GO:0097485	neuron projection guidance	43	[ACTB, ADAM10, APH1A, B4GAT1, EFNB1, HSP90AA1, HSP90AB1, HSPA8, ITGA5, ITGB1, LAMTOR3, MLF2, MYL6, NCAM1, NCSTN, NEFL, PSEN2, PSMA1, PSMA3, PSMA4, PSMA5, PSMA6, PSMA7, PSMB1, PSMB2, PSMB3, PSMB4, PSMB5, PSMB7, PSMC1, PSMC2, PSMC4, PSMC5, PSMD12, PSMD14, PSMD2, PSMD3, PSMD8, RAF1, RHOA, SPNS1, UBB, YWHAB]	GO_BiologicalProcess-GOA_09.02.2016_16h18	0.15	1	0.039	1	[4, 5, 6, 7, 8, 9, 11, 12]	Group0	7.00326
GO:0051169	nuclear transport	43	[AAAS, CDK1, CHP1, CSE1L, EMD, HSP90AB1, HSPA9, IPO4, IPO5, IPO7, IPO8, IPO9, JUP, KEAP1, KPNA2, KPNB1, MAVS, NUP107, NUP133, NUP205, NUP93, NUP98, PHB2, PPM1B, RAN, RANBP2, RANGAP1, RHOA, RPL17, RPL23, RPSA, RRAS2, SEC61B, SET, SPPL3, TNPO1, TNPO3, TXN, UBR5, XPO1, XPO5, XPO6, XPOT]	GO_BiologicalProcess-GOA_09.02.2016_16h18	0.0014	1	3.1e-09	2.4e-06	[5]	Group103	9.26724
GO:0006913	nucleocytoplasmic transport	43	[AAAS, CDK1, CHP1, CSE1L, EMD, HSP90AB1, HSPA9, IPO4, IPO5, IPO7, IPO8, IPO9, JUP, KEAP1, KPNA2, KPNB1, MAVS, NUP107, NUP133, NUP205, NUP93, NUP98, PHB2, PPM1B, RAN, RANBP2, RANGAP1, RHOA, RPL17, RPL23, RPSA, RRAS2, SEC61B, SET, SPPL3, TNPO1, TNPO3, TXN, UBR5, XPO1, XPO5, XPO6, XPOT]	GO_BiologicalProcess-GOA_09.02.2016_16h18	0.0013	1	3.1e-09	2.4e-06	[6]	Group103	9.36819
GO:0034504	protein localization to nucleus	43	[CCT3, CCT4, CCT6A, CCT7, CCT8, CDK1, CDK5RAP3, CHP1, CSE1L, DNAJB6, EMD, HSP90AB1, IPO4, IPO5, IPO7, IPO8, IPO9, JUP, KEAP1, KPNA2, KPNB1, MAVS, NUP107, NUP133, NUP205, NUP93, NUP98, PHB2, PPM1B, RAN, RANBP2, RHOA, RPL17, RPL23, SEC61B, SPPL3, SYNE2, TCP1, TNPO1, TNPO3, TXN, UBR5, XPO1]	GO_BiologicalProcess-GOA_09.02.2016_16h18	1.1e-05	0.013	3.1e-09	2.4e-06	[6]	Group103	11.4667
GO:0031667	response to nutrient levels	43	[ACSL3, ACSL4, AIFM1, ALB, ATP2B1, COMT, COX4I1, DAD1, EEF2, FADS1, GCN1, HAT1, HAX1, HMGCR, HSPA5, HSPA8, ITGB1, NPC1, PARL, PIK3R4, PKM, POR, PTRH2, RNF5, RUVBL1, SCFD1, SLC16A1, SLC27A4, SLC2A1, SLC37A4, SLC38A2, SOAT1, SPTLC1, SPTLC2, SREBF2, TBL2, TFRC, UBL4A, UBQLN1, UBQLN2, UBQLN4, VDAC1, VDAC2]	GO_BiologicalProcess-GOA_09.02.2016_16h18	0.04	1	0.1	1	[4]	Group115	7.67857
GO:0006576	cellular biogenic amine metabolic process	42	[ACSL3, CDS1, CEPT1, CHPT1, CKB, GCDH, GOLT1B, GPAT4, LPCAT1, LPCAT2, LPCAT3, LPCAT4, MBOAT2, PNPLA6, PSMA1, PSMA3, PSMA4, PSMA5, PSMA6, PSMA7, PSMB1, PSMB2, PSMB3, PSMB4, PSMB5, PSMB7, PSMC1, PSMC2, PSMC4, PSMC5, PSMD12, PSMD14, PSMD2, PSMD3, PSMD8, SLC25A21, SLC38A1, SLC38A2, SLC44A1, SLC44A2, SMPD4, SPTLC2]	GO_BiologicalProcess-GOA_09.02.2016_16h18	1e-12	1.4e-09	0.039	1	[5, 6]	Group0	19.6262
GO:0006612	protein targeting to membrane	42	[ARL6IP1, BSG, CHP1, DDOST, ICMT, MYO1C, PEX16, PEX3, PSMD2, RPL17, RPL23, RPL38, RPN1, RPN2, RPS12, RPS16, RPS17, RPS2, RPS23, RPS25, RPS27, RPS3, RPS5, RPSA, SEC11A, SEC61A1, SEC61B, SEC62, SEC63, SPCS1, SPCS2, SPCS3, SRPRA, SRPRB, SSR1, SSR3, SSR4, STOM, TCAF1, TMED2, TRAM1, VAMP7]	GO_BiologicalProcess-GOA_09.02.2016_16h18	5.2e-13	7.4e-10	2.8e-17	2.3e-14	[5, 6, 7, 8]	Group123	20
GO:0044087	regulation of cellular component biogenesis	42	[ADGRL2, ATXN2L, CAND1, CDC42EP1, DNAJB1, DNAJB2, DNAJB6, DNAJC5, FASN, GJA1, HAX1, HSP90AA1, HSPA1A, HSPA2, HSPA8, MYO1C, NCAM1, NCAPG, NCLN, PSEN2, PSMC1, PSMC2, PSMC4, PSMC5, PTRH2, RAF1, RDH14, RHOA, RNF5, RPS3, SCFD1, SLITRK5, STX18, TBC1D9B, TUBGCP2, TUBGCP4, UBQLN1, UBQLN2, VCP, VDAC2, VDAC3, VPS4A]	GO_BiologicalProcess-GOA_09.02.2016_16h18	0.58	1	0.53	1	[2, 3]	Group165	5.16605
GO:0043405	regulation of MAP kinase activity	42	[CD81, CDK1, CDK5RAP3, DNAJA1, HACD3, HMGCR, IGF1R, IRAK1, LAMTOR3, MAGED1, NCAM1, NEFL, PIGU, PPP2R1A, PSEN1, PSMA1, PSMA3, PSMA4, PSMA5, PSMA6, PSMA7, PSMB1, PSMB2, PSMB3, PSMB4, PSMB5, PSMB7, PSMC1, PSMC2, PSMC4, PSMC5, PSMD12, PSMD14, PSMD2, PSMD3, PSMD8, PTPN1, RAF1, RPS3, SPNS1, UBB, YWHAB]	GO_BiologicalProcess-GOA_09.02.2016_16h18	0.01	1	0.039	1	[6, 7, 8, 9, 10, 11]	Group0	8.41683
GO:1903050	regulation of proteolysis involved in cellular protein catabolic process	42	[ATPIF1, BAG6, BCAP31, CDK1, CDK5RAP3, DDRGK1, DNAJB2, DYNC1LI1, HSP90AB1, KEAP1, MAD2L1, PSEN1, PSMA1, PSMA3, PSMA4, PSMA5, PSMA6, PSMA7, PSMB1, PSMB2, PSMB3, PSMB4, PSMB5, PSMB7, PSMC1, PSMC2, PSMC4, PSMC5, PSMD12, PSMD14, PSMD2, PSMD3, PSMD8, RAD23B, SGTA, SKP1, UBB, UBQLN1, UBQLN2, UBQLN4, UFL1, VCP]	GO_BiologicalProcess-GOA_09.02.2016_16h18	5.8e-10	7.8e-07	0.039	1	[6, 7, 8]	Group0	16.2162
GO:0006732	coenzyme metabolic process	41	[ACACA, ACLY, ACOT8, ACSL3, ACSL4, ADCK3, ADPGK, AGK, ATPIF1, COQ5, DCAKD, DGAT1, ELOVL1, ENO1, FAR1, FASN, GAPDH, GCDH, GPAT4, HACD2, HK2, HMGCR, HSD17B12, LDHB, MAT2A, MIA3, NDUFA9, NNT, PDHB, PFKL, PHGDH, PKM, PLPP6, SCD, SLC19A1, SLC25A1, SLC5A6, TECR, UBIAD1, UBL4A, VCP]	GO_BiologicalProcess-GOA_09.02.2016_16h18	3.2e-06	0.0038	7.5e-14	6.1e-11	[4]	Group231	12.2388
GO:0002768	immune response-regulating cell surface receptor signaling pathway	41	[ACTB, HSP90AA1, HSP90AB1, LAMTOR3, MYO1C, NCAM1, NEFL, PIGU, PLD2, PSEN1, PSEN2, PSMA1, PSMA3, PSMA4, PSMA5, PSMA6, PSMA7, PSMB1, PSMB2, PSMB3, PSMB4, PSMB5, PSMB7, PSMC1, PSMC2, PSMC4, PSMC5, PSMD12, PSMD14, PSMD2, PSMD3, PSMD8, RAF1, SKP1, SLC25A3, SLC39A10, SPNS1, SPPL3, STOML2, UBB, YWHAB]	GO_BiologicalProcess-GOA_09.02.2016_16h18	0.14	1	0.039	1	[5, 6]	Group0	7.02055
GO:0008286	insulin receptor signaling pathway	41	[ATP6AP1, ATP6V0A1, ATP6V0A2, ATP6V0D1, ATP6V1A, ATP6V1F, ATP6V1H, IGF1R, IRS4, LAMTOR1, LAMTOR3, NCAM1, NEFL, PIGU, PIK3R4, PSMA1, PSMA3, PSMA4, PSMA5, PSMA6, PSMA7, PSMB1, PSMB2, PSMB3, PSMB4, PSMB5, PSMB7, PSMC1, PSMC2, PSMC4, PSMC5, PSMD12, PSMD14, PSMD2, PSMD3, PSMD8, PTPN1, RAF1, SPNS1, UBB, YWHAB]	GO_BiologicalProcess-GOA_09.02.2016_16h18	8.8e-06	0.01	0.039	1	[7, 8, 9]	Group0	11.8156
GO:1903829	positive regulation of cellular protein localization	41	[ACSL3, ASPH, B3GAT3, BCAP31, CCT3, CCT4, CCT6A, CCT7, CCT8, CDK1, CDK5RAP3, CHP1, EMD, HSP90AB1, HUWE1, IPO5, ITGB1, JUP, MAVS, MYO1C, NPTN, PSMB7, PSMD8, RER1, RHOA, RUVBL1, SPPL3, SREBF2, STOM, STX4, SYNJ2BP, TCAF1, TCP1, TMEM30A, UBR5, YWHAB, YWHAE, YWHAG, YWHAH, YWHAQ, YWHAZ]	GO_BiologicalProcess-GOA_09.02.2016_16h18	2.8e-05	0.032	0.53	1	[2, 3, 4, 5, 6]	Group319	11.2022
GO:0070972	protein localization to endoplasmic reticulum	41	[BCAP29, BCAP31, DDOST, GPAA1, HSPA5, KDELR1, KDELR2, PEX16, PSMD2, RAB10, RPL17, RPL23, RPL38, RPN1, RPN2, RPS12, RPS16, RPS17, RPS2, RPS23, RPS25, RPS27, RPS3, RPS5, RPSA, SEC11A, SEC61A1, SEC61B, SEC62, SEC63, SPCS1, SPCS2, SPCS3, SRPRA, SRPRB, SSR1, SSR3, SSR4, TRAM1, UBAC2, VAPA]	GO_BiologicalProcess-GOA_09.02.2016_16h18	2.4e-18	3.6e-15	2.8e-17	2.3e-14	[6]	Group123	28.2759
GO:0007265	Ras protein signal transduction	41	[CDC42EP1, DHCR24, GNB1, HACD3, ICMT, ITGB1, KPNB1, LAMTOR3, NCAM1, NEFL, PISD, PSMA1, PSMA3, PSMA4, PSMA5, PSMA6, PSMA7, PSMB1, PSMB2, PSMB3, PSMB4, PSMB5, PSMB7, PSMC1, PSMC2, PSMC4, PSMC5, PSMD12, PSMD14, PSMD2, PSMD3, PSMD8, PTRH2, RAF1, RHOA, RRAS2, SPNS1, STK26, SYNJ2BP, UBB, YWHAB]	GO_BiologicalProcess-GOA_09.02.2016_16h18	0.024	1	0.039	1	[6, 7]	Group0	8.08679
GO:0016050	vesicle organization	41	[ARCN1, CLCN3, COPA, COPB1, COPB2, COPE, COPG1, GNAI3, GOSR1, LMAN1, NSF, PPP6C, PREB, RAB14, RAB1A, RAB8A, SCFD1, SEC22B, SNAP23, SNAP47, SORT1, STX10, STX12, STX17, STX2, STX4, STX5, STX6, STX7, STX8, TFG, TMED10, TMED2, TMED9, VAMP3, VAMP4, VAMP7, VAPA, VAPB, VPS4A, VTI1A]	GO_BiologicalProcess-GOA_09.02.2016_16h18	4.9e-08	6.3e-05	5.1e-06	0.0037	[4]	Group256	14.1869
GO:0006888	ER to Golgi vesicle-mediated transport	40	[ARCN1, ATL3, BCAP29, BCAP31, COPA, COPB1, COPB2, COPE, COPG1, COPG2, DCTN1, ERGIC1, GOSR1, KDELR1, LMAN1, LMAN2L, MIA3, NSF, PPP6C, PREB, RAB1A, SCFD1, SEC22B, STX17, STX18, STX5, TFG, TMED10, TMED2, TMED3, TMED7, TMED9, TMEM115, VAMP4, VAMP7, VAPA, VAPB, VCP, VTI1A, YIPF5]	GO_BiologicalProcess-GOA_09.02.2016_16h18	7.3e-14	1e-10	5.1e-06	0.0037	[6, 7]	Group256	21.978
GO:0070925	organelle assembly	40	[ABCC4, ATP6V0D1, ATXN10, ATXN2L, C1QBP, DDX6, DNAAF5, FASTKD2, ITGB1, KPNB1, MAPRE2, MDN1, NCAPG, PSEN1, RAB14, RAB1A, RAB8A, RDH14, RHOA, RNF5, RPL38, RPS17, RPS27, RPS3, RPS5, RPSA, SCFD1, STX12, STX18, STX7, TBC1D9B, TTN, TUBB, TUBB2A, TUBGCP2, TUBGCP4, UBQLN1, UBQLN2, VDAC3, VPS4A]	GO_BiologicalProcess-GOA_09.02.2016_16h18	0.48	1	0.48	1	[4]	Group413	6.25
GO:0051345	positive regulation of hydrolase activity	40	[AHSA1, AIFM1, ARL1, ARL6IP5, ASPH, ATP1B1, ATP1B3, BCAP31, CDC42EP1, DNAJA3, DNAJB1, DNAJB11, DNAJB6, ELMOD2, FASN, HACD3, HSPA1A, HSPA2, HSPA5, HSPD1, ITGA6, ITGB1, LAMTOR1, LAMTOR3, MTCH1, NDUFA13, PCNA, PDCD6, PGAM5, PISD, PSMD14, PTPN1, RANGAP1, RHOA, RPS3, SLC39A10, TBC1D9B, UNC45A, VAPB, VCP]	GO_BiologicalProcess-GOA_09.02.2016_16h18	0.15	1	0.71	1	[4, 5, 6]	Group128	4.53515
GO:0010817	regulation of hormone levels	40	[ATP1A1, ATP6AP2, COMT, CPT1A, DGAT1, GJA1, GLUD1, HADHA, HMGCR, HSD17B11, HSD17B12, MCU, MIA3, PFKL, POR, RAB1A, RAF1, RDH10, RDH11, RDH14, RETSAT, SEC11A, SGPL1, SLC16A1, SLC16A10, SLC25A4, SLC25A5, SLC25A6, SLC2A1, SNAP23, SPCS1, SPCS2, SPCS3, STX4, STXBP3, TARDBP, UQCC2, VAMP3, VAMP7, VDAC2]	GO_BiologicalProcess-GOA_09.02.2016_16h18	0.088	1	0.11	1	[3]	Group112	7.36648
GO:0033993	response to lipid	40	[ACACA, AIFM1, APOB, ATP1A1, ATP2B1, CAD, CNP, COMT, CPT1A, DNAJC5, DSG2, EEF2, FADS1, FASN, GNB1, GOLT1B, HSPD1, IGF2R, IRAK1, ITGB1, MTDH, NDUFA13, NEFL, NME1, NME2, NPC1, NR2F1, PCNA, PGRMC2, PTK7, PTRH2, RBBP7, RPSA, RUVBL2, SCAMP3, SPTLC1, SPTLC2, TELO2, TFRC, TMEM161A]	GO_BiologicalProcess-GOA_09.02.2016_16h18	0.058	1	0.094	1	[4]	Group430	4.23729
GO:0006396	RNA processing	40	[AAAS, AAR2, C1QBP, CDKAL1, DNAJC5, FASTKD5, HEATR1, HNRNPF, HNRNPH1, HSPA1A, HSPA8, NDC1, NUP107, NUP133, NUP205, NUP210, NUP93, NUP98, OSGEP, POM121, POM121C, PPP2R1A, PRMT5, PRPF6, QKI, RAN, RANBP2, RBFOX2, RDH14, RNGTT, RPS16, RPS17, RPSA, SNRPD3, SPPL2B, TARDBP, TELO2, TMBIM6, WDR77, XPOT]	GO_BiologicalProcess-GOA_09.02.2016_16h18	0.25	1	0.0035	1	[5, 6, 7]	Group330	4.70588
GO:0098656	anion transmembrane transport	39	[ACACA, ANO10, CLCC1, CLCN3, CLCN7, CPT1A, GPR89A, LRRC8A, PEX3, SLC12A2, SLC12A6, SLC12A7, SLC12A9, SLC16A1, SLC1A1, SLC1A3, SLC1A4, SLC25A12, SLC25A13, SLC25A22, SLC25A3, SLC35B1, SLC35B2, SLC38A1, SLC38A2, SLC43A1, SLC4A2, SLC4A7, SLC5A6, SLC6A15, SLC7A1, SLC7A2, SLC7A3, SLC7A5, SLC7A6, TCAF1, VDAC1, VDAC2, VDAC3]	GO_BiologicalProcess-GOA_09.02.2016_16h18	1.2e-09	1.6e-06	8.5e-11	6.7e-08	[5, 6, 7]	Group253	16.5957
GO:0046942	carboxylic acid transport	39	[ABCC4, ABCD3, ACACA, ACSL3, ACSL4, ALB, ARL6IP5, CPT1A, PEX3, PRAF2, PSEN1, SERINC1, SLC16A1, SLC16A10, SLC19A1, SLC19A2, SLC1A1, SLC1A3, SLC1A4, SLC1A5, SLC25A1, SLC25A10, SLC25A11, SLC25A12, SLC25A13, SLC25A22, SLC27A4, SLC38A1, SLC38A2, SLC3A2, SLC43A1, SLC5A6, SLC6A15, SLC7A1, SLC7A2, SLC7A3, SLC7A5, SLC7A6, TNPO1]	GO_BiologicalProcess-GOA_09.02.2016_16h18	8.9e-06	0.01	8.5e-11	6.7e-08	[5, 6, 7, 8]	Group253	11.9632
GO:0015849	organic acid transport	39	[ABCC4, ABCD3, ACACA, ACSL3, ACSL4, ALB, ARL6IP5, CPT1A, PEX3, PRAF2, PSEN1, SERINC1, SLC16A1, SLC16A10, SLC19A1, SLC19A2, SLC1A1, SLC1A3, SLC1A4, SLC1A5, SLC25A1, SLC25A10, SLC25A11, SLC25A12, SLC25A13, SLC25A22, SLC27A4, SLC38A1, SLC38A2, SLC3A2, SLC43A1, SLC5A6, SLC6A15, SLC7A1, SLC7A2, SLC7A3, SLC7A5, SLC7A6, TNPO1]	GO_BiologicalProcess-GOA_09.02.2016_16h18	1.6e-05	0.018	8.5e-11	6.7e-08	[4, 5]	Group253	11.8541
GO:0010638	positive regulation of organelle organization	39	[ATPIF1, C1QBP, CCT3, CCT4, CCT6A, CCT7, CCT8, CDC42EP1, COA3, HAX1, HUWE1, IGF1R, LMAN1, NCAPG, PHB2, PSMB7, PSMD8, RDH14, RHOA, RPS3, RUVBL1, RUVBL2, SREBF2, STOML2, STX18, SURF4, TCP1, TET1, TMED9, TUBGCP2, TUBGCP4, UQCC2, VPS4A, YWHAB, YWHAE, YWHAG, YWHAH, YWHAQ, YWHAZ]	GO_BiologicalProcess-GOA_09.02.2016_16h18	0.47	1	0.53	1	[4, 5, 6]	Group319	6.32091
GO:0045088	regulation of innate immune response	39	[C1QBP, DNAJA3, HLA-A, HLA-B, HSP90AB1, HSPA1A, HSPD1, IRAK1, MAVS, MYO1C, PIK3R4, PSMA1, PSMA3, PSMA4, PSMA5, PSMA6, PSMA7, PSMB1, PSMB2, PSMB3, PSMB4, PSMB5, PSMB7, PSMC1, PSMC2, PSMC4, PSMC5, PSMD12, PSMD14, PSMD2, PSMD3, PSMD8, PTPN1, RAF1, RPSA, SKP1, UBB, UBQLN1, UNC93B1]	GO_BiologicalProcess-GOA_09.02.2016_16h18	0.0024	1	0.039	1	[4, 5, 6]	Group0	9.35252
GO:0014070	response to organic cyclic compound	39	[ABCD3, ACSL3, AIFM1, ASPH, ATP1A1, ATP2B1, ATP2B4, BSG, CAD, CDK1, COMT, CPT1A, DSG2, EEF2, EPHX1, FADS1, FASN, GNB1, GOLT1B, HSP90AB1, HSPD1, ITGB1, JUP, KEAP1, MAVS, NEFL, NME1, NPC1, NR2F1, PGRMC2, PSMB2, PTRH2, RBBP7, RUVBL2, SLC16A1, SLC37A4, SLC3A2, SOAT1, UBL4A]	GO_BiologicalProcess-GOA_09.02.2016_16h18	0.03	1	0.036	1	[4]	Group501	4.08377
GO:0042180	cellular ketone metabolic process	38	[ADCK3, ATP2B4, COMT, COQ5, CPT1A, ERLIN2, HMGCR, KDSR, NDUFA9, PDHB, PLPP6, PSMA1, PSMA3, PSMA4, PSMA5, PSMA6, PSMA7, PSMB1, PSMB2, PSMB3, PSMB4, PSMB5, PSMB7, PSMC1, PSMC2, PSMC4, PSMC5, PSMD12, PSMD14, PSMD2, PSMD3, PSMD8, RANBP2, SCAP, SLC25A21, TELO2, UBIAD1, VKORC1L1]	GO_BiologicalProcess-GOA_09.02.2016_16h18	1.9e-06	0.0022	0.039	1	[3, 4]	Group0	13.1034
GO:0006631	fatty acid metabolic process	38	[ABCC1, ABCD3, ACACA, ACAD9, ACLY, ACOT8, ACSL3, ACSL4, CPT1A, DEGS1, ELOVL1, ERLIN2, FADS1, FASN, GCDH, GGT7, GPAT4, HACD2, HACD3, HADHA, HADHB, HSD17B12, MSMO1, NDUFAB1, PCCB, PDHB, PLPP6, POR, QKI, SC5D, SCAP, SCD, SCD5, SGPL1, SLC27A3, SLC27A4, TECR, VDAC2]	GO_BiologicalProcess-GOA_09.02.2016_16h18	0.0011	1	4.5e-23	3.8e-20	[4, 5, 7, 8]	Group176	9.69388
GO:0007017	microtubule-based process	38	[CDK1, CHP1, CNP, COPG1, DCTN1, DNAAF5, DYNC1LI1, GAPDH, KPNB1, KTN1, LRPPRC, MAPRE2, NEFL, NUBP2, PPP2R1A, RAB1A, RAN, RHOA, RHOT1, RHOT2, RPS3, SLC16A1, SMC3, TUBA1A, TUBA1B, TUBA1C, TUBB, TUBB2A, TUBB2B, TUBB4A, TUBB4B, TUBB6, TUBGCP2, TUBGCP4, UBB, VAMP4, VAMP7, XPO1]	GO_BiologicalProcess-GOA_09.02.2016_16h18	0.66	1	1	1	[3]	Group400	5.99369
GO:0045786	negative regulation of cell cycle	38	[CDK1, CDK5RAP3, DHCR24, DYNC1LI1, FANCI, LAMTOR1, LAMTOR3, MAD2L1, NR2F1, NUBP2, PRKDC, PSMA1, PSMA3, PSMA4, PSMA5, PSMA6, PSMA7, PSMB1, PSMB2, PSMB3, PSMB4, PSMB5, PSMB7, PSMC1, PSMC2, PSMC4, PSMC5, PSMD12, PSMD14, PSMD2, PSMD3, PSMD8, SLC25A33, SMC3, TBRG4, TRRAP, UBB, VPS4A]	GO_BiologicalProcess-GOA_09.02.2016_16h18	0.15	1	0.039	1	[3, 4, 5]	Group0	7.1028
GO:0051348	negative regulation of transferase activity	38	[CDK5RAP3, CERS1, CHP1, DNAJA1, DNAJA3, DYNC1LI1, HMGCR, HSPB1, IGF1R, MAD2L1, NR2F1, PPP2R1A, PSEN1, PSMA1, PSMA3, PSMA4, PSMA5, PSMA6, PSMA7, PSMB1, PSMB2, PSMB3, PSMB4, PSMB5, PSMB7, PSMC1, PSMC2, PSMC4, PSMC5, PSMD12, PSMD14, PSMD2, PSMD3, PSMD8, PTPN1, RANBP2, UBB, YWHAG]	GO_BiologicalProcess-GOA_09.02.2016_16h18	0.00072	0.74	0.039	1	[4, 5, 6]	Group0	9.89583
GO:0038179	neurotrophin signaling pathway	38	[APH1A, IRAK1, LAMTOR3, MAGED1, NCAM1, NCSTN, NEFL, PIGU, PSEN2, PSMA1, PSMA3, PSMA4, PSMA5, PSMA6, PSMA7, PSMB1, PSMB2, PSMB3, PSMB4, PSMB5, PSMB7, PSMC1, PSMC2, PSMC4, PSMC5, PSMD12, PSMD14, PSMD2, PSMD3, PSMD8, RAF1, RHOA, RTN4, SORT1, SPNS1, UBB, YWHAB, YWHAE]	GO_BiologicalProcess-GOA_09.02.2016_16h18	0.0054	1	0.039	1	[5, 6]	Group0	8.92019
GO:0048011	neurotrophin TRK receptor signaling pathway	38	[APH1A, IRAK1, LAMTOR3, MAGED1, NCAM1, NCSTN, NEFL, PIGU, PSEN2, PSMA1, PSMA3, PSMA4, PSMA5, PSMA6, PSMA7, PSMB1, PSMB2, PSMB3, PSMB4, PSMB5, PSMB7, PSMC1, PSMC2, PSMC4, PSMC5, PSMD12, PSMD14, PSMD2, PSMD3, PSMD8, RAF1, RHOA, RTN4, SORT1, SPNS1, UBB, YWHAB, YWHAE]	GO_BiologicalProcess-GOA_09.02.2016_16h18	0.0051	1	0.039	1	[6, 7, 8]	Group0	8.98345
GO:0007346	regulation of mitotic cell cycle	38	[CDC45, CDK1, CDK5RAP3, DDB1, DHDDS, DYNC1LI1, FANCI, HSPA2, IGF1R, MAD2L1, PHB2, PRKDC, PRMT5, PSMA1, PSMA3, PSMA4, PSMA5, PSMA6, PSMA7, PSMB1, PSMB2, PSMB3, PSMB4, PSMB5, PSMB7, PSMC1, PSMC2, PSMC4, PSMC5, PSMD12, PSMD14, PSMD2, PSMD3, PSMD8, SKP1, STK26, TRRAP, UBB]	GO_BiologicalProcess-GOA_09.02.2016_16h18	0.1	1	0.039	1	[4, 5]	Group0	7.27969
GO:0006979	response to oxidative stress	38	[AIFM1, ALDH3A2, ARL6IP5, ATP2A2, ATRN, CDK1, DHCR24, EEF2, FASN, GPX8, HMOX2, HSPA1A, HSPB1, HSPD1, HSPH1, MCL1, MIA3, MTCH1, NDUFB4, NDUFS2, NDUFS8, NME2, PIGU, PSEN1, PSMB5, PYCR2, ROMO1, RPS3, SELK, SLC25A24, STK26, STX2, STX4, TMEM161A, TXN, UBL4A, UBQLN1, VKORC1L1]	GO_BiologicalProcess-GOA_09.02.2016_16h18	0.011	1	0.078	1	[3]	Group114	8.59729
GO:0032147	activation of protein kinase activity	37	[CD81, CDK1, HACD3, IRAK1, LAMTOR3, NCAM1, NEFL, PIGU, PSEN1, PSMA1, PSMA3, PSMA4, PSMA5, PSMA6, PSMA7, PSMB1, PSMB2, PSMB3, PSMB4, PSMB5, PSMB7, PSMC1, PSMC2, PSMC4, PSMC5, PSMD12, PSMD14, PSMD2, PSMD3, PSMD8, PTPN1, RAF1, SPNS1, STK26, TXN, UBB, YWHAB]	GO_BiologicalProcess-GOA_09.02.2016_16h18	0.074	1	0.039	1	[7, 8, 9, 10, 11]	Group0	7.52033
GO:1901605	alpha-amino acid metabolic process	37	[ABHD12, ATP2B4, ATPIF1, CAD, CKB, COMT, CTPS1, DPAGT1, GCDH, GLUD1, GOLT1B, ICMT, LPCAT3, LPCAT4, MBOAT2, PHGDH, PRDX4, PTDSS1, PTDSS2, PYCR2, RPL17, RPL23, RPL38, RPS12, RPS16, RPS17, RPS2, RPS23, RPS25, RPS27, RPS3, RPS5, RPSA, SERINC1, SLC19A1, SLC1A3, SLC25A21]	GO_BiologicalProcess-GOA_09.02.2016_16h18	0.0016	1	0.0009	0.58	[4, 5, 7, 8]	Group155	9.58549
GO:0006818	hydrogen transport	37	[ATP1A1, ATP5A1, ATP5B, ATP5C1, ATP5D, ATP5EP2, ATP5F1, ATP5H, ATP5I, ATP5J, ATP5J2, ATP5L, ATP5O, ATP6AP1, ATP6V0A1, ATP6V0A2, ATP6V0D1, ATP6V1A, ATP6V1F, ATP6V1H, CHP1, COX15, COX4I1, COX5A, COX6C, COX7B, CYB5A, MFSD3, MON2, NDUFA4, NNT, SLC30A5, SLC33A1, STOML2, UQCR10, UQCRFS1, UQCRQ]	GO_BiologicalProcess-GOA_09.02.2016_16h18	2.2e-13	3.1e-10	4.9e-24	4.2e-21	[4, 5]	Group508	22.6994
GO:0016236	macroautophagy	37	[ATP1B1, ATPIF1, HAX1, HIST1H3A, HK2, LAMTOR1, LAMTOR3, NME2, NPC1, NUP93, PARL, PEX3, PI4K2A, PIK3R4, PSEN1, RAB1A, RNF5, RUVBL1, SCFD1, SLC1A3, SLC1A4, SLC25A19, SLC37A4, SPTLC1, SPTLC2, SREBF2, STOM, STX12, STX17, TOMM22, TOMM40, UBB, UBQLN1, UBQLN2, UBQLN4, VAMP7, VDAC1]	GO_BiologicalProcess-GOA_09.02.2016_16h18	0.00051	0.53	0.0093	1	[3]	Group1	10.1648
GO:0043065	positive regulation of apoptotic process	37	[AIFM1, APH1A, ARL6IP5, ATPIF1, BCAP31, C1QBP, DNAJA1, DNAJA3, FASN, HMGCR, HSPD1, IGF2R, ITGA6, ITGB1, ITM2C, MAGED1, MCL1, MTCH1, NCSTN, NDUFA13, PDCD6, PPP2R1A, PPP2R1B, PRKDC, PSEN1, PSEN2, PTRH2, RPS3, SORT1, UBB, VCP, YWHAB, YWHAE, YWHAG, YWHAH, YWHAQ, YWHAZ]	GO_BiologicalProcess-GOA_09.02.2016_16h18	0.79	1	1.1e-07	8.7e-05	[5, 6, 7]	Group118	5.86371
GO:0010942	positive regulation of cell death	37	[AIFM1, APH1A, ARL6IP5, ATPIF1, BCAP31, C1QBP, DNAJA1, DNAJA3, FASN, HMGCR, HSPD1, IGF2R, ITGA6, ITGB1, ITM2C, MAGED1, MCL1, MTCH1, NCSTN, NDUFA13, PDCD6, PPP2R1A, PPP2R1B, PRKDC, PSEN1, PSEN2, PTRH2, RPS3, SORT1, UBB, VCP, YWHAB, YWHAE, YWHAG, YWHAH, YWHAQ, YWHAZ]	GO_BiologicalProcess-GOA_09.02.2016_16h18	0.93	1	1.1e-07	8.7e-05	[3, 4, 5]	Group118	5.48148
GO:1903364	positive regulation of cellular protein catabolic process	37	[ATPIF1, BCAP31, CD81, CDK1, CDK5RAP3, DDRGK1, DNAJB2, KEAP1, PSEN1, PSMA1, PSMA3, PSMA4, PSMA5, PSMA6, PSMA7, PSMB1, PSMB2, PSMB3, PSMB4, PSMB5, PSMB7, PSMC1, PSMC2, PSMC4, PSMC5, PSMD12, PSMD14, PSMD2, PSMD3, PSMD8, SGTA, SKP1, UBB, UBQLN1, UBQLN2, UQCC2, VCP]	GO_BiologicalProcess-GOA_09.02.2016_16h18	2.9e-11	4e-08	0.039	1	[5, 6, 7, 8]	Group0	19.4737
GO:0031349	positive regulation of defense response	37	[C1QBP, CD47, GJA1, HSPA1A, HSPD1, IRAK1, MAVS, PIK3R4, PSMA1, PSMA3, PSMA4, PSMA5, PSMA6, PSMA7, PSMB1, PSMB2, PSMB3, PSMB4, PSMB5, PSMB7, PSMC1, PSMC2, PSMC4, PSMC5, PSMD12, PSMD14, PSMD2, PSMD3, PSMD8, RAF1, RPSA, SKP1, SLC25A6, UBB, UBQLN1, UNC93B1, VAMP7]	GO_BiologicalProcess-GOA_09.02.2016_16h18	0.03	1	0.039	1	[3, 4, 5, 6]	Group0	8.09628
GO:0043068	positive regulation of programmed cell death	37	[AIFM1, APH1A, ARL6IP5, ATPIF1, BCAP31, C1QBP, DNAJA1, DNAJA3, FASN, HMGCR, HSPD1, IGF2R, ITGA6, ITGB1, ITM2C, MAGED1, MCL1, MTCH1, NCSTN, NDUFA13, PDCD6, PPP2R1A, PPP2R1B, PRKDC, PSEN1, PSEN2, PTRH2, RPS3, SORT1, UBB, VCP, YWHAB, YWHAE, YWHAG, YWHAH, YWHAQ, YWHAZ]	GO_BiologicalProcess-GOA_09.02.2016_16h18	0.86	1	1.1e-07	8.7e-05	[4, 5, 6]	Group118	5.81761
GO:0051604	protein maturation	37	[ADAM10, AFG3L2, AIFM1, APH1A, ASPH, ATP6AP2, C1QBP, CPD, DHCR24, DNAJA3, FASN, GLG1, HSPD1, MTCH1, NCSTN, PARL, PDCD6, PHB, PHB2, PRDX4, PSEN1, PSEN2, PSMA7, RCE1, SEC11A, SPCS1, SPCS2, SPCS3, STOML2, TMEM208, TMEM59, TSPAN15, UBB, UQCRC2, VCP, WFS1, ZMPSTE24]	GO_BiologicalProcess-GOA_09.02.2016_16h18	0.0014	1	0.97	1	[4, 5]	Group653	9.71129
GO:0015992	proton transport	37	[ATP1A1, ATP5A1, ATP5B, ATP5C1, ATP5D, ATP5EP2, ATP5F1, ATP5H, ATP5I, ATP5J, ATP5J2, ATP5L, ATP5O, ATP6AP1, ATP6V0A1, ATP6V0A2, ATP6V0D1, ATP6V1A, ATP6V1F, ATP6V1H, CHP1, COX15, COX4I1, COX5A, COX6C, COX7B, CYB5A, MFSD3, MON2, NDUFA4, NNT, SLC30A5, SLC33A1, STOML2, UQCR10, UQCRFS1, UQCRQ]	GO_BiologicalProcess-GOA_09.02.2016_16h18	1.2e-13	1.7e-10	4.9e-24	4.2e-21	[5, 6, 7, 8]	Group508	23.125
GO:1903649	regulation of cytoplasmic transport	37	[AAAS, ACSL3, ASPH, ATPIF1, BCAP31, CDK1, CHP1, DERL2, EMD, HAX1, HSP90AB1, HUWE1, IPO5, JPH1, JUP, KEAP1, MAVS, PARL, PPM1B, PSMB7, PSMD8, RANGAP1, RHOA, RUVBL1, SCFD1, SPPL3, SREBF2, STX18, TMEM30A, TXN, UBAC2, UBE2G2, UBR5, VAMP4, VAMP7, XPO1, YIPF5]	GO_BiologicalProcess-GOA_09.02.2016_16h18	0.057	1	3.1e-09	2.4e-06	[5, 6]	Group103	7.64463
GO:0033157	regulation of intracellular protein transport	37	[ACSL3, ASPH, ATPIF1, B3GAT3, BCAP31, CDK1, CHP1, DERL2, EMD, HAX1, HSP90AB1, HUWE1, IPO5, JUP, KEAP1, MAVS, MYO1C, PARL, PPM1B, PSMB7, PSMD8, PTPN1, RANGAP1, RHOA, RUVBL1, SPPL3, SREBF2, STOM, TCAF1, TMEM30A, TXN, UBAC2, UBE2G2, UBR5, VAMP4, VAMP7, XPO1]	GO_BiologicalProcess-GOA_09.02.2016_16h18	0.0042	1	3.1e-09	2.4e-06	[5, 6, 7]	Group103	9.15842
GO:0019953	sexual reproduction	37	[AAAS, APOB, ATP2B4, BAG6, BCAP31, CCT3, CCT4, CCT7, CCT8, CDK1, CXADR, DHDDS, DNAJA1, DNAJC5, FANCD2, FASN, GTF2I, HSPA2, IGF2R, IGSF8, ITGB1, NDC1, NR2F1, PPP2R1A, PRDX4, QKI, RAD23B, RUVBL1, SGPL1, SLC4A2, SPNS1, STX2, TCP1, TMBIM6, TRIP13, UBAP2L, WRB]	GO_BiologicalProcess-GOA_09.02.2016_16h18	0.14	1	0.17	1	[2, 3, 4]	Group183	4.48485
GO:0048010	vascular endothelial growth factor receptor signaling pathway	37	[ACTB, HSP90AA1, HSPB1, ITGA5, JUP, LAMTOR3, MIA3, NCAM1, NEFL, PDCD6, PSMA1, PSMA3, PSMA4, PSMA5, PSMA6, PSMA7, PSMB1, PSMB2, PSMB3, PSMB4, PSMB5, PSMB7, PSMC1, PSMC2, PSMC4, PSMC5, PSMD12, PSMD14, PSMD2, PSMD3, PSMD8, PTPN1, RAF1, RHOA, SPNS1, UBB, YWHAB]	GO_BiologicalProcess-GOA_09.02.2016_16h18	2e-05	0.023	0.039	1	[7, 8]	Group0	11.7834
GO:0002429	immune response-activating cell surface receptor signaling pathway	36	[ACTB, HSP90AA1, HSP90AB1, MYO1C, PLD2, PSEN1, PSEN2, PSMA1, PSMA3, PSMA4, PSMA5, PSMA6, PSMA7, PSMB1, PSMB2, PSMB3, PSMB4, PSMB5, PSMB7, PSMC1, PSMC2, PSMC4, PSMC5, PSMD12, PSMD14, PSMD2, PSMD3, PSMD8, RAF1, SKP1, SLC25A3, SLC39A10, SPNS1, SPPL3, STOML2, UBB]	GO_BiologicalProcess-GOA_09.02.2016_16h18	0.0038	1	0.039	1	[4, 6, 7, 8]	Group0	9.18367
GO:1903322	positive regulation of protein modification by small protein conjugation or removal	36	[CDK1, CDK5RAP3, DERL1, DNAJA3, DNAJB2, FANCI, HSPA5, MIA3, MYO1C, PSMA1, PSMA3, PSMA4, PSMA5, PSMA6, PSMA7, PSMB1, PSMB2, PSMB3, PSMB4, PSMB5, PSMB7, PSMC1, PSMC2, PSMC4, PSMC5, PSMD12, PSMD14, PSMD2, PSMD3, PSMD8, SKP1, TOLLIP, UBB, UBQLN1, VCP, WFS1]	GO_BiologicalProcess-GOA_09.02.2016_16h18	8.2e-10	1.1e-06	0.039	1	[6, 7, 8, 9]	Group0	17.734
GO:0051259	protein oligomerization	36	[ACACA, AMFR, ATL3, ATPIF1, ATXN10, CHP1, CPT1A, DERL1, DPAGT1, FASN, GJA1, HIST1H3A, HM13, HMGCR, IGF1R, IRAK1, JUP, KCTD5, KEAP1, NME2, OXA1L, PFKL, RRM2, SEPT11, SLC1A1, SOAT1, STOM, STOML2, STX2, STXBP3, TMED10, TMEM120A, TMEM120B, TNPO1, VCP, YWHAB]	GO_BiologicalProcess-GOA_09.02.2016_16h18	0.067	1	0.067	1	[5, 6]	Group334	7.62712
GO:0051046	regulation of secretion	36	[ACSL3, ACSL4, ATP2A2, ATP6AP1, CD276, COMT, CPT1A, DNAJC5, GJA1, GLUD1, HADHA, HMGCR, MCU, NCAM1, NSF, PFKL, PPIA, RHBDD3, SEC11A, SLC16A1, SLC25A4, SLC25A5, SLC25A6, SLC2A1, SPCS1, SPCS2, SPCS3, STX4, STXBP3, TARDBP, TMBIM6, UQCC2, VAMP3, VAMP7, VPS4A, WLS]	GO_BiologicalProcess-GOA_09.02.2016_16h18	0.37	1	0.077	1	[4, 5, 6]	Group247	4.83221
GO:0098602	single organism cell adhesion	36	[ACTB, ADGRV1, C1QBP, CD151, CD276, CD47, CLPTM1, CTPS1, CXADR, DDOST, DNAJA3, DNAJB6, DSG2, DSP, EFNB1, FASN, HLA-A, HSPB1, HSPD1, HSPH1, ITGA5, ITGA6, ITGB1, JUP, NCAM1, NCSTN, PRKDC, PSEN1, PSEN2, RAB1A, RPSA, SPNS1, STOML2, STXBP3, VAMP3, VMP1]	GO_BiologicalProcess-GOA_09.02.2016_16h18	0.09	1	0.13	1	[2, 3]	Group204	4.30622
GO:0099536	synaptic signaling	36	[ATP2A2, ATP2B4, BSN, CLCN3, CNP, COMT, DNAJC5, GNAI3, GNB1, GNB2, HSPA8, NEFL, NPTN, NSF, PSEN1, PSEN2, PXMP2, RAB8A, RAF1, SLC12A6, SLC12A7, SLC1A1, SLC1A3, SLC1A4, SLC29A1, SLC38A1, SLC38A2, SLITRK5, SNAP23, SNAP47, STX2, STX4, SYNGR1, VDAC1, YWHAG, YWHAH]	GO_BiologicalProcess-GOA_09.02.2016_16h18	0.29	1	0.14	1	[4, 5]	Group255	4.75561
GO:0007268	synaptic transmission	36	[ATP2A2, ATP2B4, BSN, CLCN3, CNP, COMT, DNAJC5, GNAI3, GNB1, GNB2, HSPA8, NEFL, NPTN, NSF, PSEN1, PSEN2, PXMP2, RAB8A, RAF1, SLC12A6, SLC12A7, SLC1A1, SLC1A3, SLC1A4, SLC29A1, SLC38A1, SLC38A2, SLITRK5, SNAP23, SNAP47, STX2, STX4, SYNGR1, VDAC1, YWHAG, YWHAH]	GO_BiologicalProcess-GOA_09.02.2016_16h18	0.29	1	0.14	1	[6, 7]	Group255	4.75561
GO:0099537	trans-synaptic signaling	36	[ATP2A2, ATP2B4, BSN, CLCN3, CNP, COMT, DNAJC5, GNAI3, GNB1, GNB2, HSPA8, NEFL, NPTN, NSF, PSEN1, PSEN2, PXMP2, RAB8A, RAF1, SLC12A6, SLC12A7, SLC1A1, SLC1A3, SLC1A4, SLC29A1, SLC38A1, SLC38A2, SLITRK5, SNAP23, SNAP47, STX2, STX4, SYNGR1, VDAC1, YWHAG, YWHAH]	GO_BiologicalProcess-GOA_09.02.2016_16h18	0.29	1	0.14	1	[5, 6]	Group255	4.75561
GO:0046394	carboxylic acid biosynthetic process	35	[ABCD3, ACACA, ACLY, ACOT8, ACSL3, ATP2B4, ATPIF1, CAD, CHST14, DEGS1, DPAGT1, ELOVL1, ERLIN2, FADS1, FASN, GGT7, GLUD1, GOLT1B, HACD2, HACD3, HSD17B12, MSMO1, NDUFAB1, PCCB, PHGDH, PKM, PYCR2, QKI, RDH10, SC5D, SCAP, SCD, SCD5, SLC1A3, TECR]	GO_BiologicalProcess-GOA_09.02.2016_16h18	0.00046	0.48	1.9e-22	1.6e-19	[5, 6, 7]	Group181	10.4167
GO:0044843	cell cycle G1/S phase transition	35	[ATP2B4, CDC45, CDK1, ITGB1, MCM3, MCM4, MCM7, PCNA, PHB2, PPP6C, PRKDC, PSMA1, PSMA3, PSMA4, PSMA5, PSMA6, PSMA7, PSMB1, PSMB2, PSMB3, PSMB4, PSMB5, PSMB7, PSMC1, PSMC2, PSMC4, PSMC5, PSMD12, PSMD14, PSMD2, PSMD3, PSMD8, RRM2, SKP1, UBB]	GO_BiologicalProcess-GOA_09.02.2016_16h18	6.6e-06	0.0077	0.039	1	[5, 6]	Group0	12.8676
GO:0006897	endocytosis	35	[ACTB, ALB, APOB, ATP6V1H, ATP9A, CANX, CD47, CD81, CLCN3, DNAJC5, ESYT2, GPR107, HSP90AA1, HSP90AB1, HSPH1, IGF2R, ITGB1, LMAN2, LRP1, M6PR, MYO1C, NME1, NPC1, PLD2, PTPN1, RAB14, RAB1A, RPSA, SCFD1, SORT1, SYNJ2BP, TFRC, UBQLN2, UNC45A, VAMP7]	GO_BiologicalProcess-GOA_09.02.2016_16h18	0.45	1	9.5e-06	0.0069	[5]	Group696	4.96454
GO:0038093	Fc receptor signaling pathway	35	[ACTB, HSP90AA1, HSP90AB1, LAMTOR3, MYO1C, NCAM1, NEFL, PIGU, PLD2, PSMA1, PSMA3, PSMA4, PSMA5, PSMA6, PSMA7, PSMB1, PSMB2, PSMB3, PSMB4, PSMB5, PSMB7, PSMC1, PSMC2, PSMC4, PSMC5, PSMD12, PSMD14, PSMD2, PSMD3, PSMD8, RAF1, SKP1, SPNS1, UBB, YWHAB]	GO_BiologicalProcess-GOA_09.02.2016_16h18	0.017	1	0.039	1	[6, 7]	Group0	8.41346
GO:0006643	membrane lipid metabolic process	35	[AGK, ALDH3A2, ALG5, CERS1, CERS2, CERS4, CERS5, CERS6, CLN6, DEGS1, DPM1, ELOVL1, GLA, GPAA1, HACD2, KDSR, MTCH1, PIGG, PIGK, PIGN, PIGO, PIGS, PIGT, PIGU, PIGW, PPP2R1A, SERINC1, SGPL1, SGPP1, SMPD4, SPTLC1, SPTLC2, UGT8, VAPA, VAPB]	GO_BiologicalProcess-GOA_09.02.2016_16h18	2.3e-09	3.1e-06	1.7e-07	0.00013	[4, 5]	Group232	17.4129
GO:0051129	negative regulation of cellular component organization	35	[DHDDS, DNAJB1, DNAJB2, DNAJB6, DYNC1LI1, HSPA1A, HSPA2, HSPA8, ITGB1, ITM2C, LRP1, MAD2L1, NCAPG, NUBP2, PARL, PSEN1, PSEN2, PTRH2, PXMP2, RAF1, RHOA, RTN4, SCFD1, SET, SLC25A5, SLC35F6, SPG20, TET1, TMEM59, UBQLN1, UBQLN2, UBQLN4, UBR5, VDAC2, YWHAH]	GO_BiologicalProcess-GOA_09.02.2016_16h18	0.67	1	0.094	1	[3, 4, 5]	Group290	5.16224
GO:0016053	organic acid biosynthetic process	35	[ABCD3, ACACA, ACLY, ACOT8, ACSL3, ATP2B4, ATPIF1, CAD, CHST14, DEGS1, DPAGT1, ELOVL1, ERLIN2, FADS1, FASN, GGT7, GLUD1, GOLT1B, HACD2, HACD3, HSD17B12, MSMO1, NDUFAB1, PCCB, PHGDH, PKM, PYCR2, QKI, RDH10, SC5D, SCAP, SCD, SCD5, SLC1A3, TECR]	GO_BiologicalProcess-GOA_09.02.2016_16h18	0.00046	0.48	1.9e-22	1.6e-19	[4, 5]	Group181	10.4167
GO:1901617	organic hydroxy compound biosynthetic process	35	[ACLY, ACOT8, ACSL3, APOB, CDS1, CEPT1, CHPT1, CYB5R3, CYP51A1, DHCR24, DHCR7, DPAGT1, EBP, ERLIN2, FDFT1, GOLT1B, GPAT4, HMGCR, IMPAD1, LBR, LMBR1, LPCAT1, LPCAT2, MSMO1, NSDHL, POR, SC5D, SCAP, SLC44A1, SLC44A2, SPTLC1, SPTLC2, SQLE, UBL4A, VDAC2]	GO_BiologicalProcess-GOA_09.02.2016_16h18	1.6e-06	0.0019	1.9e-22	1.6e-19	[4]	Group181	13.5659
GO:1903052	positive regulation of proteolysis involved in cellular protein catabolic process	35	[ATPIF1, BCAP31, CDK1, CDK5RAP3, DDRGK1, DNAJB2, KEAP1, PSEN1, PSMA1, PSMA3, PSMA4, PSMA5, PSMA6, PSMA7, PSMB1, PSMB2, PSMB3, PSMB4, PSMB5, PSMB7, PSMC1, PSMC2, PSMC4, PSMC5, PSMD12, PSMD14, PSMD2, PSMD3, PSMD8, SGTA, SKP1, UBB, UBQLN1, UBQLN2, VCP]	GO_BiologicalProcess-GOA_09.02.2016_16h18	4.5e-11	6.2e-08	0.039	1	[6, 7, 8, 9]	Group0	20
GO:2001233	regulation of apoptotic signaling pathway	35	[ATPIF1, BCAP31, FASN, HSPA1A, HSPB1, HSPH1, ITGA6, ITM2C, MAGED1, MCL1, NDUFA13, NDUFS3, PARL, PPP2R1A, PPP2R1B, PSEN1, PSEN2, PTPN1, RAF1, RPS3, SLC25A5, SLC35F6, STX4, TMBIM6, TMEM161A, UBB, UBQLN1, VDAC2, WFS1, YWHAB, YWHAE, YWHAG, YWHAH, YWHAQ, YWHAZ]	GO_BiologicalProcess-GOA_09.02.2016_16h18	0.024	1	1.1e-07	8.7e-05	[4, 5, 6, 7]	Group118	8.23529
GO:0023061	signal release	35	[ATP2A2, CPT1A, DNAJC5, GJA1, GLUD1, HADHA, HMGCR, HSPA8, MCU, PFKL, PSEN1, RAB1A, RAF1, SEC11A, SLC16A1, SLC1A1, SLC1A3, SLC25A4, SLC25A5, SLC25A6, SLC2A1, SLC38A2, SNAP23, SNAP47, SPCS1, SPCS2, SPCS3, STX2, STX4, STXBP3, TARDBP, UQCC2, VAMP3, VAMP7, WLS]	GO_BiologicalProcess-GOA_09.02.2016_16h18	0.13	1	0.077	1	[4, 5, 6, 7]	Group247	7.29167
GO:0046165	alcohol biosynthetic process	34	[ACLY, ACSL3, APOB, CDS1, CEPT1, CHPT1, CYB5R3, CYP51A1, DHCR24, DHCR7, DPAGT1, EBP, ERLIN2, FDFT1, GOLT1B, GPAT4, HMGCR, IMPAD1, LBR, LMBR1, LPCAT1, LPCAT2, MSMO1, NSDHL, POR, SC5D, SCAP, SLC44A1, SLC44A2, SPTLC1, SPTLC2, SQLE, UBL4A, VDAC2]	GO_BiologicalProcess-GOA_09.02.2016_16h18	1.6e-10	2.2e-07	1.9e-22	1.6e-19	[5]	Group181	19.5402
GO:0072507	divalent inorganic cation homeostasis	34	[ASPH, ATP13A1, ATP13A3, ATP1B1, ATP2A2, ATP2B1, ATP2B4, ATP2C1, BCAP31, CCDC47, GJA1, GNB1, GTF2I, IMMT, ITGB1, JPH1, MCU, NPTN, PSEN1, PSEN2, PTRH2, SLC30A5, SLC30A7, SLC37A4, SLC39A10, SLC39A14, SLC39A7, SPPL3, STOML2, SV2A, TMBIM6, TMEM165, VAPB, WFS1]	GO_BiologicalProcess-GOA_09.02.2016_16h18	0.056	1	5.1e-06	0.0037	[7]	Group363	7.87037
GO:0036503	ERAD pathway	34	[AMFR, AUP1, BAG6, BCAP31, CCDC47, DERL1, DERL2, DNAJB2, ERLIN2, FAF2, GET4, HM13, HSPA5, MAN1B1, MARCH6, PSMC1, PSMC2, PSMC4, PSMC5, RNF185, RNF5, SEC61B, SEL1L, SGTA, STT3B, TMEM259, TMUB1, UBAC2, UBE2G2, UBQLN1, UBQLN2, UBXN4, VCP, WFS1]	GO_BiologicalProcess-GOA_09.02.2016_16h18	1.9e-20	2.9e-17	0.52	1	[3, 4, 5, 6]	Group132	39.0805
GO:0045321	leukocyte activation	34	[ADAM10, ATP11C, CD151, CD276, CD47, CD81, CLPTM1, CTPS1, CXADR, DDOST, DNAJA3, EFNB1, FASN, HLA-A, HSPD1, HSPH1, ITGB1, LRRC8A, NCSTN, PRKDC, PSEN1, PSEN2, RHBDD3, RPSA, SLC39A10, SLC7A2, SNAP23, SPNS1, STOML2, STX4, STXBP3, TOLLIP, VAMP3, VAMP7]	GO_BiologicalProcess-GOA_09.02.2016_16h18	0.072	1	0.17	1	[2, 4]	Group17	4.21836
GO:1901293	nucleoside phosphate biosynthetic process	34	[ACACA, ATP5A1, ATP5B, ATP5C1, ATP5D, ATP5EP2, ATP5F1, ATP5H, ATP5I, ATP5J, ATP5J2, ATP5L, ATP5O, ATP6V0A1, ATP6V0A2, CAD, CTPS1, DCAKD, GNAI3, MON2, NME1, NME2, NME3, PKM, PTRH2, RAF1, RRM2, SLC25A13, SLC35B2, STOML2, UCK2, UMPS, VCP, WFS1]	GO_BiologicalProcess-GOA_09.02.2016_16h18	0.0012	1	9.8e-16	8e-13	[4, 5, 6, 7]	Group490	10
GO:0009165	nucleotide biosynthetic process	34	[ACACA, ATP5A1, ATP5B, ATP5C1, ATP5D, ATP5EP2, ATP5F1, ATP5H, ATP5I, ATP5J, ATP5J2, ATP5L, ATP5O, ATP6V0A1, ATP6V0A2, CAD, CTPS1, DCAKD, GNAI3, MON2, NME1, NME2, NME3, PKM, PTRH2, RAF1, RRM2, SLC25A13, SLC35B2, STOML2, UCK2, UMPS, VCP, WFS1]	GO_BiologicalProcess-GOA_09.02.2016_16h18	0.001	1	9.8e-16	8e-13	[5, 6, 7, 8]	Group490	10.1493
GO:0048285	organelle fission	34	[ACOT8, BAG6, CDK1, DCTN1, DHDDS, DYNC1LI1, FANCD2, HSPA2, IGF1R, KPNB1, MAD2L1, MAPRE2, NCAPG, NCAPG2, NDC1, PDS5A, PHB2, PPP2R1A, PRMT5, RAN, REEP4, RHOA, RPS3, RUVBL1, SLC25A46, SMC2, SMC3, SMC4, TRIP13, TTN, TUBGCP2, TUBGCP4, UBB, VPS4A]	GO_BiologicalProcess-GOA_09.02.2016_16h18	0.86	1	0.7	1	[4]	Group337	5.41401
GO:0051222	positive regulation of protein transport	34	[ACSL3, ASPH, B3GAT3, BCAP31, CD276, CDK1, CHP1, DNAJC5, EMD, GJA1, GLUD1, HSP90AB1, HUWE1, IPO5, JUP, LRP1, MAVS, MCU, MYO1C, PPIA, PSMB7, PSMD8, RHOA, RUVBL1, SPPL3, SREBF2, STOM, STX4, TARDBP, TCAF1, TMEM30A, UBR5, VAMP3, WLS]	GO_BiologicalProcess-GOA_09.02.2016_16h18	0.19	1	3.1e-09	2.4e-06	[3, 4, 5, 6, 7]	Group103	7.05394
GO:0016485	protein processing	34	[ADAM10, AFG3L2, AIFM1, APH1A, ASPH, ATP6AP2, C1QBP, CPD, DHCR24, DNAJA3, FASN, GLG1, HSPD1, MTCH1, NCSTN, PARL, PDCD6, PHB, PHB2, PSEN1, PSEN2, PSMA7, RCE1, SEC11A, SPCS1, SPCS2, SPCS3, STOML2, TMEM208, TMEM59, UBB, UQCRC2, VCP, ZMPSTE24]	GO_BiologicalProcess-GOA_09.02.2016_16h18	0.0033	1	0.97	1	[5, 6]	Group653	9.55056
GO:1901987	regulation of cell cycle phase transition	34	[ATP2B4, CDC45, CDK1, CDK5RAP3, DDB1, DYNC1LI1, FANCI, HSPA2, MAD2L1, PHB2, PRKDC, PSMA1, PSMA3, PSMA4, PSMA5, PSMA6, PSMA7, PSMB1, PSMB2, PSMB3, PSMB4, PSMB5, PSMB7, PSMC1, PSMC2, PSMC4, PSMC5, PSMD12, PSMD14, PSMD2, PSMD3, PSMD8, SKP1, UBB]	GO_BiologicalProcess-GOA_09.02.2016_16h18	0.00015	0.16	0.039	1	[5, 6]	Group0	11.1111
GO:0043488	regulation of mRNA stability	34	[HSPA1A, HSPA8, HSPB1, PSMA1, PSMA3, PSMA4, PSMA5, PSMA6, PSMA7, PSMB1, PSMB2, PSMB3, PSMB4, PSMB5, PSMB7, PSMC1, PSMC2, PSMC4, PSMC5, PSMD12, PSMD14, PSMD2, PSMD3, PSMD8, QKI, SERBP1, SET, TARDBP, TNPO1, UBB, XPO1, YTHDF2, YWHAB, YWHAZ]	GO_BiologicalProcess-GOA_09.02.2016_16h18	2.1e-13	3e-10	0.039	1	[4, 7, 8]	Group0	24.4604
GO:0043487	regulation of RNA stability	34	[HSPA1A, HSPA8, HSPB1, PSMA1, PSMA3, PSMA4, PSMA5, PSMA6, PSMA7, PSMB1, PSMB2, PSMB3, PSMB4, PSMB5, PSMB7, PSMC1, PSMC2, PSMC4, PSMC5, PSMD12, PSMD14, PSMD2, PSMD3, PSMD8, QKI, SERBP1, SET, TARDBP, TNPO1, UBB, XPO1, YTHDF2, YWHAB, YWHAZ]	GO_BiologicalProcess-GOA_09.02.2016_16h18	5e-13	7.2e-10	0.039	1	[3, 6, 7]	Group0	23.7762
GO:0046390	ribose phosphate biosynthetic process	34	[ACACA, ATP5A1, ATP5B, ATP5C1, ATP5D, ATP5EP2, ATP5F1, ATP5H, ATP5I, ATP5J, ATP5J2, ATP5L, ATP5O, ATP6V0A1, ATP6V0A2, CAD, CTPS1, DCAKD, GNAI3, MON2, NME1, NME2, NME3, PKM, PTRH2, RAF1, SLC25A13, SLC35B2, STOML2, UBL4A, UCK2, UMPS, VCP, WFS1]	GO_BiologicalProcess-GOA_09.02.2016_16h18	4.9e-05	0.055	9.8e-16	8e-13	[5, 6]	Group490	11.7647
GO:0008202	steroid metabolic process	34	[ACLY, ACOT8, ALB, APOB, ATP1A1, CLN6, COMT, CYB5R3, CYP51A1, DHCR24, DHCR7, EBP, ERLIN2, FDFT1, HMGCR, HSD17B11, HSD17B12, LAMTOR1, LBR, LMBR1, MSMO1, NPC1, NSDHL, POR, SC5D, SCAP, SGPL1, SLC37A4, SOAT1, SQLE, SREBF2, UBL4A, VDAC2, YWHAH]	GO_BiologicalProcess-GOA_09.02.2016_16h18	0.00028	0.29	4.5e-17	3.8e-14	[4]	Group341	10.828
GO:0016055	Wnt signaling pathway	34	[ATP6AP2, DDB1, EMD, JUP, LRP1, PPP2R1A, PSEN1, PSMA1, PSMA3, PSMA4, PSMA5, PSMA6, PSMA7, PSMB1, PSMB2, PSMB3, PSMB4, PSMB5, PSMB7, PSMC1, PSMC2, PSMC4, PSMC5, PSMD12, PSMD14, PSMD2, PSMD3, PSMD8, PTK7, RHOA, SPNS1, UBB, UBR5, WLS]	GO_BiologicalProcess-GOA_09.02.2016_16h18	0.15	1	0.039	1	[5, 6]	Group0	7.20339
GO:0002218	activation of innate immune response	33	[C1QBP, HSPA1A, HSPD1, IRAK1, MAVS, PIK3R4, PSMA1, PSMA3, PSMA4, PSMA5, PSMA6, PSMA7, PSMB1, PSMB2, PSMB3, PSMB4, PSMB5, PSMB7, PSMC1, PSMC2, PSMC4, PSMC5, PSMD12, PSMD14, PSMD2, PSMD3, PSMD8, RAF1, RPSA, SKP1, UBB, UBQLN1, UNC93B1]	GO_BiologicalProcess-GOA_09.02.2016_16h18	0.00034	0.36	0.039	1	[3, 5, 6, 7, 8]	Group0	10.8911
GO:0048002	antigen processing and presentation of peptide antigen	33	[BCAP31, CANX, DCTN1, HLA-A, HLA-B, HLA-C, LNPEP, PSMA1, PSMA3, PSMA4, PSMA5, PSMA6, PSMA7, PSMB1, PSMB2, PSMB3, PSMB4, PSMB5, PSMB7, PSMC1, PSMC2, PSMC4, PSMC5, PSMD12, PSMD14, PSMD2, PSMD3, PSMD8, SEC61A1, SEC61A2, SEC61B, UBB, UNC93B1]	GO_BiologicalProcess-GOA_09.02.2016_16h18	2.9e-08	3.8e-05	0.039	1	[3]	Group0	16.4179
GO:0072503	cellular divalent inorganic cation homeostasis	33	[ASPH, ATP13A1, ATP13A3, ATP1B1, ATP2A2, ATP2B1, ATP2B4, ATP2C1, BCAP31, GJA1, GNB1, GTF2I, IMMT, ITGB1, JPH1, MCU, NPTN, PSEN1, PSEN2, PTRH2, SLC30A5, SLC30A7, SLC37A4, SLC39A10, SLC39A14, SLC39A7, SPPL3, STOML2, SV2A, TMBIM6, TMEM165, VAPB, WFS1]	GO_BiologicalProcess-GOA_09.02.2016_16h18	0.05	1	5.1e-06	0.0037	[7, 8]	Group363	7.99031
GO:0006575	cellular modified amino acid metabolic process	33	[ABHD12, ATP2B4, ATPIF1, CKB, COMT, EEF1G, FASN, GGT7, ICMT, LPCAT3, LPCAT4, MAT2A, MBOAT2, PRDX4, PTDSS1, PTDSS2, RPL17, RPL23, RPL38, RPS12, RPS16, RPS17, RPS2, RPS23, RPS25, RPS27, RPS3, RPS5, RPSA, SERINC1, SLC19A1, SLC5A6, UBL4A]	GO_BiologicalProcess-GOA_09.02.2016_16h18	0.0032	1	0.0009	0.58	[3, 4]	Group155	9.48276
GO:0007173	epidermal growth factor receptor signaling pathway	33	[ADAM10, CAMLG, LAMTOR3, NCAM1, NEFL, PIGU, PSEN1, PSEN2, PSMA1, PSMA3, PSMA4, PSMA5, PSMA6, PSMA7, PSMB1, PSMB2, PSMB3, PSMB4, PSMB5, PSMB7, PSMC1, PSMC2, PSMC4, PSMC5, PSMD12, PSMD14, PSMD2, PSMD3, PSMD8, RAF1, SPNS1, UBB, YWHAB]	GO_BiologicalProcess-GOA_09.02.2016_16h18	0.012	1	0.039	1	[8, 9]	Group0	8.70712
GO:0038127	ERBB signaling pathway	33	[ADAM10, CAMLG, LAMTOR3, NCAM1, NEFL, PIGU, PSEN1, PSEN2, PSMA1, PSMA3, PSMA4, PSMA5, PSMA6, PSMA7, PSMB1, PSMB2, PSMB3, PSMB4, PSMB5, PSMB7, PSMC1, PSMC2, PSMC4, PSMC5, PSMD12, PSMD14, PSMD2, PSMD3, PSMD8, RAF1, SPNS1, UBB, YWHAB]	GO_BiologicalProcess-GOA_09.02.2016_16h18	0.018	1	0.039	1	[7, 8]	Group0	8.54922
GO:0000082	G1/S transition of mitotic cell cycle	33	[CDC45, CDK1, ITGB1, MCM3, MCM4, MCM7, PCNA, PPP6C, PRKDC, PSMA1, PSMA3, PSMA4, PSMA5, PSMA6, PSMA7, PSMB1, PSMB2, PSMB3, PSMB4, PSMB5, PSMB7, PSMC1, PSMC2, PSMC4, PSMC5, PSMD12, PSMD14, PSMD2, PSMD3, PSMD8, RRM2, SKP1, UBB]	GO_BiologicalProcess-GOA_09.02.2016_16h18	1.7e-05	0.02	0.039	1	[6, 7]	Group0	12.5475
GO:1902600	hydrogen ion transmembrane transport	33	[ATP1A1, ATP5A1, ATP5B, ATP5C1, ATP5D, ATP5EP2, ATP5F1, ATP5H, ATP5I, ATP5J, ATP5J2, ATP5L, ATP5O, ATP6AP1, ATP6V0A1, ATP6V0A2, ATP6V0D1, ATP6V1A, ATP6V1F, ATP6V1H, COX15, COX4I1, COX5A, COX6C, COX7B, CYB5A, MON2, NDUFA4, NNT, STOML2, UQCR10, UQCRFS1, UQCRQ]	GO_BiologicalProcess-GOA_09.02.2016_16h18	5.5e-15	8e-12	4.9e-24	4.2e-21	[6, 7, 8, 9]	Group508	28.2051
GO:0002758	innate immune response-activating signal transduction	33	[C1QBP, HSPA1A, HSPD1, IRAK1, MAVS, PIK3R4, PSMA1, PSMA3, PSMA4, PSMA5, PSMA6, PSMA7, PSMB1, PSMB2, PSMB3, PSMB4, PSMB5, PSMB7, PSMC1, PSMC2, PSMC4, PSMC5, PSMD12, PSMD14, PSMD2, PSMD3, PSMD8, RAF1, RPSA, SKP1, UBB, UBQLN1, UNC93B1]	GO_BiologicalProcess-GOA_09.02.2016_16h18	0.00019	0.2	0.039	1	[4, 6, 7, 8, 9]	Group0	11.1111
GO:0010876	lipid localization	33	[ABCC4, ABCD3, ACACA, ACSL3, ACSL4, ALB, APOB, APOO, ATP11C, ATP8B2, ATP9A, CPT1A, DGAT1, ESYT1, ESYT2, GCN1, LAMTOR1, LRP1, MTCH1, NPC1, RFT1, RPSA, SIGMAR1, SLC27A4, SOAT1, SPNS1, SREBF2, STOML2, STX12, TMEM30A, TNPO1, VAMP7, VPS4A]	GO_BiologicalProcess-GOA_09.02.2016_16h18	0.0084	1	0.022	1	[3]	Group687	8.94309
GO:0016071	mRNA metabolic process	33	[AAR2, C1QBP, DDX6, FASTKD5, HNRNPF, HNRNPH1, HSPA1A, HSPA8, PELO, PPP2R1A, PRMT5, PRPF6, QKI, RBFOX2, RDH14, RNGTT, RPL17, RPL23, RPL38, RPS12, RPS16, RPS17, RPS2, RPS23, RPS25, RPS27, RPS3, RPS5, RPSA, SNRPD3, TARDBP, TMBIM6, WDR77]	GO_BiologicalProcess-GOA_09.02.2016_16h18	0.54	1	0.0009	0.58	[5, 6, 7]	Group155	5.04587
GO:0051170	nuclear import	33	[CDK1, CHP1, CSE1L, EMD, HSP90AB1, IPO4, IPO5, IPO7, IPO8, IPO9, JUP, KEAP1, KPNA2, KPNB1, MAVS, NUP107, NUP133, NUP205, NUP93, NUP98, PHB2, PPM1B, RAN, RANBP2, RHOA, RPL17, RPL23, SEC61B, SPPL3, TNPO1, TNPO3, TXN, UBR5]	GO_BiologicalProcess-GOA_09.02.2016_16h18	0.00021	0.22	3.1e-09	2.4e-06	[7]	Group103	11.0368
GO:0045089	positive regulation of innate immune response	33	[C1QBP, HSPA1A, HSPD1, IRAK1, MAVS, PIK3R4, PSMA1, PSMA3, PSMA4, PSMA5, PSMA6, PSMA7, PSMB1, PSMB2, PSMB3, PSMB4, PSMB5, PSMB7, PSMC1, PSMC2, PSMC4, PSMC5, PSMD12, PSMD14, PSMD2, PSMD3, PSMD8, RAF1, RPSA, SKP1, UBB, UBQLN1, UNC93B1]	GO_BiologicalProcess-GOA_09.02.2016_16h18	0.0045	1	0.039	1	[4, 5, 6, 7]	Group0	9.42857
GO:0031398	positive regulation of protein ubiquitination	33	[CDK1, CDK5RAP3, DERL1, DNAJA3, DNAJB2, FANCI, HSPA5, MYO1C, PSMA1, PSMA3, PSMA4, PSMA5, PSMA6, PSMA7, PSMB1, PSMB2, PSMB3, PSMB4, PSMB5, PSMB7, PSMC1, PSMC2, PSMC4, PSMC5, PSMD12, PSMD14, PSMD2, PSMD3, PSMD8, SKP1, UBB, UBQLN1, WFS1]	GO_BiologicalProcess-GOA_09.02.2016_16h18	5.4e-09	7.1e-06	0.039	1	[7, 8, 9, 10, 11]	Group0	17.5532
GO:0006606	protein import into nucleus	33	[CDK1, CHP1, CSE1L, EMD, HSP90AB1, IPO4, IPO5, IPO7, IPO8, IPO9, JUP, KEAP1, KPNA2, KPNB1, MAVS, NUP107, NUP133, NUP205, NUP93, NUP98, PHB2, PPM1B, RAN, RANBP2, RHOA, RPL17, RPL23, SEC61B, SPPL3, TNPO1, TNPO3, TXN, UBR5]	GO_BiologicalProcess-GOA_09.02.2016_16h18	0.00017	0.18	3.1e-09	2.4e-06	[4, 5, 6, 7, 8, 9]	Group103	11.2245
GO:0070585	protein localization to mitochondrion	33	[AFG3L2, ATPIF1, DNAJA1, DNAJC19, HAX1, HK2, HSP90AA1, HSPA4, HSPA9, HSPH1, HUWE1, MTCH2, MTX1, NDUFA13, PAM16, PARL, PSMB7, PSMD8, RUVBL1, SAMM50, SLC25A6, SREBF2, TIMM17B, TIMM23, TIMM50, TOMM22, TOMM40, YWHAB, YWHAE, YWHAG, YWHAH, YWHAQ, YWHAZ]	GO_BiologicalProcess-GOA_09.02.2016_16h18	1.1e-07	0.00014	2.1e-18	1.7e-15	[6]	Group399	15.566
GO:0044744	protein targeting to nucleus	33	[CDK1, CHP1, CSE1L, EMD, HSP90AB1, IPO4, IPO5, IPO7, IPO8, IPO9, JUP, KEAP1, KPNA2, KPNB1, MAVS, NUP107, NUP133, NUP205, NUP93, NUP98, PHB2, PPM1B, RAN, RANBP2, RHOA, RPL17, RPL23, SEC61B, SPPL3, TNPO1, TNPO3, TXN, UBR5]	GO_BiologicalProcess-GOA_09.02.2016_16h18	0.00017	0.18	3.1e-09	2.4e-06	[4, 5, 6, 7, 8]	Group103	11.2245
GO:0042787	protein ubiquitination involved in ubiquitin-dependent protein catabolic process	33	[AMFR, CDK1, CDK5RAP3, DDB1, HUWE1, KEAP1, PSEN1, PSMA1, PSMA3, PSMA4, PSMA5, PSMA6, PSMA7, PSMB1, PSMB2, PSMB3, PSMB4, PSMB5, PSMB7, PSMC1, PSMC2, PSMC4, PSMC5, PSMD12, PSMD14, PSMD2, PSMD3, PSMD8, SKP1, TCEB1, UBB, UBE3C, UBR5]	GO_BiologicalProcess-GOA_09.02.2016_16h18	2.9e-08	3.8e-05	0.039	1	[8, 9, 10]	Group0	16.4179
GO:1901990	regulation of mitotic cell cycle phase transition	33	[CDC45, CDK1, CDK5RAP3, DDB1, DYNC1LI1, FANCI, HSPA2, MAD2L1, PHB2, PRKDC, PSMA1, PSMA3, PSMA4, PSMA5, PSMA6, PSMA7, PSMB1, PSMB2, PSMB3, PSMB4, PSMB5, PSMB7, PSMC1, PSMC2, PSMC4, PSMC5, PSMD12, PSMD14, PSMD2, PSMD3, PSMD8, SKP1, UBB]	GO_BiologicalProcess-GOA_09.02.2016_16h18	7.8e-05	0.086	0.039	1	[5, 6, 7]	Group0	11.6197
GO:1903530	regulation of secretion by cell	33	[ATP2A2, ATP6AP1, CD276, CPT1A, DNAJC5, GJA1, GLUD1, HADHA, HMGCR, MCU, NCAM1, NSF, PFKL, PPIA, RHBDD3, SEC11A, SLC16A1, SLC25A4, SLC25A5, SLC25A6, SLC2A1, SPCS1, SPCS2, SPCS3, STX4, STXBP3, TARDBP, TMBIM6, UQCC2, VAMP3, VAMP7, VPS4A, WLS]	GO_BiologicalProcess-GOA_09.02.2016_16h18	0.35	1	0.077	1	[4, 5, 6, 7]	Group247	4.78261
GO:0071774	response to fibroblast growth factor	33	[LAMTOR3, NCAM1, NEFL, NPTN, PIGU, PPP2R1A, PSMA1, PSMA3, PSMA4, PSMA5, PSMA6, PSMA7, PSMB1, PSMB2, PSMB3, PSMB4, PSMB5, PSMB7, PSMC1, PSMC2, PSMC4, PSMC5, PSMD12, PSMD14, PSMD2, PSMD3, PSMD8, PTRH2, RAB14, RAF1, SPNS1, UBB, YWHAB]	GO_BiologicalProcess-GOA_09.02.2016_16h18	0.0076	1	0.039	1	[3, 5]	Group0	9.09091
GO:0009260	ribonucleotide biosynthetic process	33	[ACACA, ATP5A1, ATP5B, ATP5C1, ATP5D, ATP5EP2, ATP5F1, ATP5H, ATP5I, ATP5J, ATP5J2, ATP5L, ATP5O, ATP6V0A1, ATP6V0A2, CAD, CTPS1, DCAKD, GNAI3, MON2, NME1, NME2, NME3, PKM, PTRH2, RAF1, SLC25A13, SLC35B2, STOML2, UCK2, UMPS, VCP, WFS1]	GO_BiologicalProcess-GOA_09.02.2016_16h18	0.00013	0.14	9.8e-16	8e-13	[6, 7, 8, 9]	Group490	11.5385
GO:0016337	single organismal cell-cell adhesion	33	[ACTB, ADGRV1, CD151, CD276, CD47, CLPTM1, CTPS1, CXADR, DDOST, DNAJA3, DNAJB6, DSG2, DSP, EFNB1, FASN, HLA-A, HSPB1, HSPD1, HSPH1, ITGA5, ITGA6, ITGB1, JUP, NCAM1, NCSTN, PRKDC, PSEN1, PSEN2, RPSA, SPNS1, STOML2, STXBP3, VMP1]	GO_BiologicalProcess-GOA_09.02.2016_16h18	0.08	1	0.13	1	[3, 4]	Group204	4.23077
GO:1902593	single-organism nuclear import	33	[CDK1, CHP1, CSE1L, EMD, HSP90AB1, IPO4, IPO5, IPO7, IPO8, IPO9, JUP, KEAP1, KPNA2, KPNB1, MAVS, NUP107, NUP133, NUP205, NUP93, NUP98, PHB2, PPM1B, RAN, RANBP2, RHOA, RPL17, RPL23, SEC61B, SPPL3, TNPO1, TNPO3, TXN, UBR5]	GO_BiologicalProcess-GOA_09.02.2016_16h18	0.00017	0.18	3.1e-09	2.4e-06	[5, 6, 8]	Group103	11.2245
GO:0019884	antigen processing and presentation of exogenous antigen	32	[CANX, DCTN1, HLA-A, HLA-B, HLA-C, LNPEP, PSMA1, PSMA3, PSMA4, PSMA5, PSMA6, PSMA7, PSMB1, PSMB2, PSMB3, PSMB4, PSMB5, PSMB7, PSMC1, PSMC2, PSMC4, PSMC5, PSMD12, PSMD14, PSMD2, PSMD3, PSMD8, SEC61A1, SEC61A2, SEC61B, UBB, UNC93B1]	GO_BiologicalProcess-GOA_09.02.2016_16h18	1.7e-08	2.2e-05	0.039	1	[3]	Group0	17.1123
GO:0002478	antigen processing and presentation of exogenous peptide antigen	32	[CANX, DCTN1, HLA-A, HLA-B, HLA-C, LNPEP, PSMA1, PSMA3, PSMA4, PSMA5, PSMA6, PSMA7, PSMB1, PSMB2, PSMB3, PSMB4, PSMB5, PSMB7, PSMC1, PSMC2, PSMC4, PSMC5, PSMD12, PSMD14, PSMD2, PSMD3, PSMD8, SEC61A1, SEC61A2, SEC61B, UBB, UNC93B1]	GO_BiologicalProcess-GOA_09.02.2016_16h18	6.7e-09	8.8e-06	0.039	1	[4]	Group0	17.7778
GO:0051301	cell division	32	[CDK1, DHDDS, DYNC1LI1, GNAI3, HSPA2, IGF1R, MAD2L1, MAPRE2, NCAPG, NCAPG2, PDS5A, PELO, PHB2, PIK3R4, PRMT5, RAB10, RAN, REEP4, RHOA, RPS3, RUVBL1, SEPT11, SMC2, SMC3, SMC4, SPG20, TUBA1A, TUBA1B, TUBA1C, TUBB, TUBB2A, VPS4A]	GO_BiologicalProcess-GOA_09.02.2016_16h18	0.21	1	0.89	1	[3]	Group539	4.5134
GO:0044344	cellular response to fibroblast growth factor stimulus	32	[LAMTOR3, NCAM1, NEFL, NPTN, PIGU, PPP2R1A, PSMA1, PSMA3, PSMA4, PSMA5, PSMA6, PSMA7, PSMB1, PSMB2, PSMB3, PSMB4, PSMB5, PSMB7, PSMC1, PSMC2, PSMC4, PSMC5, PSMD12, PSMD14, PSMD2, PSMD3, PSMD8, RAB14, RAF1, SPNS1, UBB, YWHAB]	GO_BiologicalProcess-GOA_09.02.2016_16h18	0.0096	1	0.039	1	[4, 6]	Group0	9.09091
GO:0006613	cotranslational protein targeting to membrane	32	[ARL6IP1, DDOST, PSMD2, RPL17, RPL23, RPL38, RPN1, RPN2, RPS12, RPS16, RPS17, RPS2, RPS23, RPS25, RPS27, RPS3, RPS5, RPSA, SEC11A, SEC61A1, SEC61B, SEC62, SEC63, SPCS1, SPCS2, SPCS3, SRPRA, SRPRB, SSR1, SSR3, SSR4, TRAM1]	GO_BiologicalProcess-GOA_09.02.2016_16h18	6.2e-14	8.9e-11	2.8e-17	2.3e-14	[6, 7, 8, 9]	Group123	26.8908
GO:0072599	establishment of protein localization to endoplasmic reticulum	32	[DDOST, PSMD2, RAB10, RPL17, RPL23, RPL38, RPN1, RPN2, RPS12, RPS16, RPS17, RPS2, RPS23, RPS25, RPS27, RPS3, RPS5, RPSA, SEC11A, SEC61A1, SEC61B, SEC62, SEC63, SPCS1, SPCS2, SPCS3, SRPRA, SRPRB, SSR1, SSR3, SSR4, TRAM1]	GO_BiologicalProcess-GOA_09.02.2016_16h18	2.7e-13	3.9e-10	2.8e-17	2.3e-14	[5, 6, 7]	Group123	25.6
GO:0006887	exocytosis	32	[ABCC4, ALB, ATP2A2, ATP6AP1, CHP1, DNAJC5, HSPA5, JAGN1, LAMP2, MIA3, MTCH1, NCAM1, NSF, PPIA, PSEN1, RAB13, RAB8A, SCAMP1, SCFD1, SDF4, SNAP23, SNAP47, SPNS1, STX2, STX4, STXBP3, TMED10, TTN, VAMP3, VAMP7, VMP1, VPS4A]	GO_BiologicalProcess-GOA_09.02.2016_16h18	0.049	1	0.87	1	[4, 5, 6, 7]	Group197	7.94045
GO:0008543	fibroblast growth factor receptor signaling pathway	32	[LAMTOR3, NCAM1, NEFL, NPTN, PIGU, PPP2R1A, PSMA1, PSMA3, PSMA4, PSMA5, PSMA6, PSMA7, PSMB1, PSMB2, PSMB3, PSMB4, PSMB5, PSMB7, PSMC1, PSMC2, PSMC4, PSMC5, PSMD12, PSMD14, PSMD2, PSMD3, PSMD8, RAB14, RAF1, SPNS1, UBB, YWHAB]	GO_BiologicalProcess-GOA_09.02.2016_16h18	0.0021	1	0.039	1	[5, 7, 8]	Group0	9.87654
GO:0051701	interaction with host	32	[AAAS, ALB, CD81, CXADR, DERL1, FUCA2, HSPA1A, ITGA5, ITGB1, KPNA2, KPNB1, NCAM1, NDC1, NPC1, NUP107, NUP133, NUP205, NUP210, NUP93, NUP98, POM121, POM121C, PPIA, RANBP2, RPSA, SCARB2, SLC1A5, SLC25A6, TCP1, TFRC, VAPA, VAPB]	GO_BiologicalProcess-GOA_09.02.2016_16h18	1e-07	0.00012	0.00015	0.1	[3, 4]	Group164	15.9204
GO:1903321	negative regulation of protein modification by small protein conjugation or removal	32	[CHP1, DNAJA1, DNAJB2, DYNC1LI1, HSPA1A, MAD2L1, PSEN1, PSMA1, PSMA3, PSMA4, PSMA5, PSMA6, PSMA7, PSMB1, PSMB2, PSMB3, PSMB4, PSMB5, PSMB7, PSMC1, PSMC2, PSMC4, PSMC5, PSMD12, PSMD14, PSMD2, PSMD3, PSMD8, RPS3, UBB, UBR5, UFL1]	GO_BiologicalProcess-GOA_09.02.2016_16h18	7e-10	9.4e-07	0.039	1	[6, 7, 8, 9]	Group0	19.3939
GO:0000280	nuclear division	32	[BAG6, CDK1, DCTN1, DHDDS, DYNC1LI1, FANCD2, HSPA2, IGF1R, KPNB1, MAD2L1, MAPRE2, NCAPG, NCAPG2, NDC1, PDS5A, PHB2, PPP2R1A, PRMT5, RAN, REEP4, RHOA, RPS3, RUVBL1, SMC2, SMC3, SMC4, TRIP13, TTN, TUBGCP2, TUBGCP4, UBB, VPS4A]	GO_BiologicalProcess-GOA_09.02.2016_16h18	0.92	1	0.7	1	[5]	Group337	5.43294
GO:0032388	positive regulation of intracellular transport	32	[ACSL3, ASPH, ATPIF1, B3GAT3, BCAP31, CDK1, CHP1, EMD, HSP90AB1, HUWE1, IPO5, JUP, MAVS, MYO1C, PSMB7, PSMD8, RHOA, RUVBL1, SPPL3, SREBF2, STOM, STX18, TCAF1, TMEM30A, UBR5, VAMP7, YWHAB, YWHAE, YWHAG, YWHAH, YWHAQ, YWHAZ]	GO_BiologicalProcess-GOA_09.02.2016_16h18	0.025	1	3.1e-09	2.4e-06	[3, 4, 5, 6]	Group103	8.33333
GO:0009306	protein secretion	32	[CANX, CD276, CPT1A, DNAJC5, GJA1, GLUD1, HADHA, HMGCR, MCU, PFKL, PPIA, RAB13, RAB1A, RAB8A, RAF1, RHBDD3, SEC11A, SLC16A1, SLC25A4, SLC25A5, SLC25A6, SLC2A1, SPCS1, SPCS2, SPCS3, STX4, STXBP3, TARDBP, TMBIM6, UQCC2, VAMP3, WLS]	GO_BiologicalProcess-GOA_09.02.2016_16h18	0.7	1	0.077	1	[4, 5, 6, 7]	Group247	5.98131
GO:0040008	regulation of growth	32	[ACSL4, ADAM10, AFG3L2, ATRN, CD81, CDK1, CHPT1, CXADR, DERL2, EI24, ENO1, FLVCR1, GJA1, GPAT4, NDUFA13, NDUFS3, PHB, POR, PPP2R1A, PRKDC, RBBP7, RPSA, RTN4, RUVBL1, RUVBL2, SGPL1, SLC25A33, SPG20, TFRC, TMEM97, VDAC2, WFS1]	GO_BiologicalProcess-GOA_09.02.2016_16h18	0.24	1	0.34	1	[2, 3]	Group224	4.56491
GO:0031647	regulation of protein stability	32	[ASPH, ATP1B1, ATP1B3, BAG6, CCT3, CCT4, CCT6A, CCT7, CCT8, CD81, CHP1, DERL1, DNAJA3, GAPDH, GET4, HSPA1A, HSPA8, HSPD1, LAMP2, LMBR1, NCLN, PHB, PHB2, PRKDC, PSMD8, PTRH2, RNF5, SEL1L, STX12, TCP1, TELO2, WFS1]	GO_BiologicalProcess-GOA_09.02.2016_16h18	4.8e-06	0.0057	0.0042	1	[3]	Group295	13.5593
GO:0042493	response to drug	32	[ABCC1, ABCD3, AGPAT2, ATP1A1, CAD, CDK1, CERS1, COMT, CPT1A, CTPS1, DAD1, EBP, FASN, HADHA, HSPD1, ITGB1, MCM7, NME1, NPC1, POR, PTRH2, RPN2, SLC19A1, SLC1A3, SLC22A18, SLC31A1, TFRC, TMEM30A, UMPS, UQCRFS1, VDAC2, XPO1]	GO_BiologicalProcess-GOA_09.02.2016_16h18	0.42	1	0.42	1	[3]	Group113	6.43863
GO:0010035	response to inorganic substance	32	[AIFM1, ALB, APOB, ASPH, ATP2B4, ATP5D, BSG, CDK1, CYB5A, EEF2, FASN, HRNR, HSPA5, HSPD1, HSPH1, KEAP1, MTCH1, NEFL, NPC1, PCNA, PDCD6, PTRH2, RPS3, SLC25A12, SLC25A13, SLC25A24, SLC30A5, SLC30A7, STK26, TFRC, TTN, TXN]	GO_BiologicalProcess-GOA_09.02.2016_16h18	1	1	0.078	1	[3]	Group114	5.61404
GO:0009266	response to temperature stimulus	32	[AAAS, ATP2B1, BAG2, CLPB, DNAJA1, DNAJA2, DNAJA3, DNAJB1, DNAJB6, DNAJC7, HSP90AA1, HSP90AB1, HSPA1A, HSPA2, HSPA8, HSPD1, HSPH1, IRAK1, NDC1, NUP107, NUP133, NUP205, NUP210, NUP93, NUP98, PDCD6, POM121, POM121C, RANBP2, RBBP7, VCP, YWHAE]	GO_BiologicalProcess-GOA_09.02.2016_16h18	2e-05	0.023	0.00015	0.1	[3]	Group164	12.749
GO:0002474	antigen processing and presentation of peptide antigen via MHC class I	31	[BCAP31, CANX, HLA-A, HLA-B, HLA-C, LNPEP, PSMA1, PSMA3, PSMA4, PSMA5, PSMA6, PSMA7, PSMB1, PSMB2, PSMB3, PSMB4, PSMB5, PSMB7, PSMC1, PSMC2, PSMC4, PSMC5, PSMD12, PSMD14, PSMD2, PSMD3, PSMD8, SEC61A1, SEC61A2, SEC61B, UBB]	GO_BiologicalProcess-GOA_09.02.2016_16h18	8.5e-14	1.2e-10	0.039	1	[4]	Group0	27.4336
GO:0009792	embryo development ending in birth or egg hatching	31	[ACSL4, ADAM10, APOB, ATP6AP2, DAD1, DNAJB6, FASN, FKBP8, FLVCR1, GJA1, ICMT, ITGB1, KEAP1, MIA3, NCAPG2, NR2F1, NSDHL, PHGDH, PIGU, PRKDC, PSEN1, PSEN2, PSMA7, PSMC4, PTK7, RDH10, SCO2, SLC39A1, TET1, TMED2, TTN]	GO_BiologicalProcess-GOA_09.02.2016_16h18	0.23	1	0.017	1	[4, 5]	Group744	4.53216
GO:0072655	establishment of protein localization to mitochondrion	31	[AFG3L2, ATPIF1, DNAJC19, HAX1, HK2, HSP90AA1, HSPA4, HSPA9, HSPH1, HUWE1, MTX1, NDUFA13, PAM16, PARL, PSMB7, PSMD8, RUVBL1, SAMM50, SLC25A6, SREBF2, TIMM17B, TIMM23, TIMM50, TOMM22, TOMM40, YWHAB, YWHAE, YWHAG, YWHAH, YWHAQ, YWHAZ]	GO_BiologicalProcess-GOA_09.02.2016_16h18	6.3e-07	0.00078	2.1e-18	1.7e-15	[5, 6, 7]	Group399	14.9758
GO:0030097	hemopoiesis	31	[AGPAT5, ARMC6, ATP11C, ATP6AP1, ATPIF1, CLPTM1, DNAJA3, EBP, EEF2, FAM213A, FASN, FLVCR1, HAX1, HLA-B, HRNR, ITGB1, JAGN1, LRRC8A, MIA3, NME1, NME2, PRKDC, PSEN1, PSEN2, RBFOX2, SFXN1, SGPL1, SLC37A4, TFRC, UBL4A, UNC45A]	GO_BiologicalProcess-GOA_09.02.2016_16h18	0.045	1	0.045	1	[4, 5, 6, 7]	Group207	4.00517
GO:0006869	lipid transport	31	[ABCC4, ABCD3, ACACA, ACSL3, ACSL4, ALB, APOB, APOO, ATP11C, ATP8B2, ATP9A, CPT1A, ESYT1, ESYT2, GCN1, LAMTOR1, LRP1, MTCH1, NPC1, RFT1, RPSA, SIGMAR1, SLC27A4, SOAT1, SPNS1, SREBF2, STX12, TMEM30A, TNPO1, VAMP7, VPS4A]	GO_BiologicalProcess-GOA_09.02.2016_16h18	0.0055	1	0.022	1	[4, 5]	Group687	9.33735
GO:0061025	membrane fusion	31	[AFG3L2, BNIP1, CHCHD3, CHP1, GNAI3, GOSR1, NSF, RAB8A, SEC22B, SLC25A46, SNAP23, SNAP47, STOML2, STX10, STX12, STX17, STX18, STX2, STX4, STX5, STX6, STX7, STX8, UBQLN1, UBQLN4, VAMP3, VAMP4, VAMP7, VAPA, VPS4A, VTI1A]	GO_BiologicalProcess-GOA_09.02.2016_16h18	1.6e-08	2.1e-05	3.3e-09	2.6e-06	[4]	Group260	17.5141
GO:0033108	mitochondrial respiratory chain complex assembly	31	[ACAD9, AIFM1, BCS1L, COA3, DNAJB11, ECSIT, NDUFA11, NDUFA13, NDUFA5, NDUFA8, NDUFA9, NDUFAB1, NDUFAF1, NDUFAF3, NDUFAF4, NDUFB10, NDUFB11, NDUFB4, NDUFB5, NDUFS1, NDUFS2, NDUFS3, NDUFS8, NDUFV1, NDUFV2, OXA1L, SAMM50, SLC25A33, TIMMDC1, TMEM126B, UQCC2]	GO_BiologicalProcess-GOA_09.02.2016_16h18	2.1e-19	3.1e-16	0.00059	0.39	[5, 6, 7]	Group154	40.7895
GO:0010948	negative regulation of cell cycle process	31	[CDK1, CDK5RAP3, DYNC1LI1, FANCI, MAD2L1, NUBP2, PRKDC, PSMA1, PSMA3, PSMA4, PSMA5, PSMA6, PSMA7, PSMB1, PSMB2, PSMB3, PSMB4, PSMB5, PSMB7, PSMC1, PSMC2, PSMC4, PSMC5, PSMD12, PSMD14, PSMD2, PSMD3, PSMD8, SMC3, UBB, VPS4A]	GO_BiologicalProcess-GOA_09.02.2016_16h18	0.00034	0.35	0.039	1	[4, 5, 6]	Group0	11.0714
GO:0031397	negative regulation of protein ubiquitination	31	[CHP1, DNAJA1, DYNC1LI1, HSPA1A, MAD2L1, PSEN1, PSMA1, PSMA3, PSMA4, PSMA5, PSMA6, PSMA7, PSMB1, PSMB2, PSMB3, PSMB4, PSMB5, PSMB7, PSMC1, PSMC2, PSMC4, PSMC5, PSMD12, PSMD14, PSMD2, PSMD3, PSMD8, RPS3, UBB, UBR5, UFL1]	GO_BiologicalProcess-GOA_09.02.2016_16h18	5.8e-10	7.9e-07	0.039	1	[7, 8, 9, 10, 11]	Group0	20
GO:0045787	positive regulation of cell cycle	31	[CDC45, CDK1, DHDDS, DYNC1LI1, HSPA2, IGF1R, MAD2L1, PHB2, PSMA1, PSMA3, PSMA4, PSMA5, PSMA6, PSMA7, PSMB1, PSMB2, PSMB3, PSMB4, PSMB5, PSMB7, PSMC1, PSMC2, PSMC4, PSMC5, PSMD12, PSMD14, PSMD2, PSMD3, PSMD8, RHOA, UBB]	GO_BiologicalProcess-GOA_09.02.2016_16h18	0.02	1	0.039	1	[3, 4, 5]	Group0	8.61111
GO:0045047	protein targeting to ER	31	[DDOST, PSMD2, RPL17, RPL23, RPL38, RPN1, RPN2, RPS12, RPS16, RPS17, RPS2, RPS23, RPS25, RPS27, RPS3, RPS5, RPSA, SEC11A, SEC61A1, SEC61B, SEC62, SEC63, SPCS1, SPCS2, SPCS3, SRPRA, SRPRB, SSR1, SSR3, SSR4, TRAM1]	GO_BiologicalProcess-GOA_09.02.2016_16h18	6.4e-13	9e-10	2.8e-17	2.3e-14	[4, 6, 7, 8]	Group123	25.6198
GO:0010565	regulation of cellular ketone metabolic process	31	[ATP2B4, COMT, CPT1A, ERLIN2, PDHB, PLPP6, PSMA1, PSMA3, PSMA4, PSMA5, PSMA6, PSMA7, PSMB1, PSMB2, PSMB3, PSMB4, PSMB5, PSMB7, PSMC1, PSMC2, PSMC4, PSMC5, PSMD12, PSMD14, PSMD2, PSMD3, PSMD8, RANBP2, SCAP, SLC25A21, TELO2]	GO_BiologicalProcess-GOA_09.02.2016_16h18	1.6e-06	0.0019	0.039	1	[4, 5]	Group0	14.3519
GO:0009408	response to heat	31	[AAAS, BAG2, CLPB, DNAJA1, DNAJA2, DNAJA3, DNAJB1, DNAJB6, DNAJC7, HSP90AA1, HSP90AB1, HSPA1A, HSPA2, HSPA8, HSPD1, HSPH1, IRAK1, NDC1, NUP107, NUP133, NUP205, NUP210, NUP93, NUP98, PDCD6, POM121, POM121C, RANBP2, RBBP7, VCP, YWHAE]	GO_BiologicalProcess-GOA_09.02.2016_16h18	1.9e-08	2.4e-05	0.00015	0.1	[3, 4]	Group164	17.4157
GO:0050851	antigen receptor-mediated signaling pathway	30	[PSEN1, PSEN2, PSMA1, PSMA3, PSMA4, PSMA5, PSMA6, PSMA7, PSMB1, PSMB2, PSMB3, PSMB4, PSMB5, PSMB7, PSMC1, PSMC2, PSMC4, PSMC5, PSMD12, PSMD14, PSMD2, PSMD3, PSMD8, SKP1, SLC25A3, SLC39A10, SPNS1, SPPL3, STOML2, UBB]	GO_BiologicalProcess-GOA_09.02.2016_16h18	0.00014	0.15	0.039	1	[5, 7, 8, 9]	Group0	11.9048
GO:0000075	cell cycle checkpoint	30	[CDC45, CDK1, CDK5RAP3, DYNC1LI1, FANCI, MAD2L1, PRKDC, PSMA1, PSMA3, PSMA4, PSMA5, PSMA6, PSMA7, PSMB1, PSMB2, PSMB3, PSMB4, PSMB5, PSMB7, PSMC1, PSMC2, PSMC4, PSMC5, PSMD12, PSMD14, PSMD2, PSMD3, PSMD8, TRRAP, UBB]	GO_BiologicalProcess-GOA_09.02.2016_16h18	0.00037	0.39	0.039	1	[4, 5]	Group0	11.3208
GO:0043009	chordate embryonic development	30	[ADAM10, APOB, ATP6AP2, DAD1, DNAJB6, FASN, FKBP8, FLVCR1, GJA1, ICMT, ITGB1, KEAP1, MIA3, NCAPG2, NR2F1, NSDHL, PHGDH, PIGU, PRKDC, PSEN1, PSEN2, PSMA7, PSMC4, PTK7, RDH10, SCO2, SLC39A1, TET1, TMED2, TTN]	GO_BiologicalProcess-GOA_09.02.2016_16h18	0.2	1	0.017	1	[5, 6]	Group744	4.44444
GO:0051650	establishment of vesicle localization	30	[ARCN1, ATP2A2, CANX, COPA, COPB1, COPB2, COPE, COPG1, DCTN1, DNAJC5, GOSR1, LMAN1, NSF, PLD2, PPP6C, PREB, PSEN1, RAB1A, SCFD1, SEC22B, SNAP23, SNAP47, STX2, STX4, STX5, TFG, TMED10, TMED2, TMED9, VAMP7]	GO_BiologicalProcess-GOA_09.02.2016_16h18	4.3e-05	0.049	5.1e-06	0.0037	[4, 5]	Group256	12.6582
GO:0038095	Fc-epsilon receptor signaling pathway	30	[LAMTOR3, NCAM1, NEFL, PIGU, PSMA1, PSMA3, PSMA4, PSMA5, PSMA6, PSMA7, PSMB1, PSMB2, PSMB3, PSMB4, PSMB5, PSMB7, PSMC1, PSMC2, PSMC4, PSMC5, PSMD12, PSMD14, PSMD2, PSMD3, PSMD8, RAF1, SKP1, SPNS1, UBB, YWHAB]	GO_BiologicalProcess-GOA_09.02.2016_16h18	0.025	1	0.039	1	[7, 8]	Group0	8.57143
GO:1901659	glycosyl compound biosynthetic process	30	[ACACA, ATP5A1, ATP5B, ATP5C1, ATP5D, ATP5EP2, ATP5F1, ATP5H, ATP5I, ATP5J, ATP5J2, ATP5L, ATP5O, ATP6V0A1, ATP6V0A2, CAD, CTPS1, DCAKD, MAT2A, MON2, NME1, NME2, NME3, PKM, SLC25A13, SLC35B2, STOML2, UCK2, UMPS, VCP]	GO_BiologicalProcess-GOA_09.02.2016_16h18	1e-10	1.4e-07	9.8e-16	8e-13	[4, 5]	Group490	21.8978
GO:0046467	membrane lipid biosynthetic process	30	[AGK, ALDH3A2, ALG5, CERS1, CERS2, CERS4, CERS5, CERS6, DEGS1, DPM1, ELOVL1, GPAA1, HACD2, KDSR, PIGG, PIGK, PIGN, PIGO, PIGS, PIGT, PIGU, PIGW, SGPL1, SGPP1, SMPD4, SPTLC1, SPTLC2, UGT8, VAPA, VAPB]	GO_BiologicalProcess-GOA_09.02.2016_16h18	1.4e-11	1.9e-08	1.7e-07	0.00013	[4, 5, 6]	Group232	23.622
GO:0034660	ncRNA metabolic process	30	[AAAS, CDKAL1, DNAJC5, EARS2, FARSA, HEATR1, MARS, NDC1, NUP107, NUP133, NUP205, NUP210, NUP93, NUP98, OSGEP, POM121, POM121C, PRMT5, RAN, RANBP2, RARS2, RPS16, RPS17, RPSA, SNRPD3, SPNS1, SPPL2B, TARS2, WDR77, XPOT]	GO_BiologicalProcess-GOA_09.02.2016_16h18	0.69	1	0.00015	0.1	[5, 6, 7]	Group164	6.01202
GO:0009163	nucleoside biosynthetic process	30	[ACACA, ATP5A1, ATP5B, ATP5C1, ATP5D, ATP5EP2, ATP5F1, ATP5H, ATP5I, ATP5J, ATP5J2, ATP5L, ATP5O, ATP6V0A1, ATP6V0A2, CAD, CTPS1, DCAKD, MAT2A, MON2, NME1, NME2, NME3, PKM, SLC25A13, SLC35B2, STOML2, UCK2, UMPS, VCP]	GO_BiologicalProcess-GOA_09.02.2016_16h18	7.3e-11	1e-07	9.8e-16	8e-13	[5, 6, 7]	Group490	22.2222
GO:0072522	purine-containing compound biosynthetic process	30	[ACACA, ATP5A1, ATP5B, ATP5C1, ATP5D, ATP5EP2, ATP5F1, ATP5H, ATP5I, ATP5J, ATP5J2, ATP5L, ATP5O, ATP6V0A1, ATP6V0A2, DCAKD, GNAI3, MAT2A, MON2, NME1, NME2, NME3, PKM, PTRH2, RAF1, SLC25A13, SLC35B2, STOML2, VCP, WFS1]	GO_BiologicalProcess-GOA_09.02.2016_16h18	0.0018	1	9.8e-16	8e-13	[5]	Group490	10.3093
GO:0030111	regulation of Wnt signaling pathway	30	[ATP6AP2, EMD, JUP, LRP1, PPP2R1A, PSMA1, PSMA3, PSMA4, PSMA5, PSMA6, PSMA7, PSMB1, PSMB2, PSMB3, PSMB4, PSMB5, PSMB7, PSMC1, PSMC2, PSMC4, PSMC5, PSMD12, PSMD14, PSMD2, PSMD3, PSMD8, SPNS1, UBB, UBR5, WLS]	GO_BiologicalProcess-GOA_09.02.2016_16h18	0.011	1	0.039	1	[4, 5, 6, 7]	Group0	8.95522
GO:0042455	ribonucleoside biosynthetic process	30	[ACACA, ATP5A1, ATP5B, ATP5C1, ATP5D, ATP5EP2, ATP5F1, ATP5H, ATP5I, ATP5J, ATP5J2, ATP5L, ATP5O, ATP6V0A1, ATP6V0A2, CAD, CTPS1, DCAKD, MAT2A, MON2, NME1, NME2, NME3, PKM, SLC25A13, SLC35B2, STOML2, UCK2, UMPS, VCP]	GO_BiologicalProcess-GOA_09.02.2016_16h18	9.2e-12	1.2e-08	9.8e-16	8e-13	[6, 7, 8]	Group490	24
GO:0006614	SRP-dependent cotranslational protein targeting to membrane	30	[DDOST, PSMD2, RPL17, RPL23, RPL38, RPN1, RPN2, RPS12, RPS16, RPS17, RPS2, RPS23, RPS25, RPS27, RPS3, RPS5, RPSA, SEC11A, SEC61A1, SEC61B, SEC63, SPCS1, SPCS2, SPCS3, SRPRA, SRPRB, SSR1, SSR3, SSR4, TRAM1]	GO_BiologicalProcess-GOA_09.02.2016_16h18	1.4e-12	2e-09	2.8e-17	2.3e-14	[5, 7, 8, 9, 10]	Group123	25.641
GO:0051648	vesicle localization	30	[ARCN1, ATP2A2, CANX, COPA, COPB1, COPB2, COPE, COPG1, DCTN1, DNAJC5, GOSR1, LMAN1, NSF, PLD2, PPP6C, PREB, PSEN1, RAB1A, SCFD1, SEC22B, SNAP23, SNAP47, STX2, STX4, STX5, TFG, TMED10, TMED2, TMED9, VAMP7]	GO_BiologicalProcess-GOA_09.02.2016_16h18	8.2e-05	0.09	5.1e-06	0.0037	[4]	Group256	12.0482
GO:0000186	activation of MAPKK activity	29	[LAMTOR3, NCAM1, NEFL, PSEN1, PSMA1, PSMA3, PSMA4, PSMA5, PSMA6, PSMA7, PSMB1, PSMB2, PSMB3, PSMB4, PSMB5, PSMB7, PSMC1, PSMC2, PSMC4, PSMC5, PSMD12, PSMD14, PSMD2, PSMD3, PSMD8, RAF1, SPNS1, UBB, YWHAB]	GO_BiologicalProcess-GOA_09.02.2016_16h18	0.0002	0.21	0.039	1	[6, 7, 8, 9, 10, 11, 12]	Group0	11.8852
GO:0006639	acylglycerol metabolic process	29	[ABHD12, ACACA, ACLY, ACOT8, ACSL3, ACSL4, AGK, AGPAT1, AGPAT2, AGPAT3, AGPAT4, AGPAT5, APOB, CPT1A, DGAT1, ELOVL1, FASN, GPAT3, GPAT4, HACD2, HSD17B12, LCLAT1, LPCAT1, LPCAT4, MBOAT2, SCD, SLC25A1, SLC37A4, TECR]	GO_BiologicalProcess-GOA_09.02.2016_16h18	9.9e-08	0.00012	8.7e-24	7.4e-21	[5, 6]	Group194	16.9591
GO:0042590	antigen processing and presentation of exogenous peptide antigen via MHC class I	29	[HLA-A, HLA-B, HLA-C, LNPEP, PSMA1, PSMA3, PSMA4, PSMA5, PSMA6, PSMA7, PSMB1, PSMB2, PSMB3, PSMB4, PSMB5, PSMB7, PSMC1, PSMC2, PSMC4, PSMC5, PSMD12, PSMD14, PSMD2, PSMD3, PSMD8, SEC61A1, SEC61A2, SEC61B, UBB]	GO_BiologicalProcess-GOA_09.02.2016_16h18	3e-16	4.4e-13	0.039	1	[5]	Group0	35.3659
GO:0055074	calcium ion homeostasis	29	[ASPH, ATP13A1, ATP13A3, ATP1B1, ATP2A2, ATP2B1, ATP2B4, ATP2C1, BCAP31, CCDC47, GJA1, GNB1, GTF2I, IMMT, ITGB1, JPH1, MCU, NPTN, PSEN1, PSEN2, PTRH2, SLC37A4, SPPL3, STOML2, SV2A, TMBIM6, TMEM165, VAPB, WFS1]	GO_BiologicalProcess-GOA_09.02.2016_16h18	0.19	1	5.1e-06	0.0037	[8]	Group363	7.16049
GO:0035967	cellular response to topologically incorrect protein	29	[AMFR, ASNA1, ATP6V0D1, CDK5RAP3, DCTN1, DERL1, DERL2, DNAJB11, HSPA1A, HSPA5, POMT1, POMT2, PREB, PTPN1, RNF5, SEC61A1, SEC61A2, SEC61B, SEC62, SEC63, SRPRA, SRPRB, SSR1, TBL2, TMBIM6, VAPB, VCP, WFS1, YIF1A]	GO_BiologicalProcess-GOA_09.02.2016_16h18	2e-09	2.8e-06	1.6e-09	1.3e-06	[4, 5]	Group75	20
GO:0072511	divalent inorganic cation transport	29	[ASPH, ATP1B1, ATP2A2, ATP2B1, ATP2B4, ATP2C1, GJA1, HSPA2, JPH1, MAGT1, MCU, MMGT1, NIPA2, PSEN1, PSEN2, SELK, SLC30A5, SLC30A7, SLC30A9, SLC39A1, SLC39A10, SLC39A14, SLC39A7, SLC3A2, STOML2, TMEM165, UBQLN1, VDAC1, WFS1]	GO_BiologicalProcess-GOA_09.02.2016_16h18	0.4	1	5.1e-06	0.0037	[6, 7]	Group363	6.50224
GO:0070838	divalent metal ion transport	29	[ASPH, ATP1B1, ATP2A2, ATP2B1, ATP2B4, ATP2C1, GJA1, HSPA2, JPH1, MAGT1, MCU, MMGT1, NIPA2, PSEN1, PSEN2, SELK, SLC30A5, SLC30A7, SLC30A9, SLC39A1, SLC39A10, SLC39A14, SLC39A7, SLC3A2, STOML2, TMEM165, UBQLN1, VDAC1, WFS1]	GO_BiologicalProcess-GOA_09.02.2016_16h18	0.4	1	5.1e-06	0.0037	[7, 8]	Group363	6.56109
GO:0048732	gland development	29	[ATP2B4, CAD, DNAJC5, FASN, GPAT4, HK2, ICMT, IGF1R, IGF2R, MLF2, MTCH1, NME1, PHB2, PKM, PRKDC, PRMT5, PSEN1, PSEN2, RAF1, RHBDD3, RPSA, SEC63, SLC12A2, SLC29A1, SOAT1, UMPS, WDR77, WLS, ZDHHC21]	GO_BiologicalProcess-GOA_09.02.2016_16h18	1	1	1	1	[3, 4, 5, 6]	Group279	5.51331
GO:0097193	intrinsic apoptotic signaling pathway	29	[AIFM1, ARL6IP5, BAG6, BCAP31, HSPA1A, HSPB1, HSPH1, MCL1, NDUFA13, NDUFS3, PARL, PRKDC, PTPN1, RPS3, SELK, SGPP1, TMBIM6, TMEM109, TMEM161A, UBB, UBQLN1, VDAC2, WFS1, YWHAB, YWHAE, YWHAG, YWHAH, YWHAQ, YWHAZ]	GO_BiologicalProcess-GOA_09.02.2016_16h18	0.013	1	0.11	1	[5, 6, 7]	Group126	9.03427
GO:0007093	mitotic cell cycle checkpoint	29	[CDK1, CDK5RAP3, DYNC1LI1, FANCI, MAD2L1, PRKDC, PSMA1, PSMA3, PSMA4, PSMA5, PSMA6, PSMA7, PSMB1, PSMB2, PSMB3, PSMB4, PSMB5, PSMB7, PSMC1, PSMC2, PSMC4, PSMC5, PSMD12, PSMD14, PSMD2, PSMD3, PSMD8, TRRAP, UBB]	GO_BiologicalProcess-GOA_09.02.2016_16h18	6.2e-07	0.00076	0.039	1	[5, 6, 7]	Group0	15.5914
GO:1902532	negative regulation of intracellular signal transduction	29	[ATP2B4, C1QBP, CDK5RAP3, CHP1, DNAJA1, DNAJA3, HMGCR, HSPA1A, HSPB1, HSPH1, IGF1R, ITGB1, LEMD2, MCL1, MGRN1, NDUFA13, NDUFS3, PARL, PDCD6, PHB, PPM1B, PPP2R1A, PTPN1, PTRH2, SYNJ2BP, TMBIM6, TMEM161A, VDAC2, WFS1]	GO_BiologicalProcess-GOA_09.02.2016_16h18	0.68	1	0.16	1	[4, 5, 6, 7]	Group141	6.00414
GO:0045930	negative regulation of mitotic cell cycle	29	[CDK1, CDK5RAP3, DYNC1LI1, FANCI, MAD2L1, PRKDC, PSMA1, PSMA3, PSMA4, PSMA5, PSMA6, PSMA7, PSMB1, PSMB2, PSMB3, PSMB4, PSMB5, PSMB7, PSMC1, PSMC2, PSMC4, PSMC5, PSMD12, PSMD14, PSMD2, PSMD3, PSMD8, TRRAP, UBB]	GO_BiologicalProcess-GOA_09.02.2016_16h18	0.00029	0.31	0.039	1	[4, 5, 6]	Group0	11.4173
GO:0006638	neutral lipid metabolic process	29	[ABHD12, ACACA, ACLY, ACOT8, ACSL3, ACSL4, AGK, AGPAT1, AGPAT2, AGPAT3, AGPAT4, AGPAT5, APOB, CPT1A, DGAT1, ELOVL1, FASN, GPAT3, GPAT4, HACD2, HSD17B12, LCLAT1, LPCAT1, LPCAT4, MBOAT2, SCD, SLC25A1, SLC37A4, TECR]	GO_BiologicalProcess-GOA_09.02.2016_16h18	1.1e-07	0.00014	8.7e-24	7.4e-21	[4, 5]	Group194	16.8605
GO:0090068	positive regulation of cell cycle process	29	[CDC45, DHDDS, DYNC1LI1, IGF1R, MAD2L1, PHB2, PSMA1, PSMA3, PSMA4, PSMA5, PSMA6, PSMA7, PSMB1, PSMB2, PSMB3, PSMB4, PSMB5, PSMB7, PSMC1, PSMC2, PSMC4, PSMC5, PSMD12, PSMD14, PSMD2, PSMD3, PSMD8, RHOA, UBB]	GO_BiologicalProcess-GOA_09.02.2016_16h18	0.00065	0.67	0.039	1	[4, 5, 6]	Group0	10.9434
GO:0006164	purine nucleotide biosynthetic process	29	[ACACA, ATP5A1, ATP5B, ATP5C1, ATP5D, ATP5EP2, ATP5F1, ATP5H, ATP5I, ATP5J, ATP5J2, ATP5L, ATP5O, ATP6V0A1, ATP6V0A2, DCAKD, GNAI3, MON2, NME1, NME2, NME3, PKM, PTRH2, RAF1, SLC25A13, SLC35B2, STOML2, VCP, WFS1]	GO_BiologicalProcess-GOA_09.02.2016_16h18	0.0014	1	9.8e-16	8e-13	[6, 7, 8, 9]	Group490	10.4693
GO:0009152	purine ribonucleotide biosynthetic process	29	[ACACA, ATP5A1, ATP5B, ATP5C1, ATP5D, ATP5EP2, ATP5F1, ATP5H, ATP5I, ATP5J, ATP5J2, ATP5L, ATP5O, ATP6V0A1, ATP6V0A2, DCAKD, GNAI3, MON2, NME1, NME2, NME3, PKM, PTRH2, RAF1, SLC25A13, SLC35B2, STOML2, VCP, WFS1]	GO_BiologicalProcess-GOA_09.02.2016_16h18	0.0012	1	9.8e-16	8e-13	[7, 8, 9, 10]	Group490	10.7011
GO:0050852	T cell receptor signaling pathway	29	[PSEN1, PSEN2, PSMA1, PSMA3, PSMA4, PSMA5, PSMA6, PSMA7, PSMB1, PSMB2, PSMB3, PSMB4, PSMB5, PSMB7, PSMC1, PSMC2, PSMC4, PSMC5, PSMD12, PSMD14, PSMD2, PSMD3, PSMD8, SKP1, SLC25A3, SPNS1, SPPL3, STOML2, UBB]	GO_BiologicalProcess-GOA_09.02.2016_16h18	6.9e-07	0.00085	0.039	1	[6, 8, 9, 10]	Group0	15.508
GO:0001944	vasculature development	29	[APOB, ATP5B, ATPIF1, DHCR7, DNAJC5, FLVCR1, GJA1, GTF2I, HSPB1, ITGA5, ITGB1, LEMD3, LRP1, MTDH, NR2F1, NSDHL, PDCD6, PNPLA6, PSEN1, PSMA7, PTK7, QKI, RHOA, SGPL1, SLC12A6, SLC38A1, SLC4A7, SYNJ2BP, TMED2]	GO_BiologicalProcess-GOA_09.02.2016_16h18	0.14	1	0.033	1	[4, 5, 6, 7]	Group266	4.32836
GO:0042886	amide transport	28	[CPT1A, GJA1, GLUD1, HADHA, HMGCR, MCU, PFKL, PPM1B, RAB1A, RAF1, RHOA, SEC11A, SLC16A1, SLC19A1, SLC19A2, SLC25A4, SLC25A5, SLC25A6, SLC2A1, SLC38A1, SLC5A6, SPCS1, SPCS2, SPCS3, STX4, STXBP3, TARDBP, UQCC2]	GO_BiologicalProcess-GOA_09.02.2016_16h18	0.18	1	0.077	1	[4, 5]	Group247	7.16113
GO:0002479	antigen processing and presentation of exogenous peptide antigen via MHC class I, TAP-dependent	28	[HLA-A, HLA-B, HLA-C, PSMA1, PSMA3, PSMA4, PSMA5, PSMA6, PSMA7, PSMB1, PSMB2, PSMB3, PSMB4, PSMB5, PSMB7, PSMC1, PSMC2, PSMC4, PSMC5, PSMD12, PSMD14, PSMD2, PSMD3, PSMD8, SEC61A1, SEC61A2, SEC61B, UBB]	GO_BiologicalProcess-GOA_09.02.2016_16h18	6.3e-16	9.1e-13	0.039	1	[6]	Group0	35.8974
GO:0001568	blood vessel development	28	[APOB, ATP5B, ATPIF1, DHCR7, DNAJC5, FLVCR1, GJA1, GTF2I, HSPB1, ITGA5, ITGB1, LEMD3, LRP1, MTDH, NR2F1, NSDHL, PDCD6, PNPLA6, PSEN1, PSMA7, PTK7, QKI, RHOA, SGPL1, SLC12A6, SLC38A1, SYNJ2BP, TMED2]	GO_BiologicalProcess-GOA_09.02.2016_16h18	0.16	1	0.033	1	[3, 5, 6, 7, 8]	Group266	4.33437
GO:0060070	canonical Wnt signaling pathway	28	[EMD, JUP, PSEN1, PSMA1, PSMA3, PSMA4, PSMA5, PSMA6, PSMA7, PSMB1, PSMB2, PSMB3, PSMB4, PSMB5, PSMB7, PSMC1, PSMC2, PSMC4, PSMC5, PSMD12, PSMD14, PSMD2, PSMD3, PSMD8, PTK7, UBB, UBR5, WLS]	GO_BiologicalProcess-GOA_09.02.2016_16h18	0.017	1	0.039	1	[6, 7]	Group0	8.94569
GO:0006874	cellular calcium ion homeostasis	28	[ASPH, ATP13A1, ATP13A3, ATP1B1, ATP2A2, ATP2B1, ATP2B4, ATP2C1, BCAP31, GJA1, GNB1, GTF2I, IMMT, ITGB1, JPH1, MCU, NPTN, PSEN1, PSEN2, PTRH2, SLC37A4, SPPL3, STOML2, SV2A, TMBIM6, TMEM165, VAPB, WFS1]	GO_BiologicalProcess-GOA_09.02.2016_16h18	0.22	1	5.1e-06	0.0037	[8, 9]	Group363	7.12468
GO:0034620	cellular response to unfolded protein	28	[AMFR, ASNA1, ATP6V0D1, CDK5RAP3, DCTN1, DERL1, DERL2, DNAJB11, HSPA1A, HSPA5, POMT1, POMT2, PREB, PTPN1, SEC61A1, SEC61A2, SEC61B, SEC62, SEC63, SRPRA, SRPRB, SSR1, TBL2, TMBIM6, VAPB, VCP, WFS1, YIF1A]	GO_BiologicalProcess-GOA_09.02.2016_16h18	1.6e-09	2.2e-06	1.6e-09	1.3e-06	[5, 6]	Group75	20.7407
GO:0006260	DNA replication	28	[CCT3, CCT4, CCT6A, CCT7, CCT8, CDC45, CDK1, CERS1, DNAJA3, IGF1R, MCM3, MCM4, MCM7, NAP1L1, NUP98, PCNA, PDS5A, PPIA, PPP2R1A, RBBP7, RFC3, RRM2, SET, SLC19A1, SLC25A33, SMC3, STOML2, TCP1]	GO_BiologicalProcess-GOA_09.02.2016_16h18	0.14	1	0.8	1	[5, 6, 7]	Group309	7.44681
GO:0030968	endoplasmic reticulum unfolded protein response	28	[AMFR, ASNA1, ATP6V0D1, CDK5RAP3, DCTN1, DERL1, DERL2, DNAJB11, HSPA1A, HSPA5, POMT1, POMT2, PREB, PTPN1, SEC61A1, SEC61A2, SEC61B, SEC62, SEC63, SRPRA, SRPRB, SSR1, TBL2, TMBIM6, VAPB, VCP, WFS1, YIF1A]	GO_BiologicalProcess-GOA_09.02.2016_16h18	9.7e-10	1.3e-06	1.6e-09	1.3e-06	[4, 5, 6, 7]	Group75	21.2121
GO:0030433	ER-associated ubiquitin-dependent protein catabolic process	28	[AMFR, AUP1, BCAP31, CCDC47, DERL1, DERL2, DNAJB2, ERLIN2, FAF2, HSPA5, MAN1B1, PSMC1, PSMC2, PSMC4, PSMC5, RNF185, RNF5, SEC61B, SEL1L, SGTA, STT3B, TMUB1, UBE2G2, UBQLN1, UBQLN2, UBXN4, VCP, WFS1]	GO_BiologicalProcess-GOA_09.02.2016_16h18	2.2e-17	3.2e-14	0.52	1	[4, 5, 6, 7, 8, 9, 10, 11]	Group132	40
GO:0005996	monosaccharide metabolic process	28	[ADPGK, BRAT1, CPT1A, CYB5A, CYB5R3, ENO1, FUCA2, G6PC3, GAPDH, GOLT1B, HK2, PDHB, PFKL, PHGDH, PKM, PTRH2, RANBP2, SLC25A1, SLC25A10, SLC25A11, SLC25A12, SLC25A13, SLC2A1, SLC37A4, TELO2, UBB, UBL4A, UGT8]	GO_BiologicalProcess-GOA_09.02.2016_16h18	0.058	1	0.11	1	[4, 5]	Group303	8.06916
GO:1901988	negative regulation of cell cycle phase transition	28	[CDK1, CDK5RAP3, DYNC1LI1, FANCI, MAD2L1, PRKDC, PSMA1, PSMA3, PSMA4, PSMA5, PSMA6, PSMA7, PSMB1, PSMB2, PSMB3, PSMB4, PSMB5, PSMB7, PSMC1, PSMC2, PSMC4, PSMC5, PSMD12, PSMD14, PSMD2, PSMD3, PSMD8, UBB]	GO_BiologicalProcess-GOA_09.02.2016_16h18	5e-06	0.0059	0.039	1	[5, 6, 7]	Group0	14.359
GO:1901991	negative regulation of mitotic cell cycle phase transition	28	[CDK1, CDK5RAP3, DYNC1LI1, FANCI, MAD2L1, PRKDC, PSMA1, PSMA3, PSMA4, PSMA5, PSMA6, PSMA7, PSMB1, PSMB2, PSMB3, PSMB4, PSMB5, PSMB7, PSMC1, PSMC2, PSMC4, PSMC5, PSMD12, PSMD14, PSMD2, PSMD3, PSMD8, UBB]	GO_BiologicalProcess-GOA_09.02.2016_16h18	1.2e-06	0.0015	0.039	1	[5, 6, 7, 8]	Group0	15.3846
GO:0015931	nucleobase-containing compound transport	28	[AAAS, GJA1, LRPPRC, MYO1C, NDC1, NUP107, NUP133, NUP205, NUP210, NUP93, NUP98, POM121, POM121C, QKI, RAN, RANBP2, RPSA, SLC25A19, SLC25A24, SLC25A33, SLC25A6, SLC29A1, SLC29A2, SLC35B1, SLC35B2, XPO1, XPO5, XPOT]	GO_BiologicalProcess-GOA_09.02.2016_16h18	1.8e-05	0.021	0.00015	0.1	[5]	Group164	13.7255
GO:0048284	organelle fusion	28	[AFG3L2, BNIP1, CDK1, CHCHD3, GNAI3, GOSR1, RAB8A, SEC22B, SLC25A46, SNAP23, SNAP47, STOML2, STX10, STX12, STX17, STX2, STX4, STX5, STX6, STX7, STX8, UBQLN1, UBQLN4, VAMP3, VAMP4, VAMP7, VPS4A, VTI1A]	GO_BiologicalProcess-GOA_09.02.2016_16h18	1.4e-09	1.8e-06	3.3e-09	2.6e-06	[4]	Group260	20.8955
GO:0051438	regulation of ubiquitin-protein transferase activity	28	[CDK1, DYNC1LI1, MAD2L1, PSEN1, PSMA1, PSMA3, PSMA4, PSMA5, PSMA6, PSMA7, PSMB1, PSMB2, PSMB3, PSMB4, PSMB5, PSMB7, PSMC1, PSMC2, PSMC4, PSMC5, PSMD12, PSMD14, PSMD2, PSMD3, PSMD8, SKP1, UBB, ZYG11B]	GO_BiologicalProcess-GOA_09.02.2016_16h18	7.6e-09	1e-05	0.039	1	[5, 6, 8, 9, 10, 11]	Group0	19.4444
GO:0034612	response to tumor necrosis factor	28	[ADAM10, APOB, FASN, HSPA1A, PSMA1, PSMA3, PSMA4, PSMA5, PSMA6, PSMA7, PSMB1, PSMB2, PSMB3, PSMB4, PSMB5, PSMB7, PSMC1, PSMC2, PSMC4, PSMC5, PSMD12, PSMD14, PSMD2, PSMD3, PSMD8, SKP1, SMPD4, UBB]	GO_BiologicalProcess-GOA_09.02.2016_16h18	0.0072	1	0.039	1	[5]	Group0	9.45946
GO:0006403	RNA localization	28	[AAAS, CCT3, CCT4, CCT6A, CCT7, CCT8, LRPPRC, MYO1C, NDC1, NUP107, NUP133, NUP205, NUP210, NUP93, NUP98, POM121, POM121C, PRPF6, QKI, RAN, RANBP2, RPSA, RUVBL1, RUVBL2, TCP1, XPO1, XPO5, XPOT]	GO_BiologicalProcess-GOA_09.02.2016_16h18	2.5e-05	0.029	0.00015	0.1	[3]	Group164	13.3333
GO:0044801	single-organism membrane fusion	28	[AFG3L2, BNIP1, CHCHD3, GNAI3, GOSR1, NSF, RAB8A, SEC22B, SLC25A46, SNAP23, SNAP47, STOML2, STX10, STX12, STX17, STX2, STX4, STX5, STX6, STX7, STX8, UBQLN1, UBQLN4, VAMP3, VAMP4, VAMP7, VPS4A, VTI1A]	GO_BiologicalProcess-GOA_09.02.2016_16h18	1.2e-08	1.6e-05	3.3e-09	2.6e-06	[4, 5]	Group260	19.0476
GO:0044272	sulfur compound biosynthetic process	28	[ACACA, ACLY, ACOT8, ACSL3, ACSL4, AGK, B3GAT3, B4GAT1, CHPF2, CHST14, ELOVL1, EXTL2, FASN, GCDH, GGT7, GLCE, GOLT1B, HACD2, HSD17B12, MAT2A, MGST3, PDHB, PLPP6, SCD, SLC25A1, SLC35B2, TECR, XYLT2]	GO_BiologicalProcess-GOA_09.02.2016_16h18	0.00012	0.13	7.5e-14	6.1e-11	[4]	Group231	12.2271
GO:0006641	triglyceride metabolic process	28	[ACACA, ACLY, ACOT8, ACSL3, ACSL4, AGK, AGPAT1, AGPAT2, AGPAT3, AGPAT4, AGPAT5, APOB, CPT1A, DGAT1, ELOVL1, FASN, GPAT3, GPAT4, HACD2, HSD17B12, LCLAT1, LPCAT1, LPCAT4, MBOAT2, SCD, SLC25A1, SLC37A4, TECR]	GO_BiologicalProcess-GOA_09.02.2016_16h18	1e-07	0.00013	8.7e-24	7.4e-21	[6, 7]	Group194	17.284
GO:0007050	cell cycle arrest	27	[DHCR24, LAMTOR1, LAMTOR3, PSMA1, PSMA3, PSMA4, PSMA5, PSMA6, PSMA7, PSMB1, PSMB2, PSMB3, PSMB4, PSMB5, PSMB7, PSMC1, PSMC2, PSMC4, PSMC5, PSMD12, PSMD14, PSMD2, PSMD3, PSMD8, SLC25A33, TBRG4, UBB]	GO_BiologicalProcess-GOA_09.02.2016_16h18	0.0047	1	0.039	1	[4, 5, 6]	Group0	9.9631
GO:0071356	cellular response to tumor necrosis factor	27	[APOB, FASN, HSPA1A, PSMA1, PSMA3, PSMA4, PSMA5, PSMA6, PSMA7, PSMB1, PSMB2, PSMB3, PSMB4, PSMB5, PSMB7, PSMC1, PSMC2, PSMC4, PSMC5, PSMD12, PSMD14, PSMD2, PSMD3, PSMD8, SKP1, SMPD4, UBB]	GO_BiologicalProcess-GOA_09.02.2016_16h18	0.0047	1	0.039	1	[6]	Group0	9.9631
GO:0031570	DNA integrity checkpoint	27	[CDC45, CDK1, CDK5RAP3, FANCI, PRKDC, PSMA1, PSMA3, PSMA4, PSMA5, PSMA6, PSMA7, PSMB1, PSMB2, PSMB3, PSMB4, PSMB5, PSMB7, PSMC1, PSMC2, PSMC4, PSMC5, PSMD12, PSMD14, PSMD2, PSMD3, PSMD8, UBB]	GO_BiologicalProcess-GOA_09.02.2016_16h18	2.8e-06	0.0034	0.039	1	[5, 6]	Group0	15.0838
GO:1990542	mitochondrial transmembrane transport	27	[ACACA, AFG3L2, ATP5A1, ATP5B, ATP5C1, ATP5D, ATP5F1, ATP5H, ATP5I, ATP5J, ATP5J2, ATP5L, ATP5O, CPT1A, HSP90AA1, HSPA4, MCU, NDUFA13, PAM16, SAMM50, SLC25A33, STOML2, TIMM17B, TIMM23, TIMM50, TOMM22, TOMM40]	GO_BiologicalProcess-GOA_09.02.2016_16h18	6.9e-19	1e-15	2.1e-18	1.7e-15	[4, 5, 6, 7]	Group399	46.5517
GO:0072330	monocarboxylic acid biosynthetic process	27	[ABCD3, ACACA, ACLY, ACOT8, ACSL3, CHST14, DEGS1, ELOVL1, ERLIN2, FADS1, FASN, GGT7, HACD2, HACD3, HSD17B12, MSMO1, NDUFAB1, PCCB, PKM, QKI, RDH10, SC5D, SCAP, SCD, SCD5, SLC1A3, TECR]	GO_BiologicalProcess-GOA_09.02.2016_16h18	0.00043	0.45	1.9e-22	1.6e-19	[6, 7, 8]	Group181	11.6379
GO:1901361	organic cyclic compound catabolic process	27	[AIFM1, CNP, COMT, DDX6, HMOX2, HSD17B11, KPNB1, LRPPRC, MIA3, PELO, PPP2R1A, RDH14, RPL17, RPL23, RPL38, RPS12, RPS16, RPS17, RPS2, RPS23, RPS25, RPS27, RPS3, RPS5, RPSA, VCP, YWHAH]	GO_BiologicalProcess-GOA_09.02.2016_16h18	0.77	1	0.0009	0.58	[4]	Group155	5.25292
GO:0030177	positive regulation of Wnt signaling pathway	27	[ATP6AP2, JUP, PSMA1, PSMA3, PSMA4, PSMA5, PSMA6, PSMA7, PSMB1, PSMB2, PSMB3, PSMB4, PSMB5, PSMB7, PSMC1, PSMC2, PSMC4, PSMC5, PSMD12, PSMD14, PSMD2, PSMD3, PSMD8, SPNS1, UBB, UBR5, WLS]	GO_BiologicalProcess-GOA_09.02.2016_16h18	2.8e-06	0.0034	0.039	1	[4, 5, 6, 7, 8]	Group0	15.0838
GO:0043269	regulation of ion transport	27	[ACSL4, ASPH, ATP1A1, ATP1B1, ATP1B3, ATP2B4, CHP1, CLCN3, CLCN7, GJA1, GPR89A, HSPA2, JPH1, SLC30A5, STOM, TCAF1, TMEM109, UBQLN1, VAMP3, VAMP7, VDAC1, VDAC2, VDAC3, WFS1, YWHAE, YWHAH, YWHAQ]	GO_BiologicalProcess-GOA_09.02.2016_16h18	0.15	1	0.76	1	[4, 5, 6]	Group610	4.32
GO:0051340	regulation of ligase activity	27	[CDK1, DYNC1LI1, MAD2L1, PSEN1, PSMA1, PSMA3, PSMA4, PSMA5, PSMA6, PSMA7, PSMB1, PSMB2, PSMB3, PSMB4, PSMB5, PSMB7, PSMC1, PSMC2, PSMC4, PSMC5, PSMD12, PSMD14, PSMD2, PSMD3, PSMD8, SKP1, UBB]	GO_BiologicalProcess-GOA_09.02.2016_16h18	3.1e-08	4.1e-05	0.039	1	[4, 5]	Group0	18.75
GO:0043900	regulation of multi-organism process	27	[ATP1B1, ATP6V1H, C1QBP, DDB1, DERL1, ELMOD2, FUCA2, HACD3, HIST1H3A, HLA-A, MAVS, NUP93, PEX3, PPIA, PPM1B, PPP2R1A, PRDX4, RPSA, SLC1A3, SLC25A19, SLC37A4, STOM, TARDBP, TCEB1, VAPA, VAPB, VPS4A]	GO_BiologicalProcess-GOA_09.02.2016_16h18	0.77	1	0.55	1	[2, 3]	Group144	5.23256
GO:0019080	viral gene expression	27	[AAAS, NDC1, NUP107, NUP133, NUP205, NUP210, NUP93, NUP98, POM121, POM121C, RANBP2, RPL17, RPL23, RPL38, RPS12, RPS16, RPS17, RPS2, RPS23, RPS25, RPS27, RPS3, RPS5, RPSA, TARDBP, TCEB1, UBB]	GO_BiologicalProcess-GOA_09.02.2016_16h18	0.00012	0.13	0.0009	0.58	[3, 4, 5, 6]	Group155	12.6168
GO:0097164	ammonium ion metabolic process	26	[ACSL3, ATP2B4, CDS1, CEPT1, CHPT1, COMT, CPT1A, GPAT4, ICMT, LPCAT1, LPCAT2, LPCAT3, LPCAT4, MBOAT2, PNPLA6, POR, SGPP1, SLC25A21, SLC38A1, SLC38A2, SLC44A1, SLC44A2, SMPD4, SPTLC1, SPTLC2, VDAC2]	GO_BiologicalProcess-GOA_09.02.2016_16h18	6.6e-05	0.073	6.1e-14	5e-11	[3]	Group110	13.0653
GO:0019439	aromatic compound catabolic process	26	[AIFM1, CNP, COMT, DDX6, EPHX1, HMOX2, KPNB1, LRPPRC, MIA3, PELO, PPP2R1A, RDH14, RPL17, RPL23, RPL38, RPS12, RPS16, RPS17, RPS2, RPS23, RPS25, RPS27, RPS3, RPS5, RPSA, VCP]	GO_BiologicalProcess-GOA_09.02.2016_16h18	0.92	1	0.0009	0.58	[4]	Group155	5.39419
GO:0044270	cellular nitrogen compound catabolic process	26	[AIFM1, CNP, DDX6, HMOX2, KPNB1, LRPPRC, MIA3, PELO, POR, PPP2R1A, RDH14, RPL17, RPL23, RPL38, RPS12, RPS16, RPS17, RPS2, RPS23, RPS25, RPS27, RPS3, RPS5, RPSA, VCP, VDAC2]	GO_BiologicalProcess-GOA_09.02.2016_16h18	1	1	0.0009	0.58	[4]	Group155	5.53191
GO:0034605	cellular response to heat	26	[AAAS, BAG2, CLPB, DNAJB1, DNAJB6, DNAJC7, HSP90AA1, HSP90AB1, HSPA1A, HSPA8, HSPH1, IRAK1, NDC1, NUP107, NUP133, NUP205, NUP210, NUP93, NUP98, PDCD6, POM121, POM121C, RANBP2, RBBP7, VCP, YWHAE]	GO_BiologicalProcess-GOA_09.02.2016_16h18	2.3e-09	3.1e-06	0.00015	0.1	[4, 5]	Group164	21.6667
GO:0016311	dephosphorylation	26	[ATP1A1, CDK5RAP3, CHP1, G6PC3, IMPAD1, NCEH1, NT5DC2, PGAM5, PLPP6, PPM1B, PPP2R1A, PPP2R1B, PPP6C, PTPN1, PTPRF, PTRH2, RNGTT, SACM1L, SET, SGPP1, SLC25A3, SLC39A10, SPPL3, TIMM50, YWHAB, YWHAE]	GO_BiologicalProcess-GOA_09.02.2016_16h18	0.91	1	0.91	1	[5]	Group651	5.73951
GO:0000077	DNA damage checkpoint	26	[CDK1, CDK5RAP3, FANCI, PRKDC, PSMA1, PSMA3, PSMA4, PSMA5, PSMA6, PSMA7, PSMB1, PSMB2, PSMB3, PSMB4, PSMB5, PSMB7, PSMC1, PSMC2, PSMC4, PSMC5, PSMD12, PSMD14, PSMD2, PSMD3, PSMD8, UBB]	GO_BiologicalProcess-GOA_09.02.2016_16h18	3e-06	0.0036	0.039	1	[5, 6, 7]	Group0	15.3846
GO:0034109	homotypic cell-cell adhesion	26	[ACTB, CD151, CD276, CD47, CLPTM1, CTPS1, CXADR, DDOST, DNAJA3, DSG2, DSP, EFNB1, FASN, HLA-A, HSPB1, HSPD1, HSPH1, JUP, NCAM1, NCSTN, PRKDC, PSEN1, PSEN2, SPNS1, STOML2, STXBP3]	GO_BiologicalProcess-GOA_09.02.2016_16h18	0.35	1	0.13	1	[4, 5]	Group204	4.62633
GO:0009914	hormone transport	26	[CPT1A, GJA1, GLUD1, HADHA, HMGCR, MCU, PFKL, RAB1A, RAF1, SEC11A, SLC16A1, SLC16A10, SLC25A4, SLC25A5, SLC25A6, SLC2A1, SNAP23, SPCS1, SPCS2, SPCS3, STX4, STXBP3, TARDBP, UQCC2, VAMP3, VAMP7]	GO_BiologicalProcess-GOA_09.02.2016_16h18	0.2	1	0.077	1	[4, 5]	Group247	7.14286
GO:0007006	mitochondrial membrane organization	26	[AFG3L2, APOO, ATPIF1, CHCHD3, CNP, HK2, HSP90AA1, HSPA1A, HSPA4, IMMT, MTCH2, NDUFA13, RHOT1, RHOT2, SAMM50, SLC25A46, SLC25A5, SLC35F6, TIMM50, TOMM22, YWHAB, YWHAE, YWHAG, YWHAH, YWHAQ, YWHAZ]	GO_BiologicalProcess-GOA_09.02.2016_16h18	2.5e-10	3.5e-07	4.6e-37	4e-34	[4, 5]	Group407	23.8532
GO:0032981	mitochondrial respiratory chain complex I assembly	26	[ACAD9, AIFM1, BCS1L, ECSIT, NDUFA11, NDUFA13, NDUFA5, NDUFA8, NDUFA9, NDUFAB1, NDUFAF1, NDUFAF3, NDUFAF4, NDUFB10, NDUFB11, NDUFB4, NDUFB5, NDUFS1, NDUFS2, NDUFS3, NDUFS8, NDUFV1, NDUFV2, OXA1L, TIMMDC1, TMEM126B]	GO_BiologicalProcess-GOA_09.02.2016_16h18	5.8e-18	8.6e-15	0.00059	0.39	[5, 6, 7, 8]	Group154	45.614
GO:0097031	mitochondrial respiratory chain complex I biogenesis	26	[ACAD9, AIFM1, BCS1L, ECSIT, NDUFA11, NDUFA13, NDUFA5, NDUFA8, NDUFA9, NDUFAB1, NDUFAF1, NDUFAF3, NDUFAF4, NDUFB10, NDUFB11, NDUFB4, NDUFB5, NDUFS1, NDUFS2, NDUFS3, NDUFS8, NDUFV1, NDUFV2, OXA1L, TIMMDC1, TMEM126B]	GO_BiologicalProcess-GOA_09.02.2016_16h18	5.8e-18	8.6e-15	0.00059	0.39	[4]	Group154	45.614
GO:0044773	mitotic DNA damage checkpoint	26	[CDK1, CDK5RAP3, FANCI, PRKDC, PSMA1, PSMA3, PSMA4, PSMA5, PSMA6, PSMA7, PSMB1, PSMB2, PSMB3, PSMB4, PSMB5, PSMB7, PSMC1, PSMC2, PSMC4, PSMC5, PSMD12, PSMD14, PSMD2, PSMD3, PSMD8, UBB]	GO_BiologicalProcess-GOA_09.02.2016_16h18	2e-10	2.8e-07	0.039	1	[5, 6, 7, 8, 9]	Group0	24.0741
GO:0044774	mitotic DNA integrity checkpoint	26	[CDK1, CDK5RAP3, FANCI, PRKDC, PSMA1, PSMA3, PSMA4, PSMA5, PSMA6, PSMA7, PSMB1, PSMB2, PSMB3, PSMB4, PSMB5, PSMB7, PSMC1, PSMC2, PSMC4, PSMC5, PSMD12, PSMD14, PSMD2, PSMD3, PSMD8, UBB]	GO_BiologicalProcess-GOA_09.02.2016_16h18	7.3e-10	9.9e-07	0.039	1	[5, 6, 7, 8]	Group0	22.807
GO:0007067	mitotic nuclear division	26	[CDK1, DCTN1, DHDDS, DYNC1LI1, IGF1R, KPNB1, MAD2L1, MAPRE2, NCAPG, NCAPG2, PDS5A, PHB2, PPP2R1A, PRMT5, RAN, REEP4, RHOA, RPS3, RUVBL1, SMC2, SMC3, SMC4, TTN, TUBGCP2, TUBGCP4, VPS4A]	GO_BiologicalProcess-GOA_09.02.2016_16h18	0.91	1	1	1	[4, 5, 6]	Group400	5.70175
GO:0010257	NADH dehydrogenase complex assembly	26	[ACAD9, AIFM1, BCS1L, ECSIT, NDUFA11, NDUFA13, NDUFA5, NDUFA8, NDUFA9, NDUFAB1, NDUFAF1, NDUFAF3, NDUFAF4, NDUFB10, NDUFB11, NDUFB4, NDUFB5, NDUFS1, NDUFS2, NDUFS3, NDUFS8, NDUFV1, NDUFV2, OXA1L, TIMMDC1, TMEM126B]	GO_BiologicalProcess-GOA_09.02.2016_16h18	5.8e-18	8.6e-15	0.00059	0.39	[6, 7]	Group154	45.614
GO:0006119	oxidative phosphorylation	26	[ATP5C1, ATP5D, COX15, COX4I1, COX5A, NDUFA4, NDUFA5, NDUFA8, NDUFA9, NDUFAB1, NDUFAF1, NDUFB10, NDUFB4, NDUFB5, NDUFS1, NDUFS2, NDUFS3, NDUFS8, NDUFV1, NDUFV2, SLC25A33, UQCC2, UQCR10, UQCRB, UQCRC2, VCP]	GO_BiologicalProcess-GOA_09.02.2016_16h18	1.1e-11	1.6e-08	1.1e-20	9.4e-18	[4, 6, 8, 9, 10, 11]	Group37	27.0833
GO:0006595	polyamine metabolic process	26	[CKB, GOLT1B, PSMA1, PSMA3, PSMA4, PSMA5, PSMA6, PSMA7, PSMB1, PSMB2, PSMB3, PSMB4, PSMB5, PSMB7, PSMC1, PSMC2, PSMC4, PSMC5, PSMD12, PSMD14, PSMD2, PSMD3, PSMD8, SLC25A21, SLC38A1, SLC38A2]	GO_BiologicalProcess-GOA_09.02.2016_16h18	1.1e-11	1.6e-08	0.039	1	[6, 7]	Group0	27.0833
GO:0042451	purine nucleoside biosynthetic process	26	[ACACA, ATP5A1, ATP5B, ATP5C1, ATP5D, ATP5EP2, ATP5F1, ATP5H, ATP5I, ATP5J, ATP5J2, ATP5L, ATP5O, ATP6V0A1, ATP6V0A2, DCAKD, MAT2A, MON2, NME1, NME2, NME3, PKM, SLC25A13, SLC35B2, STOML2, VCP]	GO_BiologicalProcess-GOA_09.02.2016_16h18	6.6e-11	9.1e-08	9.8e-16	8e-13	[6, 7, 8]	Group490	25.2427
GO:0046129	purine ribonucleoside biosynthetic process	26	[ACACA, ATP5A1, ATP5B, ATP5C1, ATP5D, ATP5EP2, ATP5F1, ATP5H, ATP5I, ATP5J, ATP5J2, ATP5L, ATP5O, ATP6V0A1, ATP6V0A2, DCAKD, MAT2A, MON2, NME1, NME2, NME3, PKM, SLC25A13, SLC35B2, STOML2, VCP]	GO_BiologicalProcess-GOA_09.02.2016_16h18	6.6e-11	9.1e-08	9.8e-16	8e-13	[7, 8, 9]	Group490	25.2427
GO:0060828	regulation of canonical Wnt signaling pathway	26	[EMD, JUP, PSMA1, PSMA3, PSMA4, PSMA5, PSMA6, PSMA7, PSMB1, PSMB2, PSMB3, PSMB4, PSMB5, PSMB7, PSMC1, PSMC2, PSMC4, PSMC5, PSMD12, PSMD14, PSMD2, PSMD3, PSMD8, UBB, UBR5, WLS]	GO_BiologicalProcess-GOA_09.02.2016_16h18	0.0037	1	0.039	1	[5, 6, 7, 8]	Group0	10.1562
GO:1902806	regulation of cell cycle G1/S phase transition	26	[ATP2B4, CDC45, PHB2, PRKDC, PSMA1, PSMA3, PSMA4, PSMA5, PSMA6, PSMA7, PSMB1, PSMB2, PSMB3, PSMB4, PSMB5, PSMB7, PSMC1, PSMC2, PSMC4, PSMC5, PSMD12, PSMD14, PSMD2, PSMD3, PSMD8, UBB]	GO_BiologicalProcess-GOA_09.02.2016_16h18	1.7e-06	0.002	0.039	1	[6, 7]	Group0	15.8537
GO:0033238	regulation of cellular amine metabolic process	26	[ACSL3, ATP2B4, COMT, LPCAT1, PSMA1, PSMA3, PSMA4, PSMA5, PSMA6, PSMA7, PSMB1, PSMB2, PSMB3, PSMB4, PSMB5, PSMB7, PSMC1, PSMC2, PSMC4, PSMC5, PSMD12, PSMD14, PSMD2, PSMD3, PSMD8, SLC25A21]	GO_BiologicalProcess-GOA_09.02.2016_16h18	4e-12	5.7e-09	0.039	1	[4, 5, 6]	Group0	28.2609
GO:0002697	regulation of immune effector process	26	[ATP1B1, ATP6V1H, C1QBP, ELMOD2, HIST1H3A, HLA-A, HLA-B, HSPD1, MAVS, NUP93, PEX3, PHB, PHB2, PPM1B, PRKDC, PSMA7, RPSA, SLC1A3, SLC25A19, SLC37A4, STOM, STX4, STX7, TMBIM6, VAMP3, VAMP7]	GO_BiologicalProcess-GOA_09.02.2016_16h18	0.83	1	0.0093	1	[3, 4]	Group1	5.85586
GO:0050708	regulation of protein secretion	26	[CD276, CPT1A, DNAJC5, GJA1, GLUD1, HADHA, HMGCR, MCU, PFKL, PPIA, RHBDD3, SEC11A, SLC16A1, SLC25A4, SLC25A5, SLC25A6, SLC2A1, SPCS1, SPCS2, SPCS3, STX4, TARDBP, TMBIM6, UQCC2, VAMP3, WLS]	GO_BiologicalProcess-GOA_09.02.2016_16h18	0.83	1	0.077	1	[5, 6, 7, 8]	Group247	5.88235
GO:2000058	regulation of protein ubiquitination involved in ubiquitin-dependent protein catabolic process	26	[CDK1, CDK5RAP3, PSEN1, PSMA1, PSMA3, PSMA4, PSMA5, PSMA6, PSMA7, PSMB1, PSMB2, PSMB3, PSMB4, PSMB5, PSMB7, PSMC1, PSMC2, PSMC4, PSMC5, PSMD12, PSMD14, PSMD2, PSMD3, PSMD8, SKP1, UBB]	GO_BiologicalProcess-GOA_09.02.2016_16h18	3.2e-11	4.4e-08	0.039	1	[7, 8, 9, 10, 11]	Group0	26
GO:0051439	regulation of ubiquitin-protein ligase activity involved in mitotic cell cycle	26	[CDK1, DYNC1LI1, MAD2L1, PSMA1, PSMA3, PSMA4, PSMA5, PSMA6, PSMA7, PSMB1, PSMB2, PSMB3, PSMB4, PSMB5, PSMB7, PSMC1, PSMC2, PSMC4, PSMC5, PSMD12, PSMD14, PSMD2, PSMD3, PSMD8, SKP1, UBB]	GO_BiologicalProcess-GOA_09.02.2016_16h18	1e-10	1.4e-07	0.039	1	[5, 6, 7, 9, 10, 11, 12]	Group0	24.7619
GO:0072331	signal transduction by p53 class mediator	26	[BAG6, CDK5RAP3, PSMA1, PSMA3, PSMA4, PSMA5, PSMA6, PSMA7, PSMB1, PSMB2, PSMB3, PSMB4, PSMB5, PSMB7, PSMC1, PSMC2, PSMC4, PSMC5, PSMD12, PSMD14, PSMD2, PSMD3, PSMD8, TMEM109, UBB, WRB]	GO_BiologicalProcess-GOA_09.02.2016_16h18	5.1e-05	0.058	0.039	1	[5, 6]	Group0	13.3333
GO:0019083	viral transcription	26	[AAAS, NDC1, NUP107, NUP133, NUP205, NUP210, NUP93, NUP98, POM121, POM121C, RANBP2, RPL17, RPL23, RPL38, RPS12, RPS16, RPS17, RPS2, RPS23, RPS25, RPS27, RPS3, RPS5, RPSA, TARDBP, TCEB1]	GO_BiologicalProcess-GOA_09.02.2016_16h18	8.7e-05	0.096	0.0009	0.58	[4, 5, 6, 7, 8]	Group155	12.8079
GO:0046463	acylglycerol biosynthetic process	25	[ACACA, ACLY, ACOT8, ACSL3, ACSL4, AGK, AGPAT1, AGPAT2, AGPAT3, AGPAT4, AGPAT5, DGAT1, ELOVL1, FASN, GPAT3, GPAT4, HACD2, HSD17B12, LCLAT1, LPCAT1, LPCAT4, MBOAT2, SCD, SLC25A1, TECR]	GO_BiologicalProcess-GOA_09.02.2016_16h18	1.6e-11	2.2e-08	8.7e-24	7.4e-21	[5, 6, 7]	Group194	27.7778
GO:0006865	amino acid transport	25	[ARL6IP5, PEX3, PRAF2, PSEN1, SERINC1, SLC16A10, SLC19A1, SLC19A2, SLC1A1, SLC1A3, SLC1A4, SLC1A5, SLC25A12, SLC25A13, SLC25A22, SLC38A1, SLC38A2, SLC3A2, SLC43A1, SLC6A15, SLC7A1, SLC7A2, SLC7A3, SLC7A5, SLC7A6]	GO_BiologicalProcess-GOA_09.02.2016_16h18	3.5e-06	0.0041	8.5e-11	6.7e-08	[5, 6, 7, 8, 9]	Group253	15.625
GO:0031145	anaphase-promoting complex-dependent proteasomal ubiquitin-dependent protein catabolic process	25	[CDK1, MAD2L1, PSMA1, PSMA3, PSMA4, PSMA5, PSMA6, PSMA7, PSMB1, PSMB2, PSMB3, PSMB4, PSMB5, PSMB7, PSMC1, PSMC2, PSMC4, PSMC5, PSMD12, PSMD14, PSMD2, PSMD3, PSMD8, SKP1, UBB]	GO_BiologicalProcess-GOA_09.02.2016_16h18	7e-12	9.8e-09	0.039	1	[7, 8, 9, 10, 11]	Group0	28.7356
GO:0008643	carbohydrate transport	25	[AAAS, G6PC3, HK2, M6PR, NDC1, NUP107, NUP133, NUP205, NUP210, NUP93, NUP98, POM121, POM121C, PTRH2, RANBP2, RFT1, RTN2, SLC2A1, SLC35B1, SLC35E1, SLC37A3, SLC37A4, SORT1, STXBP3, TNPO1]	GO_BiologicalProcess-GOA_09.02.2016_16h18	0.00033	0.35	0.00015	0.1	[4, 5]	Group164	12.1359
GO:0051188	cofactor biosynthetic process	25	[ABCB6, ACACA, ACLY, ACOT8, ACSL3, ACSL4, ADCK3, AGK, ATPIF1, COQ5, COX15, DCAKD, ELOVL1, FASN, GCDH, HACD2, HSD17B12, MAT2A, NDUFA9, PDHB, PLPP6, SCD, SLC25A1, TECR, UBIAD1]	GO_BiologicalProcess-GOA_09.02.2016_16h18	8.5e-06	0.0099	7.5e-14	6.1e-11	[4]	Group231	14.881
GO:0006281	DNA repair	25	[CDC45, CDK1, DDB1, FANCD2, FANCI, HUWE1, KPNA2, MMS19, PCNA, PRKDC, PSMD14, RAD23B, RFC3, RPS3, RUVBL1, RUVBL2, SLC19A1, SLC30A9, SMC3, TMEM161A, TRIP13, TRRAP, UBB, UBR5, VCP]	GO_BiologicalProcess-GOA_09.02.2016_16h18	0.38	1	0.87	1	[3, 5, 6, 7]	Group463	4.71698
GO:0006352	DNA-templated transcription, initiation	25	[CAND1, COX4I1, COX5A, COX6C, COX7B, GTF2I, LAMTOR1, LAMTOR3, NAT14, NDUFA4, NR2F1, PSMC1, PSMC2, PSMC4, PSMC5, SCO2, TXN, UBB, UBL4A, YWHAB, YWHAE, YWHAG, YWHAH, YWHAQ, YWHAZ]	GO_BiologicalProcess-GOA_09.02.2016_16h18	0.18	1	0.18	1	[6, 7, 8, 9, 10]	Group584	7.37463
GO:0046879	hormone secretion	25	[CPT1A, GJA1, GLUD1, HADHA, HMGCR, MCU, PFKL, RAB1A, RAF1, SEC11A, SLC16A1, SLC25A4, SLC25A5, SLC25A6, SLC2A1, SNAP23, SPCS1, SPCS2, SPCS3, STX4, STXBP3, TARDBP, UQCC2, VAMP3, VAMP7]	GO_BiologicalProcess-GOA_09.02.2016_16h18	0.24	1	0.077	1	[5, 6, 7, 8]	Group247	7.06215
GO:0051352	negative regulation of ligase activity	25	[DYNC1LI1, MAD2L1, PSEN1, PSMA1, PSMA3, PSMA4, PSMA5, PSMA6, PSMA7, PSMB1, PSMB2, PSMB3, PSMB4, PSMB5, PSMB7, PSMC1, PSMC2, PSMC4, PSMC5, PSMD12, PSMD14, PSMD2, PSMD3, PSMD8, UBB]	GO_BiologicalProcess-GOA_09.02.2016_16h18	5.9e-10	8e-07	0.039	1	[4, 5, 6]	Group0	23.8095
GO:0051444	negative regulation of ubiquitin-protein transferase activity	25	[DYNC1LI1, MAD2L1, PSEN1, PSMA1, PSMA3, PSMA4, PSMA5, PSMA6, PSMA7, PSMB1, PSMB2, PSMB3, PSMB4, PSMB5, PSMB7, PSMC1, PSMC2, PSMC4, PSMC5, PSMD12, PSMD14, PSMD2, PSMD3, PSMD8, UBB]	GO_BiologicalProcess-GOA_09.02.2016_16h18	3.8e-10	5.2e-07	0.039	1	[5, 6, 7, 8, 9, 10, 11, 12]	Group0	24.2718
GO:0046460	neutral lipid biosynthetic process	25	[ACACA, ACLY, ACOT8, ACSL3, ACSL4, AGK, AGPAT1, AGPAT2, AGPAT3, AGPAT4, AGPAT5, DGAT1, ELOVL1, FASN, GPAT3, GPAT4, HACD2, HSD17B12, LCLAT1, LPCAT1, LPCAT4, MBOAT2, SCD, SLC25A1, TECR]	GO_BiologicalProcess-GOA_09.02.2016_16h18	1.6e-11	2.2e-08	8.7e-24	7.4e-21	[4, 5, 6]	Group194	27.7778
GO:0038061	NIK/NF-kappaB signaling	25	[IRAK1, PSMA1, PSMA3, PSMA4, PSMA5, PSMA6, PSMA7, PSMB1, PSMB2, PSMB3, PSMB4, PSMB5, PSMB7, PSMC1, PSMC2, PSMC4, PSMC5, PSMD12, PSMD14, PSMD2, PSMD3, PSMD8, RPS3, SKP1, UBB]	GO_BiologicalProcess-GOA_09.02.2016_16h18	3.7e-09	4.9e-06	0.039	1	[5, 6]	Group0	21.9298
GO:0009142	nucleoside triphosphate biosynthetic process	25	[ATP5A1, ATP5B, ATP5C1, ATP5D, ATP5EP2, ATP5F1, ATP5H, ATP5I, ATP5J, ATP5J2, ATP5L, ATP5O, ATP6V0A1, ATP6V0A2, CAD, CTPS1, MON2, NME1, NME2, NME3, PKM, SLC25A13, STOML2, UCK2, VCP]	GO_BiologicalProcess-GOA_09.02.2016_16h18	3.2e-13	4.6e-10	9.8e-16	8e-13	[5, 6, 7, 8]	Group490	32.4675
GO:0006997	nucleus organization	25	[AAAS, CDK1, EMD, GOLM1, LEMD2, LEMD3, NDC1, NUP107, NUP133, NUP205, NUP210, NUP93, NUP98, POM121, POM121C, PPP2R1A, RANBP2, REEP4, SYNE2, TARDBP, TMEM33, TMEM43, VPS4A, WRB, ZMPSTE24]	GO_BiologicalProcess-GOA_09.02.2016_16h18	2e-07	0.00025	0.00015	0.1	[4]	Group164	18.1159
GO:0018205	peptidyl-lysine modification	25	[AAAS, BAG6, HAT1, MIA3, NDC1, NUP107, NUP133, NUP205, NUP210, NUP93, NUP98, PCNA, POM121, POM121C, POR, RANBP2, RANGAP1, RUVBL1, RUVBL2, SET, SMC3, TOLLIP, TRRAP, VDAC2, WRB]	GO_BiologicalProcess-GOA_09.02.2016_16h18	0.83	1	0.00015	0.1	[7, 8]	Group164	5.89623
GO:0090263	positive regulation of canonical Wnt signaling pathway	25	[JUP, PSMA1, PSMA3, PSMA4, PSMA5, PSMA6, PSMA7, PSMB1, PSMB2, PSMB3, PSMB4, PSMB5, PSMB7, PSMC1, PSMC2, PSMC4, PSMC5, PSMD12, PSMD14, PSMD2, PSMD3, PSMD8, UBB, UBR5, WLS]	GO_BiologicalProcess-GOA_09.02.2016_16h18	3.1e-07	0.00039	0.039	1	[5, 6, 7, 8, 9]	Group0	17.7305
GO:2000060	positive regulation of protein ubiquitination involved in ubiquitin-dependent protein catabolic process	25	[CDK1, CDK5RAP3, PSMA1, PSMA3, PSMA4, PSMA5, PSMA6, PSMA7, PSMB1, PSMB2, PSMB3, PSMB4, PSMB5, PSMB7, PSMC1, PSMC2, PSMC4, PSMC5, PSMD12, PSMD14, PSMD2, PSMD3, PSMD8, SKP1, UBB]	GO_BiologicalProcess-GOA_09.02.2016_16h18	2e-11	2.8e-08	0.039	1	[7, 8, 9, 10, 11, 12]	Group0	27.4725
GO:1903533	regulation of protein targeting	25	[ATPIF1, CDK1, CHP1, EMD, HAX1, HSP90AB1, HUWE1, IPO5, JUP, KEAP1, MAVS, MYO1C, PARL, PPM1B, PSMB7, PSMD8, RHOA, RUVBL1, SPPL3, SREBF2, STOM, TCAF1, TXN, UBR5, VAMP7]	GO_BiologicalProcess-GOA_09.02.2016_16h18	0.11	1	3.1e-09	2.4e-06	[6, 7, 8]	Group103	7.66871
GO:0009201	ribonucleoside triphosphate biosynthetic process	25	[ATP5A1, ATP5B, ATP5C1, ATP5D, ATP5EP2, ATP5F1, ATP5H, ATP5I, ATP5J, ATP5J2, ATP5L, ATP5O, ATP6V0A1, ATP6V0A2, CAD, CTPS1, MON2, NME1, NME2, NME3, PKM, SLC25A13, STOML2, UCK2, VCP]	GO_BiologicalProcess-GOA_09.02.2016_16h18	3.4e-15	5e-12	9.8e-16	8e-13	[6, 7, 8, 9]	Group490	38.4615
GO:0019432	triglyceride biosynthetic process	25	[ACACA, ACLY, ACOT8, ACSL3, ACSL4, AGK, AGPAT1, AGPAT2, AGPAT3, AGPAT4, AGPAT5, DGAT1, ELOVL1, FASN, GPAT3, GPAT4, HACD2, HSD17B12, LCLAT1, LPCAT1, LPCAT4, MBOAT2, SCD, SLC25A1, TECR]	GO_BiologicalProcess-GOA_09.02.2016_16h18	9.2e-12	1.2e-08	8.7e-24	7.4e-21	[6, 7, 8]	Group194	28.4091
GO:0033209	tumor necrosis factor-mediated signaling pathway	25	[FASN, HSPA1A, PSMA1, PSMA3, PSMA4, PSMA5, PSMA6, PSMA7, PSMB1, PSMB2, PSMB3, PSMB4, PSMB5, PSMB7, PSMC1, PSMC2, PSMC4, PSMC5, PSMD12, PSMD14, PSMD2, PSMD3, PSMD8, SKP1, UBB]	GO_BiologicalProcess-GOA_09.02.2016_16h18	1.9e-05	0.022	0.039	1	[6, 7]	Group0	14.2045
GO:0016049	cell growth	24	[ACSL4, ADAM10, ATAD3A, BRAT1, CHPT1, DERL2, EI24, ENO1, GJA1, ITGB1, LAMTOR1, NDUFA13, NDUFS3, NUBP2, PHB, PPP2R1A, RBBP7, RTN4, SEC61A1, SLC25A33, SLC3A2, SPG20, TFRC, TMEM97]	GO_BiologicalProcess-GOA_09.02.2016_16h18	0.25	1	0.34	1	[2, 3]	Group224	4.48598
GO:0008203	cholesterol metabolic process	24	[ACLY, APOB, CLN6, CYB5R3, CYP51A1, DHCR24, DHCR7, EBP, ERLIN2, FDFT1, HMGCR, LBR, LMBR1, MSMO1, NPC1, NSDHL, POR, SC5D, SCAP, SOAT1, SQLE, SREBF2, UBL4A, VDAC2]	GO_BiologicalProcess-GOA_09.02.2016_16h18	6.7e-07	0.00082	4.5e-17	3.8e-14	[6]	Group341	17.5182
GO:0046700	heterocycle catabolic process	24	[AIFM1, CNP, DDX6, HMOX2, KPNB1, LRPPRC, MIA3, PELO, PPP2R1A, RDH14, RPL17, RPL23, RPL38, RPS12, RPS16, RPS17, RPS2, RPS23, RPS25, RPS27, RPS3, RPS5, RPSA, VCP]	GO_BiologicalProcess-GOA_09.02.2016_16h18	0.68	1	0.0009	0.58	[4]	Group155	5.10638
GO:0002220	innate immune response activating cell surface receptor signaling pathway	24	[PSMA1, PSMA3, PSMA4, PSMA5, PSMA6, PSMA7, PSMB1, PSMB2, PSMB3, PSMB4, PSMB5, PSMB7, PSMC1, PSMC2, PSMC4, PSMC5, PSMD12, PSMD14, PSMD2, PSMD3, PSMD8, RAF1, SKP1, UBB]	GO_BiologicalProcess-GOA_09.02.2016_16h18	1.8e-07	0.00023	0.039	1	[5, 7, 8, 9, 10]	Group0	18.75
GO:0045936	negative regulation of phosphate metabolic process	24	[CDK5RAP3, CHP1, DNAJA1, DNAJA3, GNAI3, HMGCR, HSPB1, HSPH1, IGF1R, LEMD2, LPCAT1, NR2F1, PHB, PPP2R1A, PRKDC, PSEN1, PSEN2, PTPN1, RANBP2, SYNJ2BP, TARDBP, YWHAB, YWHAE, YWHAG]	GO_BiologicalProcess-GOA_09.02.2016_16h18	0.16	1	0.16	1	[5, 6, 7]	Group141	4.22535
GO:0010563	negative regulation of phosphorus metabolic process	24	[CDK5RAP3, CHP1, DNAJA1, DNAJA3, GNAI3, HMGCR, HSPB1, HSPH1, IGF1R, LEMD2, LPCAT1, NR2F1, PHB, PPP2R1A, PRKDC, PSEN1, PSEN2, PTPN1, RANBP2, SYNJ2BP, TARDBP, YWHAB, YWHAE, YWHAG]	GO_BiologicalProcess-GOA_09.02.2016_16h18	0.16	1	0.16	1	[4, 5, 6]	Group141	4.22535
GO:0051051	negative regulation of transport	24	[ACSL4, CHP1, COMT, DERL2, EMD, HADHA, HMGCR, HSPA1A, KEAP1, PFKL, PPM1B, RANGAP1, SLC25A5, SLC35F6, SREBF2, STXBP3, TMBIM6, TXN, UBAC2, UBE2G2, UBQLN1, UBQLN2, VAMP3, YWHAQ]	GO_BiologicalProcess-GOA_09.02.2016_16h18	0.48	1	0.39	1	[2, 3, 4, 5]	Group597	4.81928
GO:0051436	negative regulation of ubiquitin-protein ligase activity involved in mitotic cell cycle	24	[DYNC1LI1, MAD2L1, PSMA1, PSMA3, PSMA4, PSMA5, PSMA6, PSMA7, PSMB1, PSMB2, PSMB3, PSMB4, PSMB5, PSMB7, PSMC1, PSMC2, PSMC4, PSMC5, PSMD12, PSMD14, PSMD2, PSMD3, PSMD8, UBB]	GO_BiologicalProcess-GOA_09.02.2016_16h18	4.4e-10	6e-07	0.039	1	[5, 6, 7, 8, 9, 10, 11, 12, 13]	Group0	25
GO:0090174	organelle membrane fusion	24	[BNIP1, GNAI3, GOSR1, RAB8A, SEC22B, SLC25A46, SNAP23, SNAP47, STX10, STX12, STX17, STX2, STX4, STX5, STX6, STX7, STX8, UBQLN1, UBQLN4, VAMP3, VAMP4, VAMP7, VPS4A, VTI1A]	GO_BiologicalProcess-GOA_09.02.2016_16h18	2.5e-09	3.4e-06	3.3e-09	2.6e-06	[4, 5, 6]	Group260	23.0769
GO:0015833	peptide transport	24	[CPT1A, GJA1, GLUD1, HADHA, HMGCR, MCU, PFKL, PPM1B, RAB1A, RAF1, RHOA, SEC11A, SLC16A1, SLC25A4, SLC25A5, SLC25A6, SLC2A1, SPCS1, SPCS2, SPCS3, STX4, STXBP3, TARDBP, UQCC2]	GO_BiologicalProcess-GOA_09.02.2016_16h18	0.42	1	0.077	1	[5, 6]	Group247	6.61157
GO:0007009	plasma membrane organization	24	[ACSL3, ATP1B1, ATP1B3, ATP2A2, BSG, ITGB1, JUP, NSF, PIGW, RAB10, RAB13, RAB8A, RER1, STX2, STX4, STX7, STX8, TMED2, TMEM59, TSPAN15, VAMP3, VAMP4, VAMP7, VPS4A]	GO_BiologicalProcess-GOA_09.02.2016_16h18	0.05	1	0.003	1	[4, 5]	Group476	8.4507
GO:0051351	positive regulation of ligase activity	24	[CDK1, PSMA1, PSMA3, PSMA4, PSMA5, PSMA6, PSMA7, PSMB1, PSMB2, PSMB3, PSMB4, PSMB5, PSMB7, PSMC1, PSMC2, PSMC4, PSMC5, PSMD12, PSMD14, PSMD2, PSMD3, PSMD8, SKP1, UBB]	GO_BiologicalProcess-GOA_09.02.2016_16h18	3.8e-09	5.1e-06	0.039	1	[4, 5, 6]	Group0	22.6415
GO:0051437	positive regulation of ubiquitin-protein ligase activity involved in regulation of mitotic cell cycle transition	24	[CDK1, PSMA1, PSMA3, PSMA4, PSMA5, PSMA6, PSMA7, PSMB1, PSMB2, PSMB3, PSMB4, PSMB5, PSMB7, PSMC1, PSMC2, PSMC4, PSMC5, PSMD12, PSMD14, PSMD2, PSMD3, PSMD8, SKP1, UBB]	GO_BiologicalProcess-GOA_09.02.2016_16h18	1.3e-12	1.9e-09	0.039	1	[6, 7, 8, 9, 10, 11, 12, 13]	Group0	32
GO:0051443	positive regulation of ubiquitin-protein transferase activity	24	[CDK1, PSMA1, PSMA3, PSMA4, PSMA5, PSMA6, PSMA7, PSMB1, PSMB2, PSMB3, PSMB4, PSMB5, PSMB7, PSMC1, PSMC2, PSMC4, PSMC5, PSMD12, PSMD14, PSMD2, PSMD3, PSMD8, SKP1, UBB]	GO_BiologicalProcess-GOA_09.02.2016_16h18	1.3e-09	1.8e-06	0.039	1	[5, 6, 7, 8, 9, 10, 11, 12]	Group0	23.7624
GO:0006521	regulation of cellular amino acid metabolic process	24	[ATP2B4, COMT, PSMA1, PSMA3, PSMA4, PSMA5, PSMA6, PSMA7, PSMB1, PSMB2, PSMB3, PSMB4, PSMB5, PSMB7, PSMC1, PSMC2, PSMC4, PSMC5, PSMD12, PSMD14, PSMD2, PSMD3, PSMD8, SLC25A21]	GO_BiologicalProcess-GOA_09.02.2016_16h18	1.1e-13	1.6e-10	0.039	1	[4, 5, 6, 7, 8]	Group0	35.2941
GO:2000045	regulation of G1/S transition of mitotic cell cycle	24	[CDC45, PRKDC, PSMA1, PSMA3, PSMA4, PSMA5, PSMA6, PSMA7, PSMB1, PSMB2, PSMB3, PSMB4, PSMB5, PSMB7, PSMC1, PSMC2, PSMC4, PSMC5, PSMD12, PSMD14, PSMD2, PSMD3, PSMD8, UBB]	GO_BiologicalProcess-GOA_09.02.2016_16h18	6.4e-06	0.0075	0.039	1	[6, 7, 8]	Group0	15.4839
GO:0060627	regulation of vesicle-mediated transport	24	[ACSL3, ATP2A2, ATP6AP1, CD47, GOSR1, ITGB1, LMAN2, NCAM1, NSF, PLD2, PTPN1, RPSA, SCFD1, STX18, STX4, STXBP3, SYNJ2BP, UBQLN2, UNC45A, VAMP3, VAMP4, VAMP7, VPS4A, YIPF5]	GO_BiologicalProcess-GOA_09.02.2016_16h18	1	1	1	1	[3, 4, 5]	Group386	5.54273
GO:0009314	response to radiation	24	[APOB, BRAT1, CDS1, CERS1, DDB1, FANCD2, GNB1, HMGCR, IKBIP, ITGB1, LRP1, MAPRE2, NPTN, PCNA, PRKDC, RDH10, RDH11, RUVBL2, SDF4, SLC1A3, TELO2, TMEM109, TMEM161A, TXN]	GO_BiologicalProcess-GOA_09.02.2016_16h18	0.19	1	0.13	1	[3]	Group416	4.32432
GO:1902652	secondary alcohol metabolic process	24	[ACLY, APOB, CLN6, CYB5R3, CYP51A1, DHCR24, DHCR7, EBP, ERLIN2, FDFT1, HMGCR, LBR, LMBR1, MSMO1, NPC1, NSDHL, POR, SC5D, SCAP, SOAT1, SQLE, SREBF2, UBL4A, VDAC2]	GO_BiologicalProcess-GOA_09.02.2016_16h18	1e-06	0.0012	4.5e-17	3.8e-14	[5]	Group341	17.1429
GO:0044282	small molecule catabolic process	24	[ABCD3, ABHD12, ACAD9, ACOT8, ATP2B4, CPT1A, DPAGT1, ENO1, GAPDH, GCDH, GLUD1, GOLT1B, HADHA, HADHB, HK2, PCCB, PFKL, PKM, PTRH2, SLC25A10, SLC25A21, SLC27A4, SMPD4, SOAT1]	GO_BiologicalProcess-GOA_09.02.2016_16h18	0.74	1	0.94	1	[4]	Group230	6.03015
GO:0006665	sphingolipid metabolic process	24	[AGK, ALDH3A2, CERS1, CERS2, CERS4, CERS5, CERS6, CLN6, DEGS1, ELOVL1, GLA, HACD2, KDSR, MTCH1, PPP2R1A, SERINC1, SGPL1, SGPP1, SMPD4, SPTLC1, SPTLC2, UGT8, VAPA, VAPB]	GO_BiologicalProcess-GOA_09.02.2016_16h18	4.5e-06	0.0053	1.7e-07	0.00013	[4, 5, 6]	Group232	15.7895
GO:0006694	steroid biosynthetic process	24	[ACLY, ACOT8, APOB, ATP1A1, CYB5R3, CYP51A1, DHCR24, DHCR7, EBP, ERLIN2, FDFT1, HMGCR, HSD17B11, HSD17B12, LBR, LMBR1, MSMO1, NSDHL, POR, SC5D, SCAP, SQLE, UBL4A, VDAC2]	GO_BiologicalProcess-GOA_09.02.2016_16h18	2.5e-05	0.029	1.9e-22	1.6e-19	[5]	Group181	14.2857
GO:0016125	sterol metabolic process	24	[ACLY, APOB, CLN6, CYB5R3, CYP51A1, DHCR24, DHCR7, EBP, ERLIN2, FDFT1, HMGCR, LBR, LMBR1, MSMO1, NPC1, NSDHL, POR, SC5D, SCAP, SOAT1, SQLE, SREBF2, UBL4A, VDAC2]	GO_BiologicalProcess-GOA_09.02.2016_16h18	4.5e-06	0.0053	4.5e-17	3.8e-14	[5]	Group341	15.7895
GO:0002223	stimulatory C-type lectin receptor signaling pathway	24	[PSMA1, PSMA3, PSMA4, PSMA5, PSMA6, PSMA7, PSMB1, PSMB2, PSMB3, PSMB4, PSMB5, PSMB7, PSMC1, PSMC2, PSMC4, PSMC5, PSMD12, PSMD14, PSMD2, PSMD3, PSMD8, RAF1, SKP1, UBB]	GO_BiologicalProcess-GOA_09.02.2016_16h18	1.1e-07	0.00014	0.039	1	[6, 8, 9, 10, 11]	Group0	19.2
GO:0006367	transcription initiation from RNA polymerase II promoter	24	[CAND1, COX4I1, COX5A, COX6C, COX7B, GTF2I, LAMTOR1, LAMTOR3, NDUFA4, NR2F1, PSMC1, PSMC2, PSMC4, PSMC5, SCO2, TXN, UBB, UBL4A, YWHAB, YWHAE, YWHAG, YWHAH, YWHAQ, YWHAZ]	GO_BiologicalProcess-GOA_09.02.2016_16h18	0.072	1	0.18	1	[7, 8, 9, 10, 11]	Group584	8.16327
GO:0055076	transition metal ion homeostasis	24	[ABCB6, ABCB7, ATP2C1, ATP6AP1, ATP6V0A1, ATP6V0A2, ATP6V0D1, ATP6V1A, ATP6V1F, ATP6V1H, FLVCR1, HMOX2, NUBP2, SCO2, SFXN1, SFXN2, SFXN4, SLC30A5, SLC30A7, SLC31A1, SLC39A10, SLC39A14, SLC39A7, TFRC]	GO_BiologicalProcess-GOA_09.02.2016_16h18	1.3e-06	0.0015	0.00017	0.12	[8]	Group251	16.9014
GO:0060249	anatomical structure homeostasis	23	[ACACA, ACTB, ADGRV1, ALB, ATP6AP1, CCT3, CCT4, CCT6A, CCT7, CCT8, CLCN3, CXADR, HSPB1, ITGB1, LPCAT1, MAPRE2, PCNA, PRKDC, PTRH2, RFC3, SLC19A1, TCP1, TFRC]	GO_BiologicalProcess-GOA_09.02.2016_16h18	0.82	1	0.62	1	[4]	Group373	5.86735
GO:0009108	coenzyme biosynthetic process	23	[ACACA, ACLY, ACOT8, ACSL3, ACSL4, ADCK3, AGK, ATPIF1, COQ5, DCAKD, ELOVL1, FASN, GCDH, HACD2, HSD17B12, MAT2A, NDUFA9, PDHB, PLPP6, SCD, SLC25A1, TECR, UBIAD1]	GO_BiologicalProcess-GOA_09.02.2016_16h18	3.5e-06	0.0042	7.5e-14	6.1e-11	[5]	Group231	16.4286
GO:0016197	endosomal transport	23	[ARL1, DCTN1, GOSR1, LMAN1, M6PR, MGRN1, MON2, PIK3R4, RAB10, RAB13, RAB14, SORT1, STX10, STX5, STX6, STX8, SURF4, TMED9, UBB, VAMP3, VAMP7, VPS4A, VTI1A]	GO_BiologicalProcess-GOA_09.02.2016_16h18	0.041	1	3.1e-07	0.00024	[5, 6]	Group698	8.77863
GO:0044783	G1 DNA damage checkpoint	23	[PRKDC, PSMA1, PSMA3, PSMA4, PSMA5, PSMA6, PSMA7, PSMB1, PSMB2, PSMB3, PSMB4, PSMB5, PSMB7, PSMC1, PSMC2, PSMC4, PSMC5, PSMD12, PSMD14, PSMD2, PSMD3, PSMD8, UBB]	GO_BiologicalProcess-GOA_09.02.2016_16h18	6.3e-11	8.7e-08	0.039	1	[6, 7, 8]	Group0	28.3951
GO:0019318	hexose metabolic process	23	[ADPGK, BRAT1, CPT1A, ENO1, FUCA2, G6PC3, GAPDH, GOLT1B, HK2, PDHB, PFKL, PKM, PTRH2, RANBP2, SLC25A1, SLC25A10, SLC25A11, SLC25A12, SLC25A13, SLC37A4, TELO2, UBB, UBL4A]	GO_BiologicalProcess-GOA_09.02.2016_16h18	0.12	1	0.11	1	[5, 6]	Group303	7.74411
GO:0007249	I-kappaB kinase/NF-kappaB signaling	23	[ATP2C1, DDRGK1, DNAJA3, GJA1, GOLT1B, GPR89A, HACD3, HSPB1, IRAK1, MAVS, MTDH, PPM1B, PRDX4, RHOA, SLC35B2, SLC44A2, TFG, TMED4, UBB, VAPA, WLS, ZDHHC13, ZDHHC17]	GO_BiologicalProcess-GOA_09.02.2016_16h18	0.043	1	0.043	1	[5, 6]	Group131	8.61423
GO:1902400	intracellular signal transduction involved in G1 DNA damage checkpoint	23	[PRKDC, PSMA1, PSMA3, PSMA4, PSMA5, PSMA6, PSMA7, PSMB1, PSMB2, PSMB3, PSMB4, PSMB5, PSMB7, PSMC1, PSMC2, PSMC4, PSMC5, PSMD12, PSMD14, PSMD2, PSMD3, PSMD8, UBB]	GO_BiologicalProcess-GOA_09.02.2016_16h18	2.1e-12	3e-09	0.039	1	[7, 8, 9, 10, 11]	Group0	32.8571
GO:0031571	mitotic G1 DNA damage checkpoint	23	[PRKDC, PSMA1, PSMA3, PSMA4, PSMA5, PSMA6, PSMA7, PSMB1, PSMB2, PSMB3, PSMB4, PSMB5, PSMB7, PSMC1, PSMC2, PSMC4, PSMC5, PSMD12, PSMD14, PSMD2, PSMD3, PSMD8, UBB]	GO_BiologicalProcess-GOA_09.02.2016_16h18	4.8e-11	6.5e-08	0.039	1	[6, 7, 8, 9, 10, 11]	Group0	28.75
GO:0044819	mitotic G1/S transition checkpoint	23	[PRKDC, PSMA1, PSMA3, PSMA4, PSMA5, PSMA6, PSMA7, PSMB1, PSMB2, PSMB3, PSMB4, PSMB5, PSMB7, PSMC1, PSMC2, PSMC4, PSMC5, PSMD12, PSMD14, PSMD2, PSMD3, PSMD8, UBB]	GO_BiologicalProcess-GOA_09.02.2016_16h18	6.3e-11	8.7e-08	0.039	1	[6, 7, 8, 9, 10]	Group0	28.3951
GO:1902807	negative regulation of cell cycle G1/S phase transition	23	[PRKDC, PSMA1, PSMA3, PSMA4, PSMA5, PSMA6, PSMA7, PSMB1, PSMB2, PSMB3, PSMB4, PSMB5, PSMB7, PSMC1, PSMC2, PSMC4, PSMC5, PSMD12, PSMD14, PSMD2, PSMD3, PSMD8, UBB]	GO_BiologicalProcess-GOA_09.02.2016_16h18	4.8e-08	6.2e-05	0.039	1	[6, 7, 8]	Group0	20.7207
GO:2000134	negative regulation of G1/S transition of mitotic cell cycle	23	[PRKDC, PSMA1, PSMA3, PSMA4, PSMA5, PSMA6, PSMA7, PSMB1, PSMB2, PSMB3, PSMB4, PSMB5, PSMB7, PSMC1, PSMC2, PSMC4, PSMC5, PSMD12, PSMD14, PSMD2, PSMD3, PSMD8, UBB]	GO_BiologicalProcess-GOA_09.02.2016_16h18	2.8e-08	3.6e-05	0.039	1	[6, 7, 8, 9]	Group0	21.2963
GO:0030178	negative regulation of Wnt signaling pathway	23	[LRP1, PSMA1, PSMA3, PSMA4, PSMA5, PSMA6, PSMA7, PSMB1, PSMB2, PSMB3, PSMB4, PSMB5, PSMB7, PSMC1, PSMC2, PSMC4, PSMC5, PSMD12, PSMD14, PSMD2, PSMD3, PSMD8, UBB]	GO_BiologicalProcess-GOA_09.02.2016_16h18	0.0018	1	0.039	1	[4, 5, 6, 7, 8]	Group0	11.2195
GO:0034655	nucleobase-containing compound catabolic process	23	[AIFM1, CNP, DDX6, KPNB1, LRPPRC, MIA3, PELO, PPP2R1A, RDH14, RPL17, RPL23, RPL38, RPS12, RPS16, RPS17, RPS2, RPS23, RPS25, RPS27, RPS3, RPS5, RPSA, VCP]	GO_BiologicalProcess-GOA_09.02.2016_16h18	1	1	0.0009	0.58	[4, 5]	Group155	5.43735
GO:1903008	organelle disassembly	23	[ATP1B1, ATPIF1, CDK1, CISD2, FUNDC1, HAX1, HK2, NME2, NUP93, PARL, PEX3, PI4K2A, RUVBL1, SLC1A3, SLC1A4, SLC37A4, SREBF2, STOM, STX5, TOMM22, TOMM40, UBB, VDAC1]	GO_BiologicalProcess-GOA_09.02.2016_16h18	0.017	1	9e-05	0.063	[4, 5]	Group398	9.34959
GO:0090316	positive regulation of intracellular protein transport	23	[ACSL3, ASPH, B3GAT3, BCAP31, CDK1, CHP1, EMD, HSP90AB1, HUWE1, IPO5, JUP, MAVS, MYO1C, PSMB7, PSMD8, RHOA, RUVBL1, SPPL3, SREBF2, STOM, TCAF1, TMEM30A, UBR5]	GO_BiologicalProcess-GOA_09.02.2016_16h18	0.043	1	3.1e-09	2.4e-06	[3, 4, 5, 6, 7, 8]	Group103	8.61423
GO:1990778	protein localization to cell periphery	23	[ACSL3, ATP1B1, ATP1B3, BSG, ITGB1, JUP, NSF, NUBP2, PIGW, RAB10, RAB13, RAB8A, RER1, STX4, STX7, STX8, TMED2, TMEM59, TSPAN15, VAMP3, VAMP4, VAMP7, VPS4A]	GO_BiologicalProcess-GOA_09.02.2016_16h18	0.0047	1	0.0037	1	[5]	Group121	10.4072
GO:0006626	protein targeting to mitochondrion	23	[AFG3L2, ATPIF1, DNAJC19, HAX1, HSP90AA1, HSPA4, HSPA9, HUWE1, MTX1, NDUFA13, PAM16, PARL, PSMB7, PSMD8, RUVBL1, SAMM50, SLC25A6, SREBF2, TIMM17B, TIMM23, TIMM50, TOMM22, TOMM40]	GO_BiologicalProcess-GOA_09.02.2016_16h18	7.3e-05	0.081	2.1e-18	1.7e-15	[4, 5, 6, 7, 8]	Group399	13.6905
GO:0071156	regulation of cell cycle arrest	23	[PSMA1, PSMA3, PSMA4, PSMA5, PSMA6, PSMA7, PSMB1, PSMB2, PSMB3, PSMB4, PSMB5, PSMB7, PSMC1, PSMC2, PSMC4, PSMC5, PSMD12, PSMD14, PSMD2, PSMD3, PSMD8, SLC25A33, UBB]	GO_BiologicalProcess-GOA_09.02.2016_16h18	7.2e-07	0.00088	0.039	1	[5, 6, 7]	Group0	17.9688
GO:0010821	regulation of mitochondrion organization	23	[ATPIF1, C1QBP, COA3, HAX1, HSPA1A, HUWE1, LRPPRC, PARL, PSMB7, PSMD8, RUVBL1, SLC25A5, SLC35F6, SREBF2, STOML2, UQCC2, VDAC1, YWHAB, YWHAE, YWHAG, YWHAH, YWHAQ, YWHAZ]	GO_BiologicalProcess-GOA_09.02.2016_16h18	0.0085	1	0.56	1	[5, 6]	Group36	10.0437
GO:0022613	ribonucleoprotein complex biogenesis	23	[AAR2, ATXN2L, C1QBP, DDX6, DNAJC5, EIF3H, FASTKD2, HEATR1, MDN1, PRMT5, PRPF6, RAN, RDH14, RPL38, RPS16, RPS17, RPS27, RPS5, RPSA, SNRPD3, SPPL2B, WDR77, XPO1]	GO_BiologicalProcess-GOA_09.02.2016_16h18	0.91	1	0.86	1	[3]	Group101	5.67901
GO:0042770	signal transduction in response to DNA damage	23	[PRKDC, PSMA1, PSMA3, PSMA4, PSMA5, PSMA6, PSMA7, PSMB1, PSMB2, PSMB3, PSMB4, PSMB5, PSMB7, PSMC1, PSMC2, PSMC4, PSMC5, PSMD12, PSMD14, PSMD2, PSMD3, PSMD8, UBB]	GO_BiologicalProcess-GOA_09.02.2016_16h18	4.6e-06	0.0054	0.039	1	[5, 6]	Group0	16.1972
GO:0072395	signal transduction involved in cell cycle checkpoint	23	[PRKDC, PSMA1, PSMA3, PSMA4, PSMA5, PSMA6, PSMA7, PSMB1, PSMB2, PSMB3, PSMB4, PSMB5, PSMB7, PSMC1, PSMC2, PSMC4, PSMC5, PSMD12, PSMD14, PSMD2, PSMD3, PSMD8, UBB]	GO_BiologicalProcess-GOA_09.02.2016_16h18	1e-11	1.5e-08	0.039	1	[4, 5, 6, 7, 8]	Group0	30.6667
GO:0072422	signal transduction involved in DNA damage checkpoint	23	[PRKDC, PSMA1, PSMA3, PSMA4, PSMA5, PSMA6, PSMA7, PSMB1, PSMB2, PSMB3, PSMB4, PSMB5, PSMB7, PSMC1, PSMC2, PSMC4, PSMC5, PSMD12, PSMD14, PSMD2, PSMD3, PSMD8, UBB]	GO_BiologicalProcess-GOA_09.02.2016_16h18	8e-12	1.1e-08	0.039	1	[6, 7, 8, 9, 10]	Group0	31.0811
GO:0072401	signal transduction involved in DNA integrity checkpoint	23	[PRKDC, PSMA1, PSMA3, PSMA4, PSMA5, PSMA6, PSMA7, PSMB1, PSMB2, PSMB3, PSMB4, PSMB5, PSMB7, PSMC1, PSMC2, PSMC4, PSMC5, PSMD12, PSMD14, PSMD2, PSMD3, PSMD8, UBB]	GO_BiologicalProcess-GOA_09.02.2016_16h18	8e-12	1.1e-08	0.039	1	[5, 6, 7, 8, 9]	Group0	31.0811
GO:0072413	signal transduction involved in mitotic cell cycle checkpoint	23	[PRKDC, PSMA1, PSMA3, PSMA4, PSMA5, PSMA6, PSMA7, PSMB1, PSMB2, PSMB3, PSMB4, PSMB5, PSMB7, PSMC1, PSMC2, PSMC4, PSMC5, PSMD12, PSMD14, PSMD2, PSMD3, PSMD8, UBB]	GO_BiologicalProcess-GOA_09.02.2016_16h18	4.2e-12	5.9e-09	0.039	1	[5, 6, 7, 8, 9]	Group0	31.9444
GO:1902402	signal transduction involved in mitotic DNA damage checkpoint	23	[PRKDC, PSMA1, PSMA3, PSMA4, PSMA5, PSMA6, PSMA7, PSMB1, PSMB2, PSMB3, PSMB4, PSMB5, PSMB7, PSMC1, PSMC2, PSMC4, PSMC5, PSMD12, PSMD14, PSMD2, PSMD3, PSMD8, UBB]	GO_BiologicalProcess-GOA_09.02.2016_16h18	4.2e-12	5.9e-09	0.039	1	[6, 7, 8, 9, 10, 11]	Group0	31.9444
GO:1902403	signal transduction involved in mitotic DNA integrity checkpoint	23	[PRKDC, PSMA1, PSMA3, PSMA4, PSMA5, PSMA6, PSMA7, PSMB1, PSMB2, PSMB3, PSMB4, PSMB5, PSMB7, PSMC1, PSMC2, PSMC4, PSMC5, PSMD12, PSMD14, PSMD2, PSMD3, PSMD8, UBB]	GO_BiologicalProcess-GOA_09.02.2016_16h18	4.2e-12	5.9e-09	0.039	1	[6, 7, 8, 9, 10]	Group0	31.9444
GO:0072431	signal transduction involved in mitotic G1 DNA damage checkpoint	23	[PRKDC, PSMA1, PSMA3, PSMA4, PSMA5, PSMA6, PSMA7, PSMB1, PSMB2, PSMB3, PSMB4, PSMB5, PSMB7, PSMC1, PSMC2, PSMC4, PSMC5, PSMD12, PSMD14, PSMD2, PSMD3, PSMD8, UBB]	GO_BiologicalProcess-GOA_09.02.2016_16h18	2.1e-12	3e-09	0.039	1	[7, 8, 9, 10, 11, 12]	Group0	32.8571
GO:0048514	blood vessel morphogenesis	22	[APOB, ATP5B, ATPIF1, DNAJC5, GJA1, GTF2I, HSPB1, ITGA5, ITGB1, LEMD3, LRP1, MTDH, NR2F1, PDCD6, PNPLA6, PSMA7, QKI, RHOA, SGPL1, SLC12A6, SLC38A1, SYNJ2BP]	GO_BiologicalProcess-GOA_09.02.2016_16h18	0.1	1	0.024	1	[3, 4, 6, 7, 8, 9]	Group149	4.02194
GO:0016051	carbohydrate biosynthetic process	22	[ALG1, B4GAT1, CHST14, ENO1, G6PC3, GAPDH, GLT8D1, GOLT1B, IMPAD1, MPDU1, PHGDH, PTRH2, RANBP2, SLC25A1, SLC25A10, SLC25A11, SLC25A12, SLC25A13, SLC2A1, TELO2, UBB, UBL4A]	GO_BiologicalProcess-GOA_09.02.2016_16h18	0.013	1	0.11	1	[4, 5]	Group303	9.60699
GO:0097285	cell-type specific apoptotic process	22	[AIFM1, DNAJA3, DNAJC5, FASN, GAPDH, GNB1, HMGCR, HSP90AB1, HSPD1, LRP1, MCL1, MTCH2, NEFL, PIGT, PSEN1, SET, SIGMAR1, SLC39A10, SORT1, TCP1, UBL4A, WFS1]	GO_BiologicalProcess-GOA_09.02.2016_16h18	0.27	1	0.45	1	[6]	Group527	4.42656
GO:0034599	cellular response to oxidative stress	22	[AIFM1, ARL6IP5, ATP2A2, CDK1, FASN, HSPA1A, HSPB1, HSPH1, MCL1, MIA3, MTCH1, NME2, PYCR2, ROMO1, RPS3, SLC25A24, STK26, TMEM161A, TXN, UBL4A, UBQLN1, VKORC1L1]	GO_BiologicalProcess-GOA_09.02.2016_16h18	0.054	1	0.078	1	[4]	Group114	8.59375
GO:0007059	chromosome segregation	22	[BAG6, CIAO1, DHDDS, DYNC1LI1, FAM96B, FANCD2, KPNB1, MAD2L1, MMS19, NCAPG, NDC1, PDS5A, PHB2, PPP2R1A, RPS3, SLC25A5, SMC2, SMC3, SMC4, TRIP13, TTN, VPS4A]	GO_BiologicalProcess-GOA_09.02.2016_16h18	0.2	1	0.2	1	[3]	Group512	7.38255
GO:0030330	DNA damage response, signal transduction by p53 class mediator	22	[PSMA1, PSMA3, PSMA4, PSMA5, PSMA6, PSMA7, PSMB1, PSMB2, PSMB3, PSMB4, PSMB5, PSMB7, PSMC1, PSMC2, PSMC4, PSMC5, PSMD12, PSMD14, PSMD2, PSMD3, PSMD8, UBB]	GO_BiologicalProcess-GOA_09.02.2016_16h18	1.7e-06	0.0021	0.039	1	[6, 7]	Group0	17.6
GO:0006977	DNA damage response, signal transduction by p53 class mediator resulting in cell cycle arrest	22	[PSMA1, PSMA3, PSMA4, PSMA5, PSMA6, PSMA7, PSMB1, PSMB2, PSMB3, PSMB4, PSMB5, PSMB7, PSMC1, PSMC2, PSMC4, PSMC5, PSMD12, PSMD14, PSMD2, PSMD3, PSMD8, UBB]	GO_BiologicalProcess-GOA_09.02.2016_16h18	1.2e-11	1.7e-08	0.039	1	[6, 7, 8, 9, 10, 11, 12, 13]	Group0	31.8841
GO:0006633	fatty acid biosynthetic process	22	[ABCD3, ACACA, ACLY, ACSL3, DEGS1, ELOVL1, ERLIN2, FADS1, FASN, GGT7, HACD2, HACD3, HSD17B12, MSMO1, NDUFAB1, PCCB, QKI, SC5D, SCAP, SCD, SCD5, TECR]	GO_BiologicalProcess-GOA_09.02.2016_16h18	0.0001	0.11	1.9e-22	1.6e-19	[5, 6, 7, 8, 9]	Group181	13.6646
GO:0006006	glucose metabolic process	22	[ADPGK, BRAT1, CPT1A, ENO1, G6PC3, GAPDH, GOLT1B, HK2, PDHB, PFKL, PKM, PTRH2, RANBP2, SLC25A1, SLC25A10, SLC25A11, SLC25A12, SLC25A13, SLC37A4, TELO2, UBB, UBL4A]	GO_BiologicalProcess-GOA_09.02.2016_16h18	0.056	1	0.11	1	[6, 7]	Group303	8.46154
GO:0001701	in utero embryonic development	22	[ADAM10, APOB, DAD1, DNAJB6, FLVCR1, GJA1, ICMT, ITGB1, KEAP1, MIA3, NCAPG2, NR2F1, NSDHL, PIGU, PSMA7, PSMC4, RDH10, SCO2, SLC39A1, TET1, TMED2, TTN]	GO_BiologicalProcess-GOA_09.02.2016_16h18	1	1	0.017	1	[6, 7]	Group744	5.44554
GO:0016042	lipid catabolic process	22	[ABCD3, ABHD12, ACAD9, ACOT8, APOB, CPT1A, GCDH, GLA, HADHA, HADHB, HSD17B11, NCEH1, PCCB, PLD2, PLD3, PNPLA6, SGPL1, SLC27A4, SMPD4, SPTLC1, SPTLC2, YWHAH]	GO_BiologicalProcess-GOA_09.02.2016_16h18	0.26	1	0.94	1	[4]	Group230	7.02875
GO:0000226	microtubule cytoskeleton organization	22	[CDK1, CHP1, CNP, DNAAF5, GAPDH, KPNB1, MAPRE2, NEFL, NUBP2, PPP2R1A, RAN, RHOA, RPS3, SLC16A1, SMC3, TUBA1B, TUBB, TUBB2A, TUBGCP2, TUBGCP4, VAMP4, XPO1]	GO_BiologicalProcess-GOA_09.02.2016_16h18	0.53	1	0.53	1	[4, 5]	Group340	4.83517
GO:0090090	negative regulation of canonical Wnt signaling pathway	22	[PSMA1, PSMA3, PSMA4, PSMA5, PSMA6, PSMA7, PSMB1, PSMB2, PSMB3, PSMB4, PSMB5, PSMB7, PSMC1, PSMC2, PSMC4, PSMC5, PSMD12, PSMD14, PSMD2, PSMD3, PSMD8, UBB]	GO_BiologicalProcess-GOA_09.02.2016_16h18	0.00034	0.36	0.039	1	[5, 6, 7, 8, 9]	Group0	12.7168
GO:0009124	nucleoside monophosphate biosynthetic process	22	[ATP5A1, ATP5B, ATP5C1, ATP5D, ATP5EP2, ATP5F1, ATP5H, ATP5I, ATP5J, ATP5J2, ATP5L, ATP5O, ATP6V0A1, ATP6V0A2, CAD, MON2, PKM, SLC25A13, STOML2, UCK2, UMPS, VCP]	GO_BiologicalProcess-GOA_09.02.2016_16h18	1.3e-08	1.7e-05	9.5e-25	8.1e-22	[5, 6, 7, 8]	Group540	22.9167
GO:0030072	peptide hormone secretion	22	[CPT1A, GJA1, GLUD1, HADHA, HMGCR, MCU, PFKL, RAB1A, RAF1, SEC11A, SLC16A1, SLC25A4, SLC25A5, SLC25A6, SLC2A1, SPCS1, SPCS2, SPCS3, STX4, STXBP3, TARDBP, UQCC2]	GO_BiologicalProcess-GOA_09.02.2016_16h18	0.15	1	0.077	1	[6, 7, 8, 9]	Group247	7.53425
GO:0002790	peptide secretion	22	[CPT1A, GJA1, GLUD1, HADHA, HMGCR, MCU, PFKL, RAB1A, RAF1, SEC11A, SLC16A1, SLC25A4, SLC25A5, SLC25A6, SLC2A1, SPCS1, SPCS2, SPCS3, STX4, STXBP3, TARDBP, UQCC2]	GO_BiologicalProcess-GOA_09.02.2016_16h18	0.2	1	0.077	1	[5, 6, 7]	Group247	7.33333
GO:0071158	positive regulation of cell cycle arrest	22	[PSMA1, PSMA3, PSMA4, PSMA5, PSMA6, PSMA7, PSMB1, PSMB2, PSMB3, PSMB4, PSMB5, PSMB7, PSMC1, PSMC2, PSMC4, PSMC5, PSMD12, PSMD14, PSMD2, PSMD3, PSMD8, UBB]	GO_BiologicalProcess-GOA_09.02.2016_16h18	2e-08	2.6e-05	0.039	1	[5, 6, 7, 8]	Group0	22.449
GO:0072659	protein localization to plasma membrane	22	[ACSL3, ATP1B1, ATP1B3, BSG, ITGB1, JUP, NSF, PIGW, RAB10, RAB13, RAB8A, RER1, STX4, STX7, STX8, TMED2, TMEM59, TSPAN15, VAMP3, VAMP4, VAMP7, VPS4A]	GO_BiologicalProcess-GOA_09.02.2016_16h18	0.0074	1	0.0037	1	[5, 6]	Group121	10.0917
GO:0009145	purine nucleoside triphosphate biosynthetic process	22	[ATP5A1, ATP5B, ATP5C1, ATP5D, ATP5EP2, ATP5F1, ATP5H, ATP5I, ATP5J, ATP5J2, ATP5L, ATP5O, ATP6V0A1, ATP6V0A2, MON2, NME1, NME2, NME3, PKM, SLC25A13, STOML2, VCP]	GO_BiologicalProcess-GOA_09.02.2016_16h18	2.2e-13	3.1e-10	9.5e-25	8.1e-22	[6, 7, 8, 9]	Group540	37.931
GO:0009206	purine ribonucleoside triphosphate biosynthetic process	22	[ATP5A1, ATP5B, ATP5C1, ATP5D, ATP5EP2, ATP5F1, ATP5H, ATP5I, ATP5J, ATP5J2, ATP5L, ATP5O, ATP6V0A1, ATP6V0A2, MON2, NME1, NME2, NME3, PKM, SLC25A13, STOML2, VCP]	GO_BiologicalProcess-GOA_09.02.2016_16h18	1.4e-13	2e-10	9.5e-25	8.1e-22	[7, 8, 9, 10]	Group540	38.5965
GO:0051052	regulation of DNA metabolic process	22	[AIFM1, CCT3, CCT4, CCT6A, CCT7, CCT8, CDK1, CERS1, GJA1, IGF1R, KPNA2, PCNA, PDS5A, PPP2R1A, PRMT5, RPS3, SMC3, STOML2, TCP1, TET1, TMEM161A, UBR5]	GO_BiologicalProcess-GOA_09.02.2016_16h18	0.72	1	0.8	1	[4, 5, 6, 7]	Group309	6.07735
GO:0061136	regulation of proteasomal protein catabolic process	22	[BAG6, BCAP31, DDRGK1, DNAJB2, DYNC1LI1, HSP90AB1, KEAP1, MAD2L1, PSEN1, PSMC1, PSMC2, PSMC4, PSMC5, PSMD14, RAD23B, SGTA, UBB, UBQLN1, UBQLN2, UBQLN4, UFL1, VCP]	GO_BiologicalProcess-GOA_09.02.2016_16h18	0.0025	1	3.9e-08	3e-05	[6, 7, 8, 9]	Group11	11.2245
GO:0034762	regulation of transmembrane transport	22	[ASPH, ATP1B1, ATP1B3, ATP2B4, CHP1, CLCN3, CLCN7, GJA1, GPR89A, HSPA2, JPH1, LAMTOR1, STOM, TCAF1, TMEM109, UBQLN1, VDAC1, VDAC2, VDAC3, YWHAE, YWHAH, YWHAQ]	GO_BiologicalProcess-GOA_09.02.2016_16h18	0.6	1	0.8	1	[3, 4, 5, 6]	Group553	4.91071
GO:0001101	response to acid chemical	22	[ACACA, AIFM1, APOB, ATP2B4, CPT1A, EEF2, FASN, GNB1, IGF2R, IPO5, LAMTOR1, LAMTOR3, NDUFA13, NME1, NME2, PTK7, SCAMP3, TELO2, TFRC, TMBIM6, TMEM161A, UFL1]	GO_BiologicalProcess-GOA_09.02.2016_16h18	0.64	1	0.64	1	[3]	Group134	6.21469
GO:0036293	response to decreased oxygen levels	22	[AGTRAP, AIFM1, ATP1B1, FASN, FUNDC1, GNB1, HMOX2, HSPD1, IRAK1, MIA3, PKM, PSEN2, RAF1, SCAP, SCFD1, SLC29A1, TBL2, TCEB1, TFRC, TMBIM6, UBB, UBQLN1]	GO_BiologicalProcess-GOA_09.02.2016_16h18	0.4	1	0.57	1	[4]	Group437	6.62651
GO:0070482	response to oxygen levels	22	[AGTRAP, AIFM1, ATP1B1, FASN, FUNDC1, GNB1, HMOX2, HSPD1, IRAK1, MIA3, PKM, PSEN2, RAF1, SCAP, SCFD1, SLC29A1, TBL2, TCEB1, TFRC, TMBIM6, UBB, UBQLN1]	GO_BiologicalProcess-GOA_09.02.2016_16h18	0.63	1	0.57	1	[3]	Group437	6.25
GO:0009156	ribonucleoside monophosphate biosynthetic process	22	[ATP5A1, ATP5B, ATP5C1, ATP5D, ATP5EP2, ATP5F1, ATP5H, ATP5I, ATP5J, ATP5J2, ATP5L, ATP5O, ATP6V0A1, ATP6V0A2, CAD, MON2, PKM, SLC25A13, STOML2, UCK2, UMPS, VCP]	GO_BiologicalProcess-GOA_09.02.2016_16h18	2.3e-09	3.1e-06	9.5e-25	8.1e-22	[6, 7, 8, 9]	Group540	25
GO:0042773	ATP synthesis coupled electron transport	21	[COX15, COX4I1, COX5A, NDUFA4, NDUFA5, NDUFA8, NDUFA9, NDUFAB1, NDUFAF1, NDUFB10, NDUFB4, NDUFB5, NDUFS1, NDUFS2, NDUFS3, NDUFS8, NDUFV1, NDUFV2, UQCR10, UQCRB, UQCRC2]	GO_BiologicalProcess-GOA_09.02.2016_16h18	3.2e-10	4.4e-07	1.1e-20	9.4e-18	[5, 6, 7, 9, 10, 11, 12]	Group37	28.7671
GO:0071396	cellular response to lipid	21	[ACACA, AIFM1, APOB, ATP1A1, ATP2B1, CPT1A, DNAJC5, FASN, GNB1, IRAK1, ITGB1, MTDH, NDUFA13, NME1, NME2, NPC1, NR2F1, PGRMC2, PTK7, RPSA, RUVBL2]	GO_BiologicalProcess-GOA_09.02.2016_16h18	0.3	1	0.54	1	[5]	Group417	4.49679
GO:0046916	cellular transition metal ion homeostasis	21	[ABCB6, ABCB7, ATP2C1, ATP6AP1, ATP6V0A1, ATP6V0A2, ATP6V0D1, ATP6V1A, ATP6V1F, ATP6V1H, FLVCR1, HMOX2, NUBP2, SCO2, SLC30A5, SLC30A7, SLC31A1, SLC39A10, SLC39A14, SLC39A7, TFRC]	GO_BiologicalProcess-GOA_09.02.2016_16h18	7.7e-07	0.00095	0.00017	0.12	[8, 9]	Group251	19.0909
GO:0051084	'de novo' posttranslational protein folding	21	[ACTB, CCT3, CCT4, CCT6A, CCT7, CCT8, DNAJB1, HSPA8, HSPD1, HSPH1, TCP1, TUBA1A, TUBA1B, TUBA1C, TUBB, TUBB2A, TUBB2B, TUBB4A, TUBB4B, TUBB6, UGGT1]	GO_BiologicalProcess-GOA_09.02.2016_16h18	4.4e-13	6.2e-10	0.21	1	[4]	Group497	38.8889
GO:0006458	'de novo' protein folding	21	[ACTB, CCT3, CCT4, CCT6A, CCT7, CCT8, DNAJB1, HSPA8, HSPD1, HSPH1, TCP1, TUBA1A, TUBA1B, TUBA1C, TUBB, TUBB2A, TUBB2B, TUBB4A, TUBB4B, TUBB6, UGGT1]	GO_BiologicalProcess-GOA_09.02.2016_16h18	2.2e-12	3.2e-09	0.21	1	[3]	Group497	36.2069
GO:0030198	extracellular matrix organization	21	[ADAM10, B4GALT7, BSG, CD151, CD47, DNAJB6, HSD17B12, HSP90AB1, HSPA8, ITGA5, ITGA6, ITGB1, LEMD3, MIA3, MLF2, NCAM1, NCAPG, NCSTN, POMT1, PRDX4, PSEN1]	GO_BiologicalProcess-GOA_09.02.2016_16h18	0.74	1	0.74	1	[4]	Group124	5.12195
GO:0043062	extracellular structure organization	21	[ADAM10, B4GALT7, BSG, CD151, CD47, DNAJB6, HSD17B12, HSP90AB1, HSPA8, ITGA5, ITGA6, ITGB1, LEMD3, MIA3, MLF2, NCAM1, NCAPG, NCSTN, POMT1, PRDX4, PSEN1]	GO_BiologicalProcess-GOA_09.02.2016_16h18	0.74	1	0.74	1	[3]	Group124	5.10949
GO:0007030	Golgi organization	21	[ARL1, ATL3, ATP8B2, CDK1, GOLGA5, LMAN1, PRMT5, RAB1A, STX17, STX18, STX5, STX6, SURF4, TMED10, TMED2, TMED5, TMED9, VAMP4, VMP1, VTI1A, YWHAZ]	GO_BiologicalProcess-GOA_09.02.2016_16h18	8.2e-08	0.0001	0.0001	0.076	[4]	Group98	21.6495
GO:0030073	insulin secretion	21	[CPT1A, GJA1, GLUD1, HADHA, HMGCR, MCU, PFKL, RAF1, SEC11A, SLC16A1, SLC25A4, SLC25A5, SLC25A6, SLC2A1, SPCS1, SPCS2, SPCS3, STX4, STXBP3, TARDBP, UQCC2]	GO_BiologicalProcess-GOA_09.02.2016_16h18	0.05	1	0.077	1	[5, 6, 7, 8, 9, 10]	Group247	8.57143
GO:0050900	leukocyte migration	21	[ADAM10, APOB, ATP1B1, ATP1B3, BSG, C1QBP, CD47, CXADR, GLG1, ITGA5, ITGA6, ITGB1, JAGN1, MIA3, PPIA, RPSA, SLC16A1, SLC37A4, SLC3A2, SLC7A5, SLC7A6]	GO_BiologicalProcess-GOA_09.02.2016_16h18	1	1	0.81	1	[2, 4, 5, 6]	Group282	5.46875
GO:0051668	localization within membrane	21	[ARCN1, COPA, COPB1, COPB2, COPE, COPG1, LMAN1, NDC1, NSF, PPP6C, PREB, RAB1A, SCFD1, SEC22B, STX5, TFG, TMED10, TMED2, TMED9, VAPA, VAPB]	GO_BiologicalProcess-GOA_09.02.2016_16h18	1.2e-07	0.00015	5.1e-06	0.0037	[3]	Group256	21.2121
GO:0006900	membrane budding	21	[ARCN1, COPA, COPB1, COPB2, COPE, COPG1, LMAN1, NSF, PPP6C, PREB, RAB1A, SCFD1, SEC22B, STX5, TFG, TMED10, TMED2, TMED9, VAPA, VAPB, VPS4A]	GO_BiologicalProcess-GOA_09.02.2016_16h18	1.2e-05	0.014	5.1e-06	0.0037	[4, 5]	Group256	16.1538
GO:0042775	mitochondrial ATP synthesis coupled electron transport	21	[COX15, COX4I1, COX5A, NDUFA4, NDUFA5, NDUFA8, NDUFA9, NDUFAB1, NDUFAF1, NDUFB10, NDUFB4, NDUFB5, NDUFS1, NDUFS2, NDUFS3, NDUFS8, NDUFV1, NDUFV2, UQCR10, UQCRB, UQCRC2]	GO_BiologicalProcess-GOA_09.02.2016_16h18	1.3e-10	1.8e-07	1.1e-20	9.4e-18	[6, 7, 8, 10, 11, 12, 13]	Group37	30
GO:0061726	mitochondrion disassembly	21	[ATP1B1, ATPIF1, CISD2, FUNDC1, HAX1, HK2, NME2, NUP93, PARL, PEX3, PI4K2A, RUVBL1, SLC1A3, SLC1A4, SLC37A4, SREBF2, STOM, TOMM22, TOMM40, UBB, VDAC1]	GO_BiologicalProcess-GOA_09.02.2016_16h18	0.028	1	9e-05	0.063	[5, 6]	Group398	9.2511
GO:0000422	mitophagy	21	[ATP1B1, ATPIF1, CISD2, FUNDC1, HAX1, HK2, NME2, NUP93, PARL, PEX3, PI4K2A, RUVBL1, SLC1A3, SLC1A4, SLC37A4, SREBF2, STOM, TOMM22, TOMM40, UBB, VDAC1]	GO_BiologicalProcess-GOA_09.02.2016_16h18	0.028	1	9e-05	0.063	[3, 4, 5, 6, 7]	Group398	9.2511
GO:0034470	ncRNA processing	21	[AAAS, CDKAL1, DNAJC5, HEATR1, NDC1, NUP107, NUP133, NUP205, NUP210, NUP93, NUP98, OSGEP, POM121, POM121C, RAN, RANBP2, RPS16, RPS17, RPSA, SPPL2B, XPOT]	GO_BiologicalProcess-GOA_09.02.2016_16h18	0.72	1	0.00015	0.1	[6, 7, 8]	Group164	6.06936
GO:0050821	protein stabilization	21	[ATP1B1, ATP1B3, BAG6, CCT3, CCT4, CCT6A, CCT7, CCT8, CHP1, DNAJA3, GAPDH, HSPA1A, HSPD1, LAMP2, PHB, PHB2, SEL1L, STX12, TCP1, TELO2, WFS1]	GO_BiologicalProcess-GOA_09.02.2016_16h18	3.8e-05	0.043	0.0042	1	[4]	Group295	15
GO:1900034	regulation of cellular response to heat	21	[AAAS, BAG2, DNAJB1, DNAJB6, DNAJC7, HSP90AA1, HSP90AB1, HSPA1A, HSPA8, HSPH1, NDC1, NUP107, NUP133, NUP205, NUP210, NUP93, NUP98, POM121, POM121C, RANBP2, YWHAE]	GO_BiologicalProcess-GOA_09.02.2016_16h18	4.3e-09	5.7e-06	0.00015	0.1	[4, 5, 6]	Group164	25.3012
GO:0032844	regulation of homeostatic process	21	[ASPH, ATP6AP1, CCT3, CCT4, CCT6A, CCT7, CCT8, COMT, GJA1, HMGCR, JPH1, MIA3, NPC1, RBFOX2, SLC30A5, SLC30A7, SREBF2, STX4, TCP1, TFRC, UNC45A]	GO_BiologicalProcess-GOA_09.02.2016_16h18	0.26	1	0.21	1	[2, 3, 4]	Group497	4.3659
GO:0046883	regulation of hormone secretion	21	[CPT1A, GJA1, GLUD1, HADHA, HMGCR, MCU, PFKL, SEC11A, SLC16A1, SLC25A4, SLC25A5, SLC25A6, SLC2A1, SPCS1, SPCS2, SPCS3, STX4, TARDBP, UQCC2, VAMP3, VAMP7]	GO_BiologicalProcess-GOA_09.02.2016_16h18	0.3	1	0.077	1	[3, 4, 5, 6, 7, 8, 9]	Group247	7.04698
GO:0043122	regulation of I-kappaB kinase/NF-kappaB signaling	21	[ATP2C1, DDRGK1, DNAJA3, GJA1, GOLT1B, GPR89A, HSPB1, IRAK1, MAVS, MTDH, PPM1B, RHOA, SLC35B2, SLC44A2, TFG, TMED4, UBB, VAPA, WLS, ZDHHC13, ZDHHC17]	GO_BiologicalProcess-GOA_09.02.2016_16h18	0.046	1	0.043	1	[5, 6, 7]	Group131	8.78661
GO:0034765	regulation of ion transmembrane transport	21	[ASPH, ATP1B1, ATP1B3, ATP2B4, CHP1, CLCN3, CLCN7, GJA1, GPR89A, HSPA2, JPH1, STOM, TCAF1, TMEM109, UBQLN1, VDAC1, VDAC2, VDAC3, YWHAE, YWHAH, YWHAQ]	GO_BiologicalProcess-GOA_09.02.2016_16h18	0.59	1	0.8	1	[4, 5, 6, 7]	Group553	4.88372
GO:0019216	regulation of lipid metabolic process	21	[ACSL3, APOB, ATP1A1, CD81, CPT1A, DHCR7, ERLIN2, GOLM1, IRS4, LAMTOR1, LPCAT1, MTCH1, PDHB, PIK3R4, PLPP6, POR, SCAP, SPTLC1, SPTLC2, STOML2, VDAC2]	GO_BiologicalProcess-GOA_09.02.2016_16h18	0.46	1	0.72	1	[4, 5]	Group219	6.58307
GO:0042391	regulation of membrane potential	21	[ARL6IP5, ATP1A1, ATP1B1, ATP1B3, ATP2A2, ATPIF1, CXADR, DSG2, DSP, GJA1, JUP, NDUFS1, PSEN1, SLC25A33, SLC29A1, SPG20, STOML2, UBB, VCP, YWHAE, YWHAH]	GO_BiologicalProcess-GOA_09.02.2016_16h18	1	1	0.096	1	[3]	Group107	5.57029
GO:0090087	regulation of peptide transport	21	[CPT1A, GJA1, GLUD1, HADHA, HMGCR, MCU, PFKL, PPM1B, RHOA, SEC11A, SLC16A1, SLC25A4, SLC25A5, SLC25A6, SLC2A1, SPCS1, SPCS2, SPCS3, STX4, TARDBP, UQCC2]	GO_BiologicalProcess-GOA_09.02.2016_16h18	0.3	1	0.077	1	[4, 5, 6, 7]	Group247	7.07071
GO:0001666	response to hypoxia	21	[AGTRAP, ATP1B1, FASN, FUNDC1, GNB1, HMOX2, HSPD1, IRAK1, MIA3, PKM, PSEN2, RAF1, SCAP, SCFD1, SLC29A1, TBL2, TCEB1, TFRC, TMBIM6, UBB, UBQLN1]	GO_BiologicalProcess-GOA_09.02.2016_16h18	0.46	1	0.57	1	[3, 5]	Group437	6.50155
GO:0010038	response to metal ion	21	[ALB, ASPH, ATP5D, BSG, CDK1, CYB5A, FASN, HRNR, HSPA5, KEAP1, NPC1, PCNA, PDCD6, PTRH2, SLC25A12, SLC25A13, SLC25A24, SLC30A5, SLC30A7, TFRC, TTN]	GO_BiologicalProcess-GOA_09.02.2016_16h18	1	1	1	1	[4]	Group624	5.55556
GO:0009636	response to toxic substance	21	[AIFM1, ALB, CDK1, CERS1, CNP, EPHX1, FAM213A, FASN, GPX8, HSP90AA1, HSPA5, HSPA9, MARC1, MGST3, NEFL, PRDX4, RAB10, SCFD1, SLC1A3, UBIAD1, UQCRFS1]	GO_BiologicalProcess-GOA_09.02.2016_16h18	0.14	1	0.14	1	[3]	Group626	7.63636
GO:0009615	response to virus	21	[APOB, ATP1B1, ATP6V1H, C1QBP, CXADR, EEF1G, ELMOD2, ENO1, HIST1H3A, HLA-A, HSPB1, MAVS, NUP93, PEX3, PPM1B, SLC1A3, SLC25A19, SLC25A21, SLC37A4, STOM, UNC93B1]	GO_BiologicalProcess-GOA_09.02.2016_16h18	0.59	1	0.0093	1	[3, 5]	Group1	4.94118
GO:0006903	vesicle targeting	21	[ARCN1, COPA, COPB1, COPB2, COPE, COPG1, GOSR1, LMAN1, NSF, PPP6C, PREB, PSEN1, RAB1A, SCFD1, SEC22B, SNAP23, STX5, TFG, TMED10, TMED2, TMED9]	GO_BiologicalProcess-GOA_09.02.2016_16h18	2.5e-08	3.2e-05	5.1e-06	0.0037	[3, 5, 6]	Group256	23.0769
GO:0006695	cholesterol biosynthetic process	20	[ACLY, APOB, CYB5R3, CYP51A1, DHCR24, DHCR7, EBP, ERLIN2, FDFT1, HMGCR, LBR, LMBR1, MSMO1, NSDHL, POR, SC5D, SCAP, SQLE, UBL4A, VDAC2]	GO_BiologicalProcess-GOA_09.02.2016_16h18	1.4e-11	2e-08	0.0068	1	[7]	Group250	35.0877
GO:0071103	DNA conformation change	20	[AIFM1, CDC45, CDK1, HAT1, HIST1H3A, IPO4, MCM3, MCM4, MCM7, NAP1L1, NCAPG, NCAPG2, RBBP7, RUVBL1, RUVBL2, SET, SMC2, SMC4, TTN, WRB]	GO_BiologicalProcess-GOA_09.02.2016_16h18	0.13	1	0.17	1	[5]	Group16	7.84314
GO:0007029	endoplasmic reticulum organization	20	[ASNA1, ATL3, BAG6, BNIP1, CCDC47, GET4, JAGN1, KIAA1715, LMAN1, RAB10, RTN3, RTN4, SEC61A1, STX18, TMEM33, UBL4A, VAPA, VAPB, VMP1, WRB]	GO_BiologicalProcess-GOA_09.02.2016_16h18	2e-13	2.9e-10	2e-13	1.6e-10	[4]	Group711	42.5532
GO:0008645	hexose transport	20	[AAAS, G6PC3, HK2, M6PR, NDC1, NUP107, NUP133, NUP205, NUP210, NUP93, NUP98, POM121, POM121C, PTRH2, RANBP2, RTN2, SLC2A1, SLC37A4, SORT1, STXBP3]	GO_BiologicalProcess-GOA_09.02.2016_16h18	0.00096	0.98	0.00015	0.1	[6, 7]	Group164	12.2699
GO:0015749	monosaccharide transport	20	[AAAS, G6PC3, HK2, M6PR, NDC1, NUP107, NUP133, NUP205, NUP210, NUP93, NUP98, POM121, POM121C, PTRH2, RANBP2, RTN2, SLC2A1, SLC37A4, SORT1, STXBP3]	GO_BiologicalProcess-GOA_09.02.2016_16h18	0.0011	1	0.00015	0.1	[5, 6]	Group164	12.1212
GO:0042326	negative regulation of phosphorylation	20	[CDK5RAP3, CHP1, DNAJA1, DNAJA3, HMGCR, HSPB1, HSPH1, IGF1R, LEMD2, NR2F1, PHB, PPP2R1A, PRKDC, PSEN1, PSEN2, PTPN1, RANBP2, SYNJ2BP, TARDBP, YWHAG]	GO_BiologicalProcess-GOA_09.02.2016_16h18	0.4	1	0.16	1	[6, 7, 8]	Group141	4.56621
GO:0070997	neuron death	20	[AIFM1, CHP1, DHCR24, DNAJC5, FASN, GAPDH, HSP90AB1, HSPD1, LRP1, MCL1, NEFL, PIGT, PSEN1, RRAS2, SET, SIGMAR1, TMEM259, UBB, UBL4A, WFS1]	GO_BiologicalProcess-GOA_09.02.2016_16h18	0.62	1	0.45	1	[4]	Group527	6.19195
GO:0006998	nuclear envelope organization	20	[AAAS, CDK1, EMD, LEMD2, NDC1, NUP107, NUP133, NUP205, NUP210, NUP93, NUP98, POM121, POM121C, PPP2R1A, RANBP2, REEP4, SYNE2, TARDBP, TMEM43, ZMPSTE24]	GO_BiologicalProcess-GOA_09.02.2016_16h18	4.8e-09	6.4e-06	0.00015	0.1	[4, 5]	Group164	26.3158
GO:1903825	organic acid transmembrane transport	20	[ACACA, CPT1A, PEX3, SLC16A1, SLC1A1, SLC1A3, SLC1A4, SLC25A12, SLC25A13, SLC25A22, SLC38A1, SLC38A2, SLC43A1, SLC5A6, SLC6A15, SLC7A1, SLC7A2, SLC7A3, SLC7A5, SLC7A6]	GO_BiologicalProcess-GOA_09.02.2016_16h18	3.2e-07	0.0004	8.5e-11	6.7e-08	[4, 5, 6]	Group253	20.8333
GO:0046488	phosphatidylinositol metabolic process	20	[ALG5, ARF3, CDIPT, CDS1, DPM1, GPAA1, IMPAD1, MBOAT7, PI4K2A, PIGG, PIGK, PIGN, PIGO, PIGS, PIGT, PIGU, PIGW, PIK3R4, PTRH2, SACM1L]	GO_BiologicalProcess-GOA_09.02.2016_16h18	0.00074	0.76	8.7e-24	7.4e-21	[6, 7]	Group194	12.5786
GO:0030168	platelet activation	20	[ABCC4, ABHD12, ACTB, ALB, DGKE, GNAI3, GNB1, HSPA5, HSPB1, LAMP2, MTCH1, PPIA, PTPN1, RAF1, RHOA, SPNS1, STX4, STXBP3, TTN, YWHAZ]	GO_BiologicalProcess-GOA_09.02.2016_16h18	0.23	1	0.26	1	[4, 5, 6]	Group763	7.22022
GO:0006470	protein dephosphorylation	20	[CDK5RAP3, CHP1, NCEH1, PGAM5, PLPP6, PPM1B, PPP2R1A, PPP2R1B, PPP6C, PTPN1, PTPRF, PTRH2, RNGTT, SET, SLC25A3, SLC39A10, SPPL3, TIMM50, YWHAB, YWHAE]	GO_BiologicalProcess-GOA_09.02.2016_16h18	0.9	1	0.91	1	[6, 7]	Group651	5.73066
GO:0072593	reactive oxygen species metabolic process	20	[ATP2B4, ATPIF1, CLCN3, GLA, HK2, HSP90AA1, HSP90AB1, NDUFA13, NDUFS1, NDUFS3, NNT, PARL, POR, PRDX4, ROMO1, SLC25A33, SLC7A2, VDAC1, VDAC2, ZDHHC21]	GO_BiologicalProcess-GOA_09.02.2016_16h18	0.22	1	0.62	1	[3]	Group28	7.43494
GO:0052548	regulation of endopeptidase activity	20	[AIFM1, ARL6IP5, ASPH, BCAP31, DHCR24, DNAJA3, DNAJB6, FASN, HSPD1, MTCH1, NDUFA13, PDCD6, POR, PSMA3, PSMD14, RAF1, RPS3, VCP, VDAC2, YWHAE]	GO_BiologicalProcess-GOA_09.02.2016_16h18	0.66	1	0.11	1	[6, 7, 8]	Group126	4.96278
GO:0010975	regulation of neuron projection development	20	[CUX1, DHDDS, FAM134C, ITGB1, ITM2C, LRP1, NEFL, NME1, NME2, NPTN, PSEN1, PTK7, PTPRF, PXMP2, RHOA, RTN4, SPG20, TMEM30A, VAMP7, YWHAH]	GO_BiologicalProcess-GOA_09.02.2016_16h18	0.4	1	0.094	1	[5, 6, 7, 8, 9, 10, 11]	Group290	4.57666
GO:0052547	regulation of peptidase activity	20	[AIFM1, ARL6IP5, ASPH, BCAP31, DHCR24, DNAJA3, DNAJB6, FASN, HSPD1, MTCH1, NDUFA13, PDCD6, POR, PSMA3, PSMD14, RAF1, RPS3, VCP, VDAC2, YWHAE]	GO_BiologicalProcess-GOA_09.02.2016_16h18	0.45	1	0.11	1	[5, 6, 7]	Group126	4.71698
GO:0043254	regulation of protein complex assembly	20	[CAND1, CDC42EP1, FASN, HAX1, HSP90AA1, HSPA8, NCAM1, NCAPG, NCLN, PSEN2, PSMC1, PSMC2, PSMC4, PSMC5, RAF1, RPS3, TUBGCP2, TUBGCP4, VCP, VDAC2]	GO_BiologicalProcess-GOA_09.02.2016_16h18	0.73	1	0.53	1	[3, 4, 5, 6]	Group165	5.08906
GO:1900180	regulation of protein localization to nucleus	20	[CCT3, CCT4, CCT6A, CCT7, CCT8, CDK1, CDK5RAP3, CHP1, EMD, HSP90AB1, IPO5, JUP, KEAP1, MAVS, PPM1B, RHOA, SPPL3, TCP1, TXN, UBR5]	GO_BiologicalProcess-GOA_09.02.2016_16h18	0.042	1	3.1e-09	2.4e-06	[5, 6, 7]	Group103	8.81057
GO:1902653	secondary alcohol biosynthetic process	20	[ACLY, APOB, CYB5R3, CYP51A1, DHCR24, DHCR7, EBP, ERLIN2, FDFT1, HMGCR, LBR, LMBR1, MSMO1, NSDHL, POR, SC5D, SCAP, SQLE, UBL4A, VDAC2]	GO_BiologicalProcess-GOA_09.02.2016_16h18	1.4e-11	2e-08	0.0068	1	[6]	Group250	35.0877
GO:1902591	single-organism membrane budding	20	[ARCN1, COPA, COPB1, COPB2, COPE, COPG1, LMAN1, NSF, PPP6C, PREB, RAB1A, SCFD1, SEC22B, STX5, TFG, TMED10, TMED2, TMED9, VAPA, VAPB]	GO_BiologicalProcess-GOA_09.02.2016_16h18	7.1e-08	9.1e-05	5.1e-06	0.0037	[4, 5, 6]	Group256	22.7273
GO:0016126	sterol biosynthetic process	20	[ACLY, APOB, CYB5R3, CYP51A1, DHCR24, DHCR7, EBP, ERLIN2, FDFT1, HMGCR, LBR, LMBR1, MSMO1, NSDHL, POR, SC5D, SCAP, SQLE, UBL4A, VDAC2]	GO_BiologicalProcess-GOA_09.02.2016_16h18	8.6e-11	1.1e-07	0.0068	1	[6]	Group250	32.2581
GO:0006399	tRNA metabolic process	20	[AAAS, CDKAL1, EARS2, FARSA, MARS, NDC1, NUP107, NUP133, NUP205, NUP210, NUP93, NUP98, OSGEP, POM121, POM121C, RAN, RANBP2, RARS2, TARS2, XPOT]	GO_BiologicalProcess-GOA_09.02.2016_16h18	0.023	1	0.00015	0.1	[6, 7, 8]	Group164	9.43396
GO:0006906	vesicle fusion	20	[GNAI3, GOSR1, RAB8A, SEC22B, SNAP23, SNAP47, STX10, STX12, STX17, STX2, STX4, STX5, STX6, STX7, STX8, VAMP3, VAMP4, VAMP7, VPS4A, VTI1A]	GO_BiologicalProcess-GOA_09.02.2016_16h18	1.5e-08	2e-05	3.3e-09	2.6e-06	[5, 6, 7]	Group260	24.6914
GO:0006637	acyl-CoA metabolic process	19	[ACACA, ACLY, ACOT8, ACSL3, ACSL4, AGK, DGAT1, ELOVL1, FAR1, FASN, GCDH, GPAT4, HACD2, HSD17B12, PDHB, PLPP6, SCD, SLC25A1, TECR]	GO_BiologicalProcess-GOA_09.02.2016_16h18	1e-06	0.0012	7.5e-14	6.1e-11	[4, 5]	Group231	20.2128
GO:0007568	aging	19	[AMFR, ATP2B1, CANX, CDK1, CISD2, CNP, DNAJA3, EEF2, FADS1, FASN, HMGCR, IRAK1, LRP1, PRKDC, ROMO1, RPN2, SCAP, SEC63, TFRC]	GO_BiologicalProcess-GOA_09.02.2016_16h18	1	1	1	1	[3]	Group739	5.65476
GO:0008637	apoptotic mitochondrial changes	19	[ATPIF1, HK2, HSPA1A, MCL1, MTCH2, NDUFS1, PARL, RHOT1, RHOT2, SLC25A4, SLC25A5, SLC35F6, TIMM50, YWHAB, YWHAE, YWHAG, YWHAH, YWHAQ, YWHAZ]	GO_BiologicalProcess-GOA_09.02.2016_16h18	0.00019	0.2	4.6e-37	4e-34	[5, 6]	Group407	14.1791
GO:0006754	ATP biosynthetic process	19	[ATP5A1, ATP5B, ATP5C1, ATP5D, ATP5EP2, ATP5F1, ATP5H, ATP5I, ATP5J, ATP5J2, ATP5L, ATP5O, ATP6V0A1, ATP6V0A2, MON2, PKM, SLC25A13, STOML2, VCP]	GO_BiologicalProcess-GOA_09.02.2016_16h18	9.8e-13	1.3e-09	9.5e-25	8.1e-22	[8, 9, 10, 11]	Group540	42.2222
GO:0006816	calcium ion transport	19	[ASPH, ATP1B1, ATP2A2, ATP2B1, ATP2B4, ATP2C1, GJA1, HSPA2, JPH1, MCU, PSEN1, PSEN2, SELK, SLC3A2, STOML2, TMEM165, UBQLN1, VDAC1, WFS1]	GO_BiologicalProcess-GOA_09.02.2016_16h18	0.58	1	0.3	1	[8, 9]	Group360	4.81013
GO:0044839	cell cycle G2/M phase transition	19	[CDK1, CDK5RAP3, DCTN1, FANCI, HSP90AA1, HSPA2, PPP2R1A, RAB8A, SKP1, TUBA1A, TUBB, TUBB2A, TUBB4A, TUBB4B, TUBGCP2, TUBGCP4, UBB, YWHAE, YWHAG]	GO_BiologicalProcess-GOA_09.02.2016_16h18	0.031	1	0.018	1	[5, 6]	Group187	9.31373
GO:0051236	establishment of RNA localization	19	[AAAS, LRPPRC, MYO1C, NDC1, NUP107, NUP133, NUP205, NUP210, NUP93, NUP98, POM121, POM121C, QKI, RAN, RANBP2, RPSA, XPO1, XPO5, XPOT]	GO_BiologicalProcess-GOA_09.02.2016_16h18	0.0076	1	0.00015	0.1	[3, 4]	Group164	10.7345
GO:0000086	G2/M transition of mitotic cell cycle	19	[CDK1, CDK5RAP3, DCTN1, FANCI, HSP90AA1, HSPA2, PPP2R1A, RAB8A, SKP1, TUBA1A, TUBB, TUBB2A, TUBB4A, TUBB4B, TUBGCP2, TUBGCP4, UBB, YWHAE, YWHAG]	GO_BiologicalProcess-GOA_09.02.2016_16h18	0.028	1	0.018	1	[5, 6, 7]	Group187	9.5
GO:0015758	glucose transport	19	[AAAS, G6PC3, HK2, NDC1, NUP107, NUP133, NUP205, NUP210, NUP93, NUP98, POM121, POM121C, PTRH2, RANBP2, RTN2, SLC2A1, SLC37A4, SORT1, STXBP3]	GO_BiologicalProcess-GOA_09.02.2016_16h18	0.0027	1	0.00015	0.1	[7, 8]	Group164	11.8012
GO:0036498	IRE1-mediated unfolded protein response	19	[ASNA1, ATP6V0D1, DCTN1, DNAJB11, HSPA1A, HSPA5, PREB, PTPN1, SEC61A1, SEC61A2, SEC61B, SEC62, SEC63, SRPRA, SRPRB, SSR1, TMBIM6, WFS1, YIF1A]	GO_BiologicalProcess-GOA_09.02.2016_16h18	5.1e-09	6.8e-06	1.6e-09	1.3e-06	[5, 6, 7, 8]	Group75	27.5362
GO:0032984	macromolecular complex disassembly	19	[ASPH, HSPA8, MRPL14, NCAPG, RPL17, RPL23, RPL38, RPS12, RPS16, RPS17, RPS2, RPS23, RPS25, RPS27, RPS3, RPS5, RPSA, SET, VPS4A]	GO_BiologicalProcess-GOA_09.02.2016_16h18	1	1	0.28	1	[4]	Group102	5.53936
GO:0051235	maintenance of location	19	[ALB, APOB, ASPH, DGAT1, GET4, GPAA1, HK2, HSPA5, JPH1, JUP, KDELR1, KDELR2, KEAP1, SLC30A5, SLC30A7, SOAT1, SREBF2, SYNE2, YWHAB]	GO_BiologicalProcess-GOA_09.02.2016_16h18	0.7	1	0.7	1	[2, 3]	Group461	6.14887
GO:0035821	modification of morphology or physiology of other organism	19	[AAAS, ALB, KPNA2, KPNB1, NDC1, NUP107, NUP133, NUP205, NUP210, NUP93, NUP98, POM121, POM121C, RANBP2, SLC25A6, STOM, TARDBP, VAPA, VAPB]	GO_BiologicalProcess-GOA_09.02.2016_16h18	0.00086	0.87	0.00015	0.1	[2, 3]	Group164	12.8378
GO:0051817	modification of morphology or physiology of other organism involved in symbiotic interaction	19	[AAAS, ALB, KPNA2, KPNB1, NDC1, NUP107, NUP133, NUP205, NUP210, NUP93, NUP98, POM121, POM121C, RANBP2, SLC25A6, STOM, TARDBP, VAPA, VAPB]	GO_BiologicalProcess-GOA_09.02.2016_16h18	0.0001	0.11	0.00015	0.1	[3, 4]	Group164	14.8438
GO:0001933	negative regulation of protein phosphorylation	19	[CDK5RAP3, CHP1, DNAJA1, DNAJA3, HMGCR, HSPB1, HSPH1, IGF1R, LEMD2, NR2F1, PHB, PPP2R1A, PRKDC, PSEN1, PSEN2, PTPN1, SYNJ2BP, TARDBP, YWHAG]	GO_BiologicalProcess-GOA_09.02.2016_16h18	0.51	1	0.16	1	[6, 7, 8, 9]	Group141	4.78589
GO:0050657	nucleic acid transport	19	[AAAS, LRPPRC, MYO1C, NDC1, NUP107, NUP133, NUP205, NUP210, NUP93, NUP98, POM121, POM121C, QKI, RAN, RANBP2, RPSA, XPO1, XPO5, XPOT]	GO_BiologicalProcess-GOA_09.02.2016_16h18	0.0042	1	0.00015	0.1	[6]	Group164	11.1111
GO:1901565	organonitrogen compound catabolic process	19	[ABHD12, ATP2B4, CHP1, COMT, DPAGT1, GCDH, GLA, GLUD1, GOLT1B, HMOX2, LNPEP, SGPL1, SLC25A10, SLC25A21, SLC38A1, SLC38A2, SMPD4, SOAT1, VCP]	GO_BiologicalProcess-GOA_09.02.2016_16h18	0.57	1	0.94	1	[4]	Group230	4.83461
GO:0001503	ossification	19	[ATP5B, ATP6AP1, BCAP29, CCDC47, CD276, FASN, GJA1, IMPAD1, MIA3, PAM16, PHB, PSMC2, PTRH2, RDH14, RHOA, RPL38, RRAS2, SORT1, UFL1]	GO_BiologicalProcess-GOA_09.02.2016_16h18	0.51	1	0.12	1	[3]	Group214	4.7619
GO:1903651	positive regulation of cytoplasmic transport	19	[ACSL3, ASPH, BCAP31, CDK1, EMD, HSP90AB1, HUWE1, IPO5, JUP, MAVS, PSMB7, PSMD8, RHOA, RUVBL1, SPPL3, SREBF2, STX18, TMEM30A, UBR5]	GO_BiologicalProcess-GOA_09.02.2016_16h18	0.43	1	3.1e-09	2.4e-06	[4, 5, 6, 7]	Group103	6.66667
GO:0043241	protein complex disassembly	19	[ASPH, HSPA8, MRPL14, NCAPG, RPL17, RPL23, RPL38, RPS12, RPS16, RPS17, RPS2, RPS23, RPS25, RPS27, RPS3, RPS5, RPSA, SET, VPS4A]	GO_BiologicalProcess-GOA_09.02.2016_16h18	0.9	1	0.28	1	[5]	Group102	5.72289
GO:0009127	purine nucleoside monophosphate biosynthetic process	19	[ATP5A1, ATP5B, ATP5C1, ATP5D, ATP5EP2, ATP5F1, ATP5H, ATP5I, ATP5J, ATP5J2, ATP5L, ATP5O, ATP6V0A1, ATP6V0A2, MON2, PKM, SLC25A13, STOML2, VCP]	GO_BiologicalProcess-GOA_09.02.2016_16h18	2.3e-08	3e-05	9.5e-25	8.1e-22	[6, 7, 8, 9]	Group540	25.3333
GO:0009168	purine ribonucleoside monophosphate biosynthetic process	19	[ATP5A1, ATP5B, ATP5C1, ATP5D, ATP5EP2, ATP5F1, ATP5H, ATP5I, ATP5J, ATP5J2, ATP5L, ATP5O, ATP6V0A1, ATP6V0A2, MON2, PKM, SLC25A13, STOML2, VCP]	GO_BiologicalProcess-GOA_09.02.2016_16h18	2.3e-08	3e-05	9.5e-25	8.1e-22	[7, 8, 9, 10]	Group540	25.3333
GO:0050796	regulation of insulin secretion	19	[CPT1A, GJA1, GLUD1, HADHA, HMGCR, MCU, PFKL, SEC11A, SLC16A1, SLC25A4, SLC25A5, SLC25A6, SLC2A1, SPCS1, SPCS2, SPCS3, STX4, TARDBP, UQCC2]	GO_BiologicalProcess-GOA_09.02.2016_16h18	0.048	1	0.077	1	[5, 6, 7, 8, 9, 10, 11]	Group247	9.00474
GO:0090276	regulation of peptide hormone secretion	19	[CPT1A, GJA1, GLUD1, HADHA, HMGCR, MCU, PFKL, SEC11A, SLC16A1, SLC25A4, SLC25A5, SLC25A6, SLC2A1, SPCS1, SPCS2, SPCS3, STX4, TARDBP, UQCC2]	GO_BiologicalProcess-GOA_09.02.2016_16h18	0.16	1	0.077	1	[4, 5, 6, 7, 8, 9, 10]	Group247	7.7551
GO:0002791	regulation of peptide secretion	19	[CPT1A, GJA1, GLUD1, HADHA, HMGCR, MCU, PFKL, SEC11A, SLC16A1, SLC25A4, SLC25A5, SLC25A6, SLC2A1, SPCS1, SPCS2, SPCS3, STX4, TARDBP, UQCC2]	GO_BiologicalProcess-GOA_09.02.2016_16h18	0.16	1	0.077	1	[5, 6, 7, 8]	Group247	7.6
GO:0007584	response to nutrient	19	[ACSL3, ACSL4, ALB, ATP2B1, COX4I1, DAD1, EEF2, FADS1, HAT1, HMGCR, ITGB1, PKM, POR, PTRH2, SLC16A1, SLC27A4, SLC37A4, TFRC, VDAC2]	GO_BiologicalProcess-GOA_09.02.2016_16h18	0.081	1	0.072	1	[3, 5]	Group43	8.37004
GO:0050658	RNA transport	19	[AAAS, LRPPRC, MYO1C, NDC1, NUP107, NUP133, NUP205, NUP210, NUP93, NUP98, POM121, POM121C, QKI, RAN, RANBP2, RPSA, XPO1, XPO5, XPOT]	GO_BiologicalProcess-GOA_09.02.2016_16h18	0.0042	1	0.00015	0.1	[4, 5, 7]	Group164	11.1111
GO:0030148	sphingolipid biosynthetic process	19	[AGK, ALDH3A2, CERS1, CERS2, CERS4, CERS5, CERS6, DEGS1, ELOVL1, HACD2, KDSR, SGPL1, SGPP1, SMPD4, SPTLC1, SPTLC2, UGT8, VAPA, VAPB]	GO_BiologicalProcess-GOA_09.02.2016_16h18	3.5e-07	0.00044	1.7e-07	0.00013	[5, 6, 7]	Group232	21.5909
GO:0035383	thioester metabolic process	19	[ACACA, ACLY, ACOT8, ACSL3, ACSL4, AGK, DGAT1, ELOVL1, FAR1, FASN, GCDH, GPAT4, HACD2, HSD17B12, PDHB, PLPP6, SCD, SLC25A1, TECR]	GO_BiologicalProcess-GOA_09.02.2016_16h18	1e-06	0.0012	7.5e-14	6.1e-11	[3, 4]	Group231	20.2128
GO:0048199	vesicle targeting, to, from or within Golgi	19	[ARCN1, COPA, COPB1, COPB2, COPE, COPG1, GOSR1, LMAN1, NSF, PPP6C, PREB, RAB1A, SCFD1, SEC22B, STX5, TFG, TMED10, TMED2, TMED9]	GO_BiologicalProcess-GOA_09.02.2016_16h18	4.5e-08	5.9e-05	5.1e-06	0.0037	[4, 6, 7]	Group256	24.359
GO:0045454	cell redox homeostasis	18	[AIFM1, ATP6V0A1, ATP6V0A2, ATP6V0D1, ATP6V1A, ATP6V1F, ATP6V1H, DNAJC16, ERP44, MAGT1, NNT, PRDX4, QSOX2, TMX1, TMX2, TMX3, TMX4, TXN]	GO_BiologicalProcess-GOA_09.02.2016_16h18	9.6e-06	0.011	5e-10	3.9e-07	[3, 4, 5]	Group456	18.1818
GO:0043624	cellular protein complex disassembly	18	[ASPH, HSPA8, MRPL14, NCAPG, RPL17, RPL23, RPL38, RPS12, RPS16, RPS17, RPS2, RPS23, RPS25, RPS27, RPS3, RPS5, RPSA, VPS4A]	GO_BiologicalProcess-GOA_09.02.2016_16h18	0.8	1	0.28	1	[6]	Group102	6
GO:0071496	cellular response to external stimulus	18	[AIFM1, ALB, ATP1A1, ATP2B1, COMT, FADS1, FASN, GCN1, GJA1, HSPA5, HSPA8, ITGA6, ITGB1, PIK3R4, SLC2A1, SLC38A2, SREBF2, TBL2]	GO_BiologicalProcess-GOA_09.02.2016_16h18	0.7	1	0.1	1	[3]	Group115	6.02007
GO:0016458	gene silencing	18	[AAAS, CDC45, HAT1, HIST1H3A, IPO8, NDC1, NUP107, NUP133, NUP205, NUP210, NUP93, NUP98, POM121, POM121C, RAN, RANBP2, TET1, XPO5]	GO_BiologicalProcess-GOA_09.02.2016_16h18	0.1	1	0.00015	0.1	[3, 5, 6, 7]	Group164	8.1448
GO:0030522	intracellular receptor signaling pathway	18	[C1QBP, DDRGK1, DNAJA1, HSP90AB1, HSPA1A, IRAK1, MAVS, MIA3, NR2F1, PHB, PHB2, RAN, RBFOX2, TXN, UBB, UBR5, UFL1, YWHAH]	GO_BiologicalProcess-GOA_09.02.2016_16h18	1	1	0.1	1	[4, 5]	Group191	5.64263
GO:0042157	lipoprotein metabolic process	18	[ALB, ALG5, APOB, DPM1, GPAA1, LRP1, PIGG, PIGK, PIGN, PIGO, PIGS, PIGT, PIGU, PIGW, PPM1B, ZDHHC17, ZDHHC21, ZDHHC6]	GO_BiologicalProcess-GOA_09.02.2016_16h18	0.0014	1	1.7e-07	0.00013	[4, 5]	Group232	12.5874
GO:0022406	membrane docking	18	[CHP1, NCAM1, NSF, PEX16, RAB13, RAB8A, SCFD1, STX10, STX12, STX17, STX2, STX4, STX5, STX6, STX7, STX8, STXBP3, VAMP3]	GO_BiologicalProcess-GOA_09.02.2016_16h18	6.7e-08	8.6e-05	3.3e-09	2.6e-06	[3]	Group260	25
GO:2001234	negative regulation of apoptotic signaling pathway	18	[HSPA1A, HSPB1, HSPH1, ITGA6, MCL1, NDUFA13, NDUFS3, PARL, PSEN1, PSEN2, PTPN1, RAF1, SLC25A5, SLC35F6, TMBIM6, TMEM161A, VDAC2, WFS1]	GO_BiologicalProcess-GOA_09.02.2016_16h18	0.15	1	0.0022	1	[4, 5, 6, 7, 8]	Group494	7.75862
GO:0006733	oxidoreduction coenzyme metabolic process	18	[ADCK3, ADPGK, COQ5, ENO1, GAPDH, HK2, HMGCR, LDHB, MIA3, NDUFA9, NNT, PDHB, PFKL, PHGDH, PKM, UBIAD1, UBL4A, VCP]	GO_BiologicalProcess-GOA_09.02.2016_16h18	0.0097	1	0.1	1	[5]	Group252	10.8434
GO:0044089	positive regulation of cellular component biogenesis	18	[ADGRL2, CAND1, CDC42EP1, FASN, NCAPG, PSMC1, PSMC2, PSMC4, PSMC5, RDH14, RHOA, RPS3, SLITRK5, STX18, TUBGCP2, TUBGCP4, VCP, VPS4A]	GO_BiologicalProcess-GOA_09.02.2016_16h18	0.17	1	0.53	1	[2, 3, 4]	Group165	4.0724
GO:0043123	positive regulation of I-kappaB kinase/NF-kappaB signaling	18	[ATP2C1, DDRGK1, GJA1, GOLT1B, GPR89A, IRAK1, MAVS, MTDH, RHOA, SLC35B2, SLC44A2, TFG, TMED4, UBB, VAPA, WLS, ZDHHC13, ZDHHC17]	GO_BiologicalProcess-GOA_09.02.2016_16h18	0.021	1	0.043	1	[5, 6, 7, 8]	Group131	9.89011
GO:0010506	regulation of autophagy	18	[CISD2, EEF1A1, HAX1, MTDH, NPC1, PARL, RNF5, RUVBL1, SCFD1, SPTLC1, SPTLC2, SREBF2, TMEM59, UBQLN1, UBQLN2, UBQLN4, VDAC1, VMP1]	GO_BiologicalProcess-GOA_09.02.2016_16h18	0.067	1	0.042	1	[3, 5, 6]	Group166	8.69565
GO:0034248	regulation of cellular amide metabolic process	18	[C1QBP, COA3, DDX6, EEF2, EIF3H, GAPDH, GCN1, HSPB1, LRPPRC, QKI, RAN, RPL38, RPS3, RPS5, TMED10, UQCC2, XPO5, YTHDF2]	GO_BiologicalProcess-GOA_09.02.2016_16h18	0.64	1	0.47	1	[4, 5]	Group211	4.95868
GO:2000116	regulation of cysteine-type endopeptidase activity	18	[AIFM1, ARL6IP5, ASPH, BCAP31, DHCR24, DNAJA3, DNAJB6, FASN, HSPD1, MTCH1, NDUFA13, PDCD6, POR, RAF1, RPS3, VCP, VDAC2, YWHAE]	GO_BiologicalProcess-GOA_09.02.2016_16h18	0.19	1	0.11	1	[7, 8, 9]	Group126	7.65957
GO:1903034	regulation of response to wounding	18	[C1QBP, CD276, CD47, GJA1, HMGCR, HSPD1, PHB, PHB2, PSMA6, PSMA7, PSMB4, PTPRF, RHBDD3, RPSA, SLC7A2, STX2, VAMP3, VAMP7]	GO_BiologicalProcess-GOA_09.02.2016_16h18	0.14	1	0.0093	1	[4, 5]	Group1	4.02685
GO:0006401	RNA catabolic process	18	[DDX6, LRPPRC, PELO, PPP2R1A, RDH14, RPL17, RPL23, RPL38, RPS12, RPS16, RPS17, RPS2, RPS23, RPS25, RPS27, RPS3, RPS5, RPSA]	GO_BiologicalProcess-GOA_09.02.2016_16h18	0.33	1	0.28	1	[5, 6, 7]	Group102	7.05882
GO:0000041	transition metal ion transport	18	[ATP2C1, ATP6AP1, ATP6V0A1, ATP6V0A2, ATP6V0D1, ATP6V1A, ATP6V1F, ATP6V1H, SCO2, SLC30A5, SLC30A7, SLC30A9, SLC31A1, SLC39A1, SLC39A10, SLC39A14, SLC39A7, TFRC]	GO_BiologicalProcess-GOA_09.02.2016_16h18	8.6e-05	0.095	0.00017	0.12	[7, 8]	Group251	15.5172
GO:0006414	translational elongation	18	[EEF1A1, EEF1G, EEF2, MRPL14, RPL17, RPL23, RPL38, RPS12, RPS16, RPS17, RPS2, RPS23, RPS25, RPS27, RPS3, RPS5, RPSA, TCEB1]	GO_BiologicalProcess-GOA_09.02.2016_16h18	0.15	1	0.28	1	[5, 6, 7, 8]	Group102	7.75862
GO:0006901	vesicle coating	18	[ARCN1, COPA, COPB1, COPB2, COPE, COPG1, LMAN1, NSF, PPP6C, PREB, RAB1A, SCFD1, SEC22B, STX5, TFG, TMED10, TMED2, TMED9]	GO_BiologicalProcess-GOA_09.02.2016_16h18	1.3e-06	0.0016	5.1e-06	0.0037	[5, 6]	Group256	20.6897
GO:0046395	carboxylic acid catabolic process	17	[ABCD3, ABHD12, ACAD9, ACOT8, ATP2B4, CPT1A, DPAGT1, GCDH, GLUD1, GOLT1B, HADHA, HADHB, PCCB, SLC25A10, SLC25A21, SLC27A4, SOAT1]	GO_BiologicalProcess-GOA_09.02.2016_16h18	0.41	1	0.94	1	[5, 6, 7]	Group230	6.71937
GO:0034330	cell junction organization	17	[ACTB, CD151, CXADR, DSG2, DSP, GJA1, ITGA5, ITGA6, ITGB1, JUP, MTDH, MYO1C, PTRH2, RAB13, RHOA, UGT8, VMP1]	GO_BiologicalProcess-GOA_09.02.2016_16h18	0.69	1	0.83	1	[3]	Group136	6.04982
GO:0044262	cellular carbohydrate metabolic process	17	[ALG1, B4GAT1, CHP1, GOLT1B, HK2, IDH2, IMPAD1, MIA3, PHGDH, PTRH2, RANBP2, SLC2A1, SLC37A4, SLC5A3, TELO2, TMEM59, UBB]	GO_BiologicalProcess-GOA_09.02.2016_16h18	0.9	1	0.21	1	[3, 4]	Group66	5.24691
GO:0030900	forebrain development	17	[ATP2B4, CNP, FASN, LRP1, MBOAT7, NEFL, NME1, NR2F1, PSEN1, PSEN2, RTN4, SLC38A2, SLITRK5, UBB, UQCRQ, WRB, YWHAE]	GO_BiologicalProcess-GOA_09.02.2016_16h18	0.16	1	0.075	1	[3, 4, 5, 6, 7, 8]	Group734	4.038
GO:0015807	L-amino acid transport	17	[ARL6IP5, PRAF2, PSEN1, SERINC1, SLC1A1, SLC1A3, SLC1A4, SLC25A12, SLC25A13, SLC25A22, SLC38A1, SLC43A1, SLC7A1, SLC7A2, SLC7A3, SLC7A5, SLC7A6]	GO_BiologicalProcess-GOA_09.02.2016_16h18	9.6e-08	0.00012	8.5e-11	6.7e-08	[6, 7, 8, 9, 10]	Group253	25.7576
GO:0002443	leukocyte mediated immunity	17	[C1QBP, FASN, HLA-A, HLA-B, HSPD1, JAGN1, PSMA7, SNAP23, SPNS1, STX4, STX7, STXBP3, TUBB, TUBB2A, TUBB4B, VAMP3, VAMP7]	GO_BiologicalProcess-GOA_09.02.2016_16h18	0.56	1	0.57	1	[3]	Group137	4.73538
GO:0030258	lipid modification	17	[ABCD3, ACAD9, ACOT8, AGK, CPT1A, GCDH, HADHA, HADHB, IMPAD1, LAMTOR1, PCCB, PI4K2A, POR, PTRH2, SACM1L, SOAT1, VDAC2]	GO_BiologicalProcess-GOA_09.02.2016_16h18	0.12	1	0.94	1	[4, 5]	Group230	8.17308
GO:1903509	liposaccharide metabolic process	17	[ALG1, ALG5, CLN6, DPM1, GLA, GPAA1, MTCH1, PIGG, PIGK, PIGN, PIGO, PIGS, PIGT, PIGU, PIGW, SMPD4, UGT8]	GO_BiologicalProcess-GOA_09.02.2016_16h18	0.00073	0.74	1.7e-07	0.00013	[4]	Group232	13.4921
GO:0044003	modification by symbiont of host morphology or physiology	17	[AAAS, ALB, KPNA2, KPNB1, NDC1, NUP107, NUP133, NUP205, NUP210, NUP93, NUP98, POM121, POM121C, RANBP2, SLC25A6, VAPA, VAPB]	GO_BiologicalProcess-GOA_09.02.2016_16h18	1.5e-06	0.0018	0.00015	0.1	[4, 5]	Group164	21.519
GO:0006402	mRNA catabolic process	17	[DDX6, PELO, PPP2R1A, RDH14, RPL17, RPL23, RPL38, RPS12, RPS16, RPS17, RPS2, RPS23, RPS25, RPS27, RPS3, RPS5, RPSA]	GO_BiologicalProcess-GOA_09.02.2016_16h18	0.24	1	0.28	1	[6, 7, 8]	Group102	7.52212
GO:0048871	multicellular organismal homeostasis	17	[ACACA, ACTB, ADGRV1, ALB, ATP6AP1, CLCN3, CXADR, FLG2, HRNR, HSPB1, ITGB1, LPCAT1, MAPRE2, PTRH2, TFRC, UBB, WFS1]	GO_BiologicalProcess-GOA_09.02.2016_16h18	0.36	1	0.62	1	[3, 4]	Group373	4.49735
GO:0060537	muscle tissue development	17	[CDK1, CXADR, DSG2, DSP, EEF2, EMD, GJA1, HMGCR, IGSF8, ITGB1, LEMD2, LEMD3, MYL6, NDUFV2, NR2F1, TTN, UQCC2]	GO_BiologicalProcess-GOA_09.02.2016_16h18	0.31	1	0.023	1	[4]	Group280	4.35897
GO:0030099	myeloid cell differentiation	17	[ATP6AP1, ATPIF1, FAM213A, FASN, FLVCR1, HAX1, JAGN1, MIA3, NME1, NME2, PSEN1, PSEN2, RBFOX2, SFXN1, TFRC, UBL4A, UNC45A]	GO_BiologicalProcess-GOA_09.02.2016_16h18	0.56	1	0.045	1	[5, 6, 7, 8]	Group207	4.81586
GO:0009895	negative regulation of catabolic process	17	[ATP2B4, BAG6, CDK5RAP3, DERL2, DYNC1LI1, HSP90AB1, LRPPRC, MAD2L1, NPC1, PHB, PSEN1, RNF5, SCFD1, UBAC2, UBE2G2, UBQLN1, UBQLN4]	GO_BiologicalProcess-GOA_09.02.2016_16h18	0.4	1	0.1	1	[3, 4, 5]	Group100	6.85484
GO:0098813	nuclear chromosome segregation	17	[BAG6, DHDDS, DYNC1LI1, FANCD2, KPNB1, MAD2L1, NCAPG, NDC1, PDS5A, PHB2, PPP2R1A, SMC2, SMC3, SMC4, TRIP13, TTN, VPS4A]	GO_BiologicalProcess-GOA_09.02.2016_16h18	0.24	1	0.7	1	[4, 5]	Group337	7.48899
GO:0000956	nuclear-transcribed mRNA catabolic process	17	[DDX6, PELO, PPP2R1A, RDH14, RPL17, RPL23, RPL38, RPS12, RPS16, RPS17, RPS2, RPS23, RPS25, RPS27, RPS3, RPS5, RPSA]	GO_BiologicalProcess-GOA_09.02.2016_16h18	0.12	1	0.28	1	[7, 8, 9]	Group102	8.17308
GO:0016054	organic acid catabolic process	17	[ABCD3, ABHD12, ACAD9, ACOT8, ATP2B4, CPT1A, DPAGT1, GCDH, GLUD1, GOLT1B, HADHA, HADHB, PCCB, SLC25A10, SLC25A21, SLC27A4, SOAT1]	GO_BiologicalProcess-GOA_09.02.2016_16h18	0.41	1	0.94	1	[4, 5]	Group230	6.71937
GO:0015850	organic hydroxy compound transport	17	[ACACA, ALB, APOB, CPT1A, LAMTOR1, LRP1, NPC1, PSEN1, SLC16A1, SLC44A1, SLC44A2, SLC5A3, SOAT1, SREBF2, STX12, TNPO1, VPS4A]	GO_BiologicalProcess-GOA_09.02.2016_16h18	0.4	1	0.022	1	[4, 5]	Group687	6.8
GO:0006661	phosphatidylinositol biosynthetic process	17	[ALG5, ARF3, CDIPT, CDS1, DPM1, GPAA1, PI4K2A, PIGG, PIGK, PIGN, PIGO, PIGS, PIGT, PIGU, PIGW, PIK3R4, SACM1L]	GO_BiologicalProcess-GOA_09.02.2016_16h18	6.9e-05	0.077	8.7e-24	7.4e-21	[6, 7, 8]	Group194	16.3462
GO:0006892	post-Golgi vesicle-mediated transport	17	[ACSL3, HSPA8, MON2, MYO1B, NSF, RAB10, RAB14, SCAMP1, SCAMP2, SCAMP3, SCFD1, SNAP23, SORT1, STX4, VAMP3, VAMP4, VAMP7]	GO_BiologicalProcess-GOA_09.02.2016_16h18	0.00087	0.88	0.0037	1	[6, 7]	Group121	13.2812
GO:0001558	regulation of cell growth	17	[ACSL4, ADAM10, CHPT1, DERL2, EI24, ENO1, GJA1, NDUFA13, NDUFS3, PHB, PPP2R1A, RBBP7, RTN4, SLC25A33, SPG20, TFRC, TMEM97]	GO_BiologicalProcess-GOA_09.02.2016_16h18	0.16	1	0.34	1	[3, 4, 5]	Group224	4.038
GO:0043281	regulation of cysteine-type endopeptidase activity involved in apoptotic process	17	[AIFM1, ARL6IP5, BCAP31, DHCR24, DNAJA3, DNAJB6, FASN, HSPD1, MTCH1, NDUFA13, PDCD6, POR, RAF1, RPS3, VCP, VDAC2, YWHAE]	GO_BiologicalProcess-GOA_09.02.2016_16h18	0.18	1	0.11	1	[6, 7, 8, 9, 10]	Group126	7.69231
GO:1901214	regulation of neuron death	17	[AIFM1, CHP1, DHCR24, DNAJC5, HSP90AB1, HSPD1, LRP1, MCL1, NEFL, PSEN1, RRAS2, SET, SIGMAR1, TMEM259, UBB, UBL4A, WFS1]	GO_BiologicalProcess-GOA_09.02.2016_16h18	0.79	1	0.45	1	[4, 5]	Group527	5.98592
GO:0051090	regulation of sequence-specific DNA binding transcription factor activity	17	[CDK5RAP3, CHP1, DDRGK1, DNAJA3, HSPA1A, IGF1R, IRAK1, JUP, KEAP1, MAVS, MTDH, PHB2, PSMA6, RPS3, UBB, UFL1, WFS1]	GO_BiologicalProcess-GOA_09.02.2016_16h18	0.31	1	0.31	1	[3, 6, 7, 8, 9, 10, 11]	Group313	4.38144
GO:0006417	regulation of translation	17	[C1QBP, COA3, DDX6, EEF2, EIF3H, GAPDH, GCN1, HSPB1, LRPPRC, QKI, RAN, RPL38, RPS3, RPS5, UQCC2, XPO5, YTHDF2]	GO_BiologicalProcess-GOA_09.02.2016_16h18	0.72	1	0.47	1	[5, 6, 7, 8]	Group211	5.05952
GO:0097305	response to alcohol	17	[AIFM1, ATP2B1, CAD, CDK1, EEF2, FASN, HMGCR, ITGB1, JUP, NEFL, NME1, NR2F1, PSMD14, PTRH2, RUVBL2, SDF4, UBL4A]	GO_BiologicalProcess-GOA_09.02.2016_16h18	0.16	1	0.036	1	[4]	Group501	4.01891
GO:0009416	response to light stimulus	17	[APOB, CDS1, CERS1, DDB1, GNB1, HMGCR, ITGB1, LRP1, MAPRE2, NPTN, PCNA, RDH10, RDH11, RUVBL2, SDF4, SLC1A3, TMEM161A]	GO_BiologicalProcess-GOA_09.02.2016_16h18	0.23	1	0.13	1	[4]	Group416	4.1769
GO:0022618	ribonucleoprotein complex assembly	17	[AAR2, ATXN2L, C1QBP, DDX6, EIF3H, FASTKD2, MDN1, PRMT5, PRPF6, RDH14, RPL38, RPS17, RPS27, RPS5, RPSA, SNRPD3, WDR77]	GO_BiologicalProcess-GOA_09.02.2016_16h18	0.17	1	0.86	1	[4, 5, 6]	Group101	7.87037
GO:0071826	ribonucleoprotein complex subunit organization	17	[AAR2, ATXN2L, C1QBP, DDX6, EIF3H, FASTKD2, MDN1, PRMT5, PRPF6, RDH14, RPL38, RPS17, RPS27, RPS5, RPSA, SNRPD3, WDR77]	GO_BiologicalProcess-GOA_09.02.2016_16h18	0.24	1	0.86	1	[4]	Group101	7.52212
GO:0006814	sodium ion transport	17	[ATP1A1, ATP1B1, ATP1B3, ATP2B4, CHP1, NDUFA9, SLC10A7, SLC12A2, SLC38A1, SLC38A2, SLC3A2, SLC4A7, SLC5A3, SLC5A6, SLC6A15, STOM, YWHAH]	GO_BiologicalProcess-GOA_09.02.2016_16h18	0.13	1	0.8	1	[7, 8]	Group553	8.05687
GO:0014706	striated muscle tissue development	17	[CDK1, CXADR, DSG2, DSP, EEF2, EMD, GJA1, HMGCR, IGSF8, ITGB1, LEMD2, LEMD3, MYL6, NDUFV2, NR2F1, TTN, UQCC2]	GO_BiologicalProcess-GOA_09.02.2016_16h18	0.42	1	0.023	1	[5]	Group280	4.54545
GO:0006413	translational initiation	17	[EIF3H, HSPB1, MRPL14, RPL17, RPL23, RPL38, RPS12, RPS16, RPS17, RPS2, RPS23, RPS25, RPS27, RPS3, RPS5, RPSA, YTHDF2]	GO_BiologicalProcess-GOA_09.02.2016_16h18	0.69	1	0.28	1	[3, 6, 7, 8]	Group102	6.04982
GO:0071616	acyl-CoA biosynthetic process	16	[ACACA, ACLY, ACOT8, ACSL3, ACSL4, AGK, ELOVL1, FASN, GCDH, HACD2, HSD17B12, PDHB, PLPP6, SCD, SLC25A1, TECR]	GO_BiologicalProcess-GOA_09.02.2016_16h18	4.5e-07	0.00055	7.5e-14	6.1e-11	[5, 6]	Group231	24.6154
GO:0003333	amino acid transmembrane transport	16	[PEX3, SLC1A1, SLC1A3, SLC1A4, SLC25A12, SLC25A13, SLC25A22, SLC38A1, SLC38A2, SLC43A1, SLC6A15, SLC7A1, SLC7A2, SLC7A3, SLC7A5, SLC7A6]	GO_BiologicalProcess-GOA_09.02.2016_16h18	1.7e-07	0.00022	8.5e-11	6.7e-08	[5, 6, 7, 8, 9, 10]	Group253	26.2295
GO:0015986	ATP synthesis coupled proton transport	16	[ATP5A1, ATP5B, ATP5C1, ATP5D, ATP5EP2, ATP5F1, ATP5H, ATP5I, ATP5J, ATP5J2, ATP5L, ATP5O, ATP6V0A1, ATP6V0A2, MON2, STOML2]	GO_BiologicalProcess-GOA_09.02.2016_16h18	6.9e-14	9.9e-11	9.5e-25	8.1e-22	[8, 9, 10, 11, 12]	Group540	59.2593
GO:0044242	cellular lipid catabolic process	16	[ABCD3, ABHD12, ACAD9, ACOT8, APOB, CPT1A, GCDH, GLA, HADHA, HADHB, PCCB, SGPL1, SLC27A4, SMPD4, SPTLC1, SPTLC2]	GO_BiologicalProcess-GOA_09.02.2016_16h18	0.16	1	0.94	1	[4, 5]	Group230	8.0402
GO:0071214	cellular response to abiotic stimulus	16	[ATP1A1, CERS1, CHP1, DDB1, FASN, GJA1, GNB1, ITGB1, MAPRE2, PCNA, RDH11, RUVBL2, SLC12A6, SLC38A2, TMEM109, TMEM161A]	GO_BiologicalProcess-GOA_09.02.2016_16h18	0.62	1	0.13	1	[3]	Group416	4.89297
GO:0051607	defense response to virus	16	[ATP1B1, ATP6V1H, C1QBP, CXADR, ELMOD2, HIST1H3A, HLA-A, MAVS, NUP93, PEX3, PPM1B, SLC1A3, SLC25A19, SLC37A4, STOM, UNC93B1]	GO_BiologicalProcess-GOA_09.02.2016_16h18	0.55	1	0.0093	1	[3, 4, 5, 6]	Group1	4.71976
GO:0006323	DNA packaging	16	[AIFM1, CDK1, HAT1, HIST1H3A, IPO4, MCM7, NAP1L1, NCAPG, NCAPG2, RBBP7, RUVBL1, SET, SMC2, SMC4, TTN, WRB]	GO_BiologicalProcess-GOA_09.02.2016_16h18	0.1	1	1	1	[6]	Group415	8.46561
GO:0006488	dolichol-linked oligosaccharide biosynthetic process	16	[ALG1, ALG10, ALG10B, ALG11, ALG3, ALG5, ALG6, ALG8, ALG9, DHDDS, DOLK, DPAGT1, DPM1, MPDU1, PDCD6, RFT1]	GO_BiologicalProcess-GOA_09.02.2016_16h18	6e-06	0.007	9.8e-06	0.0071	[5, 6]	Group505	20.5128
GO:0015985	energy coupled proton transport, down electrochemical gradient	16	[ATP5A1, ATP5B, ATP5C1, ATP5D, ATP5EP2, ATP5F1, ATP5H, ATP5I, ATP5J, ATP5J2, ATP5L, ATP5O, ATP6V0A1, ATP6V0A2, MON2, STOML2]	GO_BiologicalProcess-GOA_09.02.2016_16h18	6.9e-14	9.9e-11	9.5e-25	8.1e-22	[7, 8, 9, 10]	Group540	59.2593
GO:0008544	epidermis development	16	[AGPAT2, ALDH3A2, ATP2A2, ATP2B4, ATP2C1, CUX1, DSP, HRNR, IGF1R, KEAP1, NME2, NSDHL, PIGU, PSEN2, SLC4A7, ZDHHC21]	GO_BiologicalProcess-GOA_09.02.2016_16h18	0.55	1	0.55	1	[5]	Group751	4.7619
GO:0090002	establishment of protein localization to plasma membrane	16	[ACSL3, ATP1B1, BSG, ITGB1, JUP, NSF, RAB10, RAB13, RER1, STX4, TMED2, TMEM59, TSPAN15, VAMP3, VAMP4, VAMP7]	GO_BiologicalProcess-GOA_09.02.2016_16h18	0.0099	1	0.0037	1	[5, 6, 7]	Group121	11.0345
GO:0035337	fatty-acyl-CoA metabolic process	16	[ACACA, ACLY, ACOT8, ACSL3, ACSL4, AGK, DGAT1, ELOVL1, FAR1, FASN, GCDH, HACD2, HSD17B12, SCD, SLC25A1, TECR]	GO_BiologicalProcess-GOA_09.02.2016_16h18	1e-08	1.3e-05	7.5e-14	6.1e-11	[5, 6]	Group231	31.3725
GO:0007565	female pregnancy	16	[ACSL4, BSG, C1QBP, CAD, COMT, DSG2, FASN, ITGB1, LNPEP, NR2F1, SLC19A1, SLC38A1, SLC38A2, TMED2, UMPS, VMP1]	GO_BiologicalProcess-GOA_09.02.2016_16h18	0.38	1	0.17	1	[3, 4]	Group183	7.04846
GO:0006664	glycolipid metabolic process	16	[ALG5, CLN6, DPM1, GLA, GPAA1, MTCH1, PIGG, PIGK, PIGN, PIGO, PIGS, PIGT, PIGU, PIGW, SMPD4, UGT8]	GO_BiologicalProcess-GOA_09.02.2016_16h18	0.0022	1	1.7e-07	0.00013	[5, 6]	Group232	13.0081
GO:0060047	heart contraction	16	[ASPH, ATP1A1, ATP1B1, ATP1B3, ATP2A2, ATP2B1, ATP2B4, CXADR, DSG2, DSP, GJA1, JUP, PSEN2, SLC1A1, TTN, YWHAE]	GO_BiologicalProcess-GOA_09.02.2016_16h18	0.78	1	0.096	1	[5]	Group107	5.94796
GO:0003015	heart process	16	[ASPH, ATP1A1, ATP1B1, ATP1B3, ATP2A2, ATP2B1, ATP2B4, CXADR, DSG2, DSP, GJA1, JUP, PSEN2, SLC1A1, TTN, YWHAE]	GO_BiologicalProcess-GOA_09.02.2016_16h18	0.79	1	0.096	1	[4]	Group107	5.90406
GO:0042158	lipoprotein biosynthetic process	16	[ALG5, APOB, DPM1, GPAA1, PIGG, PIGK, PIGN, PIGO, PIGS, PIGT, PIGU, PIGW, PPM1B, ZDHHC17, ZDHHC21, ZDHHC6]	GO_BiologicalProcess-GOA_09.02.2016_16h18	3.9e-05	0.044	1.7e-07	0.00013	[5, 6]	Group232	17.7778
GO:0044068	modulation by symbiont of host cellular process	16	[AAAS, KPNA2, KPNB1, NDC1, NUP107, NUP133, NUP205, NUP210, NUP93, NUP98, POM121, POM121C, RANBP2, SLC25A6, VAPA, VAPB]	GO_BiologicalProcess-GOA_09.02.2016_16h18	1e-07	0.00013	0.00015	0.1	[3, 4, 5, 6]	Group164	27.1186
GO:0019048	modulation by virus of host morphology or physiology	16	[AAAS, KPNA2, KPNB1, NDC1, NUP107, NUP133, NUP205, NUP210, NUP93, NUP98, POM121, POM121C, RANBP2, SLC25A6, VAPA, VAPB]	GO_BiologicalProcess-GOA_09.02.2016_16h18	8.7e-07	0.001	0.00015	0.1	[4, 5, 6]	Group164	23.5294
GO:0019054	modulation by virus of host process	16	[AAAS, KPNA2, KPNB1, NDC1, NUP107, NUP133, NUP205, NUP210, NUP93, NUP98, POM121, POM121C, RANBP2, SLC25A6, VAPA, VAPB]	GO_BiologicalProcess-GOA_09.02.2016_16h18	4.6e-08	6e-05	0.00015	0.1	[4, 5, 6, 7]	Group164	28.5714
GO:0007517	muscle organ development	16	[CDK1, CXADR, DSP, EEF2, EMD, GJA1, HMGCR, IGSF8, JPH1, LEMD2, LEMD3, MYL6, NR2F1, TTN, UNC45A, UQCC2]	GO_BiologicalProcess-GOA_09.02.2016_16h18	0.22	1	0.023	1	[4, 5, 6]	Group280	4.10256
GO:0090305	nucleic acid phosphodiester bond hydrolysis	16	[AIFM1, DDB1, ENDOD1, EXD2, HSPA1A, KPNB1, PCNA, PELO, RAB1A, RAF1, RDH14, RFC3, RPSA, SLC19A1, TMBIM6, UBB]	GO_BiologicalProcess-GOA_09.02.2016_16h18	1	1	0.52	1	[5, 6]	Group49	5.61404
GO:0006490	oligosaccharide-lipid intermediate biosynthetic process	16	[ALG1, ALG10, ALG10B, ALG11, ALG3, ALG5, ALG6, ALG8, ALG9, DHDDS, DOLK, DPAGT1, DPM1, MPDU1, PDCD6, RFT1]	GO_BiologicalProcess-GOA_09.02.2016_16h18	6e-06	0.007	9.8e-06	0.0071	[4, 5]	Group505	20.5128
GO:2001235	positive regulation of apoptotic signaling pathway	16	[ATPIF1, BCAP31, FASN, ITM2C, MAGED1, MCL1, PPP2R1A, PPP2R1B, RPS3, UBB, YWHAB, YWHAE, YWHAG, YWHAH, YWHAQ, YWHAZ]	GO_BiologicalProcess-GOA_09.02.2016_16h18	0.16	1	0.11	1	[4, 5, 6, 7, 8]	Group126	8
GO:0010822	positive regulation of mitochondrion organization	16	[ATPIF1, C1QBP, COA3, HUWE1, PSMB7, PSMD8, RUVBL1, SREBF2, STOML2, UQCC2, YWHAB, YWHAE, YWHAG, YWHAH, YWHAQ, YWHAZ]	GO_BiologicalProcess-GOA_09.02.2016_16h18	0.047	1	1.4e-05	0.01	[5, 6, 7]	Group327	9.1954
GO:0051260	protein homooligomerization	16	[ACACA, ATL3, ATPIF1, ATXN10, CPT1A, DERL1, FASN, HM13, KCTD5, PFKL, SLC1A1, SOAT1, STOM, TMEM120A, TNPO1, VCP]	GO_BiologicalProcess-GOA_09.02.2016_16h18	1	1	0.067	1	[6, 7]	Group334	5.6338
GO:0016925	protein sumoylation	16	[AAAS, MIA3, NDC1, NUP107, NUP133, NUP205, NUP210, NUP93, NUP98, PCNA, POM121, POM121C, RANBP2, RANGAP1, SMC3, TOLLIP]	GO_BiologicalProcess-GOA_09.02.2016_16h18	0.0046	1	0.00015	0.1	[8, 9]	Group164	11.7647
GO:0071806	protein transmembrane transport	16	[AFG3L2, HSP90AA1, HSPA4, HSPA8, MCL1, NDUFA13, PAM16, PEX16, PEX3, RTN2, SAMM50, TIMM17B, TIMM23, TIMM50, TOMM22, TOMM40]	GO_BiologicalProcess-GOA_09.02.2016_16h18	2.6e-08	3.4e-05	2.1e-18	1.7e-15	[4, 5, 6]	Group399	29.6296
GO:0006898	receptor-mediated endocytosis	16	[ALB, APOB, CANX, CD81, GPR107, HSP90AA1, HSPH1, IGF2R, ITGB1, LRP1, M6PR, PLD2, SYNJ2BP, TFRC, UBQLN2, UNC45A]	GO_BiologicalProcess-GOA_09.02.2016_16h18	0.47	1	9.5e-06	0.0069	[6]	Group696	4.63768
GO:2001242	regulation of intrinsic apoptotic signaling pathway	16	[BCAP31, HSPA1A, HSPB1, HSPH1, MCL1, NDUFA13, NDUFS3, PARL, PTPN1, RPS3, TMBIM6, TMEM161A, UBB, UBQLN1, VDAC2, WFS1]	GO_BiologicalProcess-GOA_09.02.2016_16h18	0.039	1	0.0022	1	[5, 6, 7, 8]	Group494	9.63855
GO:0090559	regulation of membrane permeability	16	[ATPIF1, CNP, HK2, HSPA1A, MTCH2, RHOT1, RHOT2, RPSA, SLC25A5, SLC35F6, YWHAB, YWHAE, YWHAG, YWHAH, YWHAQ, YWHAZ]	GO_BiologicalProcess-GOA_09.02.2016_16h18	1.3e-05	0.015	1.4e-05	0.01	[3]	Group327	19.2771
GO:0046822	regulation of nucleocytoplasmic transport	16	[AAAS, CDK1, CHP1, EMD, HSP90AB1, IPO5, JUP, KEAP1, MAVS, PPM1B, RANGAP1, RHOA, SPPL3, TXN, UBR5, XPO1]	GO_BiologicalProcess-GOA_09.02.2016_16h18	0.38	1	3.1e-09	2.4e-06	[6, 7]	Group103	6.9869
GO:0008380	RNA splicing	16	[AAR2, C1QBP, HNRNPF, HNRNPH1, HSPA1A, HSPA8, PPP2R1A, PRMT5, PRPF6, QKI, RBFOX2, SNRPD3, TARDBP, TELO2, TMBIM6, WDR77]	GO_BiologicalProcess-GOA_09.02.2016_16h18	0.18	1	0.12	1	[6, 7, 8]	Group582	4.06091
GO:0035384	thioester biosynthetic process	16	[ACACA, ACLY, ACOT8, ACSL3, ACSL4, AGK, ELOVL1, FASN, GCDH, HACD2, HSD17B12, PDHB, PLPP6, SCD, SLC25A1, TECR]	GO_BiologicalProcess-GOA_09.02.2016_16h18	4.5e-07	0.00055	7.5e-14	6.1e-11	[4, 5]	Group231	24.6154
GO:0007033	vacuole organization	16	[CLN6, LAMTOR1, MFSD8, PSEN1, RAB14, RAB1A, RNF5, SCFD1, STX12, STX17, TMEM165, UBQLN1, UBQLN2, UBQLN4, VAMP7, VPS4A]	GO_BiologicalProcess-GOA_09.02.2016_16h18	0.019	1	0.042	1	[4]	Group166	10.596
GO:0048278	vesicle docking	16	[NCAM1, NSF, RAB13, RAB8A, SCFD1, STX10, STX12, STX17, STX2, STX4, STX5, STX6, STX7, STX8, STXBP3, VAMP3]	GO_BiologicalProcess-GOA_09.02.2016_16h18	6.1e-08	7.9e-05	3.3e-09	2.6e-06	[4, 5]	Group260	28.0702
GO:0031668	cellular response to extracellular stimulus	15	[AIFM1, ALB, ATP2B1, COMT, FADS1, GCN1, HSPA5, HSPA8, ITGA6, ITGB1, PIK3R4, SLC2A1, SLC38A2, SREBF2, TBL2]	GO_BiologicalProcess-GOA_09.02.2016_16h18	0.37	1	0.1	1	[3, 4]	Group115	6.94444
GO:0006672	ceramide metabolic process	15	[AGK, CERS1, CERS2, CERS4, CERS5, CERS6, CLN6, DEGS1, GLA, PPP2R1A, SGPL1, SMPD4, SPTLC1, SPTLC2, UGT8]	GO_BiologicalProcess-GOA_09.02.2016_16h18	6.4e-05	0.072	1.7e-07	0.00013	[5, 6, 7]	Group232	17.8571
GO:0006835	dicarboxylic acid transport	15	[ARL6IP5, PRAF2, PSEN1, SLC19A1, SLC19A2, SLC1A1, SLC1A3, SLC1A4, SLC1A5, SLC25A10, SLC25A11, SLC25A12, SLC25A13, SLC25A22, SLC38A2]	GO_BiologicalProcess-GOA_09.02.2016_16h18	0.00065	0.67	8.5e-11	6.7e-08	[6, 7, 8, 9]	Group253	14.5631
GO:0042439	ethanolamine-containing compound metabolic process	15	[ACSL3, CDS1, CEPT1, CHPT1, GPAT4, LPCAT1, LPCAT2, LPCAT3, LPCAT4, MBOAT2, PNPLA6, SLC44A1, SLC44A2, SMPD4, SPTLC2]	GO_BiologicalProcess-GOA_09.02.2016_16h18	0.00024	0.25	6.1e-14	5e-11	[3, 5, 6, 7]	Group110	15.9574
GO:0031047	gene silencing by RNA	15	[AAAS, HIST1H3A, IPO8, NDC1, NUP107, NUP133, NUP205, NUP210, NUP93, NUP98, POM121, POM121C, RAN, RANBP2, XPO5]	GO_BiologicalProcess-GOA_09.02.2016_16h18	0.0063	1	0.00015	0.1	[4, 6, 7, 8]	Group164	11.7188
GO:0065002	intracellular protein transmembrane transport	15	[AFG3L2, HSP90AA1, HSPA4, HSPA8, NDUFA13, PAM16, PEX16, PEX3, RTN2, SAMM50, TIMM17B, TIMM23, TIMM50, TOMM22, TOMM40]	GO_BiologicalProcess-GOA_09.02.2016_16h18	3.2e-08	4.1e-05	2.1e-18	1.7e-15	[5, 6, 7]	Group399	31.25
GO:0035336	long-chain fatty-acyl-CoA metabolic process	15	[ACACA, ACLY, ACOT8, ACSL3, ACSL4, AGK, DGAT1, ELOVL1, FAR1, FASN, HACD2, HSD17B12, SCD, SLC25A1, TECR]	GO_BiologicalProcess-GOA_09.02.2016_16h18	1.1e-08	1.5e-05	7.5e-14	6.1e-11	[6, 7]	Group231	33.3333
GO:0000423	macromitophagy	15	[ATP1B1, ATPIF1, HK2, NME2, NUP93, PEX3, PI4K2A, SLC1A3, SLC1A4, SLC37A4, STOM, TOMM22, TOMM40, UBB, VDAC1]	GO_BiologicalProcess-GOA_09.02.2016_16h18	0.062	1	0.38	1	[4, 5, 6, 7, 8]	Group286	9.03614
GO:0030901	midbrain development	15	[ACTB, ATP5F1, ATP5J, CKB, CNP, GLUD1, HSPA5, NDUFS3, RHOA, UBL4A, UQCRQ, WLS, YWHAE, YWHAH, YWHAQ]	GO_BiologicalProcess-GOA_09.02.2016_16h18	0.00053	0.55	0.075	1	[3, 4, 5, 6, 7, 8]	Group734	14.8515
GO:0006120	mitochondrial electron transport, NADH to ubiquinone	15	[NDUFA4, NDUFA5, NDUFA8, NDUFA9, NDUFAB1, NDUFAF1, NDUFB10, NDUFB4, NDUFB5, NDUFS1, NDUFS2, NDUFS3, NDUFS8, NDUFV1, NDUFV2]	GO_BiologicalProcess-GOA_09.02.2016_16h18	2.3e-08	3e-05	1.1e-20	9.4e-18	[5, 6, 7, 8, 9, 11, 12, 13, 14]	Group37	31.9149
GO:0051028	mRNA transport	15	[AAAS, LRPPRC, MYO1C, NDC1, NUP107, NUP133, NUP205, NUP210, NUP93, NUP98, POM121, POM121C, QKI, RANBP2, XPO1]	GO_BiologicalProcess-GOA_09.02.2016_16h18	0.027	1	0.00015	0.1	[5, 6, 8]	Group164	10.3448
GO:1904950	negative regulation of establishment of protein localization	15	[CHP1, DERL2, EMD, HADHA, HMGCR, HSPH1, KEAP1, PFKL, PPM1B, RANGAP1, TMBIM6, TMEM59, TXN, UBAC2, UBE2G2]	GO_BiologicalProcess-GOA_09.02.2016_16h18	0.47	1	0.39	1	[2, 3, 4, 5, 6]	Group597	6.60793
GO:0051402	neuron apoptotic process	15	[AIFM1, DNAJC5, FASN, GAPDH, HSP90AB1, HSPD1, LRP1, MCL1, NEFL, PIGT, PSEN1, SET, SIGMAR1, UBL4A, WFS1]	GO_BiologicalProcess-GOA_09.02.2016_16h18	0.67	1	0.45	1	[5, 7]	Group527	6.12245
GO:0051168	nuclear export	15	[CHP1, CSE1L, EMD, HSPA9, NUP107, NUP133, NUP93, RAN, RANGAP1, RPSA, TXN, XPO1, XPO5, XPO6, XPOT]	GO_BiologicalProcess-GOA_09.02.2016_16h18	0.054	1	0.29	1	[7]	Group245	9.43396
GO:1900182	positive regulation of protein localization to nucleus	15	[CCT3, CCT4, CCT6A, CCT7, CCT8, CDK1, CDK5RAP3, HSP90AB1, IPO5, JUP, MAVS, RHOA, SPPL3, TCP1, UBR5]	GO_BiologicalProcess-GOA_09.02.2016_16h18	0.0059	1	3.1e-09	2.4e-06	[3, 4, 5, 6, 7, 8]	Group103	11.811
GO:0032527	protein exit from endoplasmic reticulum	15	[AUP1, BCAP31, DERL1, DERL2, FAF2, HM13, LMAN1, SEC61B, SEL1L, SURF4, TMED9, TMEM30A, UBAC2, UBE2G2, VCP]	GO_BiologicalProcess-GOA_09.02.2016_16h18	7.8e-10	1e-06	0.00012	0.089	[5, 6, 7]	Group612	39.4737
GO:0006497	protein lipidation	15	[ALG5, DPM1, GPAA1, PIGG, PIGK, PIGN, PIGO, PIGS, PIGT, PIGU, PIGW, PPM1B, ZDHHC17, ZDHHC21, ZDHHC6]	GO_BiologicalProcess-GOA_09.02.2016_16h18	7.4e-05	0.082	1.7e-07	0.00013	[6, 7]	Group232	17.6471
GO:0071824	protein-DNA complex subunit organization	15	[CAND1, CDC45, HAT1, HIST1H3A, IPO4, MCM7, NAP1L1, PSMC1, PSMC2, PSMC4, PSMC5, RBBP7, RUVBL1, SET, WRB]	GO_BiologicalProcess-GOA_09.02.2016_16h18	0.28	1	1	1	[4]	Group415	7.42574
GO:1903522	regulation of blood circulation	15	[ASPH, ATP1A1, ATP1B1, ATP1B3, ATP2A2, ATP2B1, ATP2B4, CXADR, DSG2, DSP, GJA1, HMGCR, JUP, SLC1A1, YWHAE]	GO_BiologicalProcess-GOA_09.02.2016_16h18	0.54	1	0.096	1	[4, 5]	Group107	4.6729
GO:1903747	regulation of establishment of protein localization to mitochondrion	15	[ATPIF1, HAX1, HSPH1, HUWE1, PARL, PSMB7, PSMD8, RUVBL1, SREBF2, YWHAB, YWHAE, YWHAG, YWHAH, YWHAQ, YWHAZ]	GO_BiologicalProcess-GOA_09.02.2016_16h18	0.012	1	1.4e-05	0.01	[5, 6, 7, 8]	Group327	11.194
GO:0046902	regulation of mitochondrial membrane permeability	15	[ATPIF1, CNP, HK2, HSPA1A, MTCH2, RHOT1, RHOT2, SLC25A5, SLC35F6, YWHAB, YWHAE, YWHAG, YWHAH, YWHAQ, YWHAZ]	GO_BiologicalProcess-GOA_09.02.2016_16h18	1.9e-05	0.021	1.4e-05	0.01	[4, 5, 6, 7]	Group327	19.7368
GO:0032434	regulation of proteasomal ubiquitin-dependent protein catabolic process	15	[BAG6, BCAP31, DNAJB2, DYNC1LI1, HSP90AB1, KEAP1, MAD2L1, PSEN1, RAD23B, SGTA, UBQLN1, UBQLN2, UBQLN4, UFL1, VCP]	GO_BiologicalProcess-GOA_09.02.2016_16h18	0.059	1	3.9e-08	3e-05	[7, 8, 9, 10, 11]	Group11	9.14634
GO:0002831	regulation of response to biotic stimulus	15	[ATP1B1, ATP6V1H, C1QBP, ELMOD2, HIST1H3A, HLA-A, HSPD1, MAVS, NUP93, PEX3, PPM1B, SLC1A3, SLC25A19, SLC37A4, STOM]	GO_BiologicalProcess-GOA_09.02.2016_16h18	0.67	1	0.0093	1	[3, 4]	Group1	6.19835
GO:0001887	selenium compound metabolic process	15	[KEAP1, MARS, RPL17, RPL23, RPL38, RPS12, RPS16, RPS17, RPS2, RPS23, RPS25, RPS27, RPS3, RPS5, RPSA]	GO_BiologicalProcess-GOA_09.02.2016_16h18	0.0056	1	0.86	1	[3]	Group101	11.9048
GO:0007178	transmembrane receptor protein serine/threonine kinase signaling pathway	15	[FKBP8, GLG1, HSPA5, IRAK1, ITGB1, KRT6B, LEMD3, LNPEP, NCEH1, RHOA, SLC33A1, SPG20, SYNJ2BP, UBB, XPO1]	GO_BiologicalProcess-GOA_09.02.2016_16h18	0.21	1	0.53	1	[6, 7]	Group488	4.01069
GO:0008033	tRNA processing	15	[AAAS, CDKAL1, NDC1, NUP107, NUP133, NUP205, NUP210, NUP93, NUP98, OSGEP, POM121, POM121C, RAN, RANBP2, XPOT]	GO_BiologicalProcess-GOA_09.02.2016_16h18	0.034	1	0.00015	0.1	[7, 8, 9]	Group164	9.74026
GO:0001655	urogenital system development	15	[APH1A, BAG6, CUX1, IGF1R, ITGA6, MAGED1, MTCH1, RDH10, SEC63, SGPL1, SLC25A21, SOAT1, TMED10, WDR77, WFS1]	GO_BiologicalProcess-GOA_09.02.2016_16h18	0.24	1	0.24	1	[4, 5]	Group726	4.14365
GO:0006766	vitamin metabolic process	15	[ABCC1, ACACA, APOB, CYB5A, CYB5R3, FASN, LRP1, PCCB, RDH11, SLC19A1, SLC19A2, SLC2A1, SLC5A6, UBIAD1, VKORC1L1]	GO_BiologicalProcess-GOA_09.02.2016_16h18	0.2	1	0.0097	1	[4]	Group325	7.93651
GO:0033500	carbohydrate homeostasis	14	[FASN, HK2, HMGCR, IGF1R, MCU, NME1, NME2, RAF1, RANBP2, SLC16A1, SLC29A1, SLC37A4, STX4, WFS1]	GO_BiologicalProcess-GOA_09.02.2016_16h18	1	1	0.23	1	[5]	Group421	5.4902
GO:0034329	cell junction assembly	14	[ACTB, CD151, GJA1, ITGA5, ITGA6, ITGB1, JUP, MTDH, MYO1C, PTRH2, RAB13, RHOA, UGT8, VMP1]	GO_BiologicalProcess-GOA_09.02.2016_16h18	1	1	0.83	1	[4]	Group136	5.6
GO:0031669	cellular response to nutrient levels	14	[AIFM1, ALB, ATP2B1, COMT, FADS1, GCN1, HSPA5, HSPA8, ITGB1, PIK3R4, SLC2A1, SLC38A2, SREBF2, TBL2]	GO_BiologicalProcess-GOA_09.02.2016_16h18	0.26	1	0.1	1	[4, 5]	Group115	7.48663
GO:0030705	cytoskeleton-dependent intracellular transport	14	[COPG1, LRPPRC, NEFL, RAB1A, RHOT1, RHOT2, SYNE2, TUBA1A, TUBA1B, TUBA1C, TUBB, TUBB2A, UBB, VAMP7]	GO_BiologicalProcess-GOA_09.02.2016_16h18	0.017	1	0.6	1	[5, 6]	Group710	11.1111
GO:0046949	fatty-acyl-CoA biosynthetic process	14	[ACACA, ACLY, ACOT8, ACSL3, ACSL4, AGK, ELOVL1, FASN, GCDH, HACD2, HSD17B12, SCD, SLC25A1, TECR]	GO_BiologicalProcess-GOA_09.02.2016_16h18	5.1e-08	6.6e-05	7.5e-14	6.1e-11	[6, 7]	Group231	32.5581
GO:0042593	glucose homeostasis	14	[FASN, HK2, HMGCR, IGF1R, MCU, NME1, NME2, RAF1, RANBP2, SLC16A1, SLC29A1, SLC37A4, STX4, WFS1]	GO_BiologicalProcess-GOA_09.02.2016_16h18	1	1	0.23	1	[6]	Group421	5.4902
GO:0048872	homeostasis of number of cells	14	[ATPIF1, DNAJA3, FASN, FLVCR1, MIA3, NCSTN, RBFOX2, RPS17, SFXN1, SLC37A4, SPNS1, UBAP2L, UBL4A, UNC45A]	GO_BiologicalProcess-GOA_09.02.2016_16h18	0.89	1	0.034	1	[4]	Group283	5.26316
GO:0042445	hormone metabolic process	14	[ATP1A1, ATP6AP2, COMT, DGAT1, HSD17B11, HSD17B12, MIA3, POR, RDH10, RDH11, RDH14, RETSAT, SGPL1, VDAC2]	GO_BiologicalProcess-GOA_09.02.2016_16h18	0.54	1	0.11	1	[2, 4]	Group112	6.66667
GO:0055067	monovalent inorganic cation homeostasis	14	[ATP1A1, ATP1B1, ATP1B3, ATP5B, ATP6AP1, ATP6V0A1, ATP6V0A2, ATP6V1H, CHP1, CLCN3, CLN6, COMT, GPR89A, TMEM165]	GO_BiologicalProcess-GOA_09.02.2016_16h18	0.017	1	0.00065	0.43	[7]	Group362	11.1111
GO:0010639	negative regulation of organelle organization	14	[DYNC1LI1, HSPA1A, MAD2L1, NCAPG, NUBP2, PARL, SCFD1, SET, SLC25A5, SLC35F6, TET1, UBQLN1, UBQLN4, UBR5]	GO_BiologicalProcess-GOA_09.02.2016_16h18	0.23	1	0.2	1	[4, 5, 6]	Group318	4.02299
GO:0048857	neural nucleus development	14	[ACTB, ATP5F1, ATP5J, CKB, CNP, GLUD1, HSPA5, NDUFS3, RHOA, SLC4A7, UBL4A, YWHAE, YWHAH, YWHAQ]	GO_BiologicalProcess-GOA_09.02.2016_16h18	0.00016	0.17	0.075	1	[3]	Group734	17.284
GO:0006836	neurotransmitter transport	14	[ATP2A2, DNAJC5, HSPA8, PSEN1, SLC1A1, SLC1A3, SLC38A1, SLC38A2, SLC6A15, SNAP23, SNAP47, STX2, STX4, SV2A]	GO_BiologicalProcess-GOA_09.02.2016_16h18	0.26	1	0.87	1	[4, 5]	Group197	7.40741
GO:0000184	nuclear-transcribed mRNA catabolic process, nonsense-mediated decay	14	[PPP2R1A, RPL17, RPL23, RPL38, RPS12, RPS16, RPS17, RPS2, RPS23, RPS25, RPS27, RPS3, RPS5, RPSA]	GO_BiologicalProcess-GOA_09.02.2016_16h18	0.018	1	0.86	1	[8, 9, 10]	Group101	10.8527
GO:0071902	positive regulation of protein serine/threonine kinase activity	14	[ATP2B4, CD81, CDK1, HACD3, HSP90AB1, HSPA2, IRAK1, MAGED1, PIGU, PSEN1, PTPN1, RPS3, TELO2, UBB]	GO_BiologicalProcess-GOA_09.02.2016_16h18	0.39	1	0.18	1	[7, 8, 9, 10, 11]	Group148	4.38871
GO:0065004	protein-DNA complex assembly	14	[CAND1, CDC45, HAT1, HIST1H3A, IPO4, MCM7, NAP1L1, PSMC1, PSMC2, PSMC4, PSMC5, RBBP7, RUVBL1, SET]	GO_BiologicalProcess-GOA_09.02.2016_16h18	0.17	1	1	1	[5, 6]	Group415	8.18713
GO:0043112	receptor metabolic process	14	[CAMLG, CD81, ITGB1, LAMTOR1, NR2F1, NSF, PIK3R4, PLD2, PSEN1, PTPN1, SCAP, SYNJ2BP, UBQLN2, VAMP3]	GO_BiologicalProcess-GOA_09.02.2016_16h18	0.11	1	1	1	[4, 5]	Group130	8.75
GO:0045055	regulated exocytosis	14	[ATP2A2, CHP1, DNAJC5, PSEN1, SDF4, SNAP23, SNAP47, SPNS1, STX2, STX4, STXBP3, TMED10, VAMP3, VAMP7]	GO_BiologicalProcess-GOA_09.02.2016_16h18	0.26	1	0.49	1	[5, 6, 7, 8]	Group10	7.40741
GO:0090287	regulation of cellular response to growth factor stimulus	14	[FBN3, FKBP8, GLG1, HSPA5, ITGA5, LEMD3, MIA3, MYO1C, NPTN, PDCD6, PTPN1, SPG20, UBB, XPO1]	GO_BiologicalProcess-GOA_09.02.2016_16h18	1	1	0.53	1	[3, 4, 6]	Group488	5.32319
GO:0033044	regulation of chromosome organization	14	[CCT3, CCT4, CCT6A, CCT7, CCT8, CDC45, DHDDS, DYNC1LI1, MAD2L1, RUVBL2, SET, TCP1, TET1, UBR5]	GO_BiologicalProcess-GOA_09.02.2016_16h18	0.45	1	0.8	1	[5, 6]	Group309	4.56026
GO:0050688	regulation of defense response to virus	14	[ATP1B1, ATP6V1H, C1QBP, ELMOD2, HIST1H3A, HLA-A, MAVS, NUP93, PEX3, PPM1B, SLC1A3, SLC25A19, SLC37A4, STOM]	GO_BiologicalProcess-GOA_09.02.2016_16h18	0.34	1	0.0093	1	[3, 4, 5, 6, 7]	Group1	7.25389
GO:0006275	regulation of DNA replication	14	[CCT3, CCT4, CCT6A, CCT7, CCT8, CDK1, CERS1, IGF1R, PCNA, PDS5A, PPP2R1A, SMC3, STOML2, TCP1]	GO_BiologicalProcess-GOA_09.02.2016_16h18	0.13	1	0.8	1	[5, 6, 7, 8]	Group309	8.28402
GO:0010827	regulation of glucose transport	14	[AAAS, HK2, NDC1, NUP107, NUP133, NUP205, NUP210, NUP93, NUP98, POM121, POM121C, PTRH2, RANBP2, RTN2]	GO_BiologicalProcess-GOA_09.02.2016_16h18	0.0056	1	0.00015	0.1	[4, 5, 8, 9]	Group164	12.5
GO:0008016	regulation of heart contraction	14	[ASPH, ATP1A1, ATP1B1, ATP1B3, ATP2A2, ATP2B1, ATP2B4, CXADR, DSG2, DSP, GJA1, JUP, SLC1A1, YWHAE]	GO_BiologicalProcess-GOA_09.02.2016_16h18	0.77	1	0.096	1	[5, 6]	Group107	5.98291
GO:0050727	regulation of inflammatory response	14	[C1QBP, CD276, CD47, HSPD1, PHB, PHB2, PSMA6, PSMA7, PSMB4, RHBDD3, RPSA, SLC7A2, VAMP3, VAMP7]	GO_BiologicalProcess-GOA_09.02.2016_16h18	0.39	1	0.0093	1	[4, 5, 6]	Group1	4.43038
GO:0010959	regulation of metal ion transport	14	[ASPH, ATP1A1, ATP1B1, ATP1B3, ATP2B4, CHP1, GJA1, HSPA2, JPH1, STOM, UBQLN1, WFS1, YWHAE, YWHAH]	GO_BiologicalProcess-GOA_09.02.2016_16h18	0.23	1	0.3	1	[5, 6, 7, 8]	Group360	4.03458
GO:1904589	regulation of protein import	14	[CDK1, CHP1, EMD, HSP90AB1, HSPA8, IPO5, JUP, KEAP1, MAVS, PPM1B, RHOA, SPPL3, TXN, UBR5]	GO_BiologicalProcess-GOA_09.02.2016_16h18	0.34	1	3.1e-09	2.4e-06	[5, 6, 7]	Group103	7.2165
GO:0006890	retrograde vesicle-mediated transport, Golgi to ER	14	[ARCN1, ATP9A, COPA, COPB1, COPB2, COPE, COPG1, COPG2, LMAN2, RER1, SCFD1, STX18, TMED10, TMEM115]	GO_BiologicalProcess-GOA_09.02.2016_16h18	3.6e-08	4.7e-05	1.8e-19	1.5e-16	[6, 7]	Group257	33.3333
GO:0042254	ribosome biogenesis	14	[C1QBP, DNAJC5, FASTKD2, HEATR1, MDN1, RAN, RPL38, RPS16, RPS17, RPS27, RPS5, RPSA, SPPL2B, XPO1]	GO_BiologicalProcess-GOA_09.02.2016_16h18	1	1	0.86	1	[4]	Group101	5.6
GO:0009069	serine family amino acid metabolic process	14	[PHGDH, RPL17, RPL23, RPL38, RPS12, RPS16, RPS17, RPS2, RPS23, RPS25, RPS27, RPS3, RPS5, RPSA]	GO_BiologicalProcess-GOA_09.02.2016_16h18	0.038	1	0.86	1	[5, 6, 8, 9]	Group101	10.0719
GO:0043588	skin development	14	[ABCB6, DHCR24, DSP, FLG2, HRNR, ITGA6, JUP, NME2, NSDHL, PSEN1, PSEN2, SLC27A4, SLITRK5, ZDHHC21]	GO_BiologicalProcess-GOA_09.02.2016_16h18	1	1	1	1	[4, 5, 6]	Group152	5.34351
GO:0006415	translational termination	14	[MRPL14, RPL17, RPL23, RPL38, RPS12, RPS16, RPS17, RPS2, RPS23, RPS25, RPS27, RPS3, RPS5, RPSA]	GO_BiologicalProcess-GOA_09.02.2016_16h18	0.25	1	0.86	1	[6, 7, 8]	Group101	7.6087
GO:0006022	aminoglycan metabolic process	13	[B3GAT3, B4GALT7, B4GAT1, CHP1, CHPF2, CHST14, CLN6, EXTL2, GLCE, HS2ST1, IMPAD1, SLC35B2, XYLT2]	GO_BiologicalProcess-GOA_09.02.2016_16h18	0.42	1	0.64	1	[4]	Group590	6.98925
GO:0090662	ATP hydrolysis coupled transmembrane transport	13	[ATP1A1, ATP1B1, ATP1B3, ATP5A1, ATP5B, ATP5J, ATP6AP1, ATP6V0A1, ATP6V0A2, ATP6V0D1, ATP6V1A, ATP6V1F, ATP6V1H]	GO_BiologicalProcess-GOA_09.02.2016_16h18	5.5e-08	7.1e-05	0.00017	0.12	[4, 5, 6]	Group251	35.1351
GO:0061337	cardiac conduction	13	[ASPH, ATP1A1, ATP1B1, ATP1B3, ATP2A2, ATP2B1, ATP2B4, CXADR, DSG2, DSP, GJA1, JUP, YWHAE]	GO_BiologicalProcess-GOA_09.02.2016_16h18	0.057	1	0.096	1	[4, 6, 7]	Group107	9.62963
GO:0045216	cell-cell junction organization	13	[ACTB, CXADR, DSG2, DSP, GJA1, ITGB1, JUP, MTDH, MYO1C, PTRH2, RAB13, RHOA, UGT8]	GO_BiologicalProcess-GOA_09.02.2016_16h18	0.89	1	0.83	1	[4]	Group136	5.24194
GO:0090114	COPII-coated vesicle budding	13	[LMAN1, NSF, PPP6C, PREB, RAB1A, SCFD1, SEC22B, STX5, TFG, TMED10, TMED2, VAPA, VAPB]	GO_BiologicalProcess-GOA_09.02.2016_16h18	6.9e-05	0.076	1.8e-19	1.5e-16	[4, 5, 6, 7, 8]	Group257	19.697
GO:0006112	energy reserve metabolic process	13	[ACACA, ACLY, AGPAT1, FASN, GNB1, GNB2, PTRH2, SLC25A4, SLC25A5, SLC25A6, SLC2A1, SLC37A4, UBB]	GO_BiologicalProcess-GOA_09.02.2016_16h18	0.42	1	0.42	1	[4, 5]	Group381	6.87831
GO:0051806	entry into cell of other organism involved in symbiotic interaction	13	[CD81, CXADR, FUCA2, HSPA1A, ITGA5, ITGB1, NCAM1, NPC1, PPIA, RPSA, SCARB2, SLC1A5, TFRC]	GO_BiologicalProcess-GOA_09.02.2016_16h18	0.026	1	3.5e-07	0.00026	[4, 6]	Group240	10.7438
GO:0044409	entry into host	13	[CD81, CXADR, FUCA2, HSPA1A, ITGA5, ITGB1, NCAM1, NPC1, PPIA, RPSA, SCARB2, SLC1A5, TFRC]	GO_BiologicalProcess-GOA_09.02.2016_16h18	0.026	1	3.5e-07	0.00026	[4, 5, 6]	Group240	10.7438
GO:0030260	entry into host cell	13	[CD81, CXADR, FUCA2, HSPA1A, ITGA5, ITGB1, NCAM1, NPC1, PPIA, RPSA, SCARB2, SLC1A5, TFRC]	GO_BiologicalProcess-GOA_09.02.2016_16h18	0.026	1	3.5e-07	0.00026	[5, 6, 7]	Group240	10.7438
GO:0051828	entry into other organism involved in symbiotic interaction	13	[CD81, CXADR, FUCA2, HSPA1A, ITGA5, ITGB1, NCAM1, NPC1, PPIA, RPSA, SCARB2, SLC1A5, TFRC]	GO_BiologicalProcess-GOA_09.02.2016_16h18	0.026	1	3.5e-07	0.00026	[3, 5]	Group240	10.7438
GO:0097191	extrinsic apoptotic signaling pathway	13	[FASN, HSPA1A, ITGA6, ITM2C, MAGED1, MCL1, PPP2R1A, PPP2R1B, PSEN2, RAF1, SGPP1, SORT1, STX4]	GO_BiologicalProcess-GOA_09.02.2016_16h18	0.78	1	0.055	1	[5, 6, 7]	Group495	5.07812
GO:0030203	glycosaminoglycan metabolic process	13	[B3GAT3, B4GALT7, B4GAT1, CHP1, CHPF2, CHST14, CLN6, EXTL2, GLCE, HS2ST1, IMPAD1, SLC35B2, XYLT2]	GO_BiologicalProcess-GOA_09.02.2016_16h18	0.32	1	0.64	1	[5]	Group590	7.38636
GO:0044743	intracellular protein transmembrane import	13	[AFG3L2, HSP90AA1, HSPA4, NDUFA13, PAM16, PEX16, PEX3, SAMM50, TIMM17B, TIMM23, TIMM50, TOMM22, TOMM40]	GO_BiologicalProcess-GOA_09.02.2016_16h18	3e-07	0.00038	2.1e-18	1.7e-15	[5, 6, 7, 8]	Group399	30.9524
GO:0006720	isoprenoid metabolic process	13	[ALDH3A2, ALG5, APOB, DGAT1, DPAGT1, DPM1, FDFT1, HMGCR, LRP1, RDH10, RDH11, RDH14, RETSAT]	GO_BiologicalProcess-GOA_09.02.2016_16h18	0.059	1	0.21	1	[4, 5]	Group60	9.55882
GO:0035338	long-chain fatty-acyl-CoA biosynthetic process	13	[ACACA, ACLY, ACOT8, ACSL3, ACSL4, AGK, ELOVL1, FASN, HACD2, HSD17B12, SCD, SLC25A1, TECR]	GO_BiologicalProcess-GOA_09.02.2016_16h18	2.2e-07	0.00027	7.5e-14	6.1e-11	[7, 8]	Group231	31.7073
GO:0097502	mannosylation	13	[ALG1, ALG11, ALG3, ALG5, ALG8, ALG9, B4GAT1, DPM1, DPY19L1, PDCD6, POMGNT2, POMT1, POMT2]	GO_BiologicalProcess-GOA_09.02.2016_16h18	2.5e-08	3.3e-05	9.8e-06	0.0071	[5, 6]	Group505	37.1429
GO:0051321	meiotic cell cycle	13	[BAG6, FANCD2, HSPA2, NDC1, PPP2R1A, SMC2, SMC3, SMC4, SPNS1, TRIP13, TUBGCP2, TUBGCP4, UBB]	GO_BiologicalProcess-GOA_09.02.2016_16h18	0.88	1	0.2	1	[2, 3, 4]	Group512	5.72687
GO:0030397	membrane disassembly	13	[AAAS, CDK1, EMD, NDC1, NUP107, NUP133, NUP205, NUP210, NUP93, NUP98, POM121, POM121C, RANBP2]	GO_BiologicalProcess-GOA_09.02.2016_16h18	1.2e-06	0.0015	0.00015	0.1	[4, 5]	Group164	27.6596
GO:0007018	microtubule-based movement	13	[COPG1, DCTN1, DNAAF5, DYNC1LI1, KPNB1, KTN1, LRPPRC, NEFL, RAB1A, RHOT1, RHOT2, UBB, VAMP7]	GO_BiologicalProcess-GOA_09.02.2016_16h18	0.76	1	0.6	1	[4]	Group710	6.01852
GO:0007077	mitotic nuclear envelope disassembly	13	[AAAS, CDK1, EMD, NDC1, NUP107, NUP133, NUP205, NUP210, NUP93, NUP98, POM121, POM121C, RANBP2]	GO_BiologicalProcess-GOA_09.02.2016_16h18	7.4e-07	0.00091	0.00015	0.1	[5, 6, 7]	Group164	28.8889
GO:0046364	monosaccharide biosynthetic process	13	[ENO1, G6PC3, GAPDH, GOLT1B, PHGDH, RANBP2, SLC25A1, SLC25A10, SLC25A11, SLC25A12, SLC25A13, TELO2, UBL4A]	GO_BiologicalProcess-GOA_09.02.2016_16h18	0.011	1	0.11	1	[5, 6]	Group303	11.7117
GO:0052192	movement in environment of other organism involved in symbiotic interaction	13	[CD81, CXADR, FUCA2, HSPA1A, ITGA5, ITGB1, NCAM1, NPC1, PPIA, RPSA, SCARB2, SLC1A5, TFRC]	GO_BiologicalProcess-GOA_09.02.2016_16h18	0.026	1	3.5e-07	0.00026	[2, 4]	Group240	10.7438
GO:0052126	movement in host environment	13	[CD81, CXADR, FUCA2, HSPA1A, ITGA5, ITGB1, NCAM1, NPC1, PPIA, RPSA, SCARB2, SLC1A5, TFRC]	GO_BiologicalProcess-GOA_09.02.2016_16h18	0.026	1	3.5e-07	0.00026	[3, 4, 5]	Group240	10.7438
GO:0035637	multicellular organismal signaling	13	[ASPH, ATP1A1, ATP1B1, ATP1B3, ATP2A2, ATP2B1, ATP2B4, CXADR, DSG2, DSP, GJA1, JUP, YWHAE]	GO_BiologicalProcess-GOA_09.02.2016_16h18	0.53	1	0.096	1	[3]	Group107	6.59898
GO:0031330	negative regulation of cellular catabolic process	13	[ATP2B4, BAG6, CDK5RAP3, DYNC1LI1, HSP90AB1, LRPPRC, MAD2L1, NPC1, PSEN1, RNF5, SCFD1, UBQLN1, UBQLN4]	GO_BiologicalProcess-GOA_09.02.2016_16h18	0.53	1	0.1	1	[4, 5, 6]	Group100	6.63265
GO:0033673	negative regulation of kinase activity	13	[CDK5RAP3, CHP1, DNAJA1, DNAJA3, HMGCR, HSPB1, IGF1R, NR2F1, PPP2R1A, PSEN1, PTPN1, RANBP2, YWHAG]	GO_BiologicalProcess-GOA_09.02.2016_16h18	0.68	1	0.16	1	[5, 6, 7, 8, 9]	Group141	4.92424
GO:0051224	negative regulation of protein transport	13	[CHP1, DERL2, EMD, HADHA, HMGCR, KEAP1, PFKL, PPM1B, RANGAP1, TMBIM6, TXN, UBAC2, UBE2G2]	GO_BiologicalProcess-GOA_09.02.2016_16h18	0.76	1	1.2e-06	0.00096	[3, 4, 5, 6, 7]	Group243	5.99078
GO:0046496	nicotinamide nucleotide metabolic process	13	[ADPGK, ENO1, GAPDH, HK2, LDHB, MIA3, NNT, PDHB, PFKL, PHGDH, PKM, UBL4A, VCP]	GO_BiologicalProcess-GOA_09.02.2016_16h18	0.15	1	0.1	1	[6, 7, 8, 9]	Group252	8.49673
GO:0051081	nuclear envelope disassembly	13	[AAAS, CDK1, EMD, NDC1, NUP107, NUP133, NUP205, NUP210, NUP93, NUP98, POM121, POM121C, RANBP2]	GO_BiologicalProcess-GOA_09.02.2016_16h18	1.2e-06	0.0015	0.00015	0.1	[5, 6]	Group164	27.6596
GO:0015748	organophosphate ester transport	13	[ATP11C, ATP8B2, ATP9A, G6PC3, GJA1, SLC25A19, SLC25A24, SLC25A33, SLC25A6, SLC35B1, SLC35B2, SLC37A4, TMEM30A]	GO_BiologicalProcess-GOA_09.02.2016_16h18	0.0014	1	1.1e-05	0.0082	[4, 5]	Group528	14.6067
GO:0006909	phagocytosis	13	[ACTB, CD47, CLCN3, HSP90AA1, HSP90AB1, LMAN2, LRP1, MYO1C, PLD2, RAB14, RPSA, SCFD1, VAMP7]	GO_BiologicalProcess-GOA_09.02.2016_16h18	0.51	1	0.32	1	[4, 5, 6]	Group289	4.60993
GO:0046470	phosphatidylcholine metabolic process	13	[ACSL3, CDS1, CEPT1, CHPT1, GPAT4, LPCAT1, LPCAT2, LPCAT3, LPCAT4, MBOAT2, PNPLA6, SLC44A1, SLC44A2]	GO_BiologicalProcess-GOA_09.02.2016_16h18	0.00023	0.24	6.1e-14	5e-11	[4, 6, 7, 8]	Group110	17.5676
GO:0010950	positive regulation of endopeptidase activity	13	[AIFM1, ARL6IP5, ASPH, BCAP31, DNAJA3, FASN, HSPD1, MTCH1, NDUFA13, PDCD6, PSMD14, RPS3, VCP]	GO_BiologicalProcess-GOA_09.02.2016_16h18	0.15	1	0.078	1	[6, 7, 8, 9, 10]	Group114	8.44156
GO:0032846	positive regulation of homeostatic process	13	[ASPH, ATP6AP1, CCT3, CCT4, CCT6A, CCT7, CCT8, MIA3, NPC1, STX4, TCP1, TFRC, UNC45A]	GO_BiologicalProcess-GOA_09.02.2016_16h18	0.88	1	0.62	1	[2, 3, 4, 5]	Group373	5.72687
GO:0010952	positive regulation of peptidase activity	13	[AIFM1, ARL6IP5, ASPH, BCAP31, DNAJA3, FASN, HSPD1, MTCH1, NDUFA13, PDCD6, PSMD14, RPS3, VCP]	GO_BiologicalProcess-GOA_09.02.2016_16h18	0.23	1	0.078	1	[5, 6, 7, 8, 9]	Group114	7.87879
GO:1901800	positive regulation of proteasomal protein catabolic process	13	[BCAP31, DDRGK1, DNAJB2, KEAP1, PSEN1, PSMC1, PSMC2, PSMC4, PSMC5, SGTA, UBQLN1, UBQLN2, VCP]	GO_BiologicalProcess-GOA_09.02.2016_16h18	0.0026	1	3.9e-08	3e-05	[6, 7, 8, 9, 10]	Group11	13.6842
GO:0043543	protein acylation	13	[BAG6, HAT1, POR, PPM1B, RUVBL1, RUVBL2, SET, TRRAP, VDAC2, WRB, ZDHHC17, ZDHHC21, ZDHHC6]	GO_BiologicalProcess-GOA_09.02.2016_16h18	1	1	0.65	1	[6, 7]	Group161	5.53191
GO:0019362	pyridine nucleotide metabolic process	13	[ADPGK, ENO1, GAPDH, HK2, LDHB, MIA3, NNT, PDHB, PFKL, PHGDH, PKM, UBL4A, VCP]	GO_BiologicalProcess-GOA_09.02.2016_16h18	0.15	1	0.1	1	[5, 6, 7, 8]	Group252	8.49673
GO:0072524	pyridine-containing compound metabolic process	13	[ADPGK, ENO1, GAPDH, HK2, LDHB, MIA3, NNT, PDHB, PFKL, PHGDH, PKM, UBL4A, VCP]	GO_BiologicalProcess-GOA_09.02.2016_16h18	0.17	1	0.1	1	[4]	Group252	8.02469
GO:0051098	regulation of binding	13	[AMFR, DERL1, HSP90AB1, HSPA5, NME1, PSEN1, PSEN2, PTPRF, RAN, RUVBL2, SPPL3, TMBIM6, TXN]	GO_BiologicalProcess-GOA_09.02.2016_16h18	0.37	1	0.37	1	[3]	Group316	4.33333
GO:0016241	regulation of macroautophagy	13	[HAX1, NPC1, PARL, RNF5, RUVBL1, SCFD1, SPTLC1, SPTLC2, SREBF2, UBQLN1, UBQLN2, UBQLN4, VDAC1]	GO_BiologicalProcess-GOA_09.02.2016_16h18	0.0077	1	0.0093	1	[4, 5, 6, 7]	Group1	12.6214
GO:1902108	regulation of mitochondrial membrane permeability involved in apoptotic process	13	[ATPIF1, HSPA1A, MTCH2, RHOT1, RHOT2, SLC25A5, SLC35F6, YWHAB, YWHAE, YWHAG, YWHAH, YWHAQ, YWHAZ]	GO_BiologicalProcess-GOA_09.02.2016_16h18	3.4e-05	0.039	1.4e-05	0.01	[5, 6, 7, 8]	Group327	20.9677
GO:0001505	regulation of neurotransmitter levels	13	[ATP2A2, COMT, DNAJC5, HSPA8, PSEN1, SLC1A1, SLC1A3, SLC38A1, SLC38A2, SNAP23, SNAP47, STX2, STX4]	GO_BiologicalProcess-GOA_09.02.2016_16h18	0.42	1	0.87	1	[3]	Group197	6.95187
GO:0042306	regulation of protein import into nucleus	13	[CDK1, CHP1, EMD, HSP90AB1, IPO5, JUP, KEAP1, MAVS, PPM1B, RHOA, SPPL3, TXN, UBR5]	GO_BiologicalProcess-GOA_09.02.2016_16h18	0.43	1	3.1e-09	2.4e-06	[5, 6, 7, 8, 9, 10]	Group103	6.84211
GO:0032104	regulation of response to extracellular stimulus	13	[HAX1, NPC1, PARL, RNF5, RUVBL1, SCFD1, SPTLC1, SPTLC2, SREBF2, UBQLN1, UBQLN2, UBQLN4, VDAC1]	GO_BiologicalProcess-GOA_09.02.2016_16h18	0.052	1	0.0093	1	[4, 5]	Group1	10
GO:0032107	regulation of response to nutrient levels	13	[HAX1, NPC1, PARL, RNF5, RUVBL1, SCFD1, SPTLC1, SPTLC2, SREBF2, UBQLN1, UBQLN2, UBQLN4, VDAC1]	GO_BiologicalProcess-GOA_09.02.2016_16h18	0.052	1	0.0093	1	[5, 6]	Group1	10
GO:0043903	regulation of symbiosis, encompassing mutualism through parasitism	13	[DDB1, DERL1, FUCA2, HACD3, MAVS, PPIA, RPSA, STOM, TARDBP, TCEB1, VAPA, VAPB, VPS4A]	GO_BiologicalProcess-GOA_09.02.2016_16h18	1	1	0.45	1	[3, 4]	Group160	5.39419
GO:0009743	response to carbohydrate	13	[APOB, FADS1, FASN, GJA1, HMGCR, IGF1R, NME1, NME2, PFKL, RAF1, SLC29A1, SLC37A4, STX4]	GO_BiologicalProcess-GOA_09.02.2016_16h18	0.89	1	0.23	1	[4]	Group421	5.26316
GO:0000302	response to reactive oxygen species	13	[AIFM1, ALDH3A2, CDK1, EEF2, FASN, GPX8, HSPD1, HSPH1, MTCH1, ROMO1, RPS3, STK26, TXN]	GO_BiologicalProcess-GOA_09.02.2016_16h18	0.89	1	0.078	1	[4]	Group114	5.15873
GO:0016259	selenocysteine metabolic process	13	[RPL17, RPL23, RPL38, RPS12, RPS16, RPS17, RPS2, RPS23, RPS25, RPS27, RPS3, RPS5, RPSA]	GO_BiologicalProcess-GOA_09.02.2016_16h18	0.0034	1	0.86	1	[4, 5, 6, 7, 9, 10]	Group101	13.2653
GO:0000819	sister chromatid segregation	13	[DHDDS, DYNC1LI1, KPNB1, MAD2L1, NCAPG, PDS5A, PHB2, PPP2R1A, SMC2, SMC3, SMC4, TTN, VPS4A]	GO_BiologicalProcess-GOA_09.02.2016_16h18	0.22	1	0.23	1	[4, 5, 6]	Group342	7.92683
GO:0031098	stress-activated protein kinase signaling cascade	13	[ARL6IP5, DNAJA1, HACD3, HMGCR, HSPH1, IGF1R, IRAK1, PIGU, PTPN1, RPS3, SKP1, STK26, UBB]	GO_BiologicalProcess-GOA_09.02.2016_16h18	0.37	1	0.16	1	[4, 5, 6]	Group141	4.2623
GO:0021762	substantia nigra development	13	[ACTB, ATP5F1, ATP5J, CKB, CNP, GLUD1, HSPA5, NDUFS3, RHOA, UBL4A, YWHAE, YWHAH, YWHAQ]	GO_BiologicalProcess-GOA_09.02.2016_16h18	1.3e-05	0.015	0.075	1	[4, 5, 6, 7, 8, 9]	Group734	22.807
GO:0021537	telencephalon development	13	[ATP2B4, FASN, LRP1, MBOAT7, NEFL, NME1, NR2F1, PSEN1, RTN4, SLC38A2, SLITRK5, UQCRQ, YWHAE]	GO_BiologicalProcess-GOA_09.02.2016_16h18	0.68	1	0.075	1	[3, 4, 5, 6, 7, 8, 9]	Group734	4.83271
[truncated: 1,396 more rows]

## Sheet: VLGR1CTF MF
GOID	GOTerm	Nr. Genes	Associated Genes Found	Ontology Source	Term PValue	Term PValue Corrected with Bonferroni step down	Group PValue	Group PValue Corrected with Bonferroni step down	GOLevels	GOGroups	% Associated Genes
[truncated: 405 more rows]

[truncated: 2 more sheets: VLGR1CTF CC, VLGR1CTF KEGG]
