# Supplementary material for: Affinity Proteomics Identifies Interaction Partners and Defines Novel Insights into the Function of the Adhesion GPCR VLGR1/ADGRV1
Source: Molecules. 2022 May 12;27(10):3108. doi: 10.3390/molecules27103108 (PMC9146371; doi:10.3390/molecules27103108)
Supplement: Supplementary file 1 [file molecules-27-03108-s001.zip › Supplementary Table S5 SF-VLGR1_ICD ClueGO results.xls]

## Sheet: VLGR1ICD BF
GOID	GOTerm	Nr. Genes	Associated Genes Found	Ontology Source	Term PValue	Term PValue Corrected with Bonferroni step down	Group PValue	Group PValue Corrected with Bonferroni step down	GOLevels	GOGroups	% Associated Genes
GO:0034605	cellular response to heat	5	[BAG2, HSPA1L, HSPA6, MAPK1, MAPK3]	GO_BiologicalProcess-GOA_09.02.2016_16h18	8.8e-06	8.8e-05	8.8e-06	3.5e-05	[4, 5]	Group2	4.16667
GO:1990748	cellular detoxification	4	[GSTM2, HBB, PRDX3, PRDX5]	GO_BiologicalProcess-GOA_09.02.2016_16h18	5.6e-05	0.00033	0.00015	0.00015	[2, 5]	Group0	4.49438
GO:0098754	detoxification	4	[GSTM2, HBB, PRDX3, PRDX5]	GO_BiologicalProcess-GOA_09.02.2016_16h18	6.3e-05	0.00025	0.00015	0.00015	[1, 4]	Group0	4.34783
GO:1900034	regulation of cellular response to heat	4	[BAG2, HSPA1L, MAPK1, MAPK3]	GO_BiologicalProcess-GOA_09.02.2016_16h18	4.2e-05	0.00029	8.8e-06	3.5e-05	[4, 5, 6]	Group2	4.81928
GO:0042744	hydrogen peroxide catabolic process	3	[HBB, PRDX3, PRDX5]	GO_BiologicalProcess-GOA_09.02.2016_16h18	3.4e-05	0.00027	0.00015	0.00015	[3, 4, 5]	Group0	11.1111
GO:0042743	hydrogen peroxide metabolic process	3	[HBB, PRDX3, PRDX5]	GO_BiologicalProcess-GOA_09.02.2016_16h18	0.00024	0.00049	0.00015	0.00015	[4]	Group0	5.76923
GO:0042026	protein refolding	3	[HSPA1L, HSPA2, HSPA6]	GO_BiologicalProcess-GOA_09.02.2016_16h18	2e-05	0.00018	2e-05	6.2e-05	[3]	Group1	13.0435
GO:1904353	regulation of telomere capping	3	[MAPK1, MAPK3, USP7]	GO_BiologicalProcess-GOA_09.02.2016_16h18	2e-05	0.00018	0.00012	0.00024	[4, 5, 6, 7, 8, 9]	Group3	13.0435
GO:0032204	regulation of telomere maintenance	3	[MAPK1, MAPK3, USP7]	GO_BiologicalProcess-GOA_09.02.2016_16h18	0.00062	0.00062	0.00012	0.00024	[3, 4, 5, 6, 7, 8]	Group3	4.22535
GO:0070849	response to epidermal growth factor	3	[CAD, MAPK1, MAPK3]	GO_BiologicalProcess-GOA_09.02.2016_16h18	7.5e-05	0.00022	0.00012	0.00024	[3, 5]	Group3	8.57143
GO:0016233	telomere capping	3	[MAPK1, MAPK3, USP7]	GO_BiologicalProcess-GOA_09.02.2016_16h18	5.7e-05	0.00028	0.00012	0.00024	[4, 5, 6, 7, 8]	Group3	9.375

## Sheet: VLGR1ICD CC
GOID	GOTerm	Nr. Genes	Associated Genes Found	Ontology Source	Term PValue	Term PValue Corrected with Bonferroni step down	Group PValue	Group PValue Corrected with Bonferroni step down	GOLevels	GOGroups	% Associated Genes
GO:0022627	cytosolic small ribosomal subunit	3	[RPS16, RPS25, RPS6]	GO_CellularComponent-GOA_09.02.2016_16h18	0.00015	0.0003	0.00015	0.0003	[5, 6, 7, 8, 9, 10]	Group0	6.52174
GO:0032420	stereocilium	3	[ADGRV1, DFNB31, USH1C]	GO_CellularComponent-GOA_09.02.2016_16h18	0.00012	0.00037	0.00023	0.00023	[2, 3, 4, 5]	Group1	6.97674
GO:0032421	stereocilium bundle	3	[ADGRV1, DFNB31, USH1C]	GO_CellularComponent-GOA_09.02.2016_16h18	0.00023	0.00023	0.00023	0.00023	[3, 4]	Group1	5.66038

## Sheet: VLGR1ICD MF
GOID	GOTerm	Nr. Genes	Associated Genes Found	Ontology Source	Term PValue	Term PValue Corrected with Bonferroni step down	Group PValue	Group PValue Corrected with Bonferroni step down	GOLevels	GOGroups	% Associated Genes
GO:0016684	oxidoreductase activity, acting on peroxide as acceptor	3	[HBB, PRDX3, PRDX5]	GO_MolecularFunction-GOA_09.02.2016_16h18	0.00013	0.00013	0.00013	0.00013	[3]	Group0	6.97674
GO:0004601	peroxidase activity	3	[HBB, PRDX3, PRDX5]	GO_MolecularFunction-GOA_09.02.2016_16h18	0.00012	0.00025	0.00013	0.00013	[2, 4]	Group0	7.14286

## Sheet: VLGR1ICD KEGG
GOID	GOTerm	Nr. Genes	Associated Genes Found	Ontology Source	Term PValue	Term PValue Corrected with Bonferroni step down	Group PValue	Group PValue Corrected with Bonferroni step down	GOLevels	GOGroups	% Associated Genes
GO:0004915	Estrogen signaling pathway	5	[HSPA1L, HSPA2, HSPA6, MAPK1, MAPK3]	KEGG_10.02.2016	3.9e-05	0.00023	0.0034	0.0034	[-1]	Group1	5.05051
GO:0005145	Toxoplasmosis	5	[HSPA1L, HSPA2, HSPA6, MAPK1, MAPK3]	KEGG_10.02.2016	9.1e-05	0.00045	0.0034	0.0034	[-1]	Group1	4.23729
GO:0004960	Aldosterone-regulated sodium reabsorption	3	[MAPK1, MAPK3, SLC9A3R2]	KEGG_10.02.2016	0.00047	0.0019	0.00029	0.00058	[-1]	Group0	7.69231
GO:0005134	Legionellosis	3	[HSPA1L, HSPA2, HSPA6]	KEGG_10.02.2016	0.0013	0.0039	0.0034	0.0034	[-1]	Group1	5.45455
GO:0004213	Longevity regulating pathway	3	[HSPA1L, HSPA2, HSPA6]	KEGG_10.02.2016	0.002	0.002	0.0034	0.0034	[-1]	Group1	4.6875
GO:0004150	mTOR signaling pathway	3	[MAPK1, MAPK3, RPS6]	KEGG_10.02.2016	0.0016	0.0033	0.00029	0.00058	[-1]	Group0	5
